# Supplementary material for: Distribution of intra‐host variations and mutations in the genomes of SARS‐CoV‐2 and their implications on detection and therapeutics
Source: MedComm (2020). 2022 Dec 2;3(4):e186. doi: 10.1002/mco2.186 (PMC9717708; doi:10.1002/mco2.186)
Supplement: Supplementary file 2 — Supporting Information [file MCO2-3-0-s001.xlsx]

## Sheet: Sheet1
BioProject ID	Sample ID	Collection date	Lineage	Coverage	Evaluation of sequencing quality
PRJNA639864	SRR12030623	2020-04-01	B	Nearly full length	Some positions were poorly sequenced
PRJNA639864	SRR12030622	2020-04-01	B	Nearly full length	Some positions were poorly sequenced
PRJNA639864	SRR12030621	2020-04-01	B	Nearly full length	Some positions were poorly sequenced
PRJNA639864	SRR12030620	2020-04-01	B	Nearly full length	Some positions were poorly sequenced
PRJNA639864	SRR12030619	2020-04-01	B.1	Nearly full length	Some positions were poorly sequenced
PRJNA639864	SRR12030618	2020-04-01	B	Nearly full length	Some positions were poorly sequenced
PRJNA639864	SRR12030615	2020-04-01	B	Nearly full length	Some positions were poorly sequenced
PRJNA639864	SRR12030614	2020-04-01	B	Nearly full length	Some positions were poorly sequenced
PRJNA639864	SRR12030613	2020-04-01	B	Nearly full length	Some positions were poorly sequenced
PRJNA639864	SRR12030612	2020-04-01	B	Nearly full length	Some positions were poorly sequenced
PRJNA639864	SRR12030611	2020-04-01	B	Nearly full length	Some positions were poorly sequenced
PRJNA639864	SRR12030610	2020-04-01	B.1	Nearly full length	Some positions were poorly sequenced
PRJNA639864	SRR12030609	2020-04-01	B	Nearly full length	Some positions were poorly sequenced
PRJNA639864	SRR12030602	2020-04-01	B	Nearly full length	Some positions were poorly sequenced
PRJNA639864	SRR12030594	2020-04-01	B.1	Nearly full length	Some positions were poorly sequenced
PRJNA639864	SRR12030593	2020-04-01	B	Nearly full length	Some positions were poorly sequenced
PRJNA639864	SRR12030592	2020-04-01	B.36	Nearly full length	Some positions were poorly sequenced
PRJNA639864	SRR12030591	2020-04-01	B	Nearly full length	Some positions were poorly sequenced
PRJNA639864	SRR12030590	2020-04-01	B.36	Nearly full length	Some positions were poorly sequenced
PRJNA639864	SRR12030589	2020-04-01	B.1.1.409	Nearly full length	Some positions were poorly sequenced
PRJNA639864	SRR12030588	2020-04-01	B	Nearly full length	Some positions were poorly sequenced
PRJNA639864	SRR12030585	2020-04-01	B	Nearly full length	Some positions were poorly sequenced
PRJNA639864	SRR12030584	2020-04-01	B.1	Nearly full length	Some positions were poorly sequenced
PRJNA639864	SRR12030582	2020-04-01	B	Nearly full length	Some positions were poorly sequenced
PRJNA639864	SRR12030581	2020-04-01	B.1	Nearly full length	Some positions were poorly sequenced
PRJNA639864	SRR12030580	2020-04-01	B	Nearly full length	Some positions were poorly sequenced
PRJNA639864	SRR12030625	2020-03-01	B	Nearly full length	Some positions were poorly sequenced
PRJNA639864	SRR12030624	2020-03-01	B	Nearly full length	Some positions were poorly sequenced
PRJNA639864	SRR12030617	2020-03-01	B	Nearly full length	Some positions were poorly sequenced
PRJNA639864	SRR12030616	2020-03-01	B	Nearly full length	Some positions were poorly sequenced
PRJNA639864	SRR12030608	2020-03-01	B	Nearly full length	Some positions were poorly sequenced
PRJNA639864	SRR12030607	2020-03-01	B	Nearly full length	Some positions were poorly sequenced
PRJNA639864	SRR12030606	2020-03-01	B.1.1	Nearly full length	Some positions were poorly sequenced
PRJNA639864	SRR12030605	2020-03-01	B	Nearly full length	Some positions were poorly sequenced
PRJNA639864	SRR12030604	2020-03-01	B.1	Nearly full length	Some positions were poorly sequenced
PRJNA639864	SRR12030603	2020-03-01	B.1	Nearly full length	Some positions were poorly sequenced
PRJNA639864	SRR12030601	2020-03-01	B.1.1	Nearly full length	Some positions were poorly sequenced
PRJNA639864	SRR12030600	2020-03-01	B	Nearly full length	Some positions were poorly sequenced
PRJNA639864	SRR12030599	2020-03-01	B.1	Nearly full length	Some positions were poorly sequenced
PRJNA639864	SRR12030598	2020-03-01	B	Nearly full length	Some positions were poorly sequenced
PRJNA639864	SRR12030597	2020-03-01	B	Nearly full length	Some positions were poorly sequenced
PRJNA639864	SRR12030596	2020-03-01	B.1	Nearly full length	Some positions were poorly sequenced
PRJNA639864	SRR12030595	2020-03-01	B	Nearly full length	Some positions were poorly sequenced
PRJNA639864	SRR12030587	2020-03-01	B	Nearly full length	Some positions were poorly sequenced
PRJNA639864	SRR12030586	2020-03-01	B.1	Nearly full length	Some positions were poorly sequenced
PRJNA639864	SRR12030583	2020-03-01	B	Nearly full length	Some positions were poorly sequenced
PRJNA633948	SRR18006914	2022-01-11	AY.39.1.2	Nearly full length	Some positions were poorly sequenced
PRJNA633948	SRR18006913	2022-01-11	AY.39.1.2	Nearly full length	Some positions were poorly sequenced
PRJNA633948	SRR18006917	2022-01-03	AY.39.1	Nearly full length	Some positions were poorly sequenced
PRJNA633948	SRR18006916	2022-01-03	AY.39	Nearly full length	Some positions were poorly sequenced
PRJNA633948	SRR18006923	2022-01-01	B.1.617.2	Nearly full length	Some positions were poorly sequenced
PRJNA633948	SRR18006922	2022-01-01	AY.39	Nearly full length	Some positions were poorly sequenced
PRJNA633948	SRR18006920	2022-01-01	AY.39.1	Nearly full length	Some positions were poorly sequenced
PRJNA633948	SRR18006924	2021-12-31	AY.39.1	Nearly full length	Some positions were poorly sequenced
PRJNA633948	SRR18006921	2021-12-31	AY.39	Nearly full length	Some positions were poorly sequenced
PRJNA633948	SRR18006919	2021-12-31	B.1.617.2	Nearly full length	Some positions were poorly sequenced
PRJNA633948	SRR16287018	2021-08-10	AY.39.1	Nearly full length	Some positions were poorly sequenced
PRJNA633948	SRR16287001	2021-08-09	AY.39.1	Nearly full length	Some positions were poorly sequenced
PRJNA633948	SRR16287013	2021-08-04	AY.39.1	Nearly full length	Each position was deeply sequenced
PRJNA633948	SRR16286999	2021-08-02	AY.39.1	Nearly full length	Some positions were poorly sequenced
PRJNA633948	SRR16286995	2021-08-02	AY.39.1	Nearly full length	Some positions were poorly sequenced
PRJNA633948	SRR16287011	2021-07-29	AY.39.1	Nearly full length	Some positions were poorly sequenced
PRJNA633948	SRR16287014	2021-07-22	AY.39.1	Nearly full length	Some positions were poorly sequenced
PRJNA633948	SRR16287002	2021-07-22	AY.39.1	Nearly full length	Some positions were poorly sequenced
PRJNA633948	SRR16287000	2021-07-22	AY.39.1	Nearly full length	Each position was deeply sequenced
PRJNA633948	SRR16286997	2021-07-22	AY.39.1	Nearly full length	Each position was deeply sequenced
PRJNA633948	SRR16286996	2021-07-22	AY.39.1	Nearly full length	Some positions were poorly sequenced
PRJNA633948	SRR16287003	2021-07-21	AY.39.1	Nearly full length	Some positions were poorly sequenced
PRJNA633948	SRR16287015	2021-07-20	AY.39.1	Nearly full length	Some positions were poorly sequenced
PRJNA633948	SRR16287012	2021-07-19	AY.39.1	Nearly full length	Some positions were poorly sequenced
PRJNA633948	SRR16287009	2021-07-11	AY.39.1	Nearly full length	Each position was deeply sequenced
PRJNA633948	SRR16287008	2021-07-11	AY.39.1	Nearly full length	Some positions were poorly sequenced
PRJNA633948	SRR16287007	2021-07-11	AY.39.1	Nearly full length	Each position was deeply sequenced
PRJNA633948	SRR16287006	2021-07-11	AY.39.1	Nearly full length	Some positions were poorly sequenced
PRJNA633948	SRR16287005	2021-07-06	AY.39.1	Nearly full length	Each position was deeply sequenced
PRJNA633948	SRR16287004	2021-07-06	AY.39.1	Nearly full length	Some positions were poorly sequenced
PRJNA633948	SRR15514202	2020-10-03	B.1.221	Nearly full length	Some positions were poorly sequenced
PRJNA633948	SRR15514200	2020-09-30	B.1.36	Nearly full length	Some positions were poorly sequenced
PRJNA633948	SRR16287068	2020-09-23	B.1.1	Nearly full length	Some positions were poorly sequenced
PRJNA633948	SRR16287067	2020-09-23	B.1.1.25	Nearly full length	Some positions were poorly sequenced
PRJNA633948	SRR15514203	2020-09-22	B.1.160	Nearly full length	Some positions were poorly sequenced
PRJNA633948	SRR15514199	2020-09-20	B.1.564.1	Nearly full length	Some positions were poorly sequenced
PRJNA633948	SRR15514210	2020-09-17	B.1.1	Nearly full length	Some positions were poorly sequenced
PRJNA633948	SRR15514213	2020-09-15	D.2	Nearly full length	Some positions were poorly sequenced
PRJNA633948	SRR15514218	2020-09-12	B.1.36	Nearly full length	Some positions were poorly sequenced
PRJNA633948	SRR15514215	2020-09-12	B.1.1	Nearly full length	Each position was deeply sequenced
PRJNA633948	SRR15514217	2020-09-11	B.1.36.1	Nearly full length	Some positions were poorly sequenced
PRJNA633948	SRR15514216	2020-09-08	B.1.1.353	Nearly full length	Some positions were poorly sequenced
PRJNA633948	SRR15514214	2020-09-08	B.1.258.9	Nearly full length	Each position was deeply sequenced
PRJNA633948	SRR15514211	2020-09-05	B.1.1.216	Nearly full length	Some positions were poorly sequenced
PRJNA633948	SRR15514225	2020-08-31	B.1.1.25	Nearly full length	Some positions were poorly sequenced
PRJNA633948	SRR16287056	2020-08-30	D.2	Nearly full length	Some positions were poorly sequenced
PRJNA633948	SRR15514221	2020-08-29	B.1.1	Nearly full length	Some positions were poorly sequenced
PRJNA633948	SRR16287063	2020-08-27	D.2	Nearly full length	Some positions were poorly sequenced
PRJNA633948	SRR16287058	2020-08-27	D.2	Nearly full length	Some positions were poorly sequenced
PRJNA633948	SRR15514227	2020-08-23	B.1.240	Nearly full length	Some positions were poorly sequenced
PRJNA633948	SRR15514226	2020-08-17	D.2	Nearly full length	Some positions were poorly sequenced
PRJNA633948	SRR15514222	2020-08-15	B.1	Nearly full length	Some positions were poorly sequenced
PRJNA633948	SRR16287052	2020-08-12	B.1.1.25	Nearly full length	Some positions were poorly sequenced
PRJNA633948	SRR15514224	2020-08-11	B.1.1.431	Nearly full length	Some positions were poorly sequenced
PRJNA633948	SRR15514228	2020-08-08	B.1.1.284	Nearly full length	Some positions were poorly sequenced
PRJNA633948	SRR16287053	2020-08-06	B.1.1.25	Nearly full length	Some positions were poorly sequenced
PRJNA633948	SRR15514237	2020-08-04	B.1.2	Nearly full length	Some positions were poorly sequenced
PRJNA633948	SRR15514238	2020-08-01	B.1	Nearly full length	Some positions were poorly sequenced
PRJNA633948	SRR15514236	2020-07-31	B.1.1.28	Nearly full length	Some positions were poorly sequenced
PRJNA633948	SRR16287074	2020-07-30	D.2	Nearly full length	Some positions were poorly sequenced
PRJNA633948	SRR16287072	2020-07-30	D.2	Nearly full length	Some positions were poorly sequenced
PRJNA633948	SRR16287071	2020-07-27	B.1.1.25	Nearly full length	Some positions were poorly sequenced
PRJNA633948	SRR15514205	2020-07-27	B.1	Nearly full length	Some positions were poorly sequenced
PRJNA633948	SRR15514204	2020-07-23	D.2	Nearly full length	Some positions were poorly sequenced
PRJNA633948	SRR15514229	2020-07-16	B.1	Nearly full length	Some positions were poorly sequenced
PRJNA633948	SRR16287065	2020-07-14	D.2	Nearly full length	Some positions were poorly sequenced
PRJNA633948	SRR15514207	2020-07-12	D.2	Nearly full length	Some positions were poorly sequenced
PRJNA633948	SRR15514254	2020-07-11	D.2	Nearly full length	Some positions were poorly sequenced
PRJNA633948	SRR15514248	2020-07-09	B.1	Nearly full length	Some positions were poorly sequenced
PRJNA633948	SRR15514260	2020-07-08	D.2	Nearly full length	Some positions were poorly sequenced
PRJNA633948	SRR15514250	2020-07-08	B.1.2	Nearly full length	Each position was deeply sequenced
PRJNA633948	SRR15514249	2020-07-08	B.1.2	Nearly full length	Some positions were poorly sequenced
PRJNA633948	SRR15514247	2020-07-07	B.1.36	Nearly full length	Some positions were poorly sequenced
PRJNA633948	SRR15514252	2020-07-05	B.1.36	Nearly full length	Some positions were poorly sequenced
PRJNA633948	SRR15514251	2020-07-04	B.1.36.8	Nearly full length	Some positions were poorly sequenced
PRJNA633948	SRR15514242	2020-07-04	B.1.1.189	Nearly full length	Some positions were poorly sequenced
PRJNA633948	SRR15514241	2020-07-04	B.1.1.70	Nearly full length	Some positions were poorly sequenced
PRJNA633948	SRR15514240	2020-07-04	C.35	Nearly full length	Some positions were poorly sequenced
PRJNA633948	SRR15514239	2020-07-04	B.1.1.28	Nearly full length	Some positions were poorly sequenced
PRJNA633948	SRR15514233	2020-07-04	B.1.1.317	Nearly full length	Some positions were poorly sequenced
PRJNA633948	SRR15514219	2020-07-03	B.1	Nearly full length	Some positions were poorly sequenced
PRJNA633948	SRR15514232	2020-07-02	B.1.1.28	Nearly full length	Some positions were poorly sequenced
PRJNA633948	SRR15514231	2020-07-02	B.1.36.38	Nearly full length	Some positions were poorly sequenced
PRJNA633948	SRR15514244	2020-06-30	B.1.1.254	Nearly full length	Some positions were poorly sequenced
PRJNA633948	SRR15514235	2020-06-30	B.1.1.133	Nearly full length	Some positions were poorly sequenced
PRJNA633948	SRR15514246	2020-06-29	B.1.1.133	Nearly full length	Some positions were poorly sequenced
PRJNA633948	SRR15514243	2020-06-29	B.1.1	Nearly full length	Some positions were poorly sequenced
PRJNA633948	SRR15514230	2020-06-28	B.1.2	Nearly full length	Some positions were poorly sequenced
PRJNA633948	SRR15514257	2020-06-26	B.1	Nearly full length	Some positions were poorly sequenced
PRJNA633948	SRR15514258	2020-06-24	B.1.2	Nearly full length	Some positions were poorly sequenced
PRJNA633948	SRR15514259	2020-06-16	B.1	Nearly full length	Some positions were poorly sequenced
PRJNA633948	SRR15514206	2020-06-16	B.1	Nearly full length	Some positions were poorly sequenced
PRJNA633948	SRR15514261	2020-05-24	A	Nearly full length	Some positions were poorly sequenced
PRJNA633948	SRR15514263	2020-05-20	B.1	Nearly full length	Some positions were poorly sequenced
PRJNA633948	SRR15514264	2020-05-18	B.1	Nearly full length	Some positions were poorly sequenced
PRJNA633948	SRR15514265	2020-05-13	B.1	Nearly full length	Some positions were poorly sequenced
PRJNA633948	SRR15514266	2020-05-12	B.1	Nearly full length	Some positions were poorly sequenced
PRJNA633948	SRR16287060	2020-04-27	B.1.2	Nearly full length	Each position was deeply sequenced
PRJNA633948	SRR15514209	2020-04-27	B.1	Nearly full length	Each position was deeply sequenced
PRJNA633948	SRR15514208	2020-04-27	B.6	Nearly full length	Some positions were poorly sequenced
PRJNA633948	SRR16287030	2020-04-26	B.1.617.2	Nearly full length	Each position was deeply sequenced
PRJNA633948	SRR16287029	2020-04-26	B.1.617.2	Nearly full length	Some positions were poorly sequenced
PRJNA633948	SRR16287028	2020-04-26	B.1.617.2	Nearly full length	Some positions were poorly sequenced
PRJNA633948	SRR16287027	2020-04-26	B.1.617.2	Nearly full length	Each position was deeply sequenced
PRJNA633948	SRR16287026	2020-04-26	B.1.617.2	Nearly full length	Some positions were poorly sequenced
PRJNA633948	SRR16287025	2020-04-26	B.1.617.2	Nearly full length	Each position was deeply sequenced
PRJNA633948	SRR16287024	2020-04-26	B.1.617.2	Nearly full length	Each position was deeply sequenced
PRJNA633948	SRR16287023	2020-04-26	B.1.617.2	Nearly full length	Each position was deeply sequenced
PRJNA633948	SRR16287022	2020-04-26	B.1.617.2	Nearly full length	Some positions were poorly sequenced
PRJNA633948	SRR16287020	2020-04-26	B.1.617.2	Nearly full length	Each position was deeply sequenced
PRJNA633948	SRR16287019	2020-04-26	B.1.617.2	Nearly full length	Each position was deeply sequenced
PRJNA633948	SRR16287017	2020-04-26	B.1.617.2	Nearly full length	Each position was deeply sequenced
PRJNA633948	SRR16287016	2020-04-26	B.1.617.2	Nearly full length	Some positions were poorly sequenced
PRJNA633948	SRR16287066	2020-04-17	B.1	Nearly full length	Each position was deeply sequenced
PRJNA633948	SRR15514220	2020-04-15	B.1	Nearly full length	Each position was deeply sequenced
PRJNA633948	SRR16287059	2020-04-08	B.1	Nearly full length	Some positions were poorly sequenced
PRJNA633948	SRR16287061	2020-04-07	B.1	Nearly full length	Some positions were poorly sequenced
PRJNA633948	SRR16287062	2020-03-31	B.1.1	Nearly full length	Some positions were poorly sequenced
PRJNA633948	SRR16287069	2020-03-30	B.1	Nearly full length	Some positions were poorly sequenced
PRJNA633948	SRR16287054	2020-03-30	B.1	Nearly full length	Some positions were poorly sequenced
PRJNA633948	SRR16287073	2020-03-27	B.1	Nearly full length	Some positions were poorly sequenced
PRJNA633948	SRR16287070	2020-03-27	B.1	Nearly full length	Each position was deeply sequenced
PRJNA633948	SRR16287021	2020-03-27	B.1.3	Nearly full length	Each position was deeply sequenced
PRJNA633948	SRR16287010	2020-03-27	B.1	Nearly full length	Some positions were poorly sequenced
PRJNA633948	SRR15514262	2020-03-27	B.1	Nearly full length	Each position was deeply sequenced
PRJNA633948	SRR15514197	2020-03-27	B.1	Nearly full length	Some positions were poorly sequenced
PRJNA633948	SRR16287055	2020-03-26	B.1	Nearly full length	Each position was deeply sequenced
PRJNA633948	SRR16286998	2020-03-26	B.1	Nearly full length	Some positions were poorly sequenced
PRJNA633948	SRR15514253	2020-03-26	B.1	Nearly full length	Some positions were poorly sequenced
PRJNA633948	SRR11826942	2020-03-26	B.1	Nearly full length	Some positions were poorly sequenced
PRJNA633948	SRR11826938	2020-03-26	B.1	Nearly full length	Some positions were poorly sequenced
PRJNA633948	SRR11826935	2020-03-26	B.1.319	Nearly full length	Some positions were poorly sequenced
PRJNA633948	SRR11826931	2020-03-26	B.1.319	Nearly full length	Some positions were poorly sequenced
PRJNA633948	SRR11826926	2020-03-26	B.1	Nearly full length	Each position was deeply sequenced
PRJNA633948	SRR11826921	2020-03-26	B.1	Nearly full length	Some positions were poorly sequenced
PRJNA633948	SRR11826901	2020-03-26	B.1.319	Nearly full length	Some positions were poorly sequenced
PRJNA633948	SRR16286994	2020-03-25	B.1	Nearly full length	Each position was deeply sequenced
PRJNA633948	SRR11826968	2020-03-25	B.1	Nearly full length	Some positions were poorly sequenced
PRJNA633948	SRR11826964	2020-03-25	B.1	Nearly full length	Each position was deeply sequenced
PRJNA633948	SRR11826962	2020-03-25	B.1.1	Nearly full length	Each position was deeply sequenced
PRJNA633948	SRR11826951	2020-03-25	B.1	Nearly full length	Some positions were poorly sequenced
PRJNA633948	SRR11826948	2020-03-25	B.1	Nearly full length	Each position was deeply sequenced
PRJNA633948	SRR11826943	2020-03-25	B.1.1	Nearly full length	Some positions were poorly sequenced
PRJNA633948	SRR11826940	2020-03-25	A.1	Nearly full length	Each position was deeply sequenced
PRJNA633948	SRR11826936	2020-03-25	A.1	Nearly full length	Each position was deeply sequenced
PRJNA633948	SRR11826919	2020-03-25	B.1	Nearly full length	Each position was deeply sequenced
PRJNA633948	SRR11826916	2020-03-25	B.1	Nearly full length	Some positions were poorly sequenced
PRJNA633948	SRR11826914	2020-03-25	B.1	Nearly full length	Each position was deeply sequenced
PRJNA633948	SRR11826912	2020-03-25	B.1	Nearly full length	Some positions were poorly sequenced
PRJNA633948	SRR11826967	2020-03-24	B.1	Nearly full length	Some positions were poorly sequenced
PRJNA633948	SRR11826966	2020-03-24	B.1	Nearly full length	Each position was deeply sequenced
PRJNA633948	SRR11826965	2020-03-24	B.1	Nearly full length	Each position was deeply sequenced
PRJNA633948	SRR11826959	2020-03-24	B.1.415	Nearly full length	Some positions were poorly sequenced
PRJNA633948	SRR11826946	2020-03-24	B.1	Nearly full length	Some positions were poorly sequenced
PRJNA633948	SRR11826932	2020-03-24	B.1.1	Nearly full length	Some positions were poorly sequenced
PRJNA633948	SRR11826929	2020-03-24	B.1.1	Nearly full length	Some positions were poorly sequenced
PRJNA633948	SRR11826924	2020-03-24	B.1.1	Nearly full length	Some positions were poorly sequenced
PRJNA633948	SRR11826911	2020-03-24	B	Nearly full length	Each position was deeply sequenced
PRJNA633948	SRR11826910	2020-03-24	B.1	Nearly full length	Each position was deeply sequenced
PRJNA633948	SRR11827013	2020-03-23	A.2.2	Nearly full length	Some positions were poorly sequenced
PRJNA633948	SRR11826970	2020-03-23	A.2.2	Nearly full length	Some positions were poorly sequenced
PRJNA633948	SRR11826969	2020-03-23	A.2.2	Nearly full length	Some positions were poorly sequenced
PRJNA633948	SRR11826957	2020-03-23	B.1.1	Nearly full length	Some positions were poorly sequenced
PRJNA633948	SRR11826955	2020-03-23	B.1.319	Nearly full length	Some positions were poorly sequenced
PRJNA633948	SRR11826954	2020-03-23	B.1	Nearly full length	Some positions were poorly sequenced
PRJNA633948	SRR11826953	2020-03-23	B.1	Nearly full length	Each position was deeply sequenced
PRJNA633948	SRR11826944	2020-03-23	B.40	Nearly full length	Some positions were poorly sequenced
PRJNA633948	SRR11826937	2020-03-23	B.1	Nearly full length	Each position was deeply sequenced
PRJNA633948	SRR11826933	2020-03-23	B.1.319	Nearly full length	Some positions were poorly sequenced
PRJNA633948	SRR11826930	2020-03-23	B.1.319	Nearly full length	Some positions were poorly sequenced
PRJNA633948	SRR11826927	2020-03-23	B.1.319	Nearly full length	Some positions were poorly sequenced
PRJNA633948	SRR11826925	2020-03-23	B.1	Nearly full length	Some positions were poorly sequenced
PRJNA633948	SRR11826922	2020-03-23	B.1	Nearly full length	Each position was deeply sequenced
PRJNA633948	SRR11826920	2020-03-23	B.1	Nearly full length	Each position was deeply sequenced
PRJNA633948	SRR11826918	2020-03-23	B.1.319	Nearly full length	Some positions were poorly sequenced
PRJNA633948	SRR11826913	2020-03-23	B.1	Nearly full length	Each position was deeply sequenced
PRJNA633948	SRR11826908	2020-03-23	B.1	Nearly full length	Each position was deeply sequenced
PRJNA633948	SRR11826903	2020-03-23	B.1	Nearly full length	Each position was deeply sequenced
PRJNA633948	SRR11826855	2020-03-23	A.2.2	Nearly full length	Some positions were poorly sequenced
PRJNA633948	SRR11826850	2020-03-23	A.1	Nearly full length	Some positions were poorly sequenced
PRJNA633948	SRR11826843	2020-03-23	A.1	Nearly full length	Some positions were poorly sequenced
PRJNA633948	SRR11826839	2020-03-23	B.1	Nearly full length	Some positions were poorly sequenced
PRJNA633948	SRR11826838	2020-03-23	B.1	Nearly full length	Some positions were poorly sequenced
PRJNA633948	SRR11826837	2020-03-23	A.2.2	Nearly full length	Some positions were poorly sequenced
PRJNA633948	SRR11826835	2020-03-23	A.2.2	Nearly full length	Some positions were poorly sequenced
PRJNA633948	SRR11826834	2020-03-23	B.1	Nearly full length	Some positions were poorly sequenced
PRJNA633948	SRR11826828	2020-03-23	B.1	Nearly full length	Some positions were poorly sequenced
PRJNA633948	SRR11826819	2020-03-23	B.1	Nearly full length	Some positions were poorly sequenced
PRJNA633948	SRR15514234	2020-03-22	B.1	Nearly full length	Some positions were poorly sequenced
PRJNA633948	SRR11827006	2020-03-22	B.1	Nearly full length	Some positions were poorly sequenced
PRJNA633948	SRR11827004	2020-03-22	B.1.1	Nearly full length	Some positions were poorly sequenced
PRJNA633948	SRR11826973	2020-03-22	B.6.5	Nearly full length	Some positions were poorly sequenced
PRJNA633948	SRR11826971	2020-03-22	A.2.2	Nearly full length	Some positions were poorly sequenced
PRJNA633948	SRR11826958	2020-03-22	B.1	Nearly full length	Each position was deeply sequenced
PRJNA633948	SRR11826956	2020-03-22	B.1	Nearly full length	Each position was deeply sequenced
PRJNA633948	SRR11826952	2020-03-22	B.1	Nearly full length	Each position was deeply sequenced
PRJNA633948	SRR11826949	2020-03-22	B.1	Nearly full length	Each position was deeply sequenced
PRJNA633948	SRR11826945	2020-03-22	A.1	Nearly full length	Each position was deeply sequenced
PRJNA633948	SRR11826909	2020-03-22	B.1	Nearly full length	Some positions were poorly sequenced
PRJNA633948	SRR11826853	2020-03-22	B.1.319	Nearly full length	Some positions were poorly sequenced
PRJNA633948	SRR11826849	2020-03-22	B.1	Nearly full length	Some positions were poorly sequenced
PRJNA633948	SRR11826848	2020-03-22	B.1.1	Nearly full length	Some positions were poorly sequenced
PRJNA633948	SRR11826845	2020-03-22	B.1.465	Nearly full length	Some positions were poorly sequenced
PRJNA633948	SRR11826842	2020-03-22	B.1.319	Nearly full length	Some positions were poorly sequenced
PRJNA633948	SRR11826841	2020-03-22	B.29	Nearly full length	Some positions were poorly sequenced
PRJNA633948	SRR11826832	2020-03-22	B.1.319	Nearly full length	Each position was deeply sequenced
PRJNA633948	SRR11826831	2020-03-22	B.1.1	Nearly full length	Each position was deeply sequenced
PRJNA633948	SRR11826829	2020-03-22	A.2.2	Nearly full length	Some positions were poorly sequenced
PRJNA633948	SRR11826827	2020-03-22	B.1	Nearly full length	Some positions were poorly sequenced
PRJNA633948	SRR11826826	2020-03-22	A.2.2	Nearly full length	Some positions were poorly sequenced
PRJNA633948	SRR11826824	2020-03-22	A.2.2	Nearly full length	Some positions were poorly sequenced
PRJNA633948	SRR11826822	2020-03-22	B.1.1	Nearly full length	Some positions were poorly sequenced
PRJNA633948	SRR11826818	2020-03-22	A.2.2	Nearly full length	Some positions were poorly sequenced
PRJNA633948	SRR15514223	2020-03-21	B.4.6	Nearly full length	Some positions were poorly sequenced
PRJNA633948	SRR15514198	2020-03-21	A	Nearly full length	Each position was deeply sequenced
PRJNA633948	SRR11827012	2020-03-21	B.1.319	Nearly full length	Some positions were poorly sequenced
PRJNA633948	SRR11827011	2020-03-21	A.2.2	Nearly full length	Some positions were poorly sequenced
PRJNA633948	SRR11827010	2020-03-21	A.2.2	Nearly full length	Some positions were poorly sequenced
PRJNA633948	SRR11827008	2020-03-21	B	Nearly full length	Some positions were poorly sequenced
PRJNA633948	SRR11827007	2020-03-21	A.2.2	Nearly full length	Some positions were poorly sequenced
PRJNA633948	SRR11827001	2020-03-21	B	Nearly full length	Some positions were poorly sequenced
PRJNA633948	SRR11826980	2020-03-21	B.1	Nearly full length	Some positions were poorly sequenced
PRJNA633948	SRR11826979	2020-03-21	B.1	Nearly full length	Some positions were poorly sequenced
PRJNA633948	SRR11826978	2020-03-21	B.1.1.1	Nearly full length	Some positions were poorly sequenced
PRJNA633948	SRR11826977	2020-03-21	A.2.2	Nearly full length	Some positions were poorly sequenced
PRJNA633948	SRR11826976	2020-03-21	B.1	Nearly full length	Some positions were poorly sequenced
PRJNA633948	SRR11826975	2020-03-21	B.1	Nearly full length	Some positions were poorly sequenced
PRJNA633948	SRR11826974	2020-03-21	B.1.1.71	Nearly full length	Some positions were poorly sequenced
PRJNA633948	SRR11826947	2020-03-21	B.1	Nearly full length	Each position was deeply sequenced
PRJNA633948	SRR11826902	2020-03-21	B.1	Nearly full length	Each position was deeply sequenced
PRJNA633948	SRR11826854	2020-03-21	B.31	Nearly full length	Some positions were poorly sequenced
PRJNA633948	SRR11826852	2020-03-21	A.2.2	Nearly full length	Some positions were poorly sequenced
PRJNA633948	SRR11826851	2020-03-21	A.2.2	Nearly full length	Some positions were poorly sequenced
PRJNA633948	SRR11826830	2020-03-21	B.1	Nearly full length	Some positions were poorly sequenced
PRJNA633948	SRR11826823	2020-03-21	B.1	Nearly full length	Some positions were poorly sequenced
PRJNA633948	SRR11826821	2020-03-21	B.1	Nearly full length	Some positions were poorly sequenced
PRJNA633948	SRR11826820	2020-03-21	A.2.2	Nearly full length	Some positions were poorly sequenced
PRJNA633948	SRR16286991	2020-03-20	B.1.319	Nearly full length	Each position was deeply sequenced
PRJNA633948	SRR15514255	2020-03-20	A.1	Nearly full length	Some positions were poorly sequenced
PRJNA633948	SRR11827015	2020-03-20	B.6.5	Nearly full length	Some positions were poorly sequenced
PRJNA633948	SRR11827009	2020-03-20	B.39	Nearly full length	Some positions were poorly sequenced
PRJNA633948	SRR11826981	2020-03-20	A.2.2	Nearly full length	Some positions were poorly sequenced
PRJNA633948	SRR11826963	2020-03-20	B.1	Nearly full length	Each position was deeply sequenced
PRJNA633948	SRR11826960	2020-03-20	B.1	Nearly full length	Each position was deeply sequenced
PRJNA633948	SRR11826941	2020-03-20	B.1	Nearly full length	Each position was deeply sequenced
PRJNA633948	SRR11826934	2020-03-20	B	Nearly full length	Each position was deeply sequenced
PRJNA633948	SRR11826923	2020-03-20	B.1.1	Nearly full length	Some positions were poorly sequenced
PRJNA633948	SRR11826904	2020-03-20	B.1	Nearly full length	Each position was deeply sequenced
PRJNA633948	SRR15514268	2020-03-19	B.1.319	Nearly full length	Some positions were poorly sequenced
PRJNA633948	SRR11827014	2020-03-19	B.6	Nearly full length	Some positions were poorly sequenced
PRJNA633948	SRR11826999	2020-03-19	B.40	Nearly full length	Some positions were poorly sequenced
PRJNA633948	SRR11826997	2020-03-19	A.1	Nearly full length	Some positions were poorly sequenced
PRJNA633948	SRR11826996	2020-03-19	B.58	Nearly full length	Some positions were poorly sequenced
PRJNA633948	SRR11826995	2020-03-19	B.1	Nearly full length	Some positions were poorly sequenced
PRJNA633948	SRR11826993	2020-03-19	B.58	Nearly full length	Some positions were poorly sequenced
PRJNA633948	SRR11826915	2020-03-19	B.1	Nearly full length	Some positions were poorly sequenced
PRJNA633948	SRR11826907	2020-03-19	B.1	Nearly full length	Some positions were poorly sequenced
PRJNA633948	SRR11826840	2020-03-19	A	Nearly full length	Some positions were poorly sequenced
PRJNA633948	SRR11827000	2020-03-18	B.1.1	Nearly full length	Some positions were poorly sequenced
PRJNA633948	SRR11826998	2020-03-18	B.1.356	Nearly full length	Some positions were poorly sequenced
PRJNA633948	SRR11826985	2020-03-18	B.1	Nearly full length	Some positions were poorly sequenced
PRJNA633948	SRR11826984	2020-03-18	B.61	Nearly full length	Some positions were poorly sequenced
PRJNA633948	SRR11826833	2020-03-18	B.31	Nearly full length	Some positions were poorly sequenced
PRJNA633948	SRR16287064	2020-03-17	B.6	Nearly full length	Some positions were poorly sequenced
PRJNA633948	SRR16287031	2020-03-17	B.1	Nearly full length	Some positions were poorly sequenced
PRJNA633948	SRR11827003	2020-03-17	A.1	Nearly full length	Some positions were poorly sequenced
PRJNA633948	SRR11826992	2020-03-17	A	Nearly full length	Some positions were poorly sequenced
PRJNA633948	SRR11826991	2020-03-17	A	Nearly full length	Some positions were poorly sequenced
PRJNA633948	SRR11826990	2020-03-17	B.1	Nearly full length	Some positions were poorly sequenced
PRJNA633948	SRR11826989	2020-03-17	B.40	Nearly full length	Some positions were poorly sequenced
PRJNA633948	SRR11826988	2020-03-17	A	Nearly full length	Some positions were poorly sequenced
PRJNA633948	SRR11826987	2020-03-17	B.1.1	Nearly full length	Some positions were poorly sequenced
PRJNA633948	SRR11826986	2020-03-17	A	Nearly full length	Some positions were poorly sequenced
PRJNA633948	SRR11826867	2020-03-17	B.58	Nearly full length	Some positions were poorly sequenced
PRJNA633948	SRR11826863	2020-03-17	B.1	Nearly full length	Each position was deeply sequenced
PRJNA633948	SRR11826862	2020-03-17	B.58	Nearly full length	Some positions were poorly sequenced
PRJNA633948	SRR11826861	2020-03-17	B.1	Nearly full length	Some positions were poorly sequenced
PRJNA633948	SRR11826860	2020-03-17	B.1	Nearly full length	Each position was deeply sequenced
PRJNA633948	SRR11826859	2020-03-17	B	Nearly full length	Each position was deeply sequenced
PRJNA633948	SRR11826846	2020-03-17	A	Nearly full length	Some positions were poorly sequenced
PRJNA633948	SRR16287057	2020-03-16	B.1	Nearly full length	Some positions were poorly sequenced
PRJNA633948	SRR11827002	2020-03-16	B	Nearly full length	Some positions were poorly sequenced
PRJNA633948	SRR11826982	2020-03-16	B.1.1	Nearly full length	Some positions were poorly sequenced
PRJNA633948	SRR11826868	2020-03-16	B.1	Nearly full length	Some positions were poorly sequenced
PRJNA633948	SRR11826865	2020-03-16	B.1	Nearly full length	Each position was deeply sequenced
PRJNA633948	SRR11826864	2020-03-16	B.1	Nearly full length	Each position was deeply sequenced
PRJNA633948	SRR11826844	2020-03-16	B.1	Nearly full length	Some positions were poorly sequenced
PRJNA633948	SRR11826817	2020-03-16	B.61	Nearly full length	Some positions were poorly sequenced
PRJNA633948	SRR11826816	2020-03-16	B.61	Nearly full length	Some positions were poorly sequenced
PRJNA633948	SRR11826856	2020-03-15	B.1	Nearly full length	Each position was deeply sequenced
PRJNA633948	SRR16286992	2020-03-14	B.1	Nearly full length	Some positions were poorly sequenced
PRJNA633948	SRR15514245	2020-03-14	B.1	Nearly full length	Each position was deeply sequenced
PRJNA633948	SRR11826876	2020-03-14	B.1	Nearly full length	Each position was deeply sequenced
PRJNA633948	SRR11826870	2020-03-14	B.1.1	Nearly full length	Some positions were poorly sequenced
PRJNA633948	SRR16287043	2020-03-13	B.1	Nearly full length	Each position was deeply sequenced
PRJNA633948	SRR11826879	2020-03-13	B.1	Nearly full length	Each position was deeply sequenced
PRJNA633948	SRR11826877	2020-03-13	B.1	Nearly full length	Some positions were poorly sequenced
PRJNA633948	SRR15514256	2020-03-12	B.4.6	Nearly full length	Some positions were poorly sequenced
PRJNA633948	SRR11826874	2020-03-12	B.1.1	Nearly full length	Some positions were poorly sequenced
PRJNA633948	SRR11826892	2020-03-11	B.1	Nearly full length	Each position was deeply sequenced
PRJNA633948	SRR11826886	2020-03-11	B.1	Nearly full length	Some positions were poorly sequenced
PRJNA633948	SRR11826885	2020-03-11	B.1	Nearly full length	Each position was deeply sequenced
PRJNA633948	SRR11826883	2020-03-11	B.1	Nearly full length	Some positions were poorly sequenced
PRJNA633948	SRR11826872	2020-03-11	B	Nearly full length	Each position was deeply sequenced
PRJNA633948	SRR11826871	2020-03-11	B.1	Nearly full length	Each position was deeply sequenced
PRJNA633948	SRR11826857	2020-03-11	B.3	Nearly full length	Some positions were poorly sequenced
PRJNA633948	SRR15514201	2020-03-10	B.4.6	Nearly full length	Some positions were poorly sequenced
PRJNA633948	SRR11826895	2020-03-10	B.1	Nearly full length	Each position was deeply sequenced
PRJNA633948	SRR11826889	2020-03-10	B.1	Nearly full length	Each position was deeply sequenced
PRJNA633948	SRR11826888	2020-03-10	A.1	Nearly full length	Each position was deeply sequenced
PRJNA633948	SRR11826887	2020-03-10	B.1	Nearly full length	Each position was deeply sequenced
PRJNA633948	SRR11826884	2020-03-10	B.1	Nearly full length	Each position was deeply sequenced
PRJNA633948	SRR11826882	2020-03-10	B.1	Nearly full length	Some positions were poorly sequenced
PRJNA633948	SRR11826881	2020-03-10	B.1	Nearly full length	Each position was deeply sequenced
PRJNA633948	SRR11826878	2020-03-10	B.1	Nearly full length	Each position was deeply sequenced
PRJNA633948	SRR11826875	2020-03-10	B.1	Nearly full length	Each position was deeply sequenced
PRJNA633948	SRR11826873	2020-03-10	B.1	Nearly full length	Each position was deeply sequenced
PRJNA633948	SRR11826900	2020-03-09	B.1	Nearly full length	Each position was deeply sequenced
PRJNA633948	SRR11826896	2020-03-09	B.1.1	Nearly full length	Some positions were poorly sequenced
PRJNA633948	SRR15514267	2020-03-08	B.1	Nearly full length	Each position was deeply sequenced
PRJNA633948	SRR15514212	2020-03-08	B.4.6	Nearly full length	Some positions were poorly sequenced
PRJNA633948	SRR11826899	2020-03-08	B.1.1	Nearly full length	Some positions were poorly sequenced
PRJNA633948	SRR11826898	2020-03-08	B.1	Nearly full length	Each position was deeply sequenced
PRJNA633948	SRR11826897	2020-03-08	B	Nearly full length	Each position was deeply sequenced
PRJNA633948	SRR11826894	2020-03-08	B.1.1	Nearly full length	Some positions were poorly sequenced
PRJNA633948	SRR11826890	2020-03-08	B.1	Nearly full length	Each position was deeply sequenced
PRJNA633948	SRR11826994	2020-03-06	B.1.1	Nearly full length	Some positions were poorly sequenced
PRJNA633948	SRR11826972	2020-03-06	B.1	Nearly full length	Each position was deeply sequenced
PRJNA633948	SRR11826961	2020-03-06	B.1.1	Nearly full length	Some positions were poorly sequenced
PRJNA633948	SRR11826917	2020-03-06	B.1	Nearly full length	Each position was deeply sequenced
PRJNA633948	SRR11826893	2020-03-06	B.1	Nearly full length	Each position was deeply sequenced
PRJNA633948	SRR16287041	2020-03-05	B.1.351	Nearly full length	Each position was deeply sequenced
PRJNA633948	SRR16287040	2020-03-05	B.1.351	Nearly full length	Each position was deeply sequenced
PRJNA633948	SRR16287039	2020-03-05	B.1.351	Nearly full length	Each position was deeply sequenced
PRJNA633948	SRR16287038	2020-03-05	B.1.351	Nearly full length	Each position was deeply sequenced
PRJNA633948	SRR16287037	2020-03-05	B.1.351	Nearly full length	Each position was deeply sequenced
PRJNA633948	SRR16287036	2020-03-05	B.1.351	Nearly full length	Each position was deeply sequenced
PRJNA633948	SRR16287035	2020-03-05	B.1.351	Nearly full length	Each position was deeply sequenced
PRJNA633948	SRR16287034	2020-03-05	B.1.351	Nearly full length	Some positions were poorly sequenced
PRJNA633948	SRR16287033	2020-03-05	B.1.351	Nearly full length	Each position was deeply sequenced
PRJNA633948	SRR16287032	2020-03-05	B.1.351	Nearly full length	Some positions were poorly sequenced
PRJNA633948	SRR11827016	2020-03-05	B.1	Nearly full length	Each position was deeply sequenced
PRJNA633948	SRR11826983	2020-03-05	B.1	Nearly full length	Each position was deeply sequenced
PRJNA633948	SRR11826905	2020-03-05	B.1	Nearly full length	Each position was deeply sequenced
PRJNA633948	SRR11827017	2020-03-04	B.1	Nearly full length	Some positions were poorly sequenced
PRJNA633948	SRR11827005	2020-03-04	B.1	Nearly full length	Each position was deeply sequenced
PRJNA633948	SRR11826950	2020-03-04	B.1	Nearly full length	Each position was deeply sequenced
PRJNA633948	SRR11826928	2020-03-04	B.1	Nearly full length	Each position was deeply sequenced
PRJNA633948	SRR11826906	2020-03-04	B.1	Nearly full length	Some positions were poorly sequenced
PRJNA633948	SRR11826939	2020-03-03	B.1	Nearly full length	Each position was deeply sequenced
PRJNA633948	SRR11826891	2020-03-03	B.4	Nearly full length	Some positions were poorly sequenced
PRJNA633948	SRR11826825	2020-03-03	B.1	Nearly full length	Each position was deeply sequenced
PRJNA633948	SRR11827018	2020-03-02	B.4	Nearly full length	Some positions were poorly sequenced
PRJNA633948	SRR11826858	2020-03-02	B.1	Nearly full length	Some positions were poorly sequenced
PRJNA633948	SRR11826847	2020-03-02	B.1	Nearly full length	Each position was deeply sequenced
PRJNA633948	SRR11826880	2020-02-28	B	Nearly full length	Some positions were poorly sequenced
PRJNA633948	SRR11826869	2020-02-28	B	Nearly full length	Some positions were poorly sequenced
PRJNA633948	SRR11826836	2020-02-28	B	Nearly full length	Some positions were poorly sequenced
PRJNA633948	SRR16287051	2020-02-24	A	Nearly full length	Some positions were poorly sequenced
PRJNA633948	SRR16287050	2020-02-24	A	Nearly full length	Some positions were poorly sequenced
PRJNA633948	SRR16287049	2020-02-24	A	Nearly full length	Some positions were poorly sequenced
PRJNA633948	SRR16287048	2020-02-24	A	Nearly full length	Some positions were poorly sequenced
PRJNA633948	SRR16287047	2020-02-24	A	Nearly full length	Some positions were poorly sequenced
PRJNA633948	SRR16287046	2020-02-24	A	Nearly full length	Some positions were poorly sequenced
PRJNA633948	SRR16287045	2020-02-24	A	Nearly full length	Some positions were poorly sequenced
PRJNA633948	SRR16287044	2020-02-24	A	Nearly full length	Some positions were poorly sequenced
PRJNA633948	SRR11826866	2020-01-24	A	Nearly full length	Some positions were poorly sequenced
PRJNA633948	SRR16287042	2020-02-24	A	Nearly full length	Some positions were poorly sequenced
PRJNA791622	SRR17309644	Early	B.1.1	Nearly full length	Some positions were poorly sequenced
PRJNA791622	SRR17309643	2021-05-01	B.1.617.2	Nearly full length	Some positions were poorly sequenced
PRJNA633948	SRR16286993	2020-02-24	A	Nearly full length	Some positions were poorly sequenced
individual	C43 10.1007/s12250-021-00378-8	2020-01-01	A	Nearly full length	Some positions were poorly sequenced
individual	C31 10.1007/s12250-021-00378-8	2020-01-01	A	Nearly full length	Some positions were poorly sequenced
individual	C14 10.1007/s12250-021-00378-8	2020-01-01	B	Nearly full length	Each position was deeply sequenced
individual	C106 10.1007/s12250-021-00378-8	2020-01-01	A	Nearly full length	Each position was deeply sequenced
individual	C10 10.1007/s12250-021-00378-8	2020-01-01	A	Nearly full length	Each position was deeply sequenced
PRJEB47264	ERR6594426	2021-07-22	B.1.1.7	Nearly full length	Some positions were poorly sequenced
PRJEB47264	ERR6594386	2021-07-22	B.1.1	Nearly full length	Some positions were poorly sequenced
PRJEB47264	ERR6594351	2021-07-22	B.1.1.7	Nearly full length	Some positions were poorly sequenced
PRJEB47264	ERR6594292	2021-07-22	B.1.1.519	Nearly full length	Some positions were poorly sequenced
PRJEB47264	ERR6594239	2021-07-22	B.1.1.7	Nearly full length	Some positions were poorly sequenced
PRJEB47264	ERR6594199	2021-07-22	B.1.1	Nearly full length	Some positions were poorly sequenced
PRJEB47264	ERR6594190	2021-07-22	B.1.351	Nearly full length	Each position was deeply sequenced
PRJEB47264	ERR6594289	2021-07-21	B.1.1.7	Nearly full length	Some positions were poorly sequenced
PRJEB47264	ERR6594263	2021-07-12	B.1.1.7	Nearly full length	Some positions were poorly sequenced
PRJEB47264	ERR6594440	2021-07-06	B.1.351	Nearly full length	Some positions were poorly sequenced
PRJEB47264	ERR6594425	2021-07-01	AY.61	Nearly full length	Each position was deeply sequenced
PRJEB47264	ERR6594423	2021-07-01	B.1.1.7	Nearly full length	Some positions were poorly sequenced
PRJEB47264	ERR6594420	2021-07-01	B.1.1.7	Nearly full length	Some positions were poorly sequenced
PRJEB47264	ERR6594411	2021-07-01	B.1.1.7	Nearly full length	Some positions were poorly sequenced
PRJEB47264	ERR6594410	2021-07-01	B.1.1.7	Nearly full length	Some positions were poorly sequenced
PRJEB47264	ERR6594405	2021-07-01	AY.94	Nearly full length	Some positions were poorly sequenced
PRJEB47264	ERR6594375	2021-07-01	B.1.1.7	Nearly full length	Some positions were poorly sequenced
PRJEB47264	ERR6594367	2021-07-01	B.1.617.2	Nearly full length	Some positions were poorly sequenced
PRJEB47264	ERR6594357	2021-07-01	B.1.1.7	Nearly full length	Some positions were poorly sequenced
PRJEB47264	ERR6594330	2021-07-01	AY.61	Nearly full length	Each position was deeply sequenced
PRJEB47264	ERR6594301	2021-07-01	B.1.617.2	Nearly full length	Some positions were poorly sequenced
PRJEB47264	ERR6594297	2021-07-01	B.1.1.7	Nearly full length	Some positions were poorly sequenced
PRJEB47264	ERR6594295	2021-07-01	B.1.1.7	Nearly full length	Some positions were poorly sequenced
PRJEB47264	ERR6594285	2021-07-01	B.1.1.7	Nearly full length	Some positions were poorly sequenced
PRJEB47264	ERR6594283	2021-07-01	B.1.385	Nearly full length	Some positions were poorly sequenced
PRJEB47264	ERR6594280	2021-07-01	B.1.1.7	Nearly full length	Some positions were poorly sequenced
PRJEB47264	ERR6594277	2021-07-01	B.1.1.7	Nearly full length	Some positions were poorly sequenced
PRJEB47264	ERR6594271	2021-07-01	B.1.617.2	Nearly full length	Some positions were poorly sequenced
PRJEB47264	ERR6594248	2021-07-01	B.1.1.7	Nearly full length	Some positions were poorly sequenced
PRJEB47264	ERR6594240	2021-07-01	B.1.1.7	Nearly full length	Some positions were poorly sequenced
PRJEB47264	ERR6594219	2021-07-01	B.1.1.7	Nearly full length	Some positions were poorly sequenced
PRJEB47264	ERR6594215	2021-07-01	B.1.1.7	Nearly full length	Some positions were poorly sequenced
PRJEB47264	ERR6594203	2021-07-01	B.1.1.7	Nearly full length	Some positions were poorly sequenced
PRJEB47264	ERR6594205	2021-06-28	B.1.351	Nearly full length	Some positions were poorly sequenced
PRJEB47264	ERR6594363	2021-06-26	B.1.617.2	Nearly full length	Some positions were poorly sequenced
PRJEB47264	ERR6594373	2021-06-25	B.1.1.7	Nearly full length	Some positions were poorly sequenced
PRJEB47264	ERR6594327	2021-06-23	B.1	Nearly full length	Some positions were poorly sequenced
PRJEB47264	ERR6594255	2021-06-23	B.1	Nearly full length	Some positions were poorly sequenced
PRJEB47264	ERR6594220	2021-06-23	B.1.617.2	Nearly full length	Some positions were poorly sequenced
PRJEB47264	ERR6594433	2021-06-22	B.1.1.7	Nearly full length	Some positions were poorly sequenced
PRJEB47264	ERR6594407	2021-06-22	None	Partial genome	Most positions were poorly sequenced
PRJEB47264	ERR6594397	2021-06-22	B.1.1.7	Nearly full length	Some positions were poorly sequenced
PRJEB47264	ERR6594394	2021-06-22	B.1.1.7	Nearly full length	Some positions were poorly sequenced
PRJEB47264	ERR6594390	2021-06-22	B.1.1.7	Nearly full length	Some positions were poorly sequenced
PRJEB47264	ERR6594387	2021-06-22	B.1.1.7	Nearly full length	Some positions were poorly sequenced
PRJEB47264	ERR6594359	2021-06-22	AY.61	Nearly full length	Each position was deeply sequenced
PRJEB47264	ERR6594354	2021-06-22	B.1.1.7	Nearly full length	Some positions were poorly sequenced
PRJEB47264	ERR6594352	2021-06-22	None	Partial genome	Most positions were poorly sequenced
PRJEB47264	ERR6594350	2021-06-22	None	Partial genome	Most positions were poorly sequenced
PRJEB47264	ERR6594347	2021-06-22	B.1.1.7	Nearly full length	Some positions were poorly sequenced
PRJEB47264	ERR6594344	2021-06-22	B.1.1.7	Nearly full length	Some positions were poorly sequenced
PRJEB47264	ERR6594341	2021-06-22	B.1.617.2	Nearly full length	Some positions were poorly sequenced
PRJEB47264	ERR6594334	2021-06-22	B.1.1.7	Nearly full length	Some positions were poorly sequenced
PRJEB47264	ERR6594321	2021-06-22	B.1.1.7	Nearly full length	Some positions were poorly sequenced
PRJEB47264	ERR6594290	2021-06-22	B.1.1.7	Nearly full length	Some positions were poorly sequenced
PRJEB47264	ERR6594275	2021-06-22	B.1.1.7	Nearly full length	Some positions were poorly sequenced
PRJEB47264	ERR6594267	2021-06-22	B.1.1.7	Nearly full length	Some positions were poorly sequenced
PRJEB47264	ERR6594260	2021-06-22	B.1.1.7	Nearly full length	Some positions were poorly sequenced
PRJEB47264	ERR6594232	2021-06-22	B.1.1.7	Nearly full length	Some positions were poorly sequenced
PRJEB47264	ERR6594217	2021-06-22	B.1.1.7	Nearly full length	Some positions were poorly sequenced
PRJEB47264	ERR6594384	2021-06-21	B.1.617.2	Nearly full length	Some positions were poorly sequenced
PRJEB47264	ERR6594361	2021-06-21	B.1.1.7	Nearly full length	Some positions were poorly sequenced
PRJEB47264	ERR6594288	2021-06-21	B.1.1.7	Nearly full length	Some positions were poorly sequenced
PRJEB47264	ERR6594264	2021-06-21	B.1.1.7	Nearly full length	Some positions were poorly sequenced
PRJEB47264	ERR6594184	2021-06-21	B.1.351	Nearly full length	Some positions were poorly sequenced
PRJEB47264	ERR6594418	2021-06-20	None	Partial genome	Most positions were poorly sequenced
PRJEB47264	ERR6594311	2021-06-20	B.1.1	Nearly full length	Some positions were poorly sequenced
PRJEB47264	ERR6594308	2021-06-20	B.1.351	Nearly full length	Some positions were poorly sequenced
PRJEB47264	ERR6594371	2021-06-18	B.1.1.7	Nearly full length	Some positions were poorly sequenced
PRJEB47264	ERR6594362	2021-06-18	B.1.351	Nearly full length	Some positions were poorly sequenced
PRJEB47264	ERR6594360	2021-06-18	None	Partial genome	Most positions were poorly sequenced
PRJEB47264	ERR6594247	2021-06-18	B.1.1.7	Nearly full length	Some positions were poorly sequenced
PRJEB47264	ERR6594227	2021-06-18	None	Partial genome	Most positions were poorly sequenced
PRJEB47264	ERR6594224	2021-06-18	None	Partial genome	Most positions were poorly sequenced
PRJEB47264	ERR6594192	2021-06-18	B.1.1.7	Nearly full length	Some positions were poorly sequenced
PRJEB47264	ERR6594377	2021-06-17	A	Nearly full length	Some positions were poorly sequenced
PRJEB47264	ERR6594281	2021-06-17	None	Partial genome	Most positions were poorly sequenced
PRJEB47264	ERR6594436	2021-06-16	None	Partial genome	Most positions were poorly sequenced
PRJEB47264	ERR6594385	2021-06-16	B.1.351	Nearly full length	Some positions were poorly sequenced
PRJEB47264	ERR6594342	2021-06-16	B.1.1.7	Nearly full length	Some positions were poorly sequenced
PRJEB47264	ERR6594225	2021-06-16	B.1.1.7	Nearly full length	Some positions were poorly sequenced
PRJEB47264	ERR6594398	2021-06-15	None	Partial genome	Most positions were poorly sequenced
PRJEB47264	ERR6594195	2021-06-15	B.1.1.7	Nearly full length	Some positions were poorly sequenced
PRJEB47264	ERR6594319	2021-06-14	None	Partial genome	Most positions were poorly sequenced
PRJEB47264	ERR6594328	2021-06-13	B.1.351	Nearly full length	Some positions were poorly sequenced
PRJEB47264	ERR6594214	2021-06-13	B.1.351	Nearly full length	Each position was deeply sequenced
PRJEB47264	ERR6594438	2021-06-11	B.1.1.7	Nearly full length	Some positions were poorly sequenced
PRJEB47264	ERR6594434	2021-06-11	B.1.1.7	Nearly full length	Some positions were poorly sequenced
PRJEB47264	ERR6594413	2021-06-11	AY.120	Nearly full length	Each position was deeply sequenced
PRJEB47264	ERR6594406	2021-06-11	B.1.1	Nearly full length	Some positions were poorly sequenced
PRJEB47264	ERR6594401	2021-06-11	B.1.617.2	Nearly full length	Each position was deeply sequenced
PRJEB47264	ERR6594380	2021-06-11	B.1.1.7	Nearly full length	Some positions were poorly sequenced
PRJEB47264	ERR6594376	2021-06-11	B.1.1.7	Nearly full length	Some positions were poorly sequenced
PRJEB47264	ERR6594372	2021-06-11	AY.61	Nearly full length	Each position was deeply sequenced
PRJEB47264	ERR6594369	2021-06-11	B.1.1.7	Nearly full length	Some positions were poorly sequenced
PRJEB47264	ERR6594365	2021-06-11	B.1.1.7	Nearly full length	Some positions were poorly sequenced
PRJEB47264	ERR6594356	2021-06-11	B.1.1	Nearly full length	Some positions were poorly sequenced
PRJEB47264	ERR6594343	2021-06-11	B.1.1.7	Nearly full length	Some positions were poorly sequenced
PRJEB47264	ERR6594337	2021-06-11	B.1.617.2	Nearly full length	Some positions were poorly sequenced
PRJEB47264	ERR6594314	2021-06-11	B.1.1.7	Nearly full length	Some positions were poorly sequenced
PRJEB47264	ERR6594312	2021-06-11	B.1.1.7	Nearly full length	Some positions were poorly sequenced
PRJEB47264	ERR6594310	2021-06-11	B.1.1.7	Nearly full length	Some positions were poorly sequenced
PRJEB47264	ERR6594304	2021-06-11	B.1.1.7	Nearly full length	Some positions were poorly sequenced
PRJEB47264	ERR6594298	2021-06-11	B.1.1.7	Nearly full length	Some positions were poorly sequenced
PRJEB47264	ERR6594294	2021-06-11	B.1.1.7	Nearly full length	Some positions were poorly sequenced
PRJEB47264	ERR6594278	2021-06-11	B.1.1.7	Nearly full length	Some positions were poorly sequenced
PRJEB47264	ERR6594258	2021-06-11	B.1.1.7	Nearly full length	Some positions were poorly sequenced
PRJEB47264	ERR6594236	2021-06-11	AY.55	Nearly full length	Some positions were poorly sequenced
PRJEB47264	ERR6594234	2021-06-11	B.1	Nearly full length	Some positions were poorly sequenced
PRJEB47264	ERR6594231	2021-06-11	B.1.1.7	Nearly full length	Some positions were poorly sequenced
PRJEB47264	ERR6594218	2021-06-11	B.1.617.2	Nearly full length	Some positions were poorly sequenced
PRJEB47264	ERR6594209	2021-06-11	B.1.1.7	Nearly full length	Some positions were poorly sequenced
PRJEB47264	ERR6594207	2021-06-11	B.1.1.7	Nearly full length	Some positions were poorly sequenced
PRJEB47264	ERR6594204	2021-06-11	B.1.617.2	Nearly full length	Some positions were poorly sequenced
PRJEB47264	ERR6594200	2021-06-11	B.1.1.7	Nearly full length	Some positions were poorly sequenced
PRJEB47264	ERR6594189	2021-06-11	B.1.1	Nearly full length	Some positions were poorly sequenced
PRJEB47264	ERR6594186	2021-06-11	B.1.1.7	Nearly full length	Some positions were poorly sequenced
PRJEB47264	ERR6594180	2021-06-10	B.1.617.2	Nearly full length	Some positions were poorly sequenced
PRJEB47264	ERR6594329	2021-06-09	B.1.1	Nearly full length	Some positions were poorly sequenced
PRJEB47264	ERR6594178	2021-06-09	B.1	Nearly full length	Some positions were poorly sequenced
PRJEB47264	ERR6594349	2021-06-08	B.1.351	Nearly full length	Each position was deeply sequenced
PRJEB47264	ERR6594291	2021-06-08	B.1.351	Nearly full length	Some positions were poorly sequenced
PRJEB47264	ERR6594157	2021-06-08	B.1.1.7	Nearly full length	Some positions were poorly sequenced
PRJEB47264	ERR6594130	2021-06-08	B.1.1.7	Nearly full length	Some positions were poorly sequenced
PRJEB47264	ERR6594430	2021-06-07	B.1.351	Nearly full length	Some positions were poorly sequenced
PRJEB47264	ERR6594370	2021-06-07	None	Partial genome	Most positions were poorly sequenced
PRJEB47264	ERR6594223	2021-06-07	B.1.1.7	Nearly full length	Some positions were poorly sequenced
PRJEB47264	ERR6594196	2021-06-07	B.1.617.2	Nearly full length	Some positions were poorly sequenced
PRJEB47264	ERR6594133	2021-06-07	B.1.1.7	Nearly full length	Some positions were poorly sequenced
PRJEB47264	ERR6594117	2021-06-07	B.1.1.7	Nearly full length	Some positions were poorly sequenced
PRJEB47264	ERR6594400	2021-06-06	B.1.351	Nearly full length	Some positions were poorly sequenced
PRJEB47264	ERR6594154	2021-06-06	B.1.1.7	Nearly full length	Some positions were poorly sequenced
PRJEB47264	ERR6594428	2021-06-05	B.1.351	Nearly full length	Each position was deeply sequenced
PRJEB47264	ERR6594396	2021-06-05	B.1.1.7	Nearly full length	Some positions were poorly sequenced
PRJEB47264	ERR6594381	2021-06-05	B.1.596	Nearly full length	Some positions were poorly sequenced
PRJEB47264	ERR6594284	2021-06-05	B.1.1	Nearly full length	Some positions were poorly sequenced
PRJEB47264	ERR6594272	2021-06-05	B.1.351	Nearly full length	Some positions were poorly sequenced
PRJEB47264	ERR6594269	2021-06-05	B.1.351	Nearly full length	Each position was deeply sequenced
PRJEB47264	ERR6594187	2021-06-05	B.1.351	Nearly full length	Each position was deeply sequenced
PRJEB47264	ERR6594183	2021-06-05	B.1.1.7	Nearly full length	Some positions were poorly sequenced
PRJEB47264	ERR6594179	2021-06-05	B.1.351	Nearly full length	Some positions were poorly sequenced
PRJEB47264	ERR6594171	2021-06-05	B.1.1.7	Nearly full length	Some positions were poorly sequenced
PRJEB47264	ERR6594159	2021-06-04	B.1.1.7	Nearly full length	Some positions were poorly sequenced
PRJEB47264	ERR6594128	2021-06-04	B.1.1.7	Nearly full length	Some positions were poorly sequenced
PRJEB47264	ERR6594127	2021-06-04	B.1.1.7	Nearly full length	Some positions were poorly sequenced
PRJEB47264	ERR6594125	2021-06-04	B.1.1.7	Nearly full length	Some positions were poorly sequenced
PRJEB47264	ERR6594121	2021-06-03	B.1.1.7	Nearly full length	Some positions were poorly sequenced
PRJEB47264	ERR6594158	2021-06-02	B.1.1.7	Nearly full length	Some positions were poorly sequenced
PRJEB47264	ERR6594439	2021-06-01	B.1.1.7	Nearly full length	Some positions were poorly sequenced
PRJEB47264	ERR6594437	2021-06-01	B.1.1.7	Nearly full length	Some positions were poorly sequenced
PRJEB47264	ERR6594435	2021-06-01	B.1.351	Nearly full length	Each position was deeply sequenced
PRJEB47264	ERR6594432	2021-06-01	AY.77	Nearly full length	Some positions were poorly sequenced
PRJEB47264	ERR6594431	2021-06-01	B.1.1.7	Nearly full length	Some positions were poorly sequenced
PRJEB47264	ERR6594429	2021-06-01	AY.61	Nearly full length	Some positions were poorly sequenced
PRJEB47264	ERR6594427	2021-06-01	B.1.1.7	Nearly full length	Some positions were poorly sequenced
PRJEB47264	ERR6594424	2021-06-01	B.1.1.7	Nearly full length	Some positions were poorly sequenced
PRJEB47264	ERR6594422	2021-06-01	B.1.1.7	Nearly full length	Some positions were poorly sequenced
PRJEB47264	ERR6594421	2021-06-01	B.1.1.7	Nearly full length	Some positions were poorly sequenced
PRJEB47264	ERR6594419	2021-06-01	B.1.1	Nearly full length	Some positions were poorly sequenced
PRJEB47264	ERR6594417	2021-06-01	AY.129	Nearly full length	Some positions were poorly sequenced
PRJEB47264	ERR6594416	2021-06-01	AY.108	Nearly full length	Some positions were poorly sequenced
PRJEB47264	ERR6594415	2021-06-01	B.1.1.7	Nearly full length	Some positions were poorly sequenced
PRJEB47264	ERR6594414	2021-06-01	B.1.1.7	Nearly full length	Some positions were poorly sequenced
PRJEB47264	ERR6594412	2021-06-01	B.1.1.7	Nearly full length	Some positions were poorly sequenced
PRJEB47264	ERR6594409	2021-06-01	B.1.1.7	Nearly full length	Some positions were poorly sequenced
PRJEB47264	ERR6594408	2021-06-01	B.1.1.7	Nearly full length	Some positions were poorly sequenced
PRJEB47264	ERR6594404	2021-06-01	A	Nearly full length	Some positions were poorly sequenced
PRJEB47264	ERR6594403	2021-06-01	B.1.1.7	Nearly full length	Some positions were poorly sequenced
PRJEB47264	ERR6594402	2021-06-01	B.1.617.2	Nearly full length	Some positions were poorly sequenced
PRJEB47264	ERR6594399	2021-06-01	B.1.1	Nearly full length	Some positions were poorly sequenced
PRJEB47264	ERR6594395	2021-06-01	B.1.1.7	Nearly full length	Some positions were poorly sequenced
PRJEB47264	ERR6594393	2021-06-01	B.1.411	Nearly full length	Some positions were poorly sequenced
PRJEB47264	ERR6594392	2021-06-01	B.1.1.7	Nearly full length	Some positions were poorly sequenced
PRJEB47264	ERR6594391	2021-06-01	B.1.1.7	Nearly full length	Some positions were poorly sequenced
PRJEB47264	ERR6594389	2021-06-01	AY.61	Nearly full length	Each position was deeply sequenced
PRJEB47264	ERR6594388	2021-06-01	B.1	Nearly full length	Some positions were poorly sequenced
PRJEB47264	ERR6594383	2021-06-01	B.1.1.7	Nearly full length	Some positions were poorly sequenced
PRJEB47264	ERR6594382	2021-06-01	B.1.1.7	Nearly full length	Some positions were poorly sequenced
PRJEB47264	ERR6594379	2021-06-01	B.1.1.7	Nearly full length	Some positions were poorly sequenced
PRJEB47264	ERR6594378	2021-06-01	B.1.1.7	Nearly full length	Some positions were poorly sequenced
PRJEB47264	ERR6594374	2021-06-01	B.1.160	Nearly full length	Some positions were poorly sequenced
PRJEB47264	ERR6594368	2021-06-01	B.1.1.7	Nearly full length	Some positions were poorly sequenced
PRJEB47264	ERR6594366	2021-06-01	B.1.617.2	Nearly full length	Some positions were poorly sequenced
PRJEB47264	ERR6594364	2021-06-01	B.1.1.7	Nearly full length	Some positions were poorly sequenced
PRJEB47264	ERR6594358	2021-06-01	B.1.1.7	Nearly full length	Some positions were poorly sequenced
PRJEB47264	ERR6594355	2021-06-01	B.1.1.7	Nearly full length	Some positions were poorly sequenced
PRJEB47264	ERR6594353	2021-06-01	B.1.1	Nearly full length	Some positions were poorly sequenced
PRJEB47264	ERR6594348	2021-06-01	B.1.351	Nearly full length	Some positions were poorly sequenced
PRJEB47264	ERR6594346	2021-06-01	B.1.1.7	Nearly full length	Some positions were poorly sequenced
PRJEB47264	ERR6594345	2021-06-01	None	Partial genome	Most positions were poorly sequenced
PRJEB47264	ERR6594340	2021-06-01	B.1.351	Nearly full length	Some positions were poorly sequenced
PRJEB47264	ERR6594338	2021-06-01	B.1.1	Nearly full length	Some positions were poorly sequenced
PRJEB47264	ERR6594336	2021-06-01	B.1.1.7	Nearly full length	Some positions were poorly sequenced
PRJEB47264	ERR6594335	2021-06-01	B.1.1.7	Nearly full length	Some positions were poorly sequenced
PRJEB47264	ERR6594333	2021-06-01	B.1.1.7	Nearly full length	Some positions were poorly sequenced
PRJEB47264	ERR6594332	2021-06-01	B.1.1.7	Nearly full length	Some positions were poorly sequenced
PRJEB47264	ERR6594331	2021-06-01	B.1.1.7	Nearly full length	Some positions were poorly sequenced
PRJEB47264	ERR6594326	2021-06-01	B.1.351	Nearly full length	Each position was deeply sequenced
PRJEB47264	ERR6594325	2021-06-01	B.1.1.7	Nearly full length	Some positions were poorly sequenced
PRJEB47264	ERR6594324	2021-06-01	B.1.1.7	Nearly full length	Some positions were poorly sequenced
PRJEB47264	ERR6594323	2021-06-01	B.1.1.7	Nearly full length	Some positions were poorly sequenced
PRJEB47264	ERR6594322	2021-06-01	B.1.1.7	Nearly full length	Some positions were poorly sequenced
PRJEB47264	ERR6594320	2021-06-01	B.1.351	Nearly full length	Some positions were poorly sequenced
PRJEB47264	ERR6594318	2021-06-01	B.1.525	Nearly full length	Some positions were poorly sequenced
PRJEB47264	ERR6594317	2021-06-01	B.1.1	Nearly full length	Some positions were poorly sequenced
PRJEB47264	ERR6594316	2021-06-01	B.1.1.7	Nearly full length	Some positions were poorly sequenced
PRJEB47264	ERR6594315	2021-06-01	B.1.351	Nearly full length	Each position was deeply sequenced
PRJEB47264	ERR6594313	2021-06-01	B.1.1.7	Nearly full length	Some positions were poorly sequenced
PRJEB47264	ERR6594309	2021-06-01	B.1.1.7	Nearly full length	Some positions were poorly sequenced
PRJEB47264	ERR6594307	2021-06-01	B.1.1.7	Nearly full length	Some positions were poorly sequenced
PRJEB47264	ERR6594306	2021-06-01	B.1.617.2	Nearly full length	Some positions were poorly sequenced
PRJEB47264	ERR6594305	2021-06-01	B.1.617.2	Nearly full length	Some positions were poorly sequenced
PRJEB47264	ERR6594303	2021-06-01	B.1.1.7	Nearly full length	Some positions were poorly sequenced
PRJEB47264	ERR6594302	2021-06-01	B.1.1.7	Nearly full length	Some positions were poorly sequenced
PRJEB47264	ERR6594300	2021-06-01	AY.108	Nearly full length	Each position was deeply sequenced
PRJEB47264	ERR6594299	2021-06-01	B.1.1	Nearly full length	Some positions were poorly sequenced
PRJEB47264	ERR6594296	2021-06-01	B.1.351	Nearly full length	Each position was deeply sequenced
PRJEB47264	ERR6594293	2021-06-01	B.1.1.7	Nearly full length	Some positions were poorly sequenced
PRJEB47264	ERR6594287	2021-06-01	B.1.1.7	Nearly full length	Some positions were poorly sequenced
PRJEB47264	ERR6594286	2021-06-01	B.1.1.7	Nearly full length	Some positions were poorly sequenced
PRJEB47264	ERR6594282	2021-06-01	B.1.1.7	Nearly full length	Some positions were poorly sequenced
PRJEB47264	ERR6594279	2021-06-01	B.1.617.2	Nearly full length	Some positions were poorly sequenced
PRJEB47264	ERR6594276	2021-06-01	AY.126	Nearly full length	Each position was deeply sequenced
PRJEB47264	ERR6594274	2021-06-01	B.1.1.7	Nearly full length	Some positions were poorly sequenced
PRJEB47264	ERR6594273	2021-06-01	B.1.1.7	Nearly full length	Some positions were poorly sequenced
PRJEB47264	ERR6594270	2021-06-01	B.1.1.7	Nearly full length	Some positions were poorly sequenced
PRJEB47264	ERR6594268	2021-06-01	B.1.1.7	Nearly full length	Some positions were poorly sequenced
PRJEB47264	ERR6594266	2021-06-01	B.1.1.7	Nearly full length	Some positions were poorly sequenced
PRJEB47264	ERR6594265	2021-06-01	B.1.351	Nearly full length	Some positions were poorly sequenced
PRJEB47264	ERR6594262	2021-06-01	None	Partial genome	Most positions were poorly sequenced
PRJEB47264	ERR6594261	2021-06-01	B.1.1	Nearly full length	Some positions were poorly sequenced
PRJEB47264	ERR6594259	2021-06-01	B.1.1.7	Nearly full length	Some positions were poorly sequenced
PRJEB47264	ERR6594257	2021-06-01	B.1.1.7	Nearly full length	Some positions were poorly sequenced
PRJEB47264	ERR6594256	2021-06-01	B.1.1.7	Nearly full length	Some positions were poorly sequenced
PRJEB47264	ERR6594254	2021-06-01	B.1.351	Nearly full length	Some positions were poorly sequenced
PRJEB47264	ERR6594253	2021-06-01	B.1.351	Nearly full length	Some positions were poorly sequenced
PRJEB47264	ERR6594252	2021-06-01	B.1.1.7	Nearly full length	Some positions were poorly sequenced
PRJEB47264	ERR6594251	2021-06-01	B.1.1.7	Nearly full length	Some positions were poorly sequenced
PRJEB47264	ERR6594250	2021-06-01	B.1.1.7	Nearly full length	Some positions were poorly sequenced
PRJEB47264	ERR6594249	2021-06-01	B.1.1.7	Nearly full length	Some positions were poorly sequenced
PRJEB47264	ERR6594246	2021-06-01	B.1.351	Nearly full length	Each position was deeply sequenced
PRJEB47264	ERR6594245	2021-06-01	B.1.1.7	Nearly full length	Some positions were poorly sequenced
PRJEB47264	ERR6594244	2021-06-01	B.1.1.7	Nearly full length	Some positions were poorly sequenced
PRJEB47264	ERR6594243	2021-06-01	B.1.351	Nearly full length	Some positions were poorly sequenced
PRJEB47264	ERR6594242	2021-06-01	B.1.1.7	Nearly full length	Some positions were poorly sequenced
PRJEB47264	ERR6594241	2021-06-01	B.1.1.7	Nearly full length	Some positions were poorly sequenced
PRJEB47264	ERR6594238	2021-06-01	B.1.617.2	Nearly full length	Some positions were poorly sequenced
PRJEB47264	ERR6594237	2021-06-01	AY.61	Nearly full length	Each position was deeply sequenced
PRJEB47264	ERR6594235	2021-06-01	B.1.1.7	Nearly full length	Some positions were poorly sequenced
PRJEB47264	ERR6594233	2021-06-01	AY.61	Nearly full length	Each position was deeply sequenced
PRJEB47264	ERR6594230	2021-06-01	B.1.351	Nearly full length	Some positions were poorly sequenced
PRJEB47264	ERR6594229	2021-06-01	B.1.1.7	Nearly full length	Some positions were poorly sequenced
PRJEB47264	ERR6594228	2021-06-01	B.1.1.7	Nearly full length	Some positions were poorly sequenced
PRJEB47264	ERR6594226	2021-06-01	B.1.1.7	Nearly full length	Some positions were poorly sequenced
PRJEB47264	ERR6594222	2021-06-01	B.1.1.7	Nearly full length	Some positions were poorly sequenced
PRJEB47264	ERR6594221	2021-06-01	B.1.411	Nearly full length	Some positions were poorly sequenced
PRJEB47264	ERR6594216	2021-06-01	None	Partial genome	Most positions were poorly sequenced
PRJEB47264	ERR6594213	2021-06-01	B.1.1.7	Nearly full length	Some positions were poorly sequenced
PRJEB47264	ERR6594212	2021-06-01	B.1.617.2	Nearly full length	Some positions were poorly sequenced
PRJEB47264	ERR6594211	2021-06-01	B.1.1.7	Nearly full length	Some positions were poorly sequenced
PRJEB47264	ERR6594210	2021-06-01	B.1.1.7	Nearly full length	Some positions were poorly sequenced
PRJEB47264	ERR6594208	2021-06-01	B.1.1.7	Nearly full length	Some positions were poorly sequenced
PRJEB47264	ERR6594206	2021-06-01	B.1.1.7	Nearly full length	Some positions were poorly sequenced
PRJEB47264	ERR6594202	2021-06-01	B.1.1.7	Nearly full length	Some positions were poorly sequenced
PRJEB47264	ERR6594201	2021-06-01	B.1.1.7	Nearly full length	Some positions were poorly sequenced
PRJEB47264	ERR6594198	2021-06-01	B.1.617.2	Nearly full length	Some positions were poorly sequenced
PRJEB47264	ERR6594197	2021-06-01	B.1.1.7	Nearly full length	Some positions were poorly sequenced
PRJEB47264	ERR6594194	2021-06-01	B.1.1.7	Nearly full length	Some positions were poorly sequenced
PRJEB47264	ERR6594193	2021-06-01	B.1.1.7	Nearly full length	Some positions were poorly sequenced
PRJEB47264	ERR6594191	2021-06-01	B.1.1.7	Nearly full length	Some positions were poorly sequenced
PRJEB47264	ERR6594188	2021-06-01	B.1.1.7	Nearly full length	Some positions were poorly sequenced
PRJEB47264	ERR6594185	2021-06-01	AY.108	Nearly full length	Some positions were poorly sequenced
PRJEB47264	ERR6594182	2021-06-01	B.1.1.7	Nearly full length	Some positions were poorly sequenced
PRJEB47264	ERR6594181	2021-06-01	B.1.1.7	Nearly full length	Some positions were poorly sequenced
PRJEB47264	ERR6594170	2021-06-01	B.1.1.7	Nearly full length	Some positions were poorly sequenced
PRJEB47264	ERR6594169	2021-06-01	B.1.351	Nearly full length	Each position was deeply sequenced
PRJEB47264	ERR6594162	2021-06-01	B.1.1.7	Nearly full length	Some positions were poorly sequenced
PRJEB47264	ERR6594152	2021-06-01	B.1.1.7	Nearly full length	Some positions were poorly sequenced
PRJEB47264	ERR6594140	2021-06-01	B.1.1.7	Nearly full length	Some positions were poorly sequenced
PRJEB47264	ERR6594149	2021-05-31	B.1.1.7	Nearly full length	Some positions were poorly sequenced
PRJEB47264	ERR6594148	2021-05-31	B.1.1.7	Nearly full length	Some positions were poorly sequenced
PRJEB47264	ERR6594120	2021-05-31	B.1.1.7	Nearly full length	Some positions were poorly sequenced
PRJEB47264	ERR6594173	2021-05-28	B.1.1.7	Nearly full length	Some positions were poorly sequenced
PRJEB47264	ERR6594163	2021-05-28	B.1.1.7	Nearly full length	Some positions were poorly sequenced
PRJEB47264	ERR6594155	2021-05-28	B.1.1.7	Nearly full length	Some positions were poorly sequenced
PRJEB47264	ERR6594151	2021-05-28	B.1.1.7	Nearly full length	Some positions were poorly sequenced
PRJEB47264	ERR6594150	2021-05-28	B.1.1.7	Nearly full length	Some positions were poorly sequenced
PRJEB47264	ERR6594147	2021-05-28	B.1.1.7	Nearly full length	Some positions were poorly sequenced
PRJEB47264	ERR6594136	2021-05-28	B.1.1.7	Nearly full length	Some positions were poorly sequenced
PRJEB47264	ERR6594132	2021-05-28	B.1.1.7	Nearly full length	Some positions were poorly sequenced
PRJEB47264	ERR6594160	2021-05-27	B.1.1.7	Nearly full length	Some positions were poorly sequenced
PRJEB47264	ERR6594143	2021-05-27	B.1.1.7	Nearly full length	Some positions were poorly sequenced
PRJEB47264	ERR6594134	2021-05-27	B.1.1.7	Nearly full length	Some positions were poorly sequenced
PRJEB47264	ERR6594174	2021-05-26	B.1.1.7	Nearly full length	Some positions were poorly sequenced
PRJEB47264	ERR6594168	2021-05-26	B.1.1.7	Nearly full length	Some positions were poorly sequenced
PRJEB47264	ERR6594166	2021-05-26	B.1.1.7	Nearly full length	Some positions were poorly sequenced
PRJEB47264	ERR6594164	2021-05-26	B.1.1.7	Nearly full length	Some positions were poorly sequenced
PRJEB47264	ERR6594161	2021-05-26	B.1.1.7	Nearly full length	Some positions were poorly sequenced
PRJEB47264	ERR6594145	2021-05-26	B.1.1.7	Nearly full length	Some positions were poorly sequenced
PRJEB47264	ERR6594172	2021-05-24	B.1.1.7	Nearly full length	Some positions were poorly sequenced
PRJEB47264	ERR6594167	2021-05-24	B.1.1.7	Nearly full length	Some positions were poorly sequenced
PRJEB47264	ERR6594153	2021-05-24	B.1.1.7	Nearly full length	Some positions were poorly sequenced
PRJEB47264	ERR6594139	2021-05-24	B.1.1.7	Nearly full length	Some positions were poorly sequenced
PRJEB47264	ERR6594138	2021-05-24	B.1.1.7	Nearly full length	Some positions were poorly sequenced
PRJEB47264	ERR6594135	2021-05-24	B.1.1.7	Nearly full length	Some positions were poorly sequenced
PRJEB47264	ERR6594123	2021-05-24	B.1.1.7	Nearly full length	Some positions were poorly sequenced
PRJEB47264	ERR6594118	2021-05-24	B.1.1.7	Nearly full length	Some positions were poorly sequenced
PRJEB47264	ERR6594116	2021-05-24	B.1.1.7	Nearly full length	Some positions were poorly sequenced
PRJEB47264	ERR6594339	2021-05-22	B.1.617.2	Nearly full length	Some positions were poorly sequenced
PRJEB47264	ERR6594177	2021-05-01	B.1.1.7	Nearly full length	Some positions were poorly sequenced
PRJEB47264	ERR6594176	2021-05-01	B.1.1.7	Nearly full length	Some positions were poorly sequenced
PRJEB47264	ERR6594175	2021-05-01	B.1.1.7	Nearly full length	Some positions were poorly sequenced
PRJEB47264	ERR6594165	2021-05-01	B.1.1.7	Nearly full length	Some positions were poorly sequenced
PRJEB47264	ERR6594156	2021-05-01	B.1.1.7	Nearly full length	Some positions were poorly sequenced
PRJEB47264	ERR6594146	2021-05-01	B.1.1.7	Nearly full length	Some positions were poorly sequenced
PRJEB47264	ERR6594144	2021-05-01	B.1.1.7	Nearly full length	Some positions were poorly sequenced
PRJEB47264	ERR6594142	2021-05-01	B.1.1.7	Nearly full length	Some positions were poorly sequenced
PRJEB47264	ERR6594141	2021-05-01	B.1.1.7	Nearly full length	Some positions were poorly sequenced
PRJEB47264	ERR6594137	2021-05-01	B.1.1.7	Nearly full length	Some positions were poorly sequenced
PRJEB47264	ERR6594131	2021-05-01	B.1.1.7	Nearly full length	Some positions were poorly sequenced
PRJEB47264	ERR6594129	2021-05-01	B.1.1.7	Nearly full length	Some positions were poorly sequenced
PRJEB47264	ERR6594126	2021-05-01	B.1.1.7	Nearly full length	Some positions were poorly sequenced
PRJEB47264	ERR6594124	2021-05-01	B.1.1.7	Nearly full length	Some positions were poorly sequenced
PRJEB47264	ERR6594122	2021-05-01	B.1.1.7	Nearly full length	Some positions were poorly sequenced
PRJEB47264	ERR6594119	2021-05-01	B.1.1.7	Nearly full length	Some positions were poorly sequenced
PRJEB46969	ERR6592812	2021-05-04	B.1.1.7	Nearly full length	Some positions were poorly sequenced
PRJEB46969	ERR6592804	2021-05-04	B.1.1.7	Nearly full length	Some positions were poorly sequenced
PRJEB46969	ERR6592754	2021-05-04	B.1.1.7	Nearly full length	Some positions were poorly sequenced
PRJEB46969	ERR6592752	2021-05-04	B.1.596	Nearly full length	Some positions were poorly sequenced
PRJEB46969	ERR6592836	2021-05-03	B.1.1.7	Nearly full length	Some positions were poorly sequenced
PRJEB46969	ERR6592830	2021-05-03	B.1.1.7	Nearly full length	Some positions were poorly sequenced
PRJEB46969	ERR6592826	2021-05-03	B.1.1.7	Nearly full length	Some positions were poorly sequenced
PRJEB46969	ERR6592821	2021-05-03	B.1.1.7	Nearly full length	Some positions were poorly sequenced
PRJEB46969	ERR6592807	2021-05-03	B.1.1.7	Nearly full length	Some positions were poorly sequenced
PRJEB46969	ERR6592766	2021-05-03	B.1.1.7	Nearly full length	Some positions were poorly sequenced
PRJEB46969	ERR6592824	2021-04-29	B.1.1.7	Nearly full length	Some positions were poorly sequenced
PRJEB46969	ERR6592823	2021-04-29	B.1.1.7	Nearly full length	Some positions were poorly sequenced
PRJEB46969	ERR6592808	2021-04-29	B.1.1.7	Nearly full length	Each position was deeply sequenced
PRJEB46969	ERR6592776	2021-04-29	B.1.1.7	Nearly full length	Some positions were poorly sequenced
PRJEB46969	ERR6592844	2021-04-28	B	Nearly full length	Some positions were poorly sequenced
PRJEB46969	ERR6592839	2021-04-28	B.1.1.7	Nearly full length	Some positions were poorly sequenced
PRJEB46969	ERR6592833	2021-04-28	B.1.1.7	Nearly full length	Some positions were poorly sequenced
PRJEB46969	ERR6592806	2021-04-28	B.1.1.7	Nearly full length	Some positions were poorly sequenced
PRJEB46969	ERR6592782	2021-04-28	B.1.1.7	Nearly full length	Some positions were poorly sequenced
PRJEB46969	ERR6592781	2021-04-28	B.1.1.7	Nearly full length	Some positions were poorly sequenced
PRJEB46969	ERR6592778	2021-04-28	B.1.1.7	Nearly full length	Some positions were poorly sequenced
PRJEB46969	ERR6592775	2021-04-28	B.1.1.7	Nearly full length	Some positions were poorly sequenced
PRJEB46969	ERR6592772	2021-04-28	B.1.1.7	Nearly full length	Some positions were poorly sequenced
PRJEB46969	ERR6592757	2021-04-28	B.1.1.7	Nearly full length	Some positions were poorly sequenced
PRJEB46969	ERR6592755	2021-04-28	B.1.1.7	Nearly full length	Some positions were poorly sequenced
PRJEB46969	ERR6592753	2021-04-28	B.1.1.7	Nearly full length	Some positions were poorly sequenced
PRJEB46969	ERR6593692	2021-04-27	B	Nearly full length	Some positions were poorly sequenced
PRJEB46969	ERR6593674	2021-04-27	B.1.1.7	Nearly full length	Some positions were poorly sequenced
PRJEB46969	ERR6592842	2021-04-27	B.1.596	Nearly full length	Some positions were poorly sequenced
PRJEB46969	ERR6592838	2021-04-27	B.1.1.7	Nearly full length	Some positions were poorly sequenced
PRJEB46969	ERR6592835	2021-04-27	B.1.1.7	Nearly full length	Some positions were poorly sequenced
PRJEB46969	ERR6592832	2021-04-27	B.1.1.7	Nearly full length	Some positions were poorly sequenced
PRJEB46969	ERR6592825	2021-04-27	B.1.1.7	Nearly full length	Some positions were poorly sequenced
PRJEB46969	ERR6592820	2021-04-27	B.1.1.7	Nearly full length	Some positions were poorly sequenced
PRJEB46969	ERR6592816	2021-04-27	B.1.1.7	Nearly full length	Each position was deeply sequenced
PRJEB46969	ERR6592800	2021-04-27	B.1.1.7	Nearly full length	Some positions were poorly sequenced
PRJEB46969	ERR6592795	2021-04-27	B.1.1.7	Nearly full length	Some positions were poorly sequenced
PRJEB46969	ERR6592788	2021-04-27	B.1.1.7	Nearly full length	Some positions were poorly sequenced
PRJEB46969	ERR6592777	2021-04-27	B.1.1.7	Nearly full length	Some positions were poorly sequenced
PRJEB46969	ERR6592774	2021-04-27	B.1.1.7	Nearly full length	Some positions were poorly sequenced
PRJEB46969	ERR6592769	2021-04-27	B.1.1.7	Nearly full length	Some positions were poorly sequenced
PRJEB46969	ERR6592762	2021-04-27	B.1.1.7	Nearly full length	Some positions were poorly sequenced
PRJEB46969	ERR6593603	2021-04-26	B.1.1.7	Nearly full length	Some positions were poorly sequenced
PRJEB46969	ERR6592843	2021-04-26	B	Nearly full length	Some positions were poorly sequenced
PRJEB46969	ERR6592829	2021-04-26	B.1.1.7	Nearly full length	Some positions were poorly sequenced
PRJEB46969	ERR6592818	2021-04-26	B.1.1.7	Nearly full length	Some positions were poorly sequenced
PRJEB46969	ERR6592790	2021-04-26	B.1.1.7	Nearly full length	Some positions were poorly sequenced
PRJEB46969	ERR6592787	2021-04-26	B.1.1.7	Nearly full length	Some positions were poorly sequenced
PRJEB46969	ERR6592770	2021-04-26	B.1.1.7	Nearly full length	Some positions were poorly sequenced
PRJEB46969	ERR6592768	2021-04-26	B.1.1.7	Nearly full length	Some positions were poorly sequenced
PRJEB46969	ERR6592767	2021-04-26	B.1.1.7	Nearly full length	Some positions were poorly sequenced
PRJEB46969	ERR6592764	2021-04-26	B.1.1.7	Nearly full length	Some positions were poorly sequenced
PRJEB46969	ERR6592758	2021-04-26	B.1.1.7	Nearly full length	Some positions were poorly sequenced
PRJEB46969	ERR6592815	2021-04-22	B.1.1.7	Nearly full length	Some positions were poorly sequenced
PRJEB46969	ERR6592796	2021-04-22	B.1.1.7	Nearly full length	Some positions were poorly sequenced
PRJEB46969	ERR6592792	2021-04-22	B.1.1.7	Nearly full length	Some positions were poorly sequenced
PRJEB46969	ERR6592780	2021-04-22	B.1.1.7	Nearly full length	Some positions were poorly sequenced
PRJEB46969	ERR6592779	2021-04-22	B.1.1.7	Nearly full length	Each position was deeply sequenced
PRJEB46969	ERR6593581	2021-04-21	B.1.1.7	Nearly full length	Some positions were poorly sequenced
PRJEB46969	ERR6593547	2021-04-21	B.1.1.7	Nearly full length	Some positions were poorly sequenced
PRJEB46969	ERR6592834	2021-04-21	B.1.1.7	Nearly full length	Some positions were poorly sequenced
PRJEB46969	ERR6592813	2021-04-21	B.1.1.7	Nearly full length	Some positions were poorly sequenced
PRJEB46969	ERR6592801	2021-04-21	B.1.1.7	Nearly full length	Some positions were poorly sequenced
PRJEB46969	ERR6592798	2021-04-21	B.1.1.7	Nearly full length	Some positions were poorly sequenced
PRJEB46969	ERR6592789	2021-04-21	B.1.1.7	Nearly full length	Each position was deeply sequenced
PRJEB46969	ERR6592785	2021-04-21	B.1.1.7	Nearly full length	Some positions were poorly sequenced
PRJEB46969	ERR6592765	2021-04-21	B.1.1.7	Nearly full length	Some positions were poorly sequenced
PRJEB46969	ERR6592763	2021-04-21	B.1.1.7	Nearly full length	Some positions were poorly sequenced
PRJEB46969	ERR6592761	2021-04-21	B.1.1.7	Nearly full length	Some positions were poorly sequenced
PRJEB46969	ERR6593599	2021-04-20	B.1.1.7	Nearly full length	Some positions were poorly sequenced
PRJEB46969	ERR6592841	2021-04-20	B	Nearly full length	Some positions were poorly sequenced
PRJEB46969	ERR6592840	2021-04-20	B.1.1.7	Nearly full length	Some positions were poorly sequenced
PRJEB46969	ERR6592831	2021-04-20	B.1.1.7	Nearly full length	Some positions were poorly sequenced
PRJEB46969	ERR6592828	2021-04-20	B.1.1.7	Nearly full length	Some positions were poorly sequenced
PRJEB46969	ERR6592822	2021-04-20	B.1.1.7	Nearly full length	Some positions were poorly sequenced
PRJEB46969	ERR6592817	2021-04-20	B.1.1.7	Nearly full length	Some positions were poorly sequenced
PRJEB46969	ERR6592814	2021-04-20	B.1.1.7	Nearly full length	Some positions were poorly sequenced
PRJEB46969	ERR6592809	2021-04-20	B.1.1.7	Nearly full length	Some positions were poorly sequenced
PRJEB46969	ERR6592799	2021-04-20	B.1.1.7	Nearly full length	Some positions were poorly sequenced
PRJEB46969	ERR6592794	2021-04-20	B.1.1.7	Nearly full length	Some positions were poorly sequenced
PRJEB46969	ERR6592793	2021-04-20	B.1.1.7	Nearly full length	Some positions were poorly sequenced
PRJEB46969	ERR6592771	2021-04-20	B.1.1.7	Nearly full length	Some positions were poorly sequenced
PRJEB46969	ERR6592759	2021-04-20	B.1.1.7	Nearly full length	Some positions were poorly sequenced
PRJEB46969	ERR6592751	2021-04-20	B.1.1.7	Nearly full length	Some positions were poorly sequenced
PRJEB46969	ERR6593641	2021-04-19	B.1.1.7	Nearly full length	Some positions were poorly sequenced
PRJEB46969	ERR6592837	2021-04-19	B.1.1.7	Nearly full length	Some positions were poorly sequenced
PRJEB46969	ERR6592803	2021-04-19	B.1.1.7	Nearly full length	Some positions were poorly sequenced
PRJEB46969	ERR6592784	2021-04-19	B.1.1.7	Nearly full length	Some positions were poorly sequenced
PRJEB46969	ERR6592773	2021-04-19	B.1.1.7	Nearly full length	Some positions were poorly sequenced
PRJEB46969	ERR6592756	2021-04-19	B.1.1.7	Nearly full length	Each position was deeply sequenced
PRJEB46969	ERR6593644	2021-04-15	B.1.1.7	Nearly full length	Some positions were poorly sequenced
PRJEB46969	ERR6592827	2021-04-15	B.1.1.7	Nearly full length	Some positions were poorly sequenced
PRJEB46969	ERR6592811	2021-04-15	B.1.1.7	Nearly full length	Some positions were poorly sequenced
PRJEB46969	ERR6592802	2021-04-15	B.1.1.7	Nearly full length	Some positions were poorly sequenced
PRJEB46969	ERR6592791	2021-04-15	B.1.1.7	Nearly full length	Some positions were poorly sequenced
PRJEB46969	ERR6592786	2021-04-15	B.1.1.7	Nearly full length	Each position was deeply sequenced
PRJEB46969	ERR6592783	2021-04-15	B.1.1.7	Nearly full length	Some positions were poorly sequenced
PRJEB46969	ERR6593696	2021-04-14	B	Nearly full length	Some positions were poorly sequenced
PRJEB46969	ERR6593525	2021-04-14	B.1.1.7	Nearly full length	Some positions were poorly sequenced
PRJEB46969	ERR6593521	2021-04-14	B.1.1.7	Nearly full length	Some positions were poorly sequenced
PRJEB46969	ERR6592819	2021-04-14	B.1.1.7	Nearly full length	Some positions were poorly sequenced
PRJEB46969	ERR6592810	2021-04-14	B.1.1.7	Nearly full length	Each position was deeply sequenced
PRJEB46969	ERR6592805	2021-04-14	B.1.1.7	Nearly full length	Some positions were poorly sequenced
PRJEB46969	ERR6592797	2021-04-14	B.1.1.7	Nearly full length	Some positions were poorly sequenced
PRJEB46969	ERR6592760	2021-04-14	B.1.1.7	Nearly full length	Some positions were poorly sequenced
PRJEB46969	ERR6593650	2021-04-13	B.1.1.7	Nearly full length	Some positions were poorly sequenced
PRJEB46969	ERR6593591	2021-04-13	B.1.1.7	Nearly full length	Some positions were poorly sequenced
PRJEB46969	ERR6593561	2021-04-13	B.1.1.7	Nearly full length	Some positions were poorly sequenced
PRJEB46969	ERR6593542	2021-04-13	B.1.1.7	Nearly full length	Some positions were poorly sequenced
PRJEB46969	ERR6593526	2021-04-13	B.1.1.7	Nearly full length	Some positions were poorly sequenced
PRJEB46969	ERR6593522	2021-04-13	B.1.1.7	Nearly full length	Some positions were poorly sequenced
PRJEB46969	ERR6593484	2021-04-13	B.1.1.7	Nearly full length	Some positions were poorly sequenced
PRJEB46969	ERR6593477	2021-04-13	B.1.1.7	Nearly full length	Some positions were poorly sequenced
PRJEB46969	ERR6593683	2021-04-12	B.1.1.7	Nearly full length	Some positions were poorly sequenced
PRJEB46969	ERR6593668	2021-04-12	B.1.1.7	Nearly full length	Some positions were poorly sequenced
PRJEB46969	ERR6593660	2021-04-12	B.1.1.7	Nearly full length	Some positions were poorly sequenced
PRJEB46969	ERR6593646	2021-04-12	B.1.1.7	Nearly full length	Some positions were poorly sequenced
PRJEB46969	ERR6593640	2021-04-12	B.1.1.7	Nearly full length	Some positions were poorly sequenced
PRJEB46969	ERR6593601	2021-04-12	B.1.1.7	Nearly full length	Some positions were poorly sequenced
PRJEB46969	ERR6593583	2021-04-12	B.1.1.7	Nearly full length	Some positions were poorly sequenced
PRJEB46969	ERR6593550	2021-04-12	B.1.1.7	Nearly full length	Some positions were poorly sequenced
PRJEB46969	ERR6593548	2021-04-12	B.1.1.7	Nearly full length	Each position was deeply sequenced
PRJEB46969	ERR6593531	2021-04-12	B.1.1.7	Nearly full length	Some positions were poorly sequenced
PRJEB46969	ERR6593520	2021-04-12	B.1.1.7	Nearly full length	Some positions were poorly sequenced
PRJEB46969	ERR6593495	2021-04-12	B.1.1.7	Nearly full length	Each position was deeply sequenced
PRJEB46969	ERR6593491	2021-04-12	B.1.1.7	Nearly full length	Some positions were poorly sequenced
PRJEB46969	ERR6593584	2021-04-08	B.1.1.7	Nearly full length	Some positions were poorly sequenced
PRJEB46969	ERR6593570	2021-04-08	B.1.1.7	Nearly full length	Some positions were poorly sequenced
PRJEB46969	ERR6593537	2021-04-08	B.1.1.7	Nearly full length	Some positions were poorly sequenced
PRJEB46969	ERR6593534	2021-04-08	B.1.1.7	Nearly full length	Some positions were poorly sequenced
PRJEB46969	ERR6593509	2021-04-08	B.1.1.7	Nearly full length	Some positions were poorly sequenced
PRJEB46969	ERR6593503	2021-04-08	B.1.1.7	Nearly full length	Some positions were poorly sequenced
PRJEB46969	ERR6593497	2021-04-08	B.1.1.7	Nearly full length	Some positions were poorly sequenced
PRJEB46969	ERR6593675	2021-04-07	B.1.1.7	Nearly full length	Some positions were poorly sequenced
PRJEB46969	ERR6593664	2021-04-07	B.1.1.7	Nearly full length	Some positions were poorly sequenced
PRJEB46969	ERR6593663	2021-04-07	B.1.1.7	Nearly full length	Some positions were poorly sequenced
PRJEB46969	ERR6593604	2021-04-07	B.1.1.7	Nearly full length	Some positions were poorly sequenced
PRJEB46969	ERR6593600	2021-04-07	B.1.1.7	Nearly full length	Some positions were poorly sequenced
PRJEB46969	ERR6593572	2021-04-07	B.1.1.7	Nearly full length	Some positions were poorly sequenced
PRJEB46969	ERR6593562	2021-04-07	B.1.1.7	Nearly full length	Some positions were poorly sequenced
PRJEB46969	ERR6593554	2021-04-07	B.1.1.7	Nearly full length	Some positions were poorly sequenced
PRJEB46969	ERR6593549	2021-04-07	B.1.1.7	Nearly full length	Some positions were poorly sequenced
PRJEB46969	ERR6593541	2021-04-07	B.1.1.7	Nearly full length	Some positions were poorly sequenced
PRJEB46969	ERR6593524	2021-04-07	B.1.1.7	Nearly full length	Some positions were poorly sequenced
PRJEB46969	ERR6593523	2021-04-07	B.1.1.7	Nearly full length	Some positions were poorly sequenced
PRJEB46969	ERR6593494	2021-04-07	B.1.1.7	Nearly full length	Some positions were poorly sequenced
PRJEB46969	ERR6593482	2021-04-07	B.1.1.7	Nearly full length	Some positions were poorly sequenced
PRJEB46969	ERR6593697	2021-04-06	B	Nearly full length	Some positions were poorly sequenced
PRJEB46969	ERR6593689	2021-04-06	B.1.1.7	Nearly full length	Some positions were poorly sequenced
PRJEB46969	ERR6593687	2021-04-06	B.1.1.7	Nearly full length	Some positions were poorly sequenced
PRJEB46969	ERR6593685	2021-04-06	B.1.1.7	Nearly full length	Some positions were poorly sequenced
PRJEB46969	ERR6593677	2021-04-06	B.1.1.7	Nearly full length	Some positions were poorly sequenced
PRJEB46969	ERR6593667	2021-04-06	B.1.1.7	Nearly full length	Some positions were poorly sequenced
PRJEB46969	ERR6593657	2021-04-06	B.1.1.7	Nearly full length	Some positions were poorly sequenced
PRJEB46969	ERR6593655	2021-04-06	B.1.1.7	Nearly full length	Some positions were poorly sequenced
PRJEB46969	ERR6593651	2021-04-06	B.1.1.7	Nearly full length	Some positions were poorly sequenced
PRJEB46969	ERR6593647	2021-04-06	B.1.1.7	Nearly full length	Some positions were poorly sequenced
PRJEB46969	ERR6593645	2021-04-06	B.1.1.7	Nearly full length	Some positions were poorly sequenced
PRJEB46969	ERR6593643	2021-04-06	B.1.1.7	Nearly full length	Some positions were poorly sequenced
PRJEB46969	ERR6593639	2021-04-06	B.1.1.7	Nearly full length	Some positions were poorly sequenced
PRJEB46969	ERR6593590	2021-04-06	B.1.1.7	Nearly full length	Some positions were poorly sequenced
PRJEB46969	ERR6593574	2021-04-06	B.1.1.7	Nearly full length	Each position was deeply sequenced
PRJEB46969	ERR6593568	2021-04-06	B.1.1.7	Nearly full length	Some positions were poorly sequenced
PRJEB46969	ERR6593557	2021-04-06	B.1.1.7	Nearly full length	Some positions were poorly sequenced
PRJEB46969	ERR6593501	2021-04-06	B.1.1.7	Nearly full length	Some positions were poorly sequenced
PRJEB46969	ERR6593487	2021-04-06	B.1.1.7	Nearly full length	Each position was deeply sequenced
PRJEB46969	ERR6593579	2021-04-05	B.1.1.7	Nearly full length	Some positions were poorly sequenced
PRJEB46969	ERR6593571	2021-04-05	B.1.1.7	Nearly full length	Each position was deeply sequenced
PRJEB46969	ERR6593514	2021-04-05	B.1.1.7	Nearly full length	Some positions were poorly sequenced
PRJEB46969	ERR6593682	2021-04-01	B.1.1.7	Nearly full length	Some positions were poorly sequenced
PRJEB46969	ERR6593681	2021-04-01	B.1.1.7	Nearly full length	Some positions were poorly sequenced
PRJEB46969	ERR6593680	2021-04-01	B.1.1.7	Nearly full length	Some positions were poorly sequenced
PRJEB46969	ERR6593669	2021-04-01	B.1.1.7	Nearly full length	Some positions were poorly sequenced
PRJEB46969	ERR6593648	2021-04-01	B.1.1.7	Nearly full length	Each position was deeply sequenced
PRJEB46969	ERR6593596	2021-04-01	B.1.1.7	Nearly full length	Some positions were poorly sequenced
PRJEB46969	ERR6593585	2021-04-01	B.1.1.7	Nearly full length	Some positions were poorly sequenced
PRJEB46969	ERR6593577	2021-04-01	B.1.1.7	Nearly full length	Some positions were poorly sequenced
PRJEB46969	ERR6593569	2021-04-01	B.1.1.7	Nearly full length	Some positions were poorly sequenced
PRJEB46969	ERR6593560	2021-04-01	B.1.1.7	Nearly full length	Some positions were poorly sequenced
PRJEB46969	ERR6593555	2021-04-01	B.1.1.7	Nearly full length	Some positions were poorly sequenced
PRJEB46969	ERR6593545	2021-04-01	B.1.1.7	Nearly full length	Some positions were poorly sequenced
PRJEB46969	ERR6593540	2021-04-01	B.1.1.7	Nearly full length	Some positions were poorly sequenced
PRJEB46969	ERR6593538	2021-04-01	B.1.1.7	Nearly full length	Some positions were poorly sequenced
PRJEB46969	ERR6593518	2021-04-01	B.1.1.7	Nearly full length	Some positions were poorly sequenced
PRJEB46969	ERR6593515	2021-04-01	B.1.1.7	Nearly full length	Each position was deeply sequenced
PRJEB46969	ERR6593498	2021-04-01	B.1.1.7	Nearly full length	Some positions were poorly sequenced
PRJEB46969	ERR6593582	2021-03-31	B.1.1.7	Nearly full length	Some positions were poorly sequenced
PRJEB46969	ERR6593573	2021-03-31	B.1.1.7	Nearly full length	Some positions were poorly sequenced
PRJEB46969	ERR6593553	2021-03-31	B.1.1.7	Nearly full length	Some positions were poorly sequenced
PRJEB46969	ERR6593552	2021-03-31	B.1.1.7	Nearly full length	Some positions were poorly sequenced
PRJEB46969	ERR6593551	2021-03-31	B.1.1.7	Nearly full length	Some positions were poorly sequenced
PRJEB46969	ERR6593536	2021-03-31	B.1.1.7	Nearly full length	Some positions were poorly sequenced
PRJEB46969	ERR6593532	2021-03-31	B.1.1.7	Nearly full length	Some positions were poorly sequenced
PRJEB46969	ERR6593529	2021-03-31	B.1.1.7	Nearly full length	Some positions were poorly sequenced
PRJEB46969	ERR6593690	2021-03-30	B.1	Nearly full length	Some positions were poorly sequenced
PRJEB46969	ERR6593688	2021-03-30	B.1.1.7	Nearly full length	Each position was deeply sequenced
PRJEB46969	ERR6593684	2021-03-30	B.1.1.7	Nearly full length	Some positions were poorly sequenced
PRJEB46969	ERR6593679	2021-03-30	B.1.1.7	Nearly full length	Some positions were poorly sequenced
PRJEB46969	ERR6593665	2021-03-30	B.1.1.7	Nearly full length	Some positions were poorly sequenced
PRJEB46969	ERR6593662	2021-03-30	B.1.1.7	Nearly full length	Some positions were poorly sequenced
PRJEB46969	ERR6593597	2021-03-30	B.1.1.7	Nearly full length	Some positions were poorly sequenced
PRJEB46969	ERR6593586	2021-03-30	B.1.1.7	Nearly full length	Some positions were poorly sequenced
PRJEB46969	ERR6593580	2021-03-30	B.1.1.7	Nearly full length	Some positions were poorly sequenced
PRJEB46969	ERR6593576	2021-03-30	B.1.1.7	Nearly full length	Some positions were poorly sequenced
PRJEB46969	ERR6593543	2021-03-30	B.1.1.7	Nearly full length	Some positions were poorly sequenced
PRJEB46969	ERR6593527	2021-03-30	B.1.1.7	Nearly full length	Some positions were poorly sequenced
PRJEB46969	ERR6593505	2021-03-30	B.1.1.7	Nearly full length	Some positions were poorly sequenced
PRJEB46969	ERR6593493	2021-03-30	B.1.1.7	Nearly full length	Some positions were poorly sequenced
PRJEB46969	ERR6593490	2021-03-30	B.1.1.7	Nearly full length	Some positions were poorly sequenced
PRJEB46969	ERR6593489	2021-03-30	B.1.1.7	Nearly full length	Some positions were poorly sequenced
PRJEB46969	ERR6593488	2021-03-30	B.1.1.7	Nearly full length	Some positions were poorly sequenced
PRJEB46969	ERR6593480	2021-03-30	B.1.1.7	Nearly full length	Some positions were poorly sequenced
PRJEB46969	ERR6593478	2021-03-30	B.1.1.7	Nearly full length	Some positions were poorly sequenced
PRJEB46969	ERR6593695	2021-03-29	B	Nearly full length	Some positions were poorly sequenced
PRJEB46969	ERR6593678	2021-03-29	B.1.1.7	Nearly full length	Some positions were poorly sequenced
PRJEB46969	ERR6593659	2021-03-29	B.1.1.7	Nearly full length	Some positions were poorly sequenced
PRJEB46969	ERR6593658	2021-03-29	B.1.1.7	Nearly full length	Some positions were poorly sequenced
PRJEB46969	ERR6593653	2021-03-29	B.1.1.7	Nearly full length	Each position was deeply sequenced
PRJEB46969	ERR6593602	2021-03-29	B.1.1.7	Nearly full length	Some positions were poorly sequenced
PRJEB46969	ERR6593592	2021-03-29	B.1.1.7	Nearly full length	Some positions were poorly sequenced
PRJEB46969	ERR6593539	2021-03-29	B.1.1.7	Nearly full length	Some positions were poorly sequenced
PRJEB46969	ERR6593512	2021-03-29	B.1.1.7	Nearly full length	Some positions were poorly sequenced
PRJEB46969	ERR6593486	2021-03-29	B.1.1.7	Nearly full length	Some positions were poorly sequenced
PRJEB46969	ERR6593691	2021-03-25	B	Nearly full length	Some positions were poorly sequenced
PRJEB46969	ERR6593676	2021-03-25	B.1.1.7	Nearly full length	Some positions were poorly sequenced
PRJEB46969	ERR6593671	2021-03-25	B.1.1.7	Nearly full length	Each position was deeply sequenced
PRJEB46969	ERR6593666	2021-03-25	B.1.1.7	Nearly full length	Some positions were poorly sequenced
PRJEB46969	ERR6593661	2021-03-25	B.1.1.7	Nearly full length	Some positions were poorly sequenced
PRJEB46969	ERR6593652	2021-03-25	B.1.1.7	Nearly full length	Each position was deeply sequenced
PRJEB46969	ERR6593594	2021-03-25	B.1.1.7	Nearly full length	Some positions were poorly sequenced
PRJEB46969	ERR6593593	2021-03-25	B.1.1.7	Nearly full length	Some positions were poorly sequenced
PRJEB46969	ERR6593589	2021-03-25	B.1.1.7	Nearly full length	Some positions were poorly sequenced
PRJEB46969	ERR6593587	2021-03-25	B.1.1.7	Nearly full length	Some positions were poorly sequenced
PRJEB46969	ERR6593578	2021-03-25	B.1.1.7	Nearly full length	Some positions were poorly sequenced
PRJEB46969	ERR6593575	2021-03-25	B.1.1.7	Nearly full length	Some positions were poorly sequenced
PRJEB46969	ERR6593566	2021-03-25	B.1.1.7	Nearly full length	Each position was deeply sequenced
PRJEB46969	ERR6593565	2021-03-25	B.1.1.7	Nearly full length	Some positions were poorly sequenced
PRJEB46969	ERR6593564	2021-03-25	B.1.1.7	Nearly full length	Some positions were poorly sequenced
PRJEB46969	ERR6593558	2021-03-25	B.1.1.7	Nearly full length	Some positions were poorly sequenced
PRJEB46969	ERR6593546	2021-03-25	B.1.1.7	Nearly full length	Some positions were poorly sequenced
PRJEB46969	ERR6593528	2021-03-25	B.1.1.7	Nearly full length	Some positions were poorly sequenced
PRJEB46969	ERR6593517	2021-03-25	B.1.1.7	Nearly full length	Some positions were poorly sequenced
PRJEB46969	ERR6593516	2021-03-25	B.1.1.7	Nearly full length	Some positions were poorly sequenced
PRJEB46969	ERR6593513	2021-03-25	B.1.1.7	Nearly full length	Some positions were poorly sequenced
PRJEB46969	ERR6593506	2021-03-25	B.1.1.7	Nearly full length	Some positions were poorly sequenced
PRJEB46969	ERR6593502	2021-03-25	B.1.1.7	Nearly full length	Some positions were poorly sequenced
PRJEB46969	ERR6593500	2021-03-25	B.1.1.7	Nearly full length	Each position was deeply sequenced
PRJEB46969	ERR6593499	2021-03-25	B.1.1	Nearly full length	Some positions were poorly sequenced
PRJEB46969	ERR6593492	2021-03-25	B.1.1.7	Nearly full length	Each position was deeply sequenced
PRJEB46969	ERR6593481	2021-03-25	B.1.1.7	Nearly full length	Some positions were poorly sequenced
PRJEB46969	ERR6593479	2021-03-25	B.1.1.7	Nearly full length	Some positions were poorly sequenced
PRJEB46969	ERR6593476	2021-03-25	B.1.1.7	Nearly full length	Some positions were poorly sequenced
PRJEB46969	ERR6593654	2021-03-24	B.1.1.7	Nearly full length	Some positions were poorly sequenced
PRJEB46969	ERR6593598	2021-03-24	B.1.1.7	Nearly full length	Each position was deeply sequenced
PRJEB46969	ERR6593588	2021-03-24	B.1.1.7	Nearly full length	Some positions were poorly sequenced
PRJEB46969	ERR6593563	2021-03-24	B.1.1.7	Nearly full length	Some positions were poorly sequenced
PRJEB46969	ERR6593544	2021-03-24	B.1.1.7	Nearly full length	Some positions were poorly sequenced
PRJEB46969	ERR6593510	2021-03-24	B.1.1.7	Nearly full length	Some positions were poorly sequenced
PRJEB46969	ERR6593504	2021-03-24	B.1.1.7	Nearly full length	Some positions were poorly sequenced
PRJEB46969	ERR6593496	2021-03-24	B.1.1.7	Nearly full length	Some positions were poorly sequenced
PRJEB46969	ERR6593485	2021-03-24	B.1.1.7	Nearly full length	Some positions were poorly sequenced
PRJEB46969	ERR6593110	2021-03-24	B.1.1.7	Nearly full length	Some positions were poorly sequenced
PRJEB46969	ERR6593101	2021-03-24	B.1.1.7	Nearly full length	Some positions were poorly sequenced
PRJEB46969	ERR6593094	2021-03-24	B.1.1.7	Nearly full length	Each position was deeply sequenced
PRJEB46969	ERR6593080	2021-03-24	B.1.1.7	Nearly full length	Each position was deeply sequenced
PRJEB46969	ERR6593015	2021-03-24	B.1.1.7	Nearly full length	Some positions were poorly sequenced
PRJEB46969	ERR6592964	2021-03-24	B.1.1.7	Nearly full length	Some positions were poorly sequenced
PRJEB46969	ERR6592912	2021-03-24	B.1.1.7	Nearly full length	Each position was deeply sequenced
PRJEB46969	ERR6592883	2021-03-24	B.1.1.7	Nearly full length	Some positions were poorly sequenced
PRJEB46969	ERR6592869	2021-03-24	B.1.1.7	Nearly full length	Some positions were poorly sequenced
PRJEB46969	ERR6592862	2021-03-24	B.1.1.7	Nearly full length	Some positions were poorly sequenced
PRJEB46969	ERR6593118	2021-03-23	B.1.1.7	Nearly full length	Each position was deeply sequenced
PRJEB46969	ERR6593104	2021-03-23	B.1.1.7	Nearly full length	Some positions were poorly sequenced
PRJEB46969	ERR6593073	2021-03-23	B.1.1.7	Nearly full length	Some positions were poorly sequenced
PRJEB46969	ERR6593055	2021-03-23	B.1.1.7	Nearly full length	Some positions were poorly sequenced
PRJEB46969	ERR6593047	2021-03-23	B.1.1.7	Nearly full length	Some positions were poorly sequenced
PRJEB46969	ERR6593030	2021-03-23	B.1.1.7	Nearly full length	Some positions were poorly sequenced
PRJEB46969	ERR6592967	2021-03-23	B.1.1.7	Nearly full length	Some positions were poorly sequenced
PRJEB46969	ERR6592955	2021-03-23	B.1.1.7	Nearly full length	Some positions were poorly sequenced
PRJEB46969	ERR6592950	2021-03-23	B.1.1.7	Nearly full length	Some positions were poorly sequenced
PRJEB46969	ERR6592946	2021-03-23	B.1.1.7	Nearly full length	Some positions were poorly sequenced
PRJEB46969	ERR6592926	2021-03-23	B.1.1.7	Nearly full length	Some positions were poorly sequenced
PRJEB46969	ERR6592921	2021-03-23	B.1.1.7	Nearly full length	Some positions were poorly sequenced
PRJEB46969	ERR6592847	2021-03-23	B.1.1.7	Nearly full length	Some positions were poorly sequenced
PRJEB46969	ERR6593114	2021-03-22	B.1.1.7	Nearly full length	Each position was deeply sequenced
PRJEB46969	ERR6593082	2021-03-22	B.1.1.7	Nearly full length	Each position was deeply sequenced
PRJEB46969	ERR6593011	2021-03-22	B.1.1.7	Nearly full length	Some positions were poorly sequenced
PRJEB46969	ERR6592994	2021-03-22	B.1.1.7	Nearly full length	Each position was deeply sequenced
PRJEB46969	ERR6592920	2021-03-22	B.1.1.7	Nearly full length	Some positions were poorly sequenced
PRJEB46969	ERR6593117	2021-03-19	B.1.1.7	Nearly full length	Some positions were poorly sequenced
PRJEB46969	ERR6593065	2021-03-19	B.1.1.7	Nearly full length	Some positions were poorly sequenced
PRJEB46969	ERR6593046	2021-03-19	B.1.1.7	Nearly full length	Some positions were poorly sequenced
PRJEB46969	ERR6593033	2021-03-19	B.1.1.7	Nearly full length	Some positions were poorly sequenced
PRJEB46969	ERR6593025	2021-03-19	B.1.1.7	Nearly full length	Some positions were poorly sequenced
PRJEB46969	ERR6592962	2021-03-19	B.1.1.7	Nearly full length	Some positions were poorly sequenced
PRJEB46969	ERR6592931	2021-03-19	B.1.1.7	Nearly full length	Some positions were poorly sequenced
PRJEB46969	ERR6592905	2021-03-19	B.1.1.7	Nearly full length	Some positions were poorly sequenced
PRJEB46969	ERR6592860	2021-03-19	B.1.1.7	Nearly full length	Some positions were poorly sequenced
PRJEB46969	ERR6593058	2021-03-18	B.1.1.7	Nearly full length	Some positions were poorly sequenced
PRJEB46969	ERR6593054	2021-03-18	B.1.1.7	Nearly full length	Some positions were poorly sequenced
PRJEB46969	ERR6593044	2021-03-18	B.1.1.7	Nearly full length	Some positions were poorly sequenced
PRJEB46969	ERR6593027	2021-03-18	B.1.1.7	Nearly full length	Some positions were poorly sequenced
PRJEB46969	ERR6592957	2021-03-18	B.1.1.7	Nearly full length	Some positions were poorly sequenced
PRJEB46969	ERR6592953	2021-03-18	B.1.1.7	Nearly full length	Some positions were poorly sequenced
PRJEB46969	ERR6592951	2021-03-18	B.1.1.7	Nearly full length	Some positions were poorly sequenced
PRJEB46969	ERR6592942	2021-03-18	B.1.1.7	Nearly full length	Each position was deeply sequenced
PRJEB46969	ERR6592937	2021-03-18	B.1.1.7	Nearly full length	Some positions were poorly sequenced
PRJEB46969	ERR6592889	2021-03-18	B.1.1.7	Nearly full length	Some positions were poorly sequenced
PRJEB46969	ERR6592875	2021-03-18	B.1.1.7	Nearly full length	Some positions were poorly sequenced
PRJEB46969	ERR6592858	2021-03-18	B.1.1.7	Nearly full length	Some positions were poorly sequenced
PRJEB46969	ERR6592845	2021-03-18	B.1.1.7	Nearly full length	Some positions were poorly sequenced
PRJEB46969	ERR6593686	2021-03-17	B.1.1.7	Nearly full length	Some positions were poorly sequenced
PRJEB46969	ERR6593672	2021-03-17	B.1.1.7	Nearly full length	Some positions were poorly sequenced
PRJEB46969	ERR6593642	2021-03-17	B.1.1.7	Nearly full length	Some positions were poorly sequenced
PRJEB46969	ERR6593567	2021-03-17	B.1.1.7	Nearly full length	Some positions were poorly sequenced
PRJEB46969	ERR6593533	2021-03-17	B.1.1.7	Nearly full length	Some positions were poorly sequenced
PRJEB46969	ERR6593530	2021-03-17	B.1.1.7	Nearly full length	Some positions were poorly sequenced
PRJEB46969	ERR6593519	2021-03-17	B.1.1.7	Nearly full length	Some positions were poorly sequenced
PRJEB46969	ERR6593511	2021-03-17	B.1.1.7	Nearly full length	Some positions were poorly sequenced
PRJEB46969	ERR6593508	2021-03-17	B.1.1.7	Nearly full length	Each position was deeply sequenced
PRJEB46969	ERR6593507	2021-03-17	B.1.1.7	Nearly full length	Some positions were poorly sequenced
PRJEB46969	ERR6593694	2021-03-16	B.1	Nearly full length	Some positions were poorly sequenced
PRJEB46969	ERR6593595	2021-03-16	B.1.1.7	Nearly full length	Some positions were poorly sequenced
PRJEB46969	ERR6593559	2021-03-16	B.1.1.7	Nearly full length	Some positions were poorly sequenced
PRJEB46969	ERR6593535	2021-03-16	B.1.1.7	Nearly full length	Some positions were poorly sequenced
PRJEB46969	ERR6593483	2021-03-16	B.1.1.7	Nearly full length	Some positions were poorly sequenced
PRJEB46969	ERR6593124	2021-03-16	A	Nearly full length	Some positions were poorly sequenced
PRJEB46969	ERR6593123	2021-03-16	B.1.1.7	Nearly full length	Some positions were poorly sequenced
PRJEB46969	ERR6593122	2021-03-16	B.1.1.7	Nearly full length	Some positions were poorly sequenced
PRJEB46969	ERR6593121	2021-03-16	B.1.1.7	Nearly full length	Each position was deeply sequenced
PRJEB46969	ERR6593120	2021-03-16	B.1.1.7	Nearly full length	Each position was deeply sequenced
PRJEB46969	ERR6593119	2021-03-16	B.1.1.7	Nearly full length	Some positions were poorly sequenced
PRJEB46969	ERR6593115	2021-03-16	B.1.1.7	Nearly full length	Some positions were poorly sequenced
PRJEB46969	ERR6593049	2021-03-16	B.1.1.7	Nearly full length	Some positions were poorly sequenced
PRJEB46969	ERR6593038	2021-03-16	B.1.1.7	Nearly full length	Some positions were poorly sequenced
PRJEB46969	ERR6593024	2021-03-16	B.1.1.7	Nearly full length	Some positions were poorly sequenced
PRJEB46969	ERR6593005	2021-03-16	B.1.1.7	Nearly full length	Each position was deeply sequenced
PRJEB46969	ERR6592960	2021-03-16	B.1.1.7	Nearly full length	Some positions were poorly sequenced
PRJEB46969	ERR6592933	2021-03-16	B.1.1.7	Nearly full length	Some positions were poorly sequenced
PRJEB46969	ERR6592908	2021-03-16	B.1.1.7	Nearly full length	Some positions were poorly sequenced
PRJEB46969	ERR6592879	2021-03-16	B.1.1.7	Nearly full length	Some positions were poorly sequenced
PRJEB46969	ERR6592873	2021-03-16	B.1.1.7	Nearly full length	Some positions were poorly sequenced
PRJEB46969	ERR6592863	2021-03-16	B.1.1.7	Nearly full length	Some positions were poorly sequenced
PRJEB46969	ERR6593126	2021-03-15	B	Nearly full length	Some positions were poorly sequenced
PRJEB46969	ERR6593091	2021-03-15	B.1.1.7	Nearly full length	Each position was deeply sequenced
PRJEB46969	ERR6593036	2021-03-15	B.1.1.7	Nearly full length	Some positions were poorly sequenced
PRJEB46969	ERR6593001	2021-03-15	B.1.1.7	Nearly full length	Some positions were poorly sequenced
PRJEB46969	ERR6592929	2021-03-15	B.1.1.7	Nearly full length	Some positions were poorly sequenced
PRJEB46969	ERR6593098	2021-03-12	B.1.1.7	Nearly full length	Some positions were poorly sequenced
PRJEB46969	ERR6592972	2021-03-12	B.1.1.7	Nearly full length	Some positions were poorly sequenced
PRJEB46969	ERR6592947	2021-03-12	B.1.1.7	Nearly full length	Some positions were poorly sequenced
PRJEB46969	ERR6592899	2021-03-12	B.1.1.7	Nearly full length	Some positions were poorly sequenced
PRJEB46969	ERR6592881	2021-03-12	B.1.1.7	Nearly full length	Some positions were poorly sequenced
PRJEB46969	ERR6593693	2021-03-11	B	Nearly full length	Some positions were poorly sequenced
PRJEB46969	ERR6593656	2021-03-11	B.1.1.7	Nearly full length	Some positions were poorly sequenced
PRJEB46969	ERR6593649	2021-03-11	B.1.1.7	Nearly full length	Each position was deeply sequenced
PRJEB46969	ERR6593108	2021-03-11	B.1.1.7	Nearly full length	Some positions were poorly sequenced
PRJEB46969	ERR6593103	2021-03-11	B.1.1.7	Nearly full length	Some positions were poorly sequenced
PRJEB46969	ERR6593102	2021-03-11	B.1.1.7	Nearly full length	Each position was deeply sequenced
PRJEB46969	ERR6593100	2021-03-11	B.1.1.7	Nearly full length	Some positions were poorly sequenced
PRJEB46969	ERR6593066	2021-03-11	B.1.1.7	Nearly full length	Some positions were poorly sequenced
PRJEB46969	ERR6593062	2021-03-11	B.1.1.7	Nearly full length	Each position was deeply sequenced
PRJEB46969	ERR6593060	2021-03-11	B.1.1.7	Nearly full length	Each position was deeply sequenced
PRJEB46969	ERR6593040	2021-03-11	B.1.1.7	Nearly full length	Each position was deeply sequenced
PRJEB46969	ERR6593028	2021-03-11	B.1.1.7	Nearly full length	Some positions were poorly sequenced
PRJEB46969	ERR6593026	2021-03-11	B.1.1.7	Nearly full length	Each position was deeply sequenced
PRJEB46969	ERR6593002	2021-03-11	B.1.1.7	Nearly full length	Some positions were poorly sequenced
PRJEB46969	ERR6592989	2021-03-11	B.1.1.7	Nearly full length	Some positions were poorly sequenced
PRJEB46969	ERR6592987	2021-03-11	B.1.1.7	Nearly full length	Each position was deeply sequenced
PRJEB46969	ERR6592976	2021-03-11	B.1.1.7	Nearly full length	Some positions were poorly sequenced
PRJEB46969	ERR6592948	2021-03-11	B.1.1.7	Nearly full length	Some positions were poorly sequenced
PRJEB46969	ERR6592939	2021-03-11	B.1.1.7	Nearly full length	Some positions were poorly sequenced
PRJEB46969	ERR6592914	2021-03-11	B.1.1.7	Nearly full length	Some positions were poorly sequenced
PRJEB46969	ERR6592909	2021-03-11	B.1.1.7	Nearly full length	Some positions were poorly sequenced
PRJEB46969	ERR6592907	2021-03-11	B.1.1.7	Nearly full length	Some positions were poorly sequenced
PRJEB46969	ERR6592878	2021-03-11	B.1.1.7	Nearly full length	Some positions were poorly sequenced
PRJEB46969	ERR6592876	2021-03-11	B.1.1.7	Nearly full length	Some positions were poorly sequenced
PRJEB46969	ERR6592874	2021-03-11	B.1.1.7	Nearly full length	Some positions were poorly sequenced
PRJEB46969	ERR6592857	2021-03-11	B.1.1.7	Nearly full length	Some positions were poorly sequenced
PRJEB46969	ERR6593673	2021-03-10	B.1.1.7	Nearly full length	Some positions were poorly sequenced
PRJEB46969	ERR6593670	2021-03-10	B.1.1.7	Nearly full length	Some positions were poorly sequenced
PRJEB46969	ERR6593556	2021-03-10	B.1.1.7	Nearly full length	Some positions were poorly sequenced
PRJEB46969	ERR6593072	2021-03-10	B.1.1.7	Nearly full length	Some positions were poorly sequenced
PRJEB46969	ERR6593061	2021-03-10	B.1.1.7	Nearly full length	Some positions were poorly sequenced
PRJEB46969	ERR6593050	2021-03-10	B.1.1.7	Nearly full length	Some positions were poorly sequenced
PRJEB46969	ERR6593035	2021-03-10	B.1.1.7	Nearly full length	Some positions were poorly sequenced
PRJEB46969	ERR6593034	2021-03-10	B.1.1.7	Nearly full length	Each position was deeply sequenced
PRJEB46969	ERR6593022	2021-03-10	B.1.1.7	Nearly full length	Some positions were poorly sequenced
PRJEB46969	ERR6593020	2021-03-10	B.1.1.7	Nearly full length	Some positions were poorly sequenced
PRJEB46969	ERR6593004	2021-03-10	B.1.1.7	Nearly full length	Some positions were poorly sequenced
PRJEB46969	ERR6592995	2021-03-10	B.1.1.7	Nearly full length	Some positions were poorly sequenced
PRJEB46969	ERR6592959	2021-03-10	B.1.1.7	Nearly full length	Some positions were poorly sequenced
PRJEB46969	ERR6592928	2021-03-10	B.1.1.7	Nearly full length	Some positions were poorly sequenced
PRJEB46969	ERR6592925	2021-03-10	B.1.1.7	Nearly full length	Some positions were poorly sequenced
PRJEB46969	ERR6592903	2021-03-10	B.1.1.7	Nearly full length	Some positions were poorly sequenced
PRJEB46969	ERR6592902	2021-03-10	B.1.1.7	Nearly full length	Some positions were poorly sequenced
PRJEB46969	ERR6592898	2021-03-10	B.1.1.7	Nearly full length	Each position was deeply sequenced
PRJEB46969	ERR6592884	2021-03-10	B.1.1.7	Nearly full length	Some positions were poorly sequenced
PRJEB46969	ERR6592859	2021-03-10	B.1.1.7	Nearly full length	Some positions were poorly sequenced
PRJEB46969	ERR6592856	2021-03-10	B.1.1.7	Nearly full length	Some positions were poorly sequenced
PRJEB46969	ERR6592854	2021-03-10	B.1.1.7	Nearly full length	Some positions were poorly sequenced
PRJEB46969	ERR6593106	2021-03-09	B.1.1.7	Nearly full length	Some positions were poorly sequenced
PRJEB46969	ERR6593078	2021-03-09	B.1.1.7	Nearly full length	Some positions were poorly sequenced
PRJEB46969	ERR6593068	2021-03-09	B.1.1.7	Nearly full length	Some positions were poorly sequenced
PRJEB46969	ERR6593045	2021-03-09	B.1.1.7	Nearly full length	Some positions were poorly sequenced
PRJEB46969	ERR6593021	2021-03-09	B.1.1.7	Nearly full length	Some positions were poorly sequenced
PRJEB46969	ERR6593019	2021-03-09	B.1.1.7	Nearly full length	Some positions were poorly sequenced
PRJEB46969	ERR6593018	2021-03-09	B.1.1.7	Nearly full length	Some positions were poorly sequenced
PRJEB46969	ERR6593016	2021-03-09	B.1.1.7	Nearly full length	Some positions were poorly sequenced
PRJEB46969	ERR6592978	2021-03-09	B.1.1.7	Nearly full length	Some positions were poorly sequenced
PRJEB46969	ERR6592956	2021-03-09	B.1.1.7	Nearly full length	Some positions were poorly sequenced
PRJEB46969	ERR6592932	2021-03-09	B.1.1.7	Nearly full length	Each position was deeply sequenced
PRJEB46969	ERR6592927	2021-03-09	B.1.1.7	Nearly full length	Each position was deeply sequenced
PRJEB46969	ERR6592924	2021-03-09	B.1.1.7	Nearly full length	Some positions were poorly sequenced
PRJEB46969	ERR6592894	2021-03-09	B.1.1.7	Nearly full length	Some positions were poorly sequenced
PRJEB46969	ERR6592893	2021-03-09	B.1.1.7	Nearly full length	Some positions were poorly sequenced
PRJEB46969	ERR6592891	2021-03-09	B.1.1.7	Nearly full length	Some positions were poorly sequenced
PRJEB46969	ERR6592872	2021-03-09	B.1.1.7	Nearly full length	Some positions were poorly sequenced
PRJEB46969	ERR6592871	2021-03-09	B.1.1.7	Nearly full length	Some positions were poorly sequenced
PRJEB46969	ERR6592850	2021-03-09	B.1.1.7	Nearly full length	Some positions were poorly sequenced
PRJEB46969	ERR6593057	2021-03-08	B.1.1.7	Nearly full length	Some positions were poorly sequenced
PRJEB46969	ERR6593023	2021-03-08	B.1.1.7	Nearly full length	Each position was deeply sequenced
PRJEB46969	ERR6592944	2021-03-08	B.1.1.7	Nearly full length	Some positions were poorly sequenced
PRJEB46969	ERR6593113	2021-03-04	B.1.1.7	Nearly full length	Some positions were poorly sequenced
PRJEB46969	ERR6593105	2021-03-04	B.1.1.7	Nearly full length	Each position was deeply sequenced
PRJEB46969	ERR6593088	2021-03-04	B.1.1.7	Nearly full length	Some positions were poorly sequenced
PRJEB46969	ERR6593087	2021-03-04	B.1.1.7	Nearly full length	Some positions were poorly sequenced
PRJEB46969	ERR6593071	2021-03-04	B.1.1.7	Nearly full length	Some positions were poorly sequenced
PRJEB46969	ERR6593070	2021-03-04	B.1.1.7	Nearly full length	Some positions were poorly sequenced
PRJEB46969	ERR6593014	2021-03-04	B.1.1.7	Nearly full length	Each position was deeply sequenced
PRJEB46969	ERR6592997	2021-03-04	B.1.1.7	Nearly full length	Some positions were poorly sequenced
PRJEB46969	ERR6592986	2021-03-04	B.1.1.7	Nearly full length	Some positions were poorly sequenced
PRJEB46969	ERR6592981	2021-03-04	B.1.1.7	Nearly full length	Some positions were poorly sequenced
PRJEB46969	ERR6592971	2021-03-04	B.1.1.7	Nearly full length	Each position was deeply sequenced
PRJEB46969	ERR6592965	2021-03-04	B.1.1.7	Nearly full length	Some positions were poorly sequenced
PRJEB46969	ERR6592949	2021-03-04	B.1.1.7	Nearly full length	Each position was deeply sequenced
PRJEB46969	ERR6592943	2021-03-04	B.1.1.7	Nearly full length	Some positions were poorly sequenced
PRJEB46969	ERR6592935	2021-03-04	B.1.1.7	Nearly full length	Each position was deeply sequenced
PRJEB46969	ERR6592930	2021-03-04	B.1.1.7	Nearly full length	Some positions were poorly sequenced
PRJEB46969	ERR6592923	2021-03-04	B.1.1.7	Nearly full length	Some positions were poorly sequenced
PRJEB46969	ERR6592910	2021-03-04	B.1.1.7	Nearly full length	Some positions were poorly sequenced
PRJEB46969	ERR6592887	2021-03-04	B.1.1.7	Nearly full length	Some positions were poorly sequenced
PRJEB46969	ERR6592870	2021-03-04	B.1.1.7	Nearly full length	Some positions were poorly sequenced
PRJEB46969	ERR6592864	2021-03-04	B.1.1.7	Nearly full length	Some positions were poorly sequenced
PRJEB46969	ERR6593125	2021-03-03	B	Nearly full length	Some positions were poorly sequenced
PRJEB46969	ERR6593079	2021-03-03	B.1.1.7	Nearly full length	Some positions were poorly sequenced
PRJEB46969	ERR6593069	2021-03-03	B.1.1.7	Nearly full length	Some positions were poorly sequenced
PRJEB46969	ERR6593052	2021-03-03	B.1.1.7	Nearly full length	Some positions were poorly sequenced
PRJEB46969	ERR6593043	2021-03-03	B.1.1.7	Nearly full length	Some positions were poorly sequenced
PRJEB46969	ERR6593039	2021-03-03	B.1.1.7	Nearly full length	Some positions were poorly sequenced
PRJEB46969	ERR6593031	2021-03-03	B.1.1.7	Nearly full length	Each position was deeply sequenced
PRJEB46969	ERR6593007	2021-03-03	B.1.1.7	Nearly full length	Some positions were poorly sequenced
PRJEB46969	ERR6592992	2021-03-03	B.1.1.7	Nearly full length	Some positions were poorly sequenced
PRJEB46969	ERR6592983	2021-03-03	B.1.1.7	Nearly full length	Some positions were poorly sequenced
PRJEB46969	ERR6592963	2021-03-03	B.1.1.7	Nearly full length	Some positions were poorly sequenced
PRJEB46969	ERR6592922	2021-03-03	B.1.1.7	Nearly full length	Some positions were poorly sequenced
PRJEB46969	ERR6592918	2021-03-03	B.1.1.7	Nearly full length	Some positions were poorly sequenced
PRJEB46969	ERR6592885	2021-03-03	B.1.1.7	Nearly full length	Some positions were poorly sequenced
PRJEB46969	ERR6592868	2021-03-03	B.1.1.7	Nearly full length	Some positions were poorly sequenced
PRJEB46969	ERR6592855	2021-03-03	B.1.1.7	Nearly full length	Some positions were poorly sequenced
PRJEB46969	ERR6593109	2021-03-02	B.1.1.7	Nearly full length	Some positions were poorly sequenced
PRJEB46969	ERR6593095	2021-03-02	B.1.1.7	Nearly full length	Some positions were poorly sequenced
PRJEB46969	ERR6593093	2021-03-02	B.1.1.7	Nearly full length	Some positions were poorly sequenced
PRJEB46969	ERR6593084	2021-03-02	B.1.1.7	Nearly full length	Some positions were poorly sequenced
PRJEB46969	ERR6593077	2021-03-02	B.1.1.7	Nearly full length	Some positions were poorly sequenced
PRJEB46969	ERR6593075	2021-03-02	B.1.1.7	Nearly full length	Some positions were poorly sequenced
PRJEB46969	ERR6593074	2021-03-02	B.1.1.7	Nearly full length	Some positions were poorly sequenced
PRJEB46969	ERR6593064	2021-03-02	B.1.1.7	Nearly full length	Some positions were poorly sequenced
PRJEB46969	ERR6593056	2021-03-02	B.1.1.7	Nearly full length	Some positions were poorly sequenced
PRJEB46969	ERR6593053	2021-03-02	B.1.1.7	Nearly full length	Some positions were poorly sequenced
PRJEB46969	ERR6593041	2021-03-02	B.1.1.7	Nearly full length	Some positions were poorly sequenced
PRJEB46969	ERR6593029	2021-03-02	B.1.1.7	Nearly full length	Some positions were poorly sequenced
PRJEB46969	ERR6593012	2021-03-02	B.1.1.7	Nearly full length	Each position was deeply sequenced
PRJEB46969	ERR6593000	2021-03-02	B.1.1.7	Nearly full length	Each position was deeply sequenced
PRJEB46969	ERR6592982	2021-03-02	B.1.1.7	Nearly full length	Some positions were poorly sequenced
PRJEB46969	ERR6592954	2021-03-02	B.1.1.7	Nearly full length	Each position was deeply sequenced
PRJEB46969	ERR6592941	2021-03-02	B.1.1.7	Nearly full length	Some positions were poorly sequenced
PRJEB46969	ERR6592938	2021-03-02	B.1.1.7	Nearly full length	Each position was deeply sequenced
PRJEB46969	ERR6592934	2021-03-02	B.1.1.7	Nearly full length	Some positions were poorly sequenced
PRJEB46969	ERR6592919	2021-03-02	B.1.1.7	Nearly full length	Some positions were poorly sequenced
PRJEB46969	ERR6592916	2021-03-02	B	Nearly full length	Some positions were poorly sequenced
PRJEB46969	ERR6592913	2021-03-02	B.1.1.7	Nearly full length	Some positions were poorly sequenced
PRJEB46969	ERR6592897	2021-03-02	B.1.1.7	Nearly full length	Some positions were poorly sequenced
PRJEB46969	ERR6592896	2021-03-02	B.1.1.7	Nearly full length	Some positions were poorly sequenced
PRJEB46969	ERR6592890	2021-03-02	B.1.1.7	Nearly full length	Each position was deeply sequenced
PRJEB46969	ERR6592888	2021-03-02	B.1.1.7	Nearly full length	Some positions were poorly sequenced
PRJEB46969	ERR6592867	2021-03-02	B.1.1.7	Nearly full length	Some positions were poorly sequenced
PRJEB46969	ERR6592853	2021-03-02	B.1.1.7	Nearly full length	Some positions were poorly sequenced
PRJEB46969	ERR6592848	2021-03-02	B.1.1.7	Nearly full length	Some positions were poorly sequenced
PRJEB46969	ERR6593461	2021-03-01	B	Nearly full length	Some positions were poorly sequenced
PRJEB46969	ERR6593403	2021-03-01	B.1.1.7	Nearly full length	Some positions were poorly sequenced
PRJEB46969	ERR6593245	2021-03-01	B.1.1.7	Nearly full length	Some positions were poorly sequenced
PRJEB46969	ERR6593076	2021-03-01	B.1.1.7	Nearly full length	Each position was deeply sequenced
PRJEB46969	ERR6593042	2021-03-01	B.1.1.7	Nearly full length	Each position was deeply sequenced
PRJEB46969	ERR6593037	2021-03-01	B.1.1.7	Nearly full length	Some positions were poorly sequenced
PRJEB46969	ERR6593010	2021-03-01	B.1.1.7	Nearly full length	Some positions were poorly sequenced
PRJEB46969	ERR6593009	2021-03-01	B.1.1.7	Nearly full length	Some positions were poorly sequenced
PRJEB46969	ERR6592996	2021-03-01	B.1.1.7	Nearly full length	Each position was deeply sequenced
PRJEB46969	ERR6592993	2021-03-01	B.1.1.7	Nearly full length	Some positions were poorly sequenced
PRJEB46969	ERR6592977	2021-03-01	B.1.1.7	Nearly full length	Some positions were poorly sequenced
PRJEB46969	ERR6592970	2021-03-01	B.1.1.7	Nearly full length	Each position was deeply sequenced
PRJEB46969	ERR6592961	2021-03-01	B.1.1.7	Nearly full length	Some positions were poorly sequenced
PRJEB46969	ERR6592901	2021-03-01	B.1.1.7	Nearly full length	Some positions were poorly sequenced
PRJEB46969	ERR6592861	2021-03-01	B.1.1.7	Nearly full length	Each position was deeply sequenced
PRJEB46969	ERR6592852	2021-03-01	B.1.1.7	Nearly full length	Some positions were poorly sequenced
PRJEB46969	ERR6593474	2021-02-25	B	Nearly full length	Some positions were poorly sequenced
PRJEB46969	ERR6593472	2021-02-25	B	Nearly full length	Some positions were poorly sequenced
PRJEB46969	ERR6593470	2021-02-25	B	Nearly full length	Some positions were poorly sequenced
PRJEB46969	ERR6593427	2021-02-25	B.1.1.7	Nearly full length	Some positions were poorly sequenced
PRJEB46969	ERR6593381	2021-02-25	B.1.1.7	Nearly full length	Some positions were poorly sequenced
PRJEB46969	ERR6593305	2021-02-25	B.1.1.7	Nearly full length	Some positions were poorly sequenced
PRJEB46969	ERR6593275	2021-02-25	B.1.1.7	Nearly full length	Some positions were poorly sequenced
PRJEB46969	ERR6593265	2021-02-25	B.1.1.7	Nearly full length	Some positions were poorly sequenced
PRJEB46969	ERR6593258	2021-02-25	B.1.1.7	Nearly full length	Some positions were poorly sequenced
PRJEB46969	ERR6593249	2021-02-25	B.1.1.7	Nearly full length	Some positions were poorly sequenced
PRJEB46969	ERR6593228	2021-02-25	B.1.1.7	Nearly full length	Some positions were poorly sequenced
PRJEB46969	ERR6593204	2021-02-25	B.1.1.7	Nearly full length	Some positions were poorly sequenced
PRJEB46969	ERR6593194	2021-02-25	B.1.1.7	Nearly full length	Some positions were poorly sequenced
PRJEB46969	ERR6593184	2021-02-25	B.1.1.7	Nearly full length	Some positions were poorly sequenced
PRJEB46969	ERR6593161	2021-02-25	B.1.1.7	Nearly full length	Some positions were poorly sequenced
PRJEB46969	ERR6593130	2021-02-25	B.1.1.7	Nearly full length	Some positions were poorly sequenced
PRJEB46969	ERR6593051	2021-02-25	B.1.1.7	Nearly full length	Some positions were poorly sequenced
PRJEB46969	ERR6593116	2021-02-24	B.1.1.7	Nearly full length	Some positions were poorly sequenced
PRJEB46969	ERR6593111	2021-02-24	B.1.1.7	Nearly full length	Some positions were poorly sequenced
PRJEB46969	ERR6593092	2021-02-24	B.1.1.7	Nearly full length	Each position was deeply sequenced
PRJEB46969	ERR6593085	2021-02-24	B.1.1.7	Nearly full length	Some positions were poorly sequenced
PRJEB46969	ERR6593081	2021-02-24	B.1.1.7	Nearly full length	Some positions were poorly sequenced
PRJEB46969	ERR6593067	2021-02-24	B.1.1.7	Nearly full length	Some positions were poorly sequenced
PRJEB46969	ERR6593063	2021-02-24	B.1.1.7	Nearly full length	Each position was deeply sequenced
PRJEB46969	ERR6593048	2021-02-24	B.1.1.7	Nearly full length	Each position was deeply sequenced
PRJEB46969	ERR6593032	2021-02-24	B.1.1.7	Nearly full length	Some positions were poorly sequenced
PRJEB46969	ERR6593017	2021-02-24	B.1.1.7	Nearly full length	Some positions were poorly sequenced
PRJEB46969	ERR6593006	2021-02-24	B.1.1.7	Nearly full length	Some positions were poorly sequenced
PRJEB46969	ERR6592998	2021-02-24	B.1.1.7	Nearly full length	Each position was deeply sequenced
PRJEB46969	ERR6592985	2021-02-24	B.1.1.7	Nearly full length	Some positions were poorly sequenced
PRJEB46969	ERR6592973	2021-02-24	B.1.1.7	Nearly full length	Some positions were poorly sequenced
PRJEB46969	ERR6592969	2021-02-24	B.1.1.7	Nearly full length	Some positions were poorly sequenced
PRJEB46969	ERR6592968	2021-02-24	B.1.1.7	Nearly full length	Some positions were poorly sequenced
PRJEB46969	ERR6592952	2021-02-24	B.1.1.7	Nearly full length	Some positions were poorly sequenced
PRJEB46969	ERR6592904	2021-02-24	B.1.1.7	Nearly full length	Each position was deeply sequenced
PRJEB46969	ERR6592892	2021-02-24	B.1.1.7	Nearly full length	Each position was deeply sequenced
PRJEB46969	ERR6592882	2021-02-24	B.1.1.7	Nearly full length	Some positions were poorly sequenced
PRJEB46969	ERR6592877	2021-02-24	B.1.1.7	Nearly full length	Some positions were poorly sequenced
PRJEB46969	ERR6592865	2021-02-24	B.1.1.7	Nearly full length	Some positions were poorly sequenced
PRJEB46969	ERR6593107	2021-02-23	B.1.1.7	Nearly full length	Each position was deeply sequenced
PRJEB46969	ERR6593099	2021-02-23	B.1.1.7	Nearly full length	Each position was deeply sequenced
PRJEB46969	ERR6593097	2021-02-23	B.1.1.7	Nearly full length	Some positions were poorly sequenced
PRJEB46969	ERR6593096	2021-02-23	B.1.1.7	Nearly full length	Each position was deeply sequenced
PRJEB46969	ERR6593090	2021-02-23	B.1.1.7	Nearly full length	Some positions were poorly sequenced
PRJEB46969	ERR6593089	2021-02-23	B.1.1.7	Nearly full length	Some positions were poorly sequenced
PRJEB46969	ERR6593083	2021-02-23	B.1.1.7	Nearly full length	Some positions were poorly sequenced
PRJEB46969	ERR6593059	2021-02-23	B.1.1.7	Nearly full length	Each position was deeply sequenced
PRJEB46969	ERR6593013	2021-02-23	B.1.1.7	Nearly full length	Some positions were poorly sequenced
PRJEB46969	ERR6593008	2021-02-23	B.1.1.7	Nearly full length	Each position was deeply sequenced
PRJEB46969	ERR6593003	2021-02-23	B.1.1.7	Nearly full length	Some positions were poorly sequenced
PRJEB46969	ERR6592999	2021-02-23	B.1.1.7	Nearly full length	Some positions were poorly sequenced
PRJEB46969	ERR6592991	2021-02-23	B.1.1.7	Nearly full length	Some positions were poorly sequenced
PRJEB46969	ERR6592988	2021-02-23	B.1.1.7	Nearly full length	Each position was deeply sequenced
PRJEB46969	ERR6592984	2021-02-23	B.1.1.7	Nearly full length	Some positions were poorly sequenced
PRJEB46969	ERR6592980	2021-02-23	B.1.1.7	Nearly full length	Each position was deeply sequenced
PRJEB46969	ERR6592979	2021-02-23	B.1.1.7	Nearly full length	Some positions were poorly sequenced
PRJEB46969	ERR6592974	2021-02-23	B.1.1.7	Nearly full length	Some positions were poorly sequenced
PRJEB46969	ERR6592966	2021-02-23	B.1.1.7	Nearly full length	Some positions were poorly sequenced
PRJEB46969	ERR6592958	2021-02-23	B.1.1.7	Nearly full length	Each position was deeply sequenced
PRJEB46969	ERR6592945	2021-02-23	B.1.1.7	Nearly full length	Some positions were poorly sequenced
PRJEB46969	ERR6592940	2021-02-23	B.1.1.7	Nearly full length	Some positions were poorly sequenced
PRJEB46969	ERR6592917	2021-02-23	B	Nearly full length	Some positions were poorly sequenced
PRJEB46969	ERR6592906	2021-02-23	B.1.1.7	Nearly full length	Some positions were poorly sequenced
PRJEB46969	ERR6592900	2021-02-23	B.1.1.7	Nearly full length	Some positions were poorly sequenced
PRJEB46969	ERR6592895	2021-02-23	B.1.1.7	Nearly full length	Each position was deeply sequenced
PRJEB46969	ERR6592886	2021-02-23	B.1.1.7	Nearly full length	Some positions were poorly sequenced
PRJEB46969	ERR6592880	2021-02-23	B.1.1.7	Nearly full length	Some positions were poorly sequenced
PRJEB46969	ERR6592866	2021-02-23	B.1.1.7	Nearly full length	Some positions were poorly sequenced
PRJEB46969	ERR6592851	2021-02-23	B.1.1.7	Nearly full length	Some positions were poorly sequenced
PRJEB46969	ERR6592849	2021-02-23	B.1.1.7	Nearly full length	Some positions were poorly sequenced
PRJEB46969	ERR6592846	2021-02-23	B.1.1.7	Nearly full length	Some positions were poorly sequenced
PRJEB46969	ERR6593473	2021-02-22	B	Nearly full length	Some positions were poorly sequenced
PRJEB46969	ERR6593471	2021-02-22	B	Nearly full length	Some positions were poorly sequenced
PRJEB46969	ERR6593407	2021-02-22	B.1.1.7	Nearly full length	Some positions were poorly sequenced
PRJEB46969	ERR6593171	2021-02-22	B.1.160	Nearly full length	Some positions were poorly sequenced
PRJEB46969	ERR6593112	2021-02-22	B.1.1.7	Nearly full length	Some positions were poorly sequenced
PRJEB46969	ERR6593086	2021-02-22	B.1.1.7	Nearly full length	Some positions were poorly sequenced
PRJEB46969	ERR6592990	2021-02-22	B.1.1.7	Nearly full length	Each position was deeply sequenced
PRJEB46969	ERR6592975	2021-02-22	B.1.1.7	Nearly full length	Some positions were poorly sequenced
PRJEB46969	ERR6592936	2021-02-22	B.1.1.7	Nearly full length	Some positions were poorly sequenced
PRJEB46969	ERR6592915	2021-02-22	B	Nearly full length	Some positions were poorly sequenced
PRJEB46969	ERR6592911	2021-02-22	B.1.1.7	Nearly full length	Some positions were poorly sequenced
PRJEB46969	ERR6593251	2021-02-19	B.1.1.7	Nearly full length	Some positions were poorly sequenced
PRJEB46969	ERR6593208	2021-02-19	B.1.1.7	Nearly full length	Some positions were poorly sequenced
PRJEB46969	ERR6593467	2021-02-18	B	Nearly full length	Some positions were poorly sequenced
PRJEB46969	ERR6593428	2021-02-18	B.1.398	Nearly full length	Some positions were poorly sequenced
PRJEB46969	ERR6593418	2021-02-18	B.1.1.7	Nearly full length	Some positions were poorly sequenced
PRJEB46969	ERR6593354	2021-02-18	B.1.1.7	Nearly full length	Some positions were poorly sequenced
PRJEB46969	ERR6593316	2021-02-18	B.1.1.7	Nearly full length	Some positions were poorly sequenced
PRJEB46969	ERR6593314	2021-02-18	B.1.1.7	Nearly full length	Some positions were poorly sequenced
PRJEB46969	ERR6593301	2021-02-18	B.1.1.7	Nearly full length	Some positions were poorly sequenced
PRJEB46969	ERR6593217	2021-02-18	B.1.1.7	Nearly full length	Some positions were poorly sequenced
PRJEB46969	ERR6593198	2021-02-18	B.1.1.7	Nearly full length	Some positions were poorly sequenced
PRJEB46969	ERR6593195	2021-02-18	B.1.1.7	Nearly full length	Some positions were poorly sequenced
PRJEB46969	ERR6593179	2021-02-18	B.1.1.7	Nearly full length	Some positions were poorly sequenced
PRJEB46969	ERR6593146	2021-02-18	B.1.1	Nearly full length	Some positions were poorly sequenced
PRJEB46969	ERR6593132	2021-02-18	B.1.1.7	Nearly full length	Some positions were poorly sequenced
PRJEB46969	ERR6593399	2021-02-17	B.1.1.7	Nearly full length	Some positions were poorly sequenced
PRJEB46969	ERR6593394	2021-02-17	B.1.1.7	Nearly full length	Some positions were poorly sequenced
PRJEB46969	ERR6593391	2021-02-17	B.1.1.7	Nearly full length	Some positions were poorly sequenced
PRJEB46969	ERR6593307	2021-02-17	B.1	Nearly full length	Some positions were poorly sequenced
PRJEB46969	ERR6593229	2021-02-17	B.1.1.7	Nearly full length	Some positions were poorly sequenced
PRJEB46969	ERR6593205	2021-02-17	B.1.1.7	Nearly full length	Some positions were poorly sequenced
PRJEB46969	ERR6593193	2021-02-17	B.1.1.7	Nearly full length	Some positions were poorly sequenced
PRJEB46969	ERR6593190	2021-02-17	B.1.1.7	Nearly full length	Each position was deeply sequenced
PRJEB46969	ERR6593186	2021-02-17	B.1.1.7	Nearly full length	Some positions were poorly sequenced
PRJEB46969	ERR6593176	2021-02-17	B.1.1.7	Nearly full length	Some positions were poorly sequenced
PRJEB46969	ERR6593163	2021-02-17	B.1.1.7	Nearly full length	Some positions were poorly sequenced
PRJEB46969	ERR6593463	2021-02-16	B	Nearly full length	Some positions were poorly sequenced
PRJEB46969	ERR6593419	2021-02-16	B.1.1.7	Nearly full length	Some positions were poorly sequenced
PRJEB46969	ERR6593415	2021-02-16	B.1.1.7	Nearly full length	Some positions were poorly sequenced
PRJEB46969	ERR6593411	2021-02-16	B.1.1.7	Nearly full length	Some positions were poorly sequenced
PRJEB46969	ERR6593377	2021-02-16	B.1.1.7	Nearly full length	Some positions were poorly sequenced
PRJEB46969	ERR6593374	2021-02-16	B.1.1.7	Nearly full length	Some positions were poorly sequenced
PRJEB46969	ERR6593362	2021-02-16	B.1.1.7	Nearly full length	Some positions were poorly sequenced
PRJEB46969	ERR6593355	2021-02-16	B.1.1.7	Nearly full length	Some positions were poorly sequenced
PRJEB46969	ERR6593335	2021-02-16	B.1.1.7	Nearly full length	Some positions were poorly sequenced
PRJEB46969	ERR6593320	2021-02-16	B.1.1.7	Nearly full length	Some positions were poorly sequenced
PRJEB46969	ERR6593315	2021-02-16	B.1.1	Nearly full length	Some positions were poorly sequenced
PRJEB46969	ERR6593306	2021-02-16	B.1.1.7	Nearly full length	Some positions were poorly sequenced
PRJEB46969	ERR6593299	2021-02-16	B.1.1.7	Nearly full length	Some positions were poorly sequenced
PRJEB46969	ERR6593286	2021-02-16	B.1.1.7	Nearly full length	Some positions were poorly sequenced
PRJEB46969	ERR6593270	2021-02-16	B.1.1.7	Nearly full length	Some positions were poorly sequenced
PRJEB46969	ERR6593242	2021-02-16	B.1.1.7	Nearly full length	Some positions were poorly sequenced
PRJEB46969	ERR6593235	2021-02-16	B.1.1.7	Nearly full length	Some positions were poorly sequenced
PRJEB46969	ERR6593224	2021-02-16	B.1.1.7	Nearly full length	Some positions were poorly sequenced
PRJEB46969	ERR6593222	2021-02-16	None	Partial genome	Most positions were poorly sequenced
PRJEB46969	ERR6593214	2021-02-16	B.1.1.7	Nearly full length	Some positions were poorly sequenced
PRJEB46969	ERR6593211	2021-02-16	B.1.1.7	Nearly full length	Some positions were poorly sequenced
PRJEB46969	ERR6593210	2021-02-16	B.1.1.7	Nearly full length	Some positions were poorly sequenced
PRJEB46969	ERR6593209	2021-02-16	B.1.1.7	Nearly full length	Some positions were poorly sequenced
PRJEB46969	ERR6593206	2021-02-16	B.1.1.7	Nearly full length	Some positions were poorly sequenced
PRJEB46969	ERR6593202	2021-02-16	B.1.1.7	Nearly full length	Some positions were poorly sequenced
PRJEB46969	ERR6593168	2021-02-16	B.1.1.7	Nearly full length	Some positions were poorly sequenced
PRJEB46969	ERR6593162	2021-02-16	B.1.1.7	Nearly full length	Some positions were poorly sequenced
PRJEB46969	ERR6593140	2021-02-16	B.1.1.7	Nearly full length	Some positions were poorly sequenced
PRJEB46969	ERR6593138	2021-02-16	B.1.1.7	Nearly full length	Some positions were poorly sequenced
PRJEB46969	ERR6593134	2021-02-16	B.1.1.7	Nearly full length	Some positions were poorly sequenced
PRJEB46969	ERR6593468	2021-02-15	None	Partial genome	Most positions were poorly sequenced
PRJEB46969	ERR6593417	2021-02-15	B.1.1.7	Nearly full length	Some positions were poorly sequenced
PRJEB46969	ERR6593380	2021-02-15	B.1.1.7	Nearly full length	Some positions were poorly sequenced
PRJEB46969	ERR6593370	2021-02-15	B.1.1.7	Nearly full length	Some positions were poorly sequenced
PRJEB46969	ERR6593351	2021-02-15	B.1.1.7	Nearly full length	Some positions were poorly sequenced
PRJEB46969	ERR6593331	2021-02-15	B.1.1.7	Nearly full length	Some positions were poorly sequenced
PRJEB46969	ERR6593329	2021-02-15	B.1.1.7	Nearly full length	Some positions were poorly sequenced
PRJEB46969	ERR6593300	2021-02-15	B.1.1	Nearly full length	Some positions were poorly sequenced
PRJEB46969	ERR6593257	2021-02-15	B.1.1	Nearly full length	Some positions were poorly sequenced
PRJEB46969	ERR6593192	2021-02-15	B.1.1	Nearly full length	Some positions were poorly sequenced
PRJEB46969	ERR6593129	2021-02-15	B.1.1.7	Nearly full length	Some positions were poorly sequenced
PRJEB46969	ERR6593334	2021-02-12	B.1.1.7	Nearly full length	Some positions were poorly sequenced
PRJEB46969	ERR6593469	2021-02-11	B	Nearly full length	Some positions were poorly sequenced
PRJEB46969	ERR6593466	2021-02-11	B	Nearly full length	Some positions were poorly sequenced
PRJEB46969	ERR6593464	2021-02-11	B	Nearly full length	Some positions were poorly sequenced
PRJEB46969	ERR6593462	2021-02-11	B	Nearly full length	Some positions were poorly sequenced
PRJEB46969	ERR6593456	2021-02-11	B.1.1.7	Nearly full length	Each position was deeply sequenced
PRJEB46969	ERR6593455	2021-02-11	B.1.1.7	Nearly full length	Some positions were poorly sequenced
PRJEB46969	ERR6593414	2021-02-11	B.1.1.7	Nearly full length	Some positions were poorly sequenced
PRJEB46969	ERR6593288	2021-02-11	B.1.1.7	Nearly full length	Some positions were poorly sequenced
PRJEB46969	ERR6593282	2021-02-11	B.1.398	Nearly full length	Some positions were poorly sequenced
PRJEB46969	ERR6593215	2021-02-11	B.1.1.7	Nearly full length	Some positions were poorly sequenced
PRJEB46969	ERR6593183	2021-02-11	B.1.1.7	Nearly full length	Some positions were poorly sequenced
PRJEB46969	ERR6593181	2021-02-11	B.1.1.7	Nearly full length	Some positions were poorly sequenced
PRJEB46969	ERR6593460	2021-02-10	B.1.1.7	Nearly full length	Each position was deeply sequenced
PRJEB46969	ERR6593452	2021-02-10	B.1.1.7	Nearly full length	Some positions were poorly sequenced
PRJEB46969	ERR6593449	2021-02-10	B.1.1.7	Nearly full length	Each position was deeply sequenced
PRJEB46969	ERR6593437	2021-02-10	B.1.1.7	Nearly full length	Some positions were poorly sequenced
PRJEB46969	ERR6593426	2021-02-10	B.1.1.7	Nearly full length	Some positions were poorly sequenced
PRJEB46969	ERR6593410	2021-02-10	B.1.1.7	Nearly full length	Some positions were poorly sequenced
PRJEB46969	ERR6593409	2021-02-10	B.1.1.7	Nearly full length	Some positions were poorly sequenced
PRJEB46969	ERR6593408	2021-02-10	B.1.1.7	Nearly full length	Some positions were poorly sequenced
PRJEB46969	ERR6593400	2021-02-10	B.1.1.7	Nearly full length	Some positions were poorly sequenced
PRJEB46969	ERR6593376	2021-02-10	B.1.1.7	Nearly full length	Some positions were poorly sequenced
PRJEB46969	ERR6593367	2021-02-10	B.1.1.7	Nearly full length	Some positions were poorly sequenced
PRJEB46969	ERR6593347	2021-02-10	B.1.1.7	Nearly full length	Some positions were poorly sequenced
PRJEB46969	ERR6593345	2021-02-10	B.1.1.7	Nearly full length	Some positions were poorly sequenced
PRJEB46969	ERR6593341	2021-02-10	B.1.1.7	Nearly full length	Some positions were poorly sequenced
PRJEB46969	ERR6593340	2021-02-10	B.1.1.7	Nearly full length	Some positions were poorly sequenced
PRJEB46969	ERR6593333	2021-02-10	B.1.1.7	Nearly full length	Some positions were poorly sequenced
PRJEB46969	ERR6593317	2021-02-10	B	Nearly full length	Some positions were poorly sequenced
PRJEB46969	ERR6593302	2021-02-10	B.1.1.7	Nearly full length	Some positions were poorly sequenced
PRJEB46969	ERR6593289	2021-02-10	B.1.1.7	Nearly full length	Some positions were poorly sequenced
PRJEB46969	ERR6593284	2021-02-10	B.1.1.7	Nearly full length	Some positions were poorly sequenced
PRJEB46969	ERR6593283	2021-02-10	B.1.1.7	Nearly full length	Some positions were poorly sequenced
PRJEB46969	ERR6593276	2021-02-10	B.1.398	Nearly full length	Some positions were poorly sequenced
PRJEB46969	ERR6593274	2021-02-10	B.1.1.7	Nearly full length	Some positions were poorly sequenced
PRJEB46969	ERR6593266	2021-02-10	B.1.1.7	Nearly full length	Some positions were poorly sequenced
PRJEB46969	ERR6593263	2021-02-10	B.1.1.7	Nearly full length	Some positions were poorly sequenced
PRJEB46969	ERR6593260	2021-02-10	B.1.1.7	Nearly full length	Some positions were poorly sequenced
PRJEB46969	ERR6593164	2021-02-10	B.1.1.7	Nearly full length	Some positions were poorly sequenced
PRJEB46969	ERR6593458	2021-02-09	B.1.1.7	Nearly full length	Some positions were poorly sequenced
PRJEB46969	ERR6593457	2021-02-09	B.1.1.7	Nearly full length	Some positions were poorly sequenced
PRJEB46969	ERR6593447	2021-02-09	B.1.1.7	Nearly full length	Some positions were poorly sequenced
PRJEB46969	ERR6593444	2021-02-09	B.1.1.7	Nearly full length	Some positions were poorly sequenced
PRJEB46969	ERR6593443	2021-02-09	B.1.1.7	Nearly full length	Some positions were poorly sequenced
PRJEB46969	ERR6593440	2021-02-09	B.1.1.7	Nearly full length	Some positions were poorly sequenced
PRJEB46969	ERR6593434	2021-02-09	B.1.1.7	Nearly full length	Some positions were poorly sequenced
PRJEB46969	ERR6593433	2021-02-09	B.1.1.7	Nearly full length	Some positions were poorly sequenced
PRJEB46969	ERR6593432	2021-02-09	B.1.1.7	Nearly full length	Some positions were poorly sequenced
PRJEB46969	ERR6593422	2021-02-09	B.1.1.7	Nearly full length	Some positions were poorly sequenced
PRJEB46969	ERR6593416	2021-02-09	B.1.1.7	Nearly full length	Some positions were poorly sequenced
PRJEB46969	ERR6593413	2021-02-09	B.1.1.7	Nearly full length	Some positions were poorly sequenced
PRJEB46969	ERR6593386	2021-02-09	B.1.1.7	Nearly full length	Some positions were poorly sequenced
PRJEB46969	ERR6593385	2021-02-09	B.1.438	Nearly full length	Some positions were poorly sequenced
PRJEB46969	ERR6593352	2021-02-09	B.1.1.7	Nearly full length	Some positions were poorly sequenced
PRJEB46969	ERR6593324	2021-02-09	B.1.1.7	Nearly full length	Each position was deeply sequenced
PRJEB46969	ERR6593296	2021-02-09	B.1.1.7	Nearly full length	Some positions were poorly sequenced
PRJEB46969	ERR6593277	2021-02-09	B.1.1.7	Nearly full length	Some positions were poorly sequenced
PRJEB46969	ERR6593264	2021-02-09	B.1.1.7	Nearly full length	Some positions were poorly sequenced
PRJEB46969	ERR6593221	2021-02-09	B.1.1.7	Nearly full length	Each position was deeply sequenced
PRJEB46969	ERR6593172	2021-02-09	B.1.1.7	Nearly full length	Some positions were poorly sequenced
PRJEB46969	ERR6593156	2021-02-09	A	Nearly full length	Some positions were poorly sequenced
PRJEB46969	ERR6593135	2021-02-09	B.1.1.7	Nearly full length	Some positions were poorly sequenced
PRJEB46969	ERR6593131	2021-02-09	A	Nearly full length	Some positions were poorly sequenced
PRJEB46969	ERR6593448	2021-02-08	B.1.1.7	Nearly full length	Some positions were poorly sequenced
PRJEB46969	ERR6593446	2021-02-08	B.1.1.7	Nearly full length	Some positions were poorly sequenced
PRJEB46969	ERR6593442	2021-02-08	B.1.1.7	Nearly full length	Some positions were poorly sequenced
PRJEB46969	ERR6593435	2021-02-08	B.1.1.7	Nearly full length	Some positions were poorly sequenced
PRJEB46969	ERR6593430	2021-02-08	B.1.1.7	Nearly full length	Each position was deeply sequenced
PRJEB46969	ERR6593421	2021-02-08	B.1.1.7	Nearly full length	Some positions were poorly sequenced
PRJEB46969	ERR6593357	2021-02-08	B.1.1.7	Nearly full length	Some positions were poorly sequenced
PRJEB46969	ERR6593319	2021-02-08	B.1.398	Nearly full length	Some positions were poorly sequenced
PRJEB46969	ERR6593255	2021-02-08	B.1.1.7	Nearly full length	Some positions were poorly sequenced
PRJEB46969	ERR6593220	2021-02-08	B.1.1.7	Nearly full length	Some positions were poorly sequenced
PRJEB46969	ERR6593200	2021-02-08	B.1.1.7	Nearly full length	Some positions were poorly sequenced
PRJEB46969	ERR6593175	2021-02-08	B.1.1.7	Nearly full length	Some positions were poorly sequenced
PRJEB46969	ERR6593169	2021-02-08	B.1.1.7	Nearly full length	Some positions were poorly sequenced
PRJEB46969	ERR6593154	2021-02-08	B.1.1.7	Nearly full length	Some positions were poorly sequenced
PRJEB46969	ERR6593153	2021-02-08	B.1.1.7	Nearly full length	Some positions were poorly sequenced
PRJEB46969	ERR6593373	2021-02-04	B.1.1.7	Nearly full length	Some positions were poorly sequenced
PRJEB46969	ERR6593294	2021-02-04	B.1.1.7	Nearly full length	Some positions were poorly sequenced
PRJEB46969	ERR6593459	2021-02-01	B.1.1.7	Nearly full length	Some positions were poorly sequenced
PRJEB46969	ERR6593454	2021-02-01	B.1.1.7	Nearly full length	Some positions were poorly sequenced
PRJEB46969	ERR6593451	2021-02-01	B.1.1.7	Nearly full length	Some positions were poorly sequenced
PRJEB46969	ERR6593445	2021-02-01	B.1.1.7	Nearly full length	Some positions were poorly sequenced
PRJEB46969	ERR6593438	2021-02-01	B.1.1.7	Nearly full length	Each position was deeply sequenced
PRJEB46969	ERR6593406	2021-02-01	B.1.1.7	Nearly full length	Some positions were poorly sequenced
PRJEB46969	ERR6593401	2021-02-01	B.1.1.7	Nearly full length	Some positions were poorly sequenced
PRJEB46969	ERR6593372	2021-02-01	B.1.1.7	Nearly full length	Some positions were poorly sequenced
PRJEB46969	ERR6593295	2021-02-01	B.1.1.7	Nearly full length	Some positions were poorly sequenced
PRJEB46969	ERR6593356	2021-01-29	B.1.1.7	Nearly full length	Some positions were poorly sequenced
PRJEB46969	ERR6593396	2021-01-28	B.1.1.7	Nearly full length	Some positions were poorly sequenced
PRJEB46969	ERR6593349	2021-01-28	B.1.1.7	Nearly full length	Some positions were poorly sequenced
PRJEB46969	ERR6593344	2021-01-28	B.1.1.7	Nearly full length	Some positions were poorly sequenced
PRJEB46969	ERR6593309	2021-01-28	B.1.1.7	Nearly full length	Some positions were poorly sequenced
PRJEB46969	ERR6593271	2021-01-28	B.1.1.7	Nearly full length	Some positions were poorly sequenced
PRJEB46969	ERR6593150	2021-01-28	B.1.1.7	Nearly full length	Some positions were poorly sequenced
PRJEB46969	ERR6593137	2021-01-28	B.1.1.7	Nearly full length	Some positions were poorly sequenced
PRJEB46969	ERR6593128	2021-01-28	B.1.1.7	Nearly full length	Some positions were poorly sequenced
PRJEB46969	ERR6593475	2021-01-27	B	Nearly full length	Some positions were poorly sequenced
PRJEB46969	ERR6593465	2021-01-27	B	Nearly full length	Some positions were poorly sequenced
PRJEB46969	ERR6593392	2021-01-27	B.1.1.7	Nearly full length	Some positions were poorly sequenced
PRJEB46969	ERR6593389	2021-01-27	B.1.1.7	Nearly full length	Some positions were poorly sequenced
PRJEB46969	ERR6593353	2021-01-27	B.1.1.7	Nearly full length	Some positions were poorly sequenced
PRJEB46969	ERR6593325	2021-01-27	B.1.1.7	Nearly full length	Some positions were poorly sequenced
PRJEB46969	ERR6593303	2021-01-27	B.1.467	Nearly full length	Some positions were poorly sequenced
PRJEB46969	ERR6593297	2021-01-27	B.1.1.7	Nearly full length	Some positions were poorly sequenced
PRJEB46969	ERR6593293	2021-01-27	B.1.1.7	Nearly full length	Some positions were poorly sequenced
PRJEB46969	ERR6593261	2021-01-27	B.1.1.7	Nearly full length	Some positions were poorly sequenced
PRJEB46969	ERR6593254	2021-01-27	None	Partial genome	Most positions were poorly sequenced
PRJEB46969	ERR6593187	2021-01-27	B.1.1.7	Nearly full length	Some positions were poorly sequenced
PRJEB46969	ERR6593173	2021-01-27	B.1.1.7	Nearly full length	Some positions were poorly sequenced
PRJEB46969	ERR6593159	2021-01-27	B.1.411	Nearly full length	Some positions were poorly sequenced
PRJEB46969	ERR6593151	2021-01-27	None	Partial genome	Most positions were poorly sequenced
PRJEB46969	ERR6593143	2021-01-27	B.1.1.7	Nearly full length	Some positions were poorly sequenced
PRJEB46969	ERR6593425	2021-01-26	B.1.1.7	Nearly full length	Some positions were poorly sequenced
PRJEB46969	ERR6593420	2021-01-26	B.1.438	Nearly full length	Some positions were poorly sequenced
PRJEB46969	ERR6593336	2021-01-26	B.1.1.7	Nearly full length	Some positions were poorly sequenced
PRJEB46969	ERR6593326	2021-01-26	B.1.1.7	Nearly full length	Some positions were poorly sequenced
PRJEB46969	ERR6593318	2021-01-26	B.1.1.7	Nearly full length	Some positions were poorly sequenced
PRJEB46969	ERR6593310	2021-01-26	B.1.1.7	Nearly full length	Some positions were poorly sequenced
PRJEB46969	ERR6593308	2021-01-26	B.1.1.7	Nearly full length	Some positions were poorly sequenced
PRJEB46969	ERR6593287	2021-01-26	B.1.398	Nearly full length	Some positions were poorly sequenced
PRJEB46969	ERR6593273	2021-01-26	B.1.1.7	Nearly full length	Some positions were poorly sequenced
PRJEB46969	ERR6593253	2021-01-26	B.1.1.7	Nearly full length	Some positions were poorly sequenced
PRJEB46969	ERR6593252	2021-01-26	B.1.398	Nearly full length	Some positions were poorly sequenced
PRJEB46969	ERR6593246	2021-01-26	B.1.1.7	Nearly full length	Some positions were poorly sequenced
PRJEB46969	ERR6593240	2021-01-26	B.1.1.7	Nearly full length	Some positions were poorly sequenced
PRJEB46969	ERR6593238	2021-01-26	B.1.398	Nearly full length	Some positions were poorly sequenced
PRJEB46969	ERR6593227	2021-01-26	B.1.1.7	Nearly full length	Some positions were poorly sequenced
PRJEB46969	ERR6593203	2021-01-26	B.1.398	Nearly full length	Some positions were poorly sequenced
PRJEB46969	ERR6593197	2021-01-26	B.1.398	Nearly full length	Some positions were poorly sequenced
PRJEB46969	ERR6593189	2021-01-26	B.1.1.7	Nearly full length	Some positions were poorly sequenced
PRJEB46969	ERR6593182	2021-01-26	B.1.1.7	Nearly full length	Some positions were poorly sequenced
PRJEB46969	ERR6593178	2021-01-26	B.1.1.7	Nearly full length	Some positions were poorly sequenced
PRJEB46969	ERR6593177	2021-01-26	B.1.1.7	Nearly full length	Some positions were poorly sequenced
PRJEB46969	ERR6593160	2021-01-26	B.1.1.7	Nearly full length	Some positions were poorly sequenced
PRJEB46969	ERR6593157	2021-01-26	B.1.1.7	Nearly full length	Some positions were poorly sequenced
PRJEB46969	ERR6593141	2021-01-26	B.1.398	Nearly full length	Some positions were poorly sequenced
PRJEB46969	ERR6593244	2021-01-25	B.1.1.7	Nearly full length	Some positions were poorly sequenced
PRJEB46969	ERR6593239	2021-01-25	B.1.1.7	Nearly full length	Some positions were poorly sequenced
PRJEB46969	ERR6593231	2021-01-25	B.1.1.7	Nearly full length	Some positions were poorly sequenced
PRJEB46969	ERR6593139	2021-01-25	B.1.1.7	Nearly full length	Some positions were poorly sequenced
PRJEB46969	ERR6593327	2021-01-22	B.1.1.7	Nearly full length	Some positions were poorly sequenced
PRJEB46969	ERR6593387	2021-01-21	B.1.1.7	Nearly full length	Some positions were poorly sequenced
PRJEB46969	ERR6593404	2021-01-20	B.1.1.7	Nearly full length	Some positions were poorly sequenced
PRJEB46969	ERR6593378	2021-01-20	B.1.1.7	Nearly full length	Some positions were poorly sequenced
PRJEB46969	ERR6593366	2021-01-20	B.1.398	Nearly full length	Some positions were poorly sequenced
PRJEB46969	ERR6593361	2021-01-20	B.1.1.7	Nearly full length	Some positions were poorly sequenced
PRJEB46969	ERR6593313	2021-01-20	B.1.1.7	Nearly full length	Some positions were poorly sequenced
PRJEB46969	ERR6593285	2021-01-20	B.1.1.7	Nearly full length	Some positions were poorly sequenced
PRJEB46969	ERR6593272	2021-01-20	B.1.398	Nearly full length	Some positions were poorly sequenced
PRJEB46969	ERR6593236	2021-01-20	B.1.1.7	Nearly full length	Some positions were poorly sequenced
PRJEB46969	ERR6593188	2021-01-20	B.1.1.7	Nearly full length	Some positions were poorly sequenced
PRJEB46969	ERR6593180	2021-01-20	B.1.1.7	Nearly full length	Some positions were poorly sequenced
PRJEB46969	ERR6593145	2021-01-20	B.1.398	Nearly full length	Some positions were poorly sequenced
PRJEB46969	ERR6593453	2021-01-19	B.1.1.7	Nearly full length	Some positions were poorly sequenced
PRJEB46969	ERR6593397	2021-01-19	B.1.1.7	Nearly full length	Some positions were poorly sequenced
PRJEB46969	ERR6593348	2021-01-19	B.1.36.1	Nearly full length	Some positions were poorly sequenced
PRJEB46969	ERR6593321	2021-01-19	B.1.1	Nearly full length	Some positions were poorly sequenced
PRJEB46969	ERR6593247	2021-01-19	B.1.1.7	Nearly full length	Some positions were poorly sequenced
PRJEB46969	ERR6593223	2021-01-19	B.1.1	Nearly full length	Some positions were poorly sequenced
PRJEB46969	ERR6593207	2021-01-19	B.1.1.7	Nearly full length	Some positions were poorly sequenced
PRJEB46969	ERR6593191	2021-01-19	B.1.1.7	Nearly full length	Some positions were poorly sequenced
PRJEB46969	ERR6593158	2021-01-19	B.1.1	Nearly full length	Some positions were poorly sequenced
PRJEB46969	ERR6593450	2021-01-18	B.1.1.7	Nearly full length	Some positions were poorly sequenced
PRJEB46969	ERR6593402	2021-01-18	B.1.1.7	Nearly full length	Some positions were poorly sequenced
PRJEB46969	ERR6593323	2021-01-18	B.1.243	Nearly full length	Some positions were poorly sequenced
PRJEB46969	ERR6593262	2021-01-18	B.1.1.7	Nearly full length	Some positions were poorly sequenced
PRJEB46969	ERR6593412	2021-01-13	B.1.1.7	Nearly full length	Some positions were poorly sequenced
PRJEB46969	ERR6593398	2021-01-13	B.1.36.1	Nearly full length	Some positions were poorly sequenced
PRJEB46969	ERR6593369	2021-01-13	B.1.398	Nearly full length	Some positions were poorly sequenced
PRJEB46969	ERR6593332	2021-01-13	B.1.398	Nearly full length	Some positions were poorly sequenced
PRJEB46969	ERR6593312	2021-01-13	B.1.1.1	Nearly full length	Some positions were poorly sequenced
PRJEB46969	ERR6593311	2021-01-13	B.1.398	Nearly full length	Some positions were poorly sequenced
PRJEB46969	ERR6593290	2021-01-13	B.1.1.7	Nearly full length	Some positions were poorly sequenced
PRJEB46969	ERR6593259	2021-01-13	B.1.1.1	Nearly full length	Some positions were poorly sequenced
PRJEB46969	ERR6593219	2021-01-13	B.1.1.315	Nearly full length	Some positions were poorly sequenced
PRJEB46969	ERR6593167	2021-01-13	B.1.398	Nearly full length	Some positions were poorly sequenced
PRJEB46969	ERR6593142	2021-01-13	B.1.467	Nearly full length	Some positions were poorly sequenced
PRJEB46969	ERR6593423	2021-01-12	B.1.1.7	Nearly full length	Some positions were poorly sequenced
PRJEB46969	ERR6593393	2021-01-12	B.1.239	Nearly full length	Some positions were poorly sequenced
PRJEB46969	ERR6593390	2021-01-12	B.1.1.7	Nearly full length	Some positions were poorly sequenced
PRJEB46969	ERR6593383	2021-01-12	B.1.1.7	Nearly full length	Each position was deeply sequenced
PRJEB46969	ERR6593364	2021-01-12	B.1.398	Nearly full length	Some positions were poorly sequenced
PRJEB46969	ERR6593363	2021-01-12	B.1.36.1	Nearly full length	Some positions were poorly sequenced
PRJEB46969	ERR6593360	2021-01-12	B.1.177.86	Nearly full length	Some positions were poorly sequenced
PRJEB46969	ERR6593358	2021-01-12	B.1.1	Nearly full length	Some positions were poorly sequenced
PRJEB46969	ERR6593338	2021-01-12	B.1.398	Nearly full length	Some positions were poorly sequenced
PRJEB46969	ERR6593298	2021-01-12	B.1.398	Nearly full length	Some positions were poorly sequenced
PRJEB46969	ERR6593269	2021-01-12	B.1.1.7	Nearly full length	Some positions were poorly sequenced
PRJEB46969	ERR6593268	2021-01-12	B.1.1	Nearly full length	Some positions were poorly sequenced
PRJEB46969	ERR6593267	2021-01-12	L.3	Nearly full length	Some positions were poorly sequenced
PRJEB46969	ERR6593237	2021-01-12	B.1.398	Nearly full length	Some positions were poorly sequenced
PRJEB46969	ERR6593232	2021-01-12	B.1.1.7	Nearly full length	Some positions were poorly sequenced
PRJEB46969	ERR6593226	2021-01-12	B.1.1.7	Nearly full length	Each position was deeply sequenced
PRJEB46969	ERR6593196	2021-01-12	B.1	Nearly full length	Some positions were poorly sequenced
PRJEB46969	ERR6593185	2021-01-12	B.1.36	Nearly full length	Some positions were poorly sequenced
PRJEB46969	ERR6593174	2021-01-12	B.1.177.86	Nearly full length	Some positions were poorly sequenced
PRJEB46969	ERR6593155	2021-01-12	B.1.1.25	Nearly full length	Some positions were poorly sequenced
PRJEB46969	ERR6593152	2021-01-12	B.1.1.1	Nearly full length	Some positions were poorly sequenced
PRJEB46969	ERR6593149	2021-01-12	B.1.398	Nearly full length	Some positions were poorly sequenced
PRJEB46969	ERR6593147	2021-01-12	B.1.36.1	Nearly full length	Some positions were poorly sequenced
PRJEB46969	ERR6593127	2021-01-12	B.1.1	Nearly full length	Some positions were poorly sequenced
PRJEB46969	ERR6593248	2021-01-11	B.1.398	Nearly full length	Some positions were poorly sequenced
PRJEB46969	ERR6593170	2021-01-11	B.1	Nearly full length	Some positions were poorly sequenced
PRJEB46969	ERR6593234	2021-01-07	B.1.177.53	Nearly full length	Some positions were poorly sequenced
PRJEB46969	ERR6593241	2021-01-06	B.1.36.1	Nearly full length	Some positions were poorly sequenced
PRJEB46969	ERR6593225	2021-01-06	B.1.1.7	Nearly full length	Some positions were poorly sequenced
PRJEB46969	ERR6593213	2021-01-06	B.1.1.7	Nearly full length	Some positions were poorly sequenced
PRJEB46969	ERR6593144	2021-01-06	B.1.398	Nearly full length	Some positions were poorly sequenced
PRJEB46969	ERR6593424	2021-01-05	B.1.239	Nearly full length	Some positions were poorly sequenced
PRJEB46969	ERR6593395	2021-01-05	B.1.398	Nearly full length	Some positions were poorly sequenced
PRJEB46969	ERR6593371	2021-01-05	B.1.398	Nearly full length	Some positions were poorly sequenced
PRJEB46969	ERR6593368	2021-01-05	B.1.398	Nearly full length	Some positions were poorly sequenced
PRJEB46969	ERR6593359	2021-01-05	B.1.1.315	Nearly full length	Some positions were poorly sequenced
PRJEB46969	ERR6593339	2021-01-05	B.1	Nearly full length	Some positions were poorly sequenced
PRJEB46969	ERR6593337	2021-01-05	B.1	Nearly full length	Some positions were poorly sequenced
PRJEB46969	ERR6593330	2021-01-05	B.1	Nearly full length	Some positions were poorly sequenced
PRJEB46969	ERR6593328	2021-01-05	B.1.398	Nearly full length	Some positions were poorly sequenced
PRJEB46969	ERR6593322	2021-01-05	None	Partial genome	Most positions were poorly sequenced
PRJEB46969	ERR6593291	2021-01-05	None	Partial genome	Most positions were poorly sequenced
PRJEB46969	ERR6593281	2021-01-05	B.1.398	Nearly full length	Some positions were poorly sequenced
PRJEB46969	ERR6593256	2021-01-05	B.1.36.1	Nearly full length	Some positions were poorly sequenced
PRJEB46969	ERR6593243	2021-01-05	B.1.36.1	Nearly full length	Some positions were poorly sequenced
PRJEB46969	ERR6593230	2021-01-05	B.1.1.7	Nearly full length	Some positions were poorly sequenced
PRJEB46969	ERR6593218	2021-01-05	B.1.398	Nearly full length	Some positions were poorly sequenced
PRJEB46969	ERR6593216	2021-01-05	B.1.398	Nearly full length	Some positions were poorly sequenced
PRJEB46969	ERR6593212	2021-01-05	B.1.398	Nearly full length	Some positions were poorly sequenced
PRJEB46969	ERR6593201	2021-01-05	B.1.398	Nearly full length	Some positions were poorly sequenced
PRJEB46969	ERR6593166	2021-01-05	B.1.1.7	Nearly full length	Some positions were poorly sequenced
PRJEB46969	ERR6593165	2021-01-05	B.1	Nearly full length	Some positions were poorly sequenced
PRJEB46969	ERR6593136	2021-01-05	B.1.177	Nearly full length	Some positions were poorly sequenced
PRJEB46969	ERR6593133	2021-01-05	B.1	Nearly full length	Some positions were poorly sequenced
PRJEB46969	ERR6593375	2021-01-04	B.1.398	Nearly full length	Some positions were poorly sequenced
PRJEB46969	ERR6593343	2021-01-04	B.1.398	Nearly full length	Some positions were poorly sequenced
PRJEB46969	ERR6593365	2020-12-30	B.1	Nearly full length	Some positions were poorly sequenced
PRJEB46969	ERR6593350	2020-12-30	B.1.466	Nearly full length	Some positions were poorly sequenced
PRJEB46969	ERR6593304	2020-12-30	B.1.36	Nearly full length	Some positions were poorly sequenced
PRJEB46969	ERR6593278	2020-12-30	B.1.398	Nearly full length	Some positions were poorly sequenced
PRJEB46969	ERR6593233	2020-12-30	B.1.398	Nearly full length	Some positions were poorly sequenced
PRJEB46969	ERR6593148	2020-12-30	B.1.1.7	Nearly full length	Some positions were poorly sequenced
PRJEB46969	ERR6593379	2020-12-29	B.1	Nearly full length	Some positions were poorly sequenced
PRJEB46969	ERR6593342	2020-12-29	B.1	Nearly full length	Some positions were poorly sequenced
PRJEB46969	ERR6593292	2020-12-29	B.1	Nearly full length	Some positions were poorly sequenced
PRJEB46969	ERR6593280	2020-12-29	B.1.258	Nearly full length	Some positions were poorly sequenced
PRJEB46969	ERR6593279	2020-12-29	B.1.398	Nearly full length	Some positions were poorly sequenced
PRJEB46969	ERR6593250	2020-12-29	B.1.1.7	Nearly full length	Some positions were poorly sequenced
PRJEB46969	ERR6593199	2020-12-29	B.1	Nearly full length	Some positions were poorly sequenced
PRJCA003864	SAMC271919	2020-02-10	B	Nearly full length	Some positions were poorly sequenced
PRJCA003864	SAMC271918	2020-02-10	B	Nearly full length	Some positions were poorly sequenced
PRJCA003864	SAMC271917	2020-02-07	B	Nearly full length	Some positions were poorly sequenced
PRJCA003864	SAMC271916	2020-02-03	B	Nearly full length	Some positions were poorly sequenced
PRJCA003864	SAMC271915	2020-02-03	B	Nearly full length	Some positions were poorly sequenced
PRJCA003864	SAMC271914	2020-01-31	B	Nearly full length	Some positions were poorly sequenced
PRJCA003864	SAMC271913	2020-01-28	B	Nearly full length	Some positions were poorly sequenced
PRJCA003864	SAMC271912	2020-01-28	B	Nearly full length	Some positions were poorly sequenced
PRJCA003864	SAMC271911	2020-01-26	B	Nearly full length	Some positions were poorly sequenced
PRJCA003864	SAMC271910	2020-01-25	B	Nearly full length	Some positions were poorly sequenced
PRJCA003864	SAMC271909	2020-01-25	B	Nearly full length	Some positions were poorly sequenced
PRJCA002163	CRR122279	2019-12-01	B	Nearly full length	Some positions were poorly sequenced
PRJCA002163	CRR122278	2019-12-01	B	Nearly full length	Some positions were poorly sequenced
PRJCA002163	CRR122277	2019-12-01	B	Nearly full length	Some positions were poorly sequenced
PRJCA002163	CRR122276	2019-12-01	B	Nearly full length	Some positions were poorly sequenced
PRJNA817870	SRR18431560	2022-02-14	BA.1	Nearly full length	Each position was deeply sequenced
PRJNA817870	SRR18431548	2022-02-14	BA.1	Nearly full length	Each position was deeply sequenced
PRJNA817870	SRR18431534	2022-02-14	BA.1	Nearly full length	Each position was deeply sequenced
PRJNA817870	SRR18431522	2022-02-14	BA.1	Nearly full length	Each position was deeply sequenced
PRJNA817870	SRR18431660	2022-02-11	BA.1	Nearly full length	Each position was deeply sequenced
PRJNA817870	SRR18431647	2022-02-11	BA.1	Nearly full length	Each position was deeply sequenced
PRJNA817870	SRR18431609	2022-02-11	BA.1	Nearly full length	Each position was deeply sequenced
PRJNA817870	SRR18431492	2022-02-11	BA.1	Nearly full length	Each position was deeply sequenced
PRJNA817870	SRR18431477	2022-02-11	BA.1	Nearly full length	Each position was deeply sequenced
PRJNA784038	SRR17054509	2021-11-23	B.1.1.529	Nearly full length	Each position was deeply sequenced
PRJNA784038	SRR17054508	2021-11-23	B.1.1.529	Nearly full length	Some positions were poorly sequenced
PRJNA784038	SRR17054507	2021-11-23	B.1.1.529	Nearly full length	Each position was deeply sequenced
PRJNA784038	SRR17054506	2021-11-23	B.1.1.529	Nearly full length	Some positions were poorly sequenced
PRJNA784038	SRR17054505	2021-11-23	B.1.1.529	Nearly full length	Some positions were poorly sequenced
PRJNA784038	SRR17054510	2021-11-22	B.1.1.529	Nearly full length	Each position was deeply sequenced
PRJNA784038	SRR17051948	2021-11-22	B.1.1.529	Nearly full length	Some positions were poorly sequenced
PRJNA784038	SRR17051947	2021-11-22	B.1.1.529	Nearly full length	Some positions were poorly sequenced
PRJNA784038	SRR17051946	2021-11-22	B.1.1.529	Nearly full length	Some positions were poorly sequenced
PRJNA784038	SRR17051944	2021-11-22	B.1.1.529	Nearly full length	Each position was deeply sequenced
PRJNA784038	SRR17051943	2021-11-22	B.1.1.529	Nearly full length	Some positions were poorly sequenced
PRJNA784038	SRR17051942	2021-11-22	B.1.1.529	Nearly full length	Some positions were poorly sequenced
PRJNA784038	SRR17051939	2021-11-22	B.1.1.529	Nearly full length	Each position was deeply sequenced
PRJNA784038	SRR17051938	2021-11-22	B.1.1.529	Nearly full length	Each position was deeply sequenced
PRJNA784038	SRR17051904	2021-11-22	B.1.1.529	Nearly full length	Each position was deeply sequenced
PRJNA784038	SRR17051903	2021-11-22	B.1.1.529	Nearly full length	Each position was deeply sequenced
PRJNA784038	SRR17051902	2021-11-22	B.1.1.529	Nearly full length	Each position was deeply sequenced
PRJNA784038	SRR17051901	2021-11-22	B.1.1.529	Nearly full length	Some positions were poorly sequenced
PRJNA784038	SRR17051900	2021-11-22	B.1.1.529	Nearly full length	Each position was deeply sequenced
PRJNA784038	SRR17051898	2021-11-22	B.1.1.529	Nearly full length	Each position was deeply sequenced
PRJNA784038	SRR17051940	2021-11-21	B.1.1.529	Nearly full length	Some positions were poorly sequenced
PRJNA784038	SRR17051905	2021-11-21	B.1.1.529	Nearly full length	Each position was deeply sequenced
PRJNA784038	SRR17051937	2021-11-20	B.1.1.529	Nearly full length	Each position was deeply sequenced
PRJNA784038	SRR17051936	2021-11-20	B.1.1.529	Nearly full length	Some positions were poorly sequenced
PRJNA784038	SRR17051935	2021-11-20	B.1.1.529	Nearly full length	Some positions were poorly sequenced
PRJNA784038	SRR17051933	2021-11-20	B.1.1.529	Nearly full length	Each position was deeply sequenced
PRJNA784038	SRR17051932	2021-11-20	B.1.1.529	Nearly full length	Each position was deeply sequenced
PRJNA784038	SRR17054504	2021-11-19	B.1.1.529	Nearly full length	Each position was deeply sequenced
PRJNA784038	SRR17054503	2021-11-19	B.1.1.529	Nearly full length	Each position was deeply sequenced
PRJNA784038	SRR17051955	2021-11-19	B.1.1.529	Nearly full length	Some positions were poorly sequenced
PRJNA784038	SRR17051954	2021-11-19	B.1.1.529	Nearly full length	Each position was deeply sequenced
PRJNA784038	SRR17051953	2021-11-19	B.1.1.529	Nearly full length	Some positions were poorly sequenced
PRJNA784038	SRR17051952	2021-11-19	B.1.1.529	Nearly full length	Each position was deeply sequenced
PRJNA784038	SRR17051951	2021-11-19	B.1.1.529	Nearly full length	Each position was deeply sequenced
PRJNA784038	SRR17051950	2021-11-19	B.1.1.529	Nearly full length	Some positions were poorly sequenced
PRJNA784038	SRR17051949	2021-11-19	B.1.1.529	Nearly full length	Some positions were poorly sequenced
PRJNA784038	SRR17051941	2021-11-19	B.1.1.529	Nearly full length	Some positions were poorly sequenced
PRJNA784038	SRR17051915	2021-11-19	B.1.1.529	Nearly full length	Each position was deeply sequenced
PRJNA784038	SRR17051913	2021-11-19	B.1.1.529	Nearly full length	Each position was deeply sequenced
PRJNA784038	SRR17051912	2021-11-19	B.1.1.529	Nearly full length	Some positions were poorly sequenced
PRJNA784038	SRR17051911	2021-11-19	B.1.1.529	Nearly full length	Each position was deeply sequenced
PRJNA784038	SRR17051910	2021-11-19	B.1.1.529	Nearly full length	Some positions were poorly sequenced
PRJNA784038	SRR17051909	2021-11-19	B.1.1.529	Nearly full length	Some positions were poorly sequenced
PRJNA784038	SRR17051907	2021-11-19	B.1.1.529	Nearly full length	Each position was deeply sequenced
PRJNA784038	SRR17051906	2021-11-19	B.1.1.529	Nearly full length	Some positions were poorly sequenced
PRJNA784038	SRR17054502	2021-11-18	B.1.1.529	Nearly full length	Some positions were poorly sequenced
PRJNA784038	SRR17051925	2021-11-18	B.1.1.529	Nearly full length	Some positions were poorly sequenced
PRJNA784038	SRR17051924	2021-11-18	B.1.1.529	Nearly full length	Some positions were poorly sequenced
PRJNA784038	SRR17051923	2021-11-18	B.1.1.529	Nearly full length	Each position was deeply sequenced
PRJNA784038	SRR17051922	2021-11-18	B.1.1.529	Nearly full length	Some positions were poorly sequenced
PRJNA784038	SRR17051921	2021-11-18	B.1.1.529	Nearly full length	Some positions were poorly sequenced
PRJNA784038	SRR17051920	2021-11-18	B.1.1.529	Nearly full length	Some positions were poorly sequenced
PRJNA784038	SRR17051918	2021-11-18	B.1.1.529	Nearly full length	Each position was deeply sequenced
PRJNA784038	SRR17051917	2021-11-18	B.1.1.529	Nearly full length	Each position was deeply sequenced
PRJNA784038	SRR17051931	2021-11-17	B.1.1.529	Nearly full length	Some positions were poorly sequenced
PRJNA784038	SRR17051930	2021-11-17	B.1.1.529	Nearly full length	Each position was deeply sequenced
PRJNA784038	SRR17051926	2021-11-17	B.1.1.529	Nearly full length	Each position was deeply sequenced
PRJNA784038	SRR17051919	2021-11-17	B.1.1.529	Nearly full length	Some positions were poorly sequenced
PRJNA784038	SRR17051916	2021-11-17	B.1.1.529	Nearly full length	Each position was deeply sequenced
PRJNA784038	SRR17051914	2021-11-17	B.1.1.529	Nearly full length	Each position was deeply sequenced
PRJNA784038	SRR17051908	2021-11-17	B.1.1.529	Nearly full length	Each position was deeply sequenced
PRJNA784038	SRR17051945	2021-11-16	B.1.1.529	Nearly full length	Each position was deeply sequenced
PRJNA784038	SRR17051929	2021-11-16	B.1.1.529	Nearly full length	Each position was deeply sequenced
PRJNA784038	SRR17051928	2021-11-16	B.1.1.529	Nearly full length	Some positions were poorly sequenced
PRJNA784038	SRR17051927	2021-11-16	B.1.1.529	Nearly full length	Each position was deeply sequenced
PRJNA784038	SRR17051934	2021-11-15	B.1.1.529	Nearly full length	Each position was deeply sequenced
PRJNA784038	SRR17051899	2021-11-15	B.1.1.529	Nearly full length	Some positions were poorly sequenced
PRJNA784038	SRR17051897	2021-11-15	B.1.1.529	Nearly full length	Each position was deeply sequenced
PRJNA784038	SRR17051895	2021-11-15	B.1.1.529	Nearly full length	Each position was deeply sequenced
PRJNA784038	SRR17051896	2021-11-14	B.1.1.529	Nearly full length	Each position was deeply sequenced
