# Supplementary material for: Distribution of intra‐host variations and mutations in the genomes of SARS‐CoV‐2 and their implications on detection and therapeutics
Source: MedComm (2020). 2022 Dec 2;3(4):e186. doi: 10.1002/mco2.186 (PMC9717708; doi:10.1002/mco2.186)
Supplement: Supplementary file 3 — Supporting Information [file MCO2-3-0-s002.xlsx]

## Sheet: Sheet1
Lineage	Variation type	Site on gene	Site on genome	Variation	Gene	Amino Acid change	Synonymous or non-syn	Number of the isolates with the variation	Total number of the isolates in the lineage	Percentage of the variation	Number of the lineages with the same variation	Lineages with the same variation
A	SNP	605	28878	G->A	N	S202N	non-synonymous	930	1720	0.540698	6	A;A.21;A.23.1;A.27;A.28;B.1.408
A	SNP	251	28144	T->C	ORF8	L84S	non-synonymous	1632	1720	0.948837	13	A;A.1;A.2;A.2.2;A.2.5;A.2.5.1;A.2.5.2;A.21;A.23.1;A.27;A.28;A.3;A.5
A	SNP	228	8782	C->T	nsp4	S76S	synonymous	1683	1720	0.978488	13	A;A.1;A.2;A.2.2;A.2.5;A.2.5.1;A.2.5.2;A.21;A.23.1;A.27;A.28;A.3;A.5
A.1	SNP	251	28144	T->C	ORF8	L84S	non-synonymous	2498	2505	0.997206	13	A;A.1;A.2;A.2.2;A.2.5;A.2.5.1;A.2.5.2;A.21;A.23.1;A.27;A.28;A.3;A.5
A.1	SNP	21	18060	C->T	exonuclease	L7L	synonymous	2490	2505	0.994012	1	A.1
A.1	SNP	1511	17747	C->T	helicase	P504L	non-synonymous	2408	2505	0.961277	1	A.1
A.1	SNP	1622	17858	A->G	helicase	Y541C	non-synonymous	2472	2505	0.986826	1	A.1
A.1	SNP	228	8782	C->T	nsp4	S76S	synonymous	2485	2505	0.992016	13	A;A.1;A.2;A.2.2;A.2.5;A.2.5.1;A.2.5.2;A.21;A.23.1;A.27;A.28;A.3;A.5
A.2	SNP	384	28657	C->T	N	D128D	synonymous	455	457	0.995624	8	A.2;A.2.2;A.2.5;A.2.5.1;A.2.5.2;AY.92;B.1.177.11;B.1.621.1
A.2	SNP	590	28863	C->T	N	S197L	non-synonymous	451	457	0.986871	6	A.2;A.2.2;A.2.5;A.2.5.1;A.2.5.2;B.1.499
A.2	SNP	587	25979	G->T	ORF3a	G196V	non-synonymous	442	457	0.967177	5	A.2;A.2.2;A.2.5;A.2.5.1;A.2.5.2
A.2	SNP	251	28144	T->C	ORF8	L84S	non-synonymous	450	457	0.984683	13	A;A.1;A.2;A.2.2;A.2.5;A.2.5.1;A.2.5.2;A.21;A.23.1;A.27;A.28;A.3;A.5
A.2	SNP	1344	14805	C->T	RdRp	Y448Y	synonymous	451	457	0.986871	11	A.2;A.2.2;A.2.5;A.2.5.1;A.2.5.2;B.1.1.433;B.1.177.23;B.28;B.39;B.40;B.41
A.2	SNP	228	8782	C->T	nsp4	S76S	synonymous	445	457	0.973742	13	A;A.1;A.2;A.2.2;A.2.5;A.2.5.1;A.2.5.2;A.21;A.23.1;A.27;A.28;A.3;A.5
A.2	SNP	923	9477	T->A	nsp4	F308Y	non-synonymous	449	457	0.982495	5	A.2;A.2.2;A.2.5;A.2.5.1;A.2.5.2
A.2.2	SNP	38	28311	C->T	N	P13L	non-synonymous	247	247	1	13	A.2.2;B.1.1.529;B.1.526.2;B.1.619;B.1.619.1;B.6;B.6.6;BA.1;BA.2;BA.3;C.37;C.37.1;P.7
A.2.2	SNP	384	28657	C->T	N	D128D	synonymous	247	247	1	8	A.2;A.2.2;A.2.5;A.2.5.1;A.2.5.2;AY.92;B.1.177.11;B.1.621.1
A.2.2	SNP	590	28863	C->T	N	S197L	non-synonymous	247	247	1	6	A.2;A.2.2;A.2.5;A.2.5.1;A.2.5.2;B.1.499
A.2.2	SNP	587	25979	G->T	ORF3a	G196V	non-synonymous	247	247	1	5	A.2;A.2.2;A.2.5;A.2.5.1;A.2.5.2
A.2.2	SNP	251	28144	T->C	ORF8	L84S	non-synonymous	247	247	1	13	A;A.1;A.2;A.2.2;A.2.5;A.2.5.1;A.2.5.2;A.21;A.23.1;A.27;A.28;A.3;A.5
A.2.2	SNP	1344	14805	C->T	RdRp	Y448Y	synonymous	247	247	1	11	A.2;A.2.2;A.2.5;A.2.5.1;A.2.5.2;B.1.1.433;B.1.177.23;B.28;B.39;B.40;B.41
A.2.2	SNP	1821	4540	C->T	nsp3	Y607Y	synonymous	246	247	0.995951	1	A.2.2
A.2.2	SNP	228	8782	C->T	nsp4	S76S	synonymous	246	247	0.995951	13	A;A.1;A.2;A.2.2;A.2.5;A.2.5.1;A.2.5.2;A.21;A.23.1;A.27;A.28;A.3;A.5
A.2.2	SNP	923	9477	T->A	nsp4	F308Y	non-synonymous	246	247	0.995951	5	A.2;A.2.2;A.2.5;A.2.5.1;A.2.5.2
A.2.5	SNP	159	26681	C->T	M	F53F	synonymous	841	853	0.985932	13	A.2.5;A.2.5.1;A.2.5.2;AY.34;AY.34.1;B.1.1.138;B.1.1.220;B.1.1.258;B.1.427;B.1.429;B.1.470;B.1.617.1;B.1.634
A.2.5	SNP	384	28657	C->T	N	D128D	synonymous	839	853	0.983587	8	A.2;A.2.2;A.2.5;A.2.5.1;A.2.5.2;AY.92;B.1.177.11;B.1.621.1
A.2.5	SNP	590	28863	C->T	N	S197L	non-synonymous	838	853	0.982415	6	A.2;A.2.2;A.2.5;A.2.5.1;A.2.5.2;B.1.499
A.2.5	SNP	702	28975	G->T	N	M234I	non-synonymous	838	853	0.982415	17	A.2.5;A.2.5.1;A.2.5.2;AZ.2;B.1.1.214;B.1.1.397;B.1.1.486;B.1.258.17;B.1.36.21;B.1.438;B.1.438.1;B.1.523;B.1.561;B.1.588;B.1.625;C.23;P.2
A.2.5	SNP	1093	29366	C->T	N	P365S	non-synonymous	681	853	0.798359	10	A.2.5;A.2.5.1;A.2.5.2;B.1.177.11;B.1.177.12;B.1.177.33;B.1.177.35;B.1.177.40;B.1.177.41;B.1.177.42
A.2.5	SNP	1148	29421	C->T	N	P383L	non-synonymous	765	853	0.896835	3	A.2.5;A.2.5.1;A.2.5.2
A.2.5	SNP	221	25613	C->T	ORF3a	S74F	non-synonymous	837	853	0.981243	5	A.2.5;A.2.5.1;A.2.5.2;B.1.1.432;P.1.12
A.2.5	SNP	587	25979	G->T	ORF3a	G196V	non-synonymous	838	853	0.982415	5	A.2;A.2.2;A.2.5;A.2.5.1;A.2.5.2
A.2.5	SNP	251	28144	T->C	ORF8	L84S	non-synonymous	841	853	0.985932	13	A;A.1;A.2;A.2.2;A.2.5;A.2.5.1;A.2.5.2;A.21;A.23.1;A.27;A.28;A.3;A.5
A.2.5	SNP	1344	14805	C->T	RdRp	Y448Y	synonymous	839	853	0.983587	11	A.2;A.2.2;A.2.5;A.2.5.1;A.2.5.2;B.1.1.433;B.1.177.23;B.28;B.39;B.40;B.41
A.2.5	SNP	963	22525	A->G	S	Q321Q	synonymous	762	853	0.893318	3	A.2.5;A.2.5.1;A.2.5.2
A.2.5	SNP	1355	22917	T->G	S	L452R	non-synonymous	834	853	0.977726	182	A.2.5;A.2.5.1;A.2.5.2;A.21;A.27;AY.1;AY.10;AY.100;AY.101;AY.102;AY.103;AY.104;AY.105;AY.106;AY.107;AY.108;AY.109;AY.11;AY.110;AY.111;AY.113;AY.114;AY.116;AY.116.1;AY.117;AY.118;AY.119;AY.12;AY.120;AY.120.1;AY.120.2;AY.120.2.1;AY.121;AY.122;AY.122.1;AY.123;AY.124;AY.125;AY.13;AY.14;AY.15;AY.16;AY.16.1;AY.19;AY.2;AY.20;AY.21;AY.22;AY.23;AY.23.1;AY.24;AY.25;AY.26;AY.27;AY.28;AY.29;AY.29.1;AY.3;AY.3.…
A.2.5	SNP	1841	23403	A->G	S	D614G	non-synonymous	850	853	0.996483	678	A.2.5;A.2.5.1;A.2.5.2;AB.1;AD.1;AD.2;AE.8;AH.3;AM.4;AP.1;AU.1;AU.2;AU.3;AV.1;AW.1;AY.1;AY.10;AY.100;AY.101;AY.102;AY.103;AY.104;AY.105;AY.106;AY.107;AY.108;AY.109;AY.11;AY.110;AY.111;AY.113;AY.114;AY.116;AY.116.1;AY.117;AY.118;AY.119;AY.12;AY.120;AY.120.1;AY.120.2;AY.120.2.1;AY.121;AY.122;AY.122.1;AY.123;AY.124;AY.125;AY.13;AY.14;AY.15;AY.16;AY.16.1;AY.19;AY.2;AY.20;AY.21;AY.22;AY.23;AY.23.1;AY.2…
A.2.5	SNP	3135	24697	G->A	S	K1045K	synonymous	840	853	0.98476	3	A.2.5;A.2.5.1;A.2.5.2
A.2.5	deletion	419~427	21981~21989	TTTTGGGTG->---------	S	-	non-synonymous	699	853	0.819461	3	A.2.5;A.2.5.1;A.2.5.2
A.2.5	insertion	643.5	22205.5	---------->CGGCAGGCT	S	-	non-synonymous	702	853	0.822978	3	A.2.5;A.2.5.1;A.2.5.2
A.2.5	SNP	378	18417	T->C	exonuclease	D126D	synonymous	830	853	0.973036	3	A.2.5;A.2.5.1;A.2.5.2
A.2.5	SNP	230	16466	C->T	helicase	P77L	non-synonymous	841	853	0.985932	169	A.2.5;A.2.5.1;A.2.5.2;A.27;AY.1;AY.10;AY.100;AY.101;AY.102;AY.103;AY.104;AY.105;AY.106;AY.107;AY.108;AY.109;AY.11;AY.110;AY.111;AY.113;AY.114;AY.116;AY.116.1;AY.117;AY.118;AY.119;AY.12;AY.120;AY.120.1;AY.120.2;AY.120.2.1;AY.121;AY.122;AY.122.1;AY.123;AY.124;AY.125;AY.13;AY.14;AY.15;AY.16;AY.16.1;AY.19;AY.2;AY.20;AY.21;AY.22;AY.23;AY.23.1;AY.24;AY.25;AY.26;AY.27;AY.28;AY.29;AY.29.1;AY.3;AY.3.1;AY.…
A.2.5	SNP	621	16857	T->C	helicase	D207D	synonymous	836	853	0.98007	3	A.2.5;A.2.5.1;A.2.5.2
A.2.5	SNP	10	275	C->T	nsp1	L4F	non-synonymous	837	853	0.981243	3	A.2.5;A.2.5.1;A.2.5.2
A.2.5	SNP	762	1567	C->T	nsp2	N254N	synonymous	839	853	0.983587	3	A.2.5;A.2.5.1;A.2.5.2
A.2.5	SNP	446	3165	C->T	nsp3	A149V	non-synonymous	496	853	0.581477	1	A.2.5
A.2.5	SNP	1824	4543	C->T	nsp3	T608T	synonymous	834	853	0.977726	22	A.2.5;A.2.5.1;A.2.5.2;AB.1;B.1.160;B.1.160.11;B.1.160.14;B.1.160.15;B.1.160.16;B.1.160.17;B.1.160.18;B.1.160.23;B.1.160.24;B.1.160.26;B.1.160.28;B.1.160.29;B.1.160.30;B.1.160.32;B.1.160.33;B.1.160.7;B.1.160.8;L.3
A.2.5	SNP	2515	5234	A->G	nsp3	K839E	non-synonymous	838	853	0.982415	3	A.2.5;A.2.5.1;A.2.5.2
A.2.5	SNP	2769	5488	A->G	nsp3	L923L	synonymous	839	853	0.983587	3	A.2.5;A.2.5.1;A.2.5.2
A.2.5	SNP	1475	10029	C->T	nsp4	T492I	non-synonymous	840	853	0.98476	125	A.2.5;A.2.5.1;A.2.5.2;AY.1;AY.100;AY.101;AY.102;AY.103;AY.104;AY.105;AY.106;AY.107;AY.108;AY.109;AY.110;AY.111;AY.113;AY.114;AY.116;AY.116.1;AY.117;AY.118;AY.119;AY.12;AY.120;AY.120.1;AY.120.2;AY.120.2.1;AY.121;AY.122;AY.122.1;AY.123;AY.124;AY.125;AY.20;AY.21;AY.22;AY.23;AY.23.1;AY.25;AY.29;AY.29.1;AY.3;AY.3.1;AY.32;AY.33;AY.34;AY.34.1;AY.36;AY.39;AY.39.1;AY.39.1.1;AY.39.2;AY.4;AY.4.1;AY.4.2;AY.4…
A.2.5	SNP	228	8782	C->T	nsp4	S76S	synonymous	837	853	0.981243	13	A;A.1;A.2;A.2.2;A.2.5;A.2.5.1;A.2.5.2;A.21;A.23.1;A.27;A.28;A.3;A.5
A.2.5	SNP	923	9477	T->A	nsp4	F308Y	non-synonymous	839	853	0.983587	5	A.2;A.2.2;A.2.5;A.2.5.1;A.2.5.2
A.2.5	SNP	33	11005	C->A	nsp6	H11Q	non-synonymous	819	853	0.960141	6	A.2.5;A.2.5.1;A.2.5.2;AY.35;AY.48;B.1.623
A.2.5	SNP	130	12815	C->T	nsp9	L44L	synonymous	840	853	0.98476	3	A.2.5;A.2.5.1;A.2.5.2
A.2.5.1	SNP	159	26681	C->T	M	F53F	synonymous	152	153	0.993464	13	A.2.5;A.2.5.1;A.2.5.2;AY.34;AY.34.1;B.1.1.138;B.1.1.220;B.1.1.258;B.1.427;B.1.429;B.1.470;B.1.617.1;B.1.634
A.2.5.1	SNP	384	28657	C->T	N	D128D	synonymous	153	153	1	8	A.2;A.2.2;A.2.5;A.2.5.1;A.2.5.2;AY.92;B.1.177.11;B.1.621.1
A.2.5.1	SNP	590	28863	C->T	N	S197L	non-synonymous	152	153	0.993464	6	A.2;A.2.2;A.2.5;A.2.5.1;A.2.5.2;B.1.499
A.2.5.1	SNP	702	28975	G->T	N	M234I	non-synonymous	152	153	0.993464	17	A.2.5;A.2.5.1;A.2.5.2;AZ.2;B.1.1.214;B.1.1.397;B.1.1.486;B.1.258.17;B.1.36.21;B.1.438;B.1.438.1;B.1.523;B.1.561;B.1.588;B.1.625;C.23;P.2
A.2.5.1	SNP	1093	29366	C->T	N	P365S	non-synonymous	128	153	0.836601	10	A.2.5;A.2.5.1;A.2.5.2;B.1.177.11;B.1.177.12;B.1.177.33;B.1.177.35;B.1.177.40;B.1.177.41;B.1.177.42
A.2.5.1	SNP	1148	29421	C->T	N	P383L	non-synonymous	138	153	0.901961	3	A.2.5;A.2.5.1;A.2.5.2
A.2.5.1	SNP	221	25613	C->T	ORF3a	S74F	non-synonymous	153	153	1	5	A.2.5;A.2.5.1;A.2.5.2;B.1.1.432;P.1.12
A.2.5.1	SNP	587	25979	G->T	ORF3a	G196V	non-synonymous	152	153	0.993464	5	A.2;A.2.2;A.2.5;A.2.5.1;A.2.5.2
A.2.5.1	SNP	251	28144	T->C	ORF8	L84S	non-synonymous	152	153	0.993464	13	A;A.1;A.2;A.2.2;A.2.5;A.2.5.1;A.2.5.2;A.21;A.23.1;A.27;A.28;A.3;A.5
A.2.5.1	SNP	1344	14805	C->T	RdRp	Y448Y	synonymous	151	153	0.986928	11	A.2;A.2.2;A.2.5;A.2.5.1;A.2.5.2;B.1.1.433;B.1.177.23;B.28;B.39;B.40;B.41
A.2.5.1	SNP	963	22525	A->G	S	Q321Q	synonymous	147	153	0.960784	3	A.2.5;A.2.5.1;A.2.5.2
A.2.5.1	SNP	1355	22917	T->G	S	L452R	non-synonymous	151	153	0.986928	182	A.2.5;A.2.5.1;A.2.5.2;A.21;A.27;AY.1;AY.10;AY.100;AY.101;AY.102;AY.103;AY.104;AY.105;AY.106;AY.107;AY.108;AY.109;AY.11;AY.110;AY.111;AY.113;AY.114;AY.116;AY.116.1;AY.117;AY.118;AY.119;AY.12;AY.120;AY.120.1;AY.120.2;AY.120.2.1;AY.121;AY.122;AY.122.1;AY.123;AY.124;AY.125;AY.13;AY.14;AY.15;AY.16;AY.16.1;AY.19;AY.2;AY.20;AY.21;AY.22;AY.23;AY.23.1;AY.24;AY.25;AY.26;AY.27;AY.28;AY.29;AY.29.1;AY.3;AY.3.…
A.2.5.1	SNP	1841	23403	A->G	S	D614G	non-synonymous	153	153	1	678	A.2.5;A.2.5.1;A.2.5.2;AB.1;AD.1;AD.2;AE.8;AH.3;AM.4;AP.1;AU.1;AU.2;AU.3;AV.1;AW.1;AY.1;AY.10;AY.100;AY.101;AY.102;AY.103;AY.104;AY.105;AY.106;AY.107;AY.108;AY.109;AY.11;AY.110;AY.111;AY.113;AY.114;AY.116;AY.116.1;AY.117;AY.118;AY.119;AY.12;AY.120;AY.120.1;AY.120.2;AY.120.2.1;AY.121;AY.122;AY.122.1;AY.123;AY.124;AY.125;AY.13;AY.14;AY.15;AY.16;AY.16.1;AY.19;AY.2;AY.20;AY.21;AY.22;AY.23;AY.23.1;AY.2…
A.2.5.1	SNP	2904	24466	C->T	S	S968S	synonymous	96	153	0.627451	1	A.2.5.1
A.2.5.1	SNP	3135	24697	G->A	S	K1045K	synonymous	153	153	1	3	A.2.5;A.2.5.1;A.2.5.2
A.2.5.1	deletion	419~427	21981~21989	TTTTGGGTG->---------	S	-	non-synonymous	132	153	0.862745	3	A.2.5;A.2.5.1;A.2.5.2
A.2.5.1	insertion	643.5	22205.5	---------->CGGCAGGCT	S	-	non-synonymous	141	153	0.921569	3	A.2.5;A.2.5.1;A.2.5.2
A.2.5.1	SNP	378	18417	T->C	exonuclease	D126D	synonymous	153	153	1	3	A.2.5;A.2.5.1;A.2.5.2
A.2.5.1	SNP	230	16466	C->T	helicase	P77L	non-synonymous	152	153	0.993464	169	A.2.5;A.2.5.1;A.2.5.2;A.27;AY.1;AY.10;AY.100;AY.101;AY.102;AY.103;AY.104;AY.105;AY.106;AY.107;AY.108;AY.109;AY.11;AY.110;AY.111;AY.113;AY.114;AY.116;AY.116.1;AY.117;AY.118;AY.119;AY.12;AY.120;AY.120.1;AY.120.2;AY.120.2.1;AY.121;AY.122;AY.122.1;AY.123;AY.124;AY.125;AY.13;AY.14;AY.15;AY.16;AY.16.1;AY.19;AY.2;AY.20;AY.21;AY.22;AY.23;AY.23.1;AY.24;AY.25;AY.26;AY.27;AY.28;AY.29;AY.29.1;AY.3;AY.3.1;AY.…
A.2.5.1	SNP	621	16857	T->C	helicase	D207D	synonymous	152	153	0.993464	3	A.2.5;A.2.5.1;A.2.5.2
A.2.5.1	SNP	10	275	C->T	nsp1	L4F	non-synonymous	153	153	1	3	A.2.5;A.2.5.1;A.2.5.2
A.2.5.1	SNP	762	1567	C->T	nsp2	N254N	synonymous	153	153	1	3	A.2.5;A.2.5.1;A.2.5.2
A.2.5.1	SNP	917	1722	C->T	nsp2	A306V	non-synonymous	153	153	1	2	A.2.5.1;B.1.36.31
A.2.5.1	SNP	1824	4543	C->T	nsp3	T608T	synonymous	152	153	0.993464	22	A.2.5;A.2.5.1;A.2.5.2;AB.1;B.1.160;B.1.160.11;B.1.160.14;B.1.160.15;B.1.160.16;B.1.160.17;B.1.160.18;B.1.160.23;B.1.160.24;B.1.160.26;B.1.160.28;B.1.160.29;B.1.160.30;B.1.160.32;B.1.160.33;B.1.160.7;B.1.160.8;L.3
A.2.5.1	SNP	2515	5234	A->G	nsp3	K839E	non-synonymous	151	153	0.986928	3	A.2.5;A.2.5.1;A.2.5.2
A.2.5.1	SNP	2769	5488	A->G	nsp3	L923L	synonymous	153	153	1	3	A.2.5;A.2.5.1;A.2.5.2
A.2.5.1	SNP	1475	10029	C->T	nsp4	T492I	non-synonymous	152	153	0.993464	125	A.2.5;A.2.5.1;A.2.5.2;AY.1;AY.100;AY.101;AY.102;AY.103;AY.104;AY.105;AY.106;AY.107;AY.108;AY.109;AY.110;AY.111;AY.113;AY.114;AY.116;AY.116.1;AY.117;AY.118;AY.119;AY.12;AY.120;AY.120.1;AY.120.2;AY.120.2.1;AY.121;AY.122;AY.122.1;AY.123;AY.124;AY.125;AY.20;AY.21;AY.22;AY.23;AY.23.1;AY.25;AY.29;AY.29.1;AY.3;AY.3.1;AY.32;AY.33;AY.34;AY.34.1;AY.36;AY.39;AY.39.1;AY.39.1.1;AY.39.2;AY.4;AY.4.1;AY.4.2;AY.4…
A.2.5.1	SNP	228	8782	C->T	nsp4	S76S	synonymous	153	153	1	13	A;A.1;A.2;A.2.2;A.2.5;A.2.5.1;A.2.5.2;A.21;A.23.1;A.27;A.28;A.3;A.5
A.2.5.1	SNP	923	9477	T->A	nsp4	F308Y	non-synonymous	152	153	0.993464	5	A.2;A.2.2;A.2.5;A.2.5.1;A.2.5.2
A.2.5.1	SNP	33	11005	C->A	nsp6	H11Q	non-synonymous	150	153	0.980392	6	A.2.5;A.2.5.1;A.2.5.2;AY.35;AY.48;B.1.623
A.2.5.1	SNP	130	12815	C->T	nsp9	L44L	synonymous	151	153	0.986928	3	A.2.5;A.2.5.1;A.2.5.2
A.2.5.2	SNP	159	26681	C->T	M	F53F	synonymous	197	197	1	13	A.2.5;A.2.5.1;A.2.5.2;AY.34;AY.34.1;B.1.1.138;B.1.1.220;B.1.1.258;B.1.427;B.1.429;B.1.470;B.1.617.1;B.1.634
A.2.5.2	SNP	384	28657	C->T	N	D128D	synonymous	197	197	1	8	A.2;A.2.2;A.2.5;A.2.5.1;A.2.5.2;AY.92;B.1.177.11;B.1.621.1
A.2.5.2	SNP	590	28863	C->T	N	S197L	non-synonymous	197	197	1	6	A.2;A.2.2;A.2.5;A.2.5.1;A.2.5.2;B.1.499
A.2.5.2	SNP	702	28975	G->T	N	M234I	non-synonymous	197	197	1	17	A.2.5;A.2.5.1;A.2.5.2;AZ.2;B.1.1.214;B.1.1.397;B.1.1.486;B.1.258.17;B.1.36.21;B.1.438;B.1.438.1;B.1.523;B.1.561;B.1.588;B.1.625;C.23;P.2
A.2.5.2	SNP	1093	29366	C->T	N	P365S	non-synonymous	163	197	0.827411	10	A.2.5;A.2.5.1;A.2.5.2;B.1.177.11;B.1.177.12;B.1.177.33;B.1.177.35;B.1.177.40;B.1.177.41;B.1.177.42
A.2.5.2	SNP	1148	29421	C->T	N	P383L	non-synonymous	179	197	0.908629	3	A.2.5;A.2.5.1;A.2.5.2
A.2.5.2	SNP	221	25613	C->T	ORF3a	S74F	non-synonymous	197	197	1	5	A.2.5;A.2.5.1;A.2.5.2;B.1.1.432;P.1.12
A.2.5.2	SNP	587	25979	G->T	ORF3a	G196V	non-synonymous	197	197	1	5	A.2;A.2.2;A.2.5;A.2.5.1;A.2.5.2
A.2.5.2	SNP	313	27706	G->T	ORF7a	A105S	non-synonymous	192	197	0.974619	1	A.2.5.2
A.2.5.2	SNP	251	28144	T->C	ORF8	L84S	non-synonymous	197	197	1	13	A;A.1;A.2;A.2.2;A.2.5;A.2.5.1;A.2.5.2;A.21;A.23.1;A.27;A.28;A.3;A.5
A.2.5.2	SNP	1344	14805	C->T	RdRp	Y448Y	synonymous	197	197	1	11	A.2;A.2.2;A.2.5;A.2.5.1;A.2.5.2;B.1.1.433;B.1.177.23;B.28;B.39;B.40;B.41
A.2.5.2	SNP	1865	15326	T->C	RdRp	M622T	non-synonymous	195	197	0.989848	1	A.2.5.2
A.2.5.2	SNP	963	22525	A->G	S	Q321Q	synonymous	192	197	0.974619	3	A.2.5;A.2.5.1;A.2.5.2
A.2.5.2	SNP	1355	22917	T->G	S	L452R	non-synonymous	195	197	0.989848	182	A.2.5;A.2.5.1;A.2.5.2;A.21;A.27;AY.1;AY.10;AY.100;AY.101;AY.102;AY.103;AY.104;AY.105;AY.106;AY.107;AY.108;AY.109;AY.11;AY.110;AY.111;AY.113;AY.114;AY.116;AY.116.1;AY.117;AY.118;AY.119;AY.12;AY.120;AY.120.1;AY.120.2;AY.120.2.1;AY.121;AY.122;AY.122.1;AY.123;AY.124;AY.125;AY.13;AY.14;AY.15;AY.16;AY.16.1;AY.19;AY.2;AY.20;AY.21;AY.22;AY.23;AY.23.1;AY.24;AY.25;AY.26;AY.27;AY.28;AY.29;AY.29.1;AY.3;AY.3.…
A.2.5.2	SNP	1841	23403	A->G	S	D614G	non-synonymous	197	197	1	678	A.2.5;A.2.5.1;A.2.5.2;AB.1;AD.1;AD.2;AE.8;AH.3;AM.4;AP.1;AU.1;AU.2;AU.3;AV.1;AW.1;AY.1;AY.10;AY.100;AY.101;AY.102;AY.103;AY.104;AY.105;AY.106;AY.107;AY.108;AY.109;AY.11;AY.110;AY.111;AY.113;AY.114;AY.116;AY.116.1;AY.117;AY.118;AY.119;AY.12;AY.120;AY.120.1;AY.120.2;AY.120.2.1;AY.121;AY.122;AY.122.1;AY.123;AY.124;AY.125;AY.13;AY.14;AY.15;AY.16;AY.16.1;AY.19;AY.2;AY.20;AY.21;AY.22;AY.23;AY.23.1;AY.2…
A.2.5.2	SNP	3135	24697	G->A	S	K1045K	synonymous	196	197	0.994924	3	A.2.5;A.2.5.1;A.2.5.2
A.2.5.2	deletion	419~427	21981~21989	TTTTGGGTG->---------	S	-	non-synonymous	112	197	0.568528	3	A.2.5;A.2.5.1;A.2.5.2
A.2.5.2	insertion	643.5	22205.5	---------->CGGCAGGCT	S	-	non-synonymous	167	197	0.847716	3	A.2.5;A.2.5.1;A.2.5.2
A.2.5.2	SNP	378	18417	T->C	exonuclease	D126D	synonymous	197	197	1	3	A.2.5;A.2.5.1;A.2.5.2
A.2.5.2	SNP	230	16466	C->T	helicase	P77L	non-synonymous	195	197	0.989848	169	A.2.5;A.2.5.1;A.2.5.2;A.27;AY.1;AY.10;AY.100;AY.101;AY.102;AY.103;AY.104;AY.105;AY.106;AY.107;AY.108;AY.109;AY.11;AY.110;AY.111;AY.113;AY.114;AY.116;AY.116.1;AY.117;AY.118;AY.119;AY.12;AY.120;AY.120.1;AY.120.2;AY.120.2.1;AY.121;AY.122;AY.122.1;AY.123;AY.124;AY.125;AY.13;AY.14;AY.15;AY.16;AY.16.1;AY.19;AY.2;AY.20;AY.21;AY.22;AY.23;AY.23.1;AY.24;AY.25;AY.26;AY.27;AY.28;AY.29;AY.29.1;AY.3;AY.3.1;AY.…
A.2.5.2	SNP	621	16857	T->C	helicase	D207D	synonymous	197	197	1	3	A.2.5;A.2.5.1;A.2.5.2
A.2.5.2	SNP	10	275	C->T	nsp1	L4F	non-synonymous	197	197	1	3	A.2.5;A.2.5.1;A.2.5.2
A.2.5.2	SNP	762	1567	C->T	nsp2	N254N	synonymous	197	197	1	3	A.2.5;A.2.5.1;A.2.5.2
A.2.5.2	SNP	1824	4543	C->T	nsp3	T608T	synonymous	197	197	1	22	A.2.5;A.2.5.1;A.2.5.2;AB.1;B.1.160;B.1.160.11;B.1.160.14;B.1.160.15;B.1.160.16;B.1.160.17;B.1.160.18;B.1.160.23;B.1.160.24;B.1.160.26;B.1.160.28;B.1.160.29;B.1.160.30;B.1.160.32;B.1.160.33;B.1.160.7;B.1.160.8;L.3
A.2.5.2	SNP	2515	5234	A->G	nsp3	K839E	non-synonymous	197	197	1	3	A.2.5;A.2.5.1;A.2.5.2
A.2.5.2	SNP	2769	5488	A->G	nsp3	L923L	synonymous	197	197	1	3	A.2.5;A.2.5.1;A.2.5.2
A.2.5.2	SNP	1475	10029	C->T	nsp4	T492I	non-synonymous	197	197	1	125	A.2.5;A.2.5.1;A.2.5.2;AY.1;AY.100;AY.101;AY.102;AY.103;AY.104;AY.105;AY.106;AY.107;AY.108;AY.109;AY.110;AY.111;AY.113;AY.114;AY.116;AY.116.1;AY.117;AY.118;AY.119;AY.12;AY.120;AY.120.1;AY.120.2;AY.120.2.1;AY.121;AY.122;AY.122.1;AY.123;AY.124;AY.125;AY.20;AY.21;AY.22;AY.23;AY.23.1;AY.25;AY.29;AY.29.1;AY.3;AY.3.1;AY.32;AY.33;AY.34;AY.34.1;AY.36;AY.39;AY.39.1;AY.39.1.1;AY.39.2;AY.4;AY.4.1;AY.4.2;AY.4…
A.2.5.2	SNP	228	8782	C->T	nsp4	S76S	synonymous	197	197	1	13	A;A.1;A.2;A.2.2;A.2.5;A.2.5.1;A.2.5.2;A.21;A.23.1;A.27;A.28;A.3;A.5
A.2.5.2	SNP	923	9477	T->A	nsp4	F308Y	non-synonymous	197	197	1	5	A.2;A.2.2;A.2.5;A.2.5.1;A.2.5.2
A.2.5.2	SNP	33	11005	C->A	nsp6	H11Q	non-synonymous	173	197	0.878173	6	A.2.5;A.2.5.1;A.2.5.2;AY.35;AY.48;B.1.623
A.2.5.2	SNP	130	12815	C->T	nsp9	L44L	synonymous	197	197	1	3	A.2.5;A.2.5.1;A.2.5.2
A.21	SNP	605	28878	G->A	N	S202N	non-synonymous	160	160	1	6	A;A.21;A.23.1;A.27;A.28;B.1.408
A.21	SNP	295	25687	G->T	ORF3a	A99S	non-synonymous	146	160	0.9125	1	A.21
A.21	SNP	670	26062	G->T	ORF3a	G224C	non-synonymous	122	160	0.7625	4	A.21;AY.22;AY.75;B.1.1.518
A.21	SNP	251	28144	T->C	ORF8	L84S	non-synonymous	161	160	1.00625	13	A;A.1;A.2;A.2.2;A.2.5;A.2.5.1;A.2.5.2;A.21;A.23.1;A.27;A.28;A.3;A.5
A.21	SNP	360	28253	C->T	ORF8	F120F	synonymous	119	160	0.74375	15	A.21;AH.3;AY.35;AY.48;B.1.1.241;B.1.351;B.1.351.2;B.1.351.3;B.1.351.5;B.1.36.31;C.36.1;C.37;C.37.1;P.2;P.4
A.21	SNP	420	21982	T->C	S	F140F	synonymous	110	160	0.6875	1	A.21
A.21	SNP	570	22132	G->T	S	R190S	non-synonymous	122	160	0.7625	17	A.21;P.1;P.1.1;P.1.10;P.1.12;P.1.13;P.1.14;P.1.15;P.1.16;P.1.17;P.1.17.1;P.1.2;P.1.4;P.1.6;P.1.7;P.1.8;P.1.9
A.21	SNP	1355	22917	T->G	S	L452R	non-synonymous	125	160	0.78125	182	A.2.5;A.2.5.1;A.2.5.2;A.21;A.27;AY.1;AY.10;AY.100;AY.101;AY.102;AY.103;AY.104;AY.105;AY.106;AY.107;AY.108;AY.109;AY.11;AY.110;AY.111;AY.113;AY.114;AY.116;AY.116.1;AY.117;AY.118;AY.119;AY.12;AY.120;AY.120.1;AY.120.2;AY.120.2.1;AY.121;AY.122;AY.122.1;AY.123;AY.124;AY.125;AY.13;AY.14;AY.15;AY.16;AY.16.1;AY.19;AY.2;AY.20;AY.21;AY.22;AY.23;AY.23.1;AY.24;AY.25;AY.26;AY.27;AY.28;AY.29;AY.29.1;AY.3;AY.3.…
A.21	SNP	1840	23402	G->A	S	D614N	non-synonymous	145	160	0.90625	1	A.21
A.21	SNP	12	29686	C->T	UTR3	I4I	synonymous	116	160	0.725	2	A.21;B.1.177.17
A.21	SNP	68	29742	G->A	UTR3	R23H	non-synonymous	158	160	0.9875	4	A.21;A.23.1;A.27;A.28
A.21	SNP	480	20100	T->C	endoRNAse	A160A	synonymous	84	160	0.525	1	A.21
A.21	SNP	90	18129	C->T	exonuclease	D30D	synonymous	123	160	0.76875	2	A.21;P.1.15
A.21	SNP	142	18181	G->A	exonuclease	D48N	non-synonymous	123	160	0.76875	1	A.21
A.21	SNP	1080	1885	T->A	nsp2	A360A	synonymous	114	160	0.7125	1	A.21
A.21	SNP	3188	5907	C->T	nsp3	T1063I	non-synonymous	123	160	0.76875	5	A.21;B.1.1.138;B.1.1.186;B.1.214.2;B.1.214.4
A.21	SNP	228	8782	C->T	nsp4	S76S	synonymous	161	160	1.00625	13	A;A.1;A.2;A.2.2;A.2.5;A.2.5.1;A.2.5.2;A.21;A.23.1;A.27;A.28;A.3;A.5
A.21	SNP	445	11417	G->T	nsp6	V149F	non-synonymous	152	160	0.95	4	A.21;B.1.1.348;B.1.177.15;B.1.361
A.21	SNP	852	11824	C->T	nsp6	I284I	synonymous	122	160	0.7625	2	A.21;P.2
A.21	SNP	84	10138	C->T	proteinase	N28N	synonymous	145	160	0.90625	2	A.21;B.1.544
A.23.1	SNP	105	28378	G->C	N	A35A	synonymous	917	920	0.996739	1	A.23.1
A.23.1	SNP	605	28878	G->A	N	S202N	non-synonymous	919	920	0.998913	6	A;A.21;A.23.1;A.27;A.28;B.1.408
A.23.1	SNP	251	28144	T->C	ORF8	L84S	non-synonymous	919	920	0.998913	13	A;A.1;A.2;A.2.2;A.2.5;A.2.5.1;A.2.5.2;A.21;A.23.1;A.27;A.28;A.3;A.5
A.23.1	SNP	274	28167	G->A	ORF8	E92K	non-synonymous	914	920	0.993478	17	A.23.1;P.1;P.1.1;P.1.10;P.1.12;P.1.13;P.1.14;P.1.15;P.1.16;P.1.17;P.1.17.1;P.1.2;P.1.4;P.1.6;P.1.7;P.1.8;P.1.9
A.23.1	SNP	305	21867	G->T	S	R102I	non-synonymous	467	920	0.507609	1	A.23.1
A.23.1	SNP	438	22000	C->T	S	H146H	synonymous	909	920	0.988043	2	A.23.1;AY.4.4
A.23.1	SNP	471	22033	C->A	S	F157L	non-synonymous	908	920	0.986957	3	A.23.1;B.1.1.219;B.1.625
A.23.1	SNP	1099	22661	G->T	S	V367F	non-synonymous	830	920	0.902174	1	A.23.1
A.23.1	SNP	1839	23401	G->T	S	Q613H	non-synonymous	918	920	0.997826	3	A.23.1;AY.27;AY.33
A.23.1	SNP	2042	23604	C->G	S	P681R	non-synonymous	919	920	0.998913	171	A.23.1;AU.2;AU.3;AY.1;AY.10;AY.100;AY.101;AY.102;AY.103;AY.104;AY.105;AY.106;AY.107;AY.108;AY.109;AY.11;AY.110;AY.111;AY.113;AY.114;AY.116;AY.116.1;AY.117;AY.118;AY.119;AY.12;AY.120;AY.120.1;AY.120.2;AY.120.2.1;AY.121;AY.122;AY.122.1;AY.123;AY.124;AY.125;AY.13;AY.14;AY.15;AY.16;AY.16.1;AY.19;AY.2;AY.20;AY.21;AY.22;AY.23;AY.23.1;AY.24;AY.25;AY.26;AY.27;AY.28;AY.29;AY.29.1;AY.3;AY.3.1;AY.30;AY.32;A…
A.23.1	SNP	2535	24097	T->C	S	A845A	synonymous	847	920	0.920652	1	A.23.1
A.23.1	SNP	68	29742	G->A	UTR3	R23H	non-synonymous	907	920	0.98587	4	A.21;A.23.1;A.27;A.28
A.23.1	deletion	1~54	1~54	ATTAAAGGTTTATACCTTCCCAGGTAACAAACCAACCAACTTTCGATCTCTTGT->------------------------------------------------------	UTR5	-	non-synonymous	639	920	0.694565	217	A.23.1;A.3;AB.1;AD.1;AD.2;AE.8;AM.4;AV.1;AW.1;AY.10;AY.11;AY.120;AY.27;AY.29;AY.29.1;AY.39.1.1;AY.4;AY.4.1;AY.5;AY.50;AY.58;AY.6;AY.7;AY.75.3;AY.8;AY.86;AY.87;AY.9;AY.90;AY.93;AZ.1;AZ.4;B.1.1.1;B.1.1.113;B.1.1.121;B.1.1.138;B.1.1.153;B.1.1.157;B.1.1.170;B.1.1.171;B.1.1.176;B.1.1.181;B.1.1.191;B.1.1.196;B.1.1.198;B.1.1.214;B.1.1.217;B.1.1.219;B.1.1.220;B.1.1.227;B.1.1.232;B.1.1.240;B.1.1.253;B.1.1…
A.23.1	SNP	339	16575	C->T	helicase	D113D	synonymous	919	920	0.998913	1	A.23.1
A.23.1	SNP	1509	17745	C->T	helicase	N503N	synonymous	894	920	0.971739	2	A.23.1;B.1.1.204
A.23.1	SNP	1854	4573	C->T	nsp3	N618N	synonymous	917	920	0.996739	1	A.23.1
A.23.1	SNP	228	8782	C->T	nsp4	S76S	synonymous	918	920	0.997826	13	A;A.1;A.2;A.2.2;A.2.5;A.2.5.1;A.2.5.2;A.21;A.23.1;A.27;A.28;A.3;A.5
A.23.1	SNP	258	11230	G->T	nsp6	M86I	non-synonymous	918	920	0.997826	2	A.23.1;B.1.1.311
A.23.1	SNP	294	11266	G->T	nsp6	L98F	non-synonymous	918	920	0.997826	1	A.23.1
A.23.1	SNP	549	11521	G->T	nsp6	M183I	non-synonymous	903	920	0.981522	3	A.23.1;B.1.619;B.1.619.1
A.23.1	SNP	693	10747	C->T	proteinase	N231N	synonymous	882	920	0.958696	3	A.23.1;B.1.605;B.1.88.1
A.27	SNP	605	28878	G->A	N	S202N	non-synonymous	332	334	0.994012	6	A;A.21;A.23.1;A.27;A.28;B.1.408
A.27	SNP	149	25541	T->C	ORF3a	V50A	non-synonymous	332	334	0.994012	1	A.27
A.27	deletion	768~775	26160~26167	TAATCCAG->--------	ORF3a	-	non-synonymous	291	334	0.871257	1	A.27
A.27	SNP	46	27247	C->T	ORF6	L16L	synonymous	333	334	0.997006	1	A.27
A.27	deletion	185~185	27386~27386	A->-	ORF6	-	non-synonymous	269	334	0.805389	1	A.27
A.27	SNP	251	28144	T->C	ORF8	L84S	non-synonymous	333	334	0.997006	13	A;A.1;A.2;A.2.2;A.2.5;A.2.5.1;A.2.5.2;A.21;A.23.1;A.27;A.28;A.3;A.5
A.27	deletion	355~360	28248~28253	GATTTC->------	ORF8	-	non-synonymous	317	334	0.949102	162	A.27;AY.1;AY.10;AY.100;AY.101;AY.102;AY.103;AY.104;AY.105;AY.106;AY.107;AY.108;AY.109;AY.11;AY.110;AY.111;AY.113;AY.114;AY.116;AY.116.1;AY.117;AY.118;AY.119;AY.12;AY.120;AY.120.1;AY.120.2;AY.120.2.1;AY.121;AY.122;AY.122.1;AY.123;AY.124;AY.125;AY.13;AY.14;AY.15;AY.16;AY.16.1;AY.19;AY.2;AY.20;AY.21;AY.22;AY.23;AY.23.1;AY.24;AY.25;AY.26;AY.27;AY.28;AY.29;AY.29.1;AY.3;AY.3.1;AY.30;AY.32;AY.33;AY.34;A…
A.27	SNP	52	21614	C->T	S	L18F	non-synonymous	332	334	0.994012	36	A.27;B.1.1.420;B.1.177;B.1.177.48;B.1.177.5;B.1.177.58;B.1.177.6;B.1.177.60;B.1.177.62;B.1.177.63;B.1.177.65;B.1.177.7;B.1.177.8;B.1.177.80;B.1.177.86;B.1.351.2;B.1.351.3;B.1.351.5;B.1.610;P.1;P.1.1;P.1.10;P.1.12;P.1.13;P.1.14;P.1.15;P.1.16;P.1.17;P.1.17.1;P.1.2;P.1.4;P.1.6;P.1.7;P.1.8;P.1.9;U.3
A.27	SNP	906	22468	G->T	S	T302T	synonymous	330	334	0.988024	4	A.27;A.28;AY.66;Q.2
A.27	SNP	1355	22917	T->G	S	L452R	non-synonymous	331	334	0.991018	182	A.2.5;A.2.5.1;A.2.5.2;A.21;A.27;AY.1;AY.10;AY.100;AY.101;AY.102;AY.103;AY.104;AY.105;AY.106;AY.107;AY.108;AY.109;AY.11;AY.110;AY.111;AY.113;AY.114;AY.116;AY.116.1;AY.117;AY.118;AY.119;AY.12;AY.120;AY.120.1;AY.120.2;AY.120.2.1;AY.121;AY.122;AY.122.1;AY.123;AY.124;AY.125;AY.13;AY.14;AY.15;AY.16;AY.16.1;AY.19;AY.2;AY.20;AY.21;AY.22;AY.23;AY.23.1;AY.24;AY.25;AY.26;AY.27;AY.28;AY.29;AY.29.1;AY.3;AY.3.…
A.27	SNP	1501	23063	A->T	S	N501Y	non-synonymous	333	334	0.997006	36	A.27;AP.1;B.1.1.529;B.1.1.7;B.1.351;B.1.351.2;B.1.351.3;B.1.351.5;B.1.621;B.1.621.1;B.1.623;BA.1;BA.2;BA.3;P.1;P.1.1;P.1.10;P.1.12;P.1.13;P.1.14;P.1.15;P.1.16;P.1.17;P.1.17.1;P.1.2;P.1.4;P.1.6;P.1.7;P.1.8;P.1.9;Q.1;Q.2;Q.3;Q.4;Q.7;Q.8
A.27	SNP	1958	23520	C->T	S	A653V	non-synonymous	330	334	0.988024	1	A.27
A.27	SNP	1963	23525	C->T	S	H655Y	non-synonymous	333	334	0.997006	24	A.27;A.28;B.1.1.529;B.1.160.33;B.1.160.7;BA.1;BA.2;BA.3;P.1;P.1.1;P.1.10;P.1.12;P.1.13;P.1.14;P.1.15;P.1.16;P.1.17;P.1.17.1;P.1.2;P.1.4;P.1.6;P.1.7;P.1.8;P.1.9
A.27	SNP	2386	23948	G->T	S	D796Y	non-synonymous	327	334	0.979042	6	A.27;B.1.1.529;B.1.474;BA.1;BA.2;BA.3
A.27	SNP	3656	25218	G->T	S	G1219V	non-synonymous	329	334	0.98503	2	A.27;B.1.258.4
A.27	SNP	68	29742	G->A	UTR3	R23H	non-synonymous	309	334	0.92515	4	A.21;A.23.1;A.27;A.28
A.27	SNP	642	20262	A->G	endoRNAse	L214L	synonymous	333	334	0.997006	16	A.27;AY.13;AY.14;AY.15;AY.16;AY.16.1;AY.30;AY.40;AY.50;AY.51;AY.52;AY.53;AY.8;B.1.526;B.1.526.2;B.1.567
A.27	SNP	327	18366	A->G	exonuclease	L109L	synonymous	329	334	0.98503	2	A.27;B.1.1.4
A.27	SNP	57	16293	C->T	helicase	C19C	synonymous	242	334	0.724551	4	A.27;B.1.1.27;B.1.36.28;P.1.7
A.27	SNP	230	16466	C->T	helicase	P77L	non-synonymous	328	334	0.982036	169	A.2.5;A.2.5.1;A.2.5.2;A.27;AY.1;AY.10;AY.100;AY.101;AY.102;AY.103;AY.104;AY.105;AY.106;AY.107;AY.108;AY.109;AY.11;AY.110;AY.111;AY.113;AY.114;AY.116;AY.116.1;AY.117;AY.118;AY.119;AY.12;AY.120;AY.120.1;AY.120.2;AY.120.2.1;AY.121;AY.122;AY.122.1;AY.123;AY.124;AY.125;AY.13;AY.14;AY.15;AY.16;AY.16.1;AY.19;AY.2;AY.20;AY.21;AY.22;AY.23;AY.23.1;AY.24;AY.25;AY.26;AY.27;AY.28;AY.29;AY.29.1;AY.3;AY.3.1;AY.…
A.27	SNP	96	361	A->G	nsp1	G32G	synonymous	330	334	0.988024	1	A.27
A.27	SNP	317	1122	C->T	nsp2	P106L	non-synonymous	333	334	0.997006	2	A.27;B.1.36.21
A.27	SNP	1704	2509	C->T	nsp2	P568P	synonymous	333	334	0.997006	9	A.27;AY.2;AY.37;AY.38;AY.71;AY.72;AY.73;AY.74;B.1.177.21
A.27	SNP	228	8782	C->T	nsp4	S76S	synonymous	333	334	0.997006	13	A;A.1;A.2;A.2.2;A.2.5;A.2.5.1;A.2.5.2;A.21;A.23.1;A.27;A.28;A.3;A.5
A.27	SNP	650	9204	A->G	nsp4	D217G	non-synonymous	332	334	0.994012	2	A.27;B.1.234
A.27	SNP	245	11217	A->G	nsp6	N82S	non-synonymous	331	334	0.991018	1	A.27
A.28	SNP	104	28377	C->T	N	A35V	non-synonymous	250	252	0.992063	1	A.28
A.28	SNP	605	28878	G->A	N	S202N	non-synonymous	246	252	0.97619	6	A;A.21;A.23.1;A.27;A.28;B.1.408
A.28	SNP	512	25904	C->T	ORF3a	S171L	non-synonymous	243	252	0.964286	10	A.28;B.1.1.523;B.1.149;B.1.170;B.1.351;B.1.351.2;B.1.351.3;B.1.351.5;B.1.36.39;N.5
A.28	SNP	93	27294	C->T	ORF6	Y31Y	synonymous	238	252	0.944444	1	A.28
A.28	SNP	96	27489	A->G	ORF7a	K32K	synonymous	234	252	0.928571	1	A.28
A.28	SNP	251	28144	T->C	ORF8	L84S	non-synonymous	252	252	1	13	A;A.1;A.2;A.2.2;A.2.5;A.2.5.1;A.2.5.2;A.21;A.23.1;A.27;A.28;A.3;A.5
A.28	SNP	906	22468	G->T	S	T302T	synonymous	249	252	0.988095	4	A.27;A.28;AY.66;Q.2
A.28	SNP	1502	23064	A->C	S	N501T	non-synonymous	249	252	0.988095	3	A.28;B.1.517;C.2.1
A.28	SNP	1963	23525	C->T	S	H655Y	non-synonymous	249	252	0.988095	24	A.27;A.28;B.1.1.529;B.1.160.33;B.1.160.7;BA.1;BA.2;BA.3;P.1;P.1.1;P.1.10;P.1.12;P.1.13;P.1.14;P.1.15;P.1.16;P.1.17;P.1.17.1;P.1.2;P.1.4;P.1.6;P.1.7;P.1.8;P.1.9
A.28	deletion	203~208	21765~21770	TACATG->------	S	-	non-synonymous	230	252	0.912698	28	A.28;B.1.1.298;B.1.1.529;B.1.1.7;B.1.258;B.1.258.11;B.1.258.17;B.1.258.19;B.1.258.21;B.1.258.22;B.1.258.4;B.1.258.7;B.1.258.9;B.1.375;B.1.525;B.1.620;B.1.625;B.1.634;BA.1;BA.3;C.36.3;C.36.3.1;Q.1;Q.2;Q.3;Q.4;Q.7;Q.8
A.28	SNP	68	29742	G->A	UTR3	R23H	non-synonymous	239	252	0.948413	4	A.21;A.23.1;A.27;A.28
A.28	SNP	155	16391	C->T	helicase	A52V	non-synonymous	252	252	1	1	A.28
A.28	SNP	778	17014	G->T	helicase	D260Y	non-synonymous	249	252	0.988095	3	A.28;B.1.427;B.1.429
A.28	SNP	216	481	A->G	nsp1	K72K	synonymous	246	252	0.97619	1	A.28
A.28	SNP	256	521	G->T	nsp1	V86F	non-synonymous	248	252	0.984127	2	A.28;B.1.625
A.28	SNP	1392	2197	C->T	nsp2	D464D	synonymous	248	252	0.984127	1	A.28
A.28	SNP	3822	6541	C->T	nsp3	H1274H	synonymous	196	252	0.777778	2	A.28;B.1.426
A.28	SNP	228	8782	C->T	nsp4	S76S	synonymous	252	252	1	13	A;A.1;A.2;A.2.2;A.2.5;A.2.5.1;A.2.5.2;A.21;A.23.1;A.27;A.28;A.3;A.5
A.28	SNP	1434	9988	C->T	nsp4	F478F	synonymous	172	252	0.68254	1	A.28
A.28	SNP	378	12469	C->T	nsp8	A126A	synonymous	242	252	0.960317	1	A.28
A.28	SNP	796	10850	G->A	proteinase	A266T	non-synonymous	250	252	0.992063	1	A.28
A.3	SNP	207	26729	T->C	M	A69A	synonymous	293	296	0.989865	1	A.3
A.3	SNP	623	28896	C->G	N	A208G	non-synonymous	291	296	0.983108	1	A.3
A.3	SNP	184	28077	G->C	ORF8	V62L	non-synonymous	294	296	0.993243	1	A.3
A.3	SNP	251	28144	T->C	ORF8	L84S	non-synonymous	294	296	0.993243	13	A;A.1;A.2;A.2.2;A.2.5;A.2.5.1;A.2.5.2;A.21;A.23.1;A.27;A.28;A.3;A.5
A.3	SNP	2472	24034	C->T	S	N824N	synonymous	294	296	0.993243	1	A.3
A.3	SNP	26	29700	A->G	UTR3	*9W	non-synonymous	290	296	0.97973	2	A.3;AY.44
A.3	deletion	163~229	29837~29903	CCATGTGATTTTAATAGCTTCTTAGGAGAATGACAAAAAAAAAAAAAAAAAAAAAAAAAAAAAAAAA->-------------------------------------------------------------------	UTR3	-	non-synonymous	174	296	0.587838	180	A.3;AB.1;AD.1;AD.2;AM.4;AV.1;AY.10;AY.11;AY.120;AY.4;AY.4.1;AY.40;AY.58;AY.6;AY.66;AY.7;AY.7.1;AY.8;AY.80;AY.87;AY.9;AY.90;AY.91.1;AZ.1;AZ.4;B.1.1.1;B.1.1.113;B.1.1.121;B.1.1.138;B.1.1.153;B.1.1.157;B.1.1.170;B.1.1.171;B.1.1.176;B.1.1.181;B.1.1.191;B.1.1.196;B.1.1.198;B.1.1.217;B.1.1.219;B.1.1.220;B.1.1.227;B.1.1.232;B.1.1.240;B.1.1.253;B.1.1.255;B.1.1.272;B.1.1.274;B.1.1.277;B.1.1.279;B.1.1.286;…
A.3	deletion	1~54	1~54	ATTAAAGGTTTATACCTTCCCAGGTAACAAACCAACCAACTTTCGATCTCTTGT->------------------------------------------------------	UTR5	-	non-synonymous	180	296	0.608108	217	A.23.1;A.3;AB.1;AD.1;AD.2;AE.8;AM.4;AV.1;AW.1;AY.10;AY.11;AY.120;AY.27;AY.29;AY.29.1;AY.39.1.1;AY.4;AY.4.1;AY.5;AY.50;AY.58;AY.6;AY.7;AY.75.3;AY.8;AY.86;AY.87;AY.9;AY.90;AY.93;AZ.1;AZ.4;B.1.1.1;B.1.1.113;B.1.1.121;B.1.1.138;B.1.1.153;B.1.1.157;B.1.1.170;B.1.1.171;B.1.1.176;B.1.1.181;B.1.1.191;B.1.1.196;B.1.1.198;B.1.1.214;B.1.1.217;B.1.1.219;B.1.1.220;B.1.1.227;B.1.1.232;B.1.1.240;B.1.1.253;B.1.1…
A.3	SNP	697	18736	T->C	exonuclease	F233L	non-synonymous	295	296	0.996622	1	A.3
A.3	SNP	225	490	T->A	nsp1	D75E	non-synonymous	295	296	0.996622	1	A.3
A.3	SNP	458	3177	C->T	nsp3	P153L	non-synonymous	295	296	0.996622	2	A.3;P.4
A.3	SNP	3321	6040	C->T	nsp3	F1107F	synonymous	295	296	0.996622	4	A.3;AY.44;B.1.177.86;P.1.9
A.3	SNP	228	8782	C->T	nsp4	S76S	synonymous	294	296	0.993243	13	A;A.1;A.2;A.2.2;A.2.5;A.2.5.1;A.2.5.2;A.21;A.23.1;A.27;A.28;A.3;A.5
A.3	SNP	387	12478	G->A	nsp8	M129I	non-synonymous	294	296	0.993243	1	A.3
A.5	SNP	696	26088	C->T	ORF3a	I232I	synonymous	186	189	0.984127	1	A.5
A.5	SNP	251	28144	T->C	ORF8	L84S	non-synonymous	185	189	0.978836	13	A;A.1;A.2;A.2.2;A.2.5;A.2.5.1;A.2.5.2;A.21;A.23.1;A.27;A.28;A.3;A.5
A.5	SNP	228	8782	C->T	nsp4	S76S	synonymous	186	189	0.984127	13	A;A.1;A.2;A.2.2;A.2.5;A.2.5.1;A.2.5.2;A.21;A.23.1;A.27;A.28;A.3;A.5
AB.1	SNP	213	26735	C->T	M	Y71Y	synonymous	108	108	1	54	AB.1;AU.1;AU.2;AU.3;B.1.160;B.1.160.11;B.1.160.14;B.1.160.15;B.1.160.16;B.1.160.17;B.1.160.18;B.1.160.23;B.1.160.24;B.1.160.26;B.1.160.28;B.1.160.29;B.1.160.30;B.1.160.32;B.1.160.33;B.1.160.7;B.1.160.8;B.1.260;B.1.346;B.1.36;B.1.36.1;B.1.36.10;B.1.36.16;B.1.36.17;B.1.36.18;B.1.36.21;B.1.36.22;B.1.36.25;B.1.36.27;B.1.36.28;B.1.36.29;B.1.36.31;B.1.36.33;B.1.36.36;B.1.36.37;B.1.36.38;B.1.36.39;B.1.3…
AB.1	SNP	354	26876	T->C	M	I118I	synonymous	108	108	1	18	AB.1;B.1.160;B.1.160.11;B.1.160.14;B.1.160.15;B.1.160.16;B.1.160.17;B.1.160.18;B.1.160.23;B.1.160.24;B.1.160.26;B.1.160.28;B.1.160.29;B.1.160.30;B.1.160.32;B.1.160.33;B.1.160.7;B.1.160.8
AB.1	SNP	702	28975	G->C	N	M234I	non-synonymous	107	108	0.990741	18	AB.1;B.1.160;B.1.160.11;B.1.160.14;B.1.160.15;B.1.160.16;B.1.160.17;B.1.160.18;B.1.160.23;B.1.160.24;B.1.160.26;B.1.160.28;B.1.160.29;B.1.160.30;B.1.160.32;B.1.160.33;B.1.160.7;B.1.160.8
AB.1	SNP	1126	29399	G->A	N	A376T	non-synonymous	106	108	0.981481	18	AB.1;B.1.160;B.1.160.11;B.1.160.14;B.1.160.15;B.1.160.16;B.1.160.17;B.1.160.18;B.1.160.23;B.1.160.24;B.1.160.26;B.1.160.28;B.1.160.29;B.1.160.30;B.1.160.32;B.1.160.33;B.1.160.7;B.1.160.8
AB.1	SNP	171	25563	G->T	ORF3a	Q57H	non-synonymous	108	108	1	157	AB.1;AU.1;AU.2;AU.3;B.1;B.1.110;B.1.110.3;B.1.111;B.1.118;B.1.124;B.1.13;B.1.160;B.1.160.11;B.1.160.14;B.1.160.15;B.1.160.16;B.1.160.17;B.1.160.18;B.1.160.23;B.1.160.24;B.1.160.26;B.1.160.28;B.1.160.29;B.1.160.30;B.1.160.32;B.1.160.33;B.1.160.7;B.1.160.8;B.1.162;B.1.170;B.1.2;B.1.22;B.1.260;B.1.265;B.1.279;B.1.289;B.1.298;B.1.3;B.1.305;B.1.306;B.1.311;B.1.315;B.1.319;B.1.320;B.1.324;B.1.329;B.1.3…
AB.1	SNP	318	25710	C->T	ORF3a	L106L	synonymous	108	108	1	19	AB.1;AY.63;B.1.160;B.1.160.11;B.1.160.14;B.1.160.15;B.1.160.16;B.1.160.17;B.1.160.18;B.1.160.23;B.1.160.24;B.1.160.26;B.1.160.28;B.1.160.29;B.1.160.30;B.1.160.32;B.1.160.33;B.1.160.7;B.1.160.8
AB.1	SNP	668	26060	C->T	ORF3a	T223I	non-synonymous	103	108	0.953704	12	AB.1;AD.1;AD.2;AM.4;AY.36;B.1.1.216;B.1.1.416;B.1.1.433;B.1.111;B.1.36.27;BA.2;BA.3
AB.1	SNP	41	27434	C->T	ORF7a	T14I	non-synonymous	103	108	0.953704	9	AB.1;AM.4;AP.1;B.1.160.11;B.1.160.14;B.1.160.15;B.1.160.16;B.1.36.21;B.1.409
AB.1	SNP	98	27491	A->T	ORF7a	E33V	non-synonymous	74	108	0.685185	1	AB.1
AB.1	SNP	283	27676	G->C	ORF7a	E95Q	non-synonymous	103	108	0.953704	1	AB.1
AB.1	SNP	71	27964	C->T	ORF8	S24L	non-synonymous	103	108	0.953704	17	AB.1;B.1.160.16;B.1.2;B.1.265;B.1.336;B.1.425;B.1.426;B.1.521;B.1.567;B.1.577;B.1.587;B.1.588;B.1.590;B.1.595;B.1.595.1;B.1.595.4;B.1.596
AB.1	SNP	180	28073	G->T	ORF8	L60F	non-synonymous	76	108	0.703704	1	AB.1
AB.1	SNP	532	13993	G->T	RdRp	A178S	non-synonymous	108	108	1	18	AB.1;B.1.160;B.1.160.11;B.1.160.14;B.1.160.15;B.1.160.16;B.1.160.17;B.1.160.18;B.1.160.23;B.1.160.24;B.1.160.26;B.1.160.28;B.1.160.29;B.1.160.30;B.1.160.32;B.1.160.33;B.1.160.7;B.1.160.8
AB.1	SNP	947	14408	C->T	RdRp	P316L	non-synonymous	108	108	1	677	AB.1;AD.1;AD.2;AE.8;AH.3;AM.4;AP.1;AU.1;AU.2;AU.3;AV.1;AW.1;AY.1;AY.10;AY.100;AY.101;AY.102;AY.103;AY.104;AY.105;AY.106;AY.107;AY.108;AY.109;AY.11;AY.110;AY.111;AY.113;AY.114;AY.116;AY.116.1;AY.117;AY.118;AY.119;AY.12;AY.120;AY.120.1;AY.120.2;AY.120.2.1;AY.121;AY.122;AY.122.1;AY.123;AY.124;AY.125;AY.13;AY.14;AY.15;AY.16;AY.16.1;AY.19;AY.2;AY.20;AY.21;AY.22;AY.23;AY.23.1;AY.24;AY.25;AY.26;AY.27;AY…
AB.1	SNP	2305	15766	G->T	RdRp	V769L	non-synonymous	108	108	1	18	AB.1;B.1.160;B.1.160.11;B.1.160.14;B.1.160.15;B.1.160.16;B.1.160.17;B.1.160.18;B.1.160.23;B.1.160.24;B.1.160.26;B.1.160.28;B.1.160.29;B.1.160.30;B.1.160.32;B.1.160.33;B.1.160.7;B.1.160.8
AB.1	SNP	752	22314	C->T	S	P251L	non-synonymous	97	108	0.898148	3	AB.1;AY.75.3;AY.98.1
AB.1	SNP	1430	22992	G->A	S	S477N	non-synonymous	108	108	1	30	AB.1;B.1.1.317;B.1.1.529;B.1.127;B.1.160;B.1.160.11;B.1.160.14;B.1.160.15;B.1.160.16;B.1.160.17;B.1.160.18;B.1.160.23;B.1.160.24;B.1.160.26;B.1.160.28;B.1.160.29;B.1.160.30;B.1.160.32;B.1.160.33;B.1.160.7;B.1.160.8;B.1.404;B.1.408;B.1.526.2;B.1.620;BA.1;BA.2;BA.3;C.36.3.1;D.2
AB.1	SNP	1841	23403	A->G	S	D614G	non-synonymous	108	108	1	678	A.2.5;A.2.5.1;A.2.5.2;AB.1;AD.1;AD.2;AE.8;AH.3;AM.4;AP.1;AU.1;AU.2;AU.3;AV.1;AW.1;AY.1;AY.10;AY.100;AY.101;AY.102;AY.103;AY.104;AY.105;AY.106;AY.107;AY.108;AY.109;AY.11;AY.110;AY.111;AY.113;AY.114;AY.116;AY.116.1;AY.117;AY.118;AY.119;AY.12;AY.120;AY.120.1;AY.120.2;AY.120.2.1;AY.121;AY.122;AY.122.1;AY.123;AY.124;AY.125;AY.13;AY.14;AY.15;AY.16;AY.16.1;AY.19;AY.2;AY.20;AY.21;AY.22;AY.23;AY.23.1;AY.2…
AB.1	SNP	2121	23683	C->T	S	Y707Y	synonymous	103	108	0.953704	2	AB.1;AY.38
AB.1	SNP	3790	25352	G->T	S	V1264L	non-synonymous	96	108	0.888889	5	AB.1;AY.23;AY.23.1;AY.26;AY.65
AB.1	deletion	163~229	29837~29903	CCATGTGATTTTAATAGCTTCTTAGGAGAATGACAAAAAAAAAAAAAAAAAAAAAAAAAAAAAAAAA->-------------------------------------------------------------------	UTR3	-	non-synonymous	104	108	0.962963	180	A.3;AB.1;AD.1;AD.2;AM.4;AV.1;AY.10;AY.11;AY.120;AY.4;AY.4.1;AY.40;AY.58;AY.6;AY.66;AY.7;AY.7.1;AY.8;AY.80;AY.87;AY.9;AY.90;AY.91.1;AZ.1;AZ.4;B.1.1.1;B.1.1.113;B.1.1.121;B.1.1.138;B.1.1.153;B.1.1.157;B.1.1.170;B.1.1.171;B.1.1.176;B.1.1.181;B.1.1.191;B.1.1.196;B.1.1.198;B.1.1.217;B.1.1.219;B.1.1.220;B.1.1.227;B.1.1.232;B.1.1.240;B.1.1.253;B.1.1.255;B.1.1.272;B.1.1.274;B.1.1.277;B.1.1.279;B.1.1.286;…
AB.1	SNP	241	241	C->T	UTR5	R81C	non-synonymous	108	108	1	677	AB.1;AD.1;AD.2;AE.8;AH.3;AM.4;AP.1;AU.1;AU.2;AU.3;AV.1;AW.1;AY.1;AY.10;AY.100;AY.101;AY.102;AY.103;AY.104;AY.105;AY.106;AY.107;AY.108;AY.109;AY.11;AY.110;AY.111;AY.113;AY.114;AY.116;AY.116.1;AY.117;AY.118;AY.119;AY.12;AY.120;AY.120.1;AY.120.2;AY.120.2.1;AY.121;AY.122;AY.122.1;AY.123;AY.124;AY.125;AY.13;AY.14;AY.15;AY.16;AY.16.1;AY.19;AY.2;AY.20;AY.21;AY.22;AY.23;AY.23.1;AY.24;AY.25;AY.26;AY.27;AY…
AB.1	deletion	1~54	1~54	ATTAAAGGTTTATACCTTCCCAGGTAACAAACCAACCAACTTTCGATCTCTTGT->------------------------------------------------------	UTR5	-	non-synonymous	104	108	0.962963	217	A.23.1;A.3;AB.1;AD.1;AD.2;AE.8;AM.4;AV.1;AW.1;AY.10;AY.11;AY.120;AY.27;AY.29;AY.29.1;AY.39.1.1;AY.4;AY.4.1;AY.5;AY.50;AY.58;AY.6;AY.7;AY.75.3;AY.8;AY.86;AY.87;AY.9;AY.90;AY.93;AZ.1;AZ.4;B.1.1.1;B.1.1.113;B.1.1.121;B.1.1.138;B.1.1.153;B.1.1.157;B.1.1.170;B.1.1.171;B.1.1.176;B.1.1.181;B.1.1.191;B.1.1.196;B.1.1.198;B.1.1.214;B.1.1.217;B.1.1.219;B.1.1.220;B.1.1.227;B.1.1.232;B.1.1.240;B.1.1.253;B.1.1…
AB.1	SNP	838	18877	C->T	exonuclease	L280L	synonymous	108	108	1	64	AB.1;AU.1;AU.2;AU.3;B.1.111;B.1.124;B.1.160;B.1.160.11;B.1.160.14;B.1.160.15;B.1.160.16;B.1.160.17;B.1.160.18;B.1.160.23;B.1.160.24;B.1.160.26;B.1.160.28;B.1.160.29;B.1.160.30;B.1.160.32;B.1.160.33;B.1.160.7;B.1.160.8;B.1.162;B.1.36;B.1.36.1;B.1.36.10;B.1.36.16;B.1.36.17;B.1.36.18;B.1.36.21;B.1.36.22;B.1.36.25;B.1.36.27;B.1.36.28;B.1.36.29;B.1.36.31;B.1.36.33;B.1.36.36;B.1.36.37;B.1.36.38;B.1.36.…
AB.1	SNP	653	16889	A->G	helicase	K218R	non-synonymous	108	108	1	18	AB.1;B.1.160;B.1.160.11;B.1.160.14;B.1.160.15;B.1.160.16;B.1.160.17;B.1.160.18;B.1.160.23;B.1.160.24;B.1.160.26;B.1.160.28;B.1.160.29;B.1.160.30;B.1.160.32;B.1.160.33;B.1.160.7;B.1.160.8
AB.1	SNP	783	17019	G->T	helicase	E261D	non-synonymous	108	108	1	18	AB.1;B.1.160;B.1.160.11;B.1.160.14;B.1.160.15;B.1.160.16;B.1.160.17;B.1.160.18;B.1.160.23;B.1.160.24;B.1.160.26;B.1.160.28;B.1.160.29;B.1.160.30;B.1.160.32;B.1.160.33;B.1.160.7;B.1.160.8
AB.1	SNP	318	3037	C->T	nsp3	F106F	synonymous	108	108	1	676	AB.1;AD.1;AD.2;AE.8;AH.3;AM.4;AP.1;AU.1;AU.2;AU.3;AV.1;AW.1;AY.1;AY.10;AY.100;AY.101;AY.102;AY.103;AY.104;AY.105;AY.106;AY.107;AY.108;AY.109;AY.11;AY.110;AY.111;AY.113;AY.114;AY.116;AY.116.1;AY.117;AY.118;AY.119;AY.12;AY.120;AY.120.1;AY.120.2;AY.120.2.1;AY.121;AY.122;AY.122.1;AY.123;AY.124;AY.125;AY.13;AY.14;AY.15;AY.16;AY.16.1;AY.19;AY.2;AY.20;AY.21;AY.22;AY.23;AY.23.1;AY.24;AY.25;AY.26;AY.27;AY…
AB.1	SNP	548	3267	C->T	nsp3	T183I	non-synonymous	94	108	0.87037	9	AB.1;B.1.1.7;B.1.36.29;Q.1;Q.2;Q.3;Q.4;Q.7;Q.8
AB.1	SNP	1824	4543	C->T	nsp3	T608T	synonymous	108	108	1	22	A.2.5;A.2.5.1;A.2.5.2;AB.1;B.1.160;B.1.160.11;B.1.160.14;B.1.160.15;B.1.160.16;B.1.160.17;B.1.160.18;B.1.160.23;B.1.160.24;B.1.160.26;B.1.160.28;B.1.160.29;B.1.160.30;B.1.160.32;B.1.160.33;B.1.160.7;B.1.160.8;L.3
AB.1	SNP	2910	5629	G->T	nsp3	T970T	synonymous	108	108	1	18	AB.1;B.1.160;B.1.160.11;B.1.160.14;B.1.160.15;B.1.160.16;B.1.160.17;B.1.160.18;B.1.160.23;B.1.160.24;B.1.160.26;B.1.160.28;B.1.160.29;B.1.160.30;B.1.160.32;B.1.160.33;B.1.160.7;B.1.160.8
AB.1	SNP	4287	7006	C->T	nsp3	T1429T	synonymous	72	108	0.666667	2	AB.1;B.1.36.38
AB.1	SNP	972	9526	G->T	nsp4	M324I	non-synonymous	108	108	1	19	AB.1;AY.10;B.1.160;B.1.160.11;B.1.160.14;B.1.160.15;B.1.160.16;B.1.160.17;B.1.160.18;B.1.160.23;B.1.160.24;B.1.160.26;B.1.160.28;B.1.160.29;B.1.160.30;B.1.160.32;B.1.160.33;B.1.160.7;B.1.160.8
AB.1	SNP	525	11497	C->T	nsp6	Y175Y	synonymous	108	108	1	18	AB.1;B.1.160;B.1.160.11;B.1.160.14;B.1.160.15;B.1.160.16;B.1.160.17;B.1.160.18;B.1.160.23;B.1.160.24;B.1.160.26;B.1.160.28;B.1.160.29;B.1.160.30;B.1.160.32;B.1.160.33;B.1.160.7;B.1.160.8
AD.1	SNP	608	28881	G->A	N	R203K	non-synonymous	207	212	0.976415	212	AD.1;AD.2;AE.8;AH.3;AM.4;AP.1;AV.1;AW.1;AZ.1;AZ.2;AZ.3;AZ.4;AZ.5;B.1.1;B.1.1.1;B.1.1.10;B.1.1.113;B.1.1.121;B.1.1.135;B.1.1.138;B.1.1.141;B.1.1.153;B.1.1.157;B.1.1.159;B.1.1.161;B.1.1.170;B.1.1.171;B.1.1.174;B.1.1.176;B.1.1.181;B.1.1.186;B.1.1.189;B.1.1.191;B.1.1.192;B.1.1.194;B.1.1.196;B.1.1.198;B.1.1.204;B.1.1.205;B.1.1.207;B.1.1.210;B.1.1.214;B.1.1.216;B.1.1.217;B.1.1.219;B.1.1.220;B.1.1.222;B…
AD.1	SNP	609	28882	G->A	N	R203R	synonymous	207	212	0.976415	211	AD.1;AD.2;AE.8;AH.3;AM.4;AP.1;AV.1;AW.1;AZ.1;AZ.2;AZ.3;AZ.4;AZ.5;B.1.1;B.1.1.1;B.1.1.10;B.1.1.113;B.1.1.121;B.1.1.135;B.1.1.138;B.1.1.141;B.1.1.153;B.1.1.157;B.1.1.159;B.1.1.161;B.1.1.170;B.1.1.171;B.1.1.174;B.1.1.176;B.1.1.181;B.1.1.186;B.1.1.189;B.1.1.191;B.1.1.192;B.1.1.194;B.1.1.196;B.1.1.198;B.1.1.204;B.1.1.205;B.1.1.207;B.1.1.210;B.1.1.214;B.1.1.216;B.1.1.217;B.1.1.219;B.1.1.220;B.1.1.222;B…
AD.1	SNP	610	28883	G->C	N	G204R	non-synonymous	207	212	0.976415	211	AD.1;AD.2;AE.8;AH.3;AM.4;AP.1;AV.1;AW.1;AZ.1;AZ.2;AZ.3;AZ.4;AZ.5;B.1.1;B.1.1.1;B.1.1.10;B.1.1.113;B.1.1.121;B.1.1.135;B.1.1.138;B.1.1.141;B.1.1.153;B.1.1.157;B.1.1.159;B.1.1.161;B.1.1.170;B.1.1.171;B.1.1.174;B.1.1.176;B.1.1.181;B.1.1.186;B.1.1.189;B.1.1.191;B.1.1.192;B.1.1.194;B.1.1.196;B.1.1.198;B.1.1.204;B.1.1.205;B.1.1.207;B.1.1.210;B.1.1.214;B.1.1.216;B.1.1.217;B.1.1.219;B.1.1.220;B.1.1.222;B…
AD.1	SNP	639	28912	T->C	N	N213N	synonymous	187	212	0.882075	1	AD.1
AD.1	SNP	954	29227	G->T	N	S318S	synonymous	211	212	0.995283	3	AD.1;AD.2;AY.21
AD.1	SNP	1193	29466	C->T	N	A398V	non-synonymous	210	212	0.990566	2	AD.1;AD.2
AD.1	SNP	668	26060	C->T	ORF3a	T223I	non-synonymous	209	212	0.985849	12	AB.1;AD.1;AD.2;AM.4;AY.36;B.1.1.216;B.1.1.416;B.1.1.433;B.1.111;B.1.36.27;BA.2;BA.3
AD.1	SNP	741	14202	G->T	RdRp	E247D	non-synonymous	210	212	0.990566	2	AD.1;AD.2
AD.1	SNP	947	14408	C->T	RdRp	P316L	non-synonymous	212	212	1	677	AB.1;AD.1;AD.2;AE.8;AH.3;AM.4;AP.1;AU.1;AU.2;AU.3;AV.1;AW.1;AY.1;AY.10;AY.100;AY.101;AY.102;AY.103;AY.104;AY.105;AY.106;AY.107;AY.108;AY.109;AY.11;AY.110;AY.111;AY.113;AY.114;AY.116;AY.116.1;AY.117;AY.118;AY.119;AY.12;AY.120;AY.120.1;AY.120.2;AY.120.2.1;AY.121;AY.122;AY.122.1;AY.123;AY.124;AY.125;AY.13;AY.14;AY.15;AY.16;AY.16.1;AY.19;AY.2;AY.20;AY.21;AY.22;AY.23;AY.23.1;AY.24;AY.25;AY.26;AY.27;AY…
AD.1	SNP	826	22388	C->T	S	L276L	synonymous	210	212	0.990566	3	AD.1;AD.2;B.1.1.429
AD.1	SNP	1841	23403	A->G	S	D614G	non-synonymous	212	212	1	678	A.2.5;A.2.5.1;A.2.5.2;AB.1;AD.1;AD.2;AE.8;AH.3;AM.4;AP.1;AU.1;AU.2;AU.3;AV.1;AW.1;AY.1;AY.10;AY.100;AY.101;AY.102;AY.103;AY.104;AY.105;AY.106;AY.107;AY.108;AY.109;AY.11;AY.110;AY.111;AY.113;AY.114;AY.116;AY.116.1;AY.117;AY.118;AY.119;AY.12;AY.120;AY.120.1;AY.120.2;AY.120.2.1;AY.121;AY.122;AY.122.1;AY.123;AY.124;AY.125;AY.13;AY.14;AY.15;AY.16;AY.16.1;AY.19;AY.2;AY.20;AY.21;AY.22;AY.23;AY.23.1;AY.2…
AD.1	SNP	97	29771	A->G	UTR3	M33V	non-synonymous	209	212	0.985849	2	AD.1;AD.2
AD.1	deletion	163~229	29837~29903	CCATGTGATTTTAATAGCTTCTTAGGAGAATGACAAAAAAAAAAAAAAAAAAAAAAAAAAAAAAAAA->-------------------------------------------------------------------	UTR3	-	non-synonymous	209	212	0.985849	180	A.3;AB.1;AD.1;AD.2;AM.4;AV.1;AY.10;AY.11;AY.120;AY.4;AY.4.1;AY.40;AY.58;AY.6;AY.66;AY.7;AY.7.1;AY.8;AY.80;AY.87;AY.9;AY.90;AY.91.1;AZ.1;AZ.4;B.1.1.1;B.1.1.113;B.1.1.121;B.1.1.138;B.1.1.153;B.1.1.157;B.1.1.170;B.1.1.171;B.1.1.176;B.1.1.181;B.1.1.191;B.1.1.196;B.1.1.198;B.1.1.217;B.1.1.219;B.1.1.220;B.1.1.227;B.1.1.232;B.1.1.240;B.1.1.253;B.1.1.255;B.1.1.272;B.1.1.274;B.1.1.277;B.1.1.279;B.1.1.286;…
AD.1	SNP	199	199	G->T	UTR5	V67F	non-synonymous	210	212	0.990566	2	AD.1;B.1.160.18
AD.1	SNP	241	241	C->T	UTR5	R81C	non-synonymous	211	212	0.995283	677	AB.1;AD.1;AD.2;AE.8;AH.3;AM.4;AP.1;AU.1;AU.2;AU.3;AV.1;AW.1;AY.1;AY.10;AY.100;AY.101;AY.102;AY.103;AY.104;AY.105;AY.106;AY.107;AY.108;AY.109;AY.11;AY.110;AY.111;AY.113;AY.114;AY.116;AY.116.1;AY.117;AY.118;AY.119;AY.12;AY.120;AY.120.1;AY.120.2;AY.120.2.1;AY.121;AY.122;AY.122.1;AY.123;AY.124;AY.125;AY.13;AY.14;AY.15;AY.16;AY.16.1;AY.19;AY.2;AY.20;AY.21;AY.22;AY.23;AY.23.1;AY.24;AY.25;AY.26;AY.27;AY…
AD.1	deletion	1~54	1~54	ATTAAAGGTTTATACCTTCCCAGGTAACAAACCAACCAACTTTCGATCTCTTGT->------------------------------------------------------	UTR5	-	non-synonymous	207	212	0.976415	217	A.23.1;A.3;AB.1;AD.1;AD.2;AE.8;AM.4;AV.1;AW.1;AY.10;AY.11;AY.120;AY.27;AY.29;AY.29.1;AY.39.1.1;AY.4;AY.4.1;AY.5;AY.50;AY.58;AY.6;AY.7;AY.75.3;AY.8;AY.86;AY.87;AY.9;AY.90;AY.93;AZ.1;AZ.4;B.1.1.1;B.1.1.113;B.1.1.121;B.1.1.138;B.1.1.153;B.1.1.157;B.1.1.170;B.1.1.171;B.1.1.176;B.1.1.181;B.1.1.191;B.1.1.196;B.1.1.198;B.1.1.214;B.1.1.217;B.1.1.219;B.1.1.220;B.1.1.227;B.1.1.232;B.1.1.240;B.1.1.253;B.1.1…
AD.1	SNP	98	19718	C->T	endoRNAse	T33I	non-synonymous	210	212	0.990566	4	AD.1;AD.2;AP.1;B.1.1.70
AD.1	SNP	1503	19542	G->T	exonuclease	M501I	non-synonymous	210	212	0.990566	4	AD.1;AD.2;B.1.448;B.1.469
AD.1	SNP	358	1163	A->T	nsp2	I120F	non-synonymous	210	212	0.990566	5	AD.1;AD.2;B.1.1.25;D.2;D.3
AD.1	SNP	318	3037	C->T	nsp3	F106F	synonymous	212	212	1	676	AB.1;AD.1;AD.2;AE.8;AH.3;AM.4;AP.1;AU.1;AU.2;AU.3;AV.1;AW.1;AY.1;AY.10;AY.100;AY.101;AY.102;AY.103;AY.104;AY.105;AY.106;AY.107;AY.108;AY.109;AY.11;AY.110;AY.111;AY.113;AY.114;AY.116;AY.116.1;AY.117;AY.118;AY.119;AY.12;AY.120;AY.120.1;AY.120.2;AY.120.2.1;AY.121;AY.122;AY.122.1;AY.123;AY.124;AY.125;AY.13;AY.14;AY.15;AY.16;AY.16.1;AY.19;AY.2;AY.20;AY.21;AY.22;AY.23;AY.23.1;AY.24;AY.25;AY.26;AY.27;AY…
AD.1	SNP	537	3256	T->C	nsp3	N179N	synonymous	210	212	0.990566	2	AD.1;AD.2
AD.1	SNP	4040	6759	G->T	nsp3	C1347F	non-synonymous	210	212	0.990566	1	AD.1
AD.1	SNP	576	11548	G->T	nsp6	M192I	non-synonymous	203	212	0.957547	1	AD.1
AD.1	SNP	279	12964	A->G	nsp9	G93G	synonymous	210	212	0.990566	2	AD.1;P.2
AD.2	SNP	608	28881	G->A	N	R203K	non-synonymous	3127	3132	0.998404	212	AD.1;AD.2;AE.8;AH.3;AM.4;AP.1;AV.1;AW.1;AZ.1;AZ.2;AZ.3;AZ.4;AZ.5;B.1.1;B.1.1.1;B.1.1.10;B.1.1.113;B.1.1.121;B.1.1.135;B.1.1.138;B.1.1.141;B.1.1.153;B.1.1.157;B.1.1.159;B.1.1.161;B.1.1.170;B.1.1.171;B.1.1.174;B.1.1.176;B.1.1.181;B.1.1.186;B.1.1.189;B.1.1.191;B.1.1.192;B.1.1.194;B.1.1.196;B.1.1.198;B.1.1.204;B.1.1.205;B.1.1.207;B.1.1.210;B.1.1.214;B.1.1.216;B.1.1.217;B.1.1.219;B.1.1.220;B.1.1.222;B…
AD.2	SNP	609	28882	G->A	N	R203R	synonymous	3127	3132	0.998404	211	AD.1;AD.2;AE.8;AH.3;AM.4;AP.1;AV.1;AW.1;AZ.1;AZ.2;AZ.3;AZ.4;AZ.5;B.1.1;B.1.1.1;B.1.1.10;B.1.1.113;B.1.1.121;B.1.1.135;B.1.1.138;B.1.1.141;B.1.1.153;B.1.1.157;B.1.1.159;B.1.1.161;B.1.1.170;B.1.1.171;B.1.1.174;B.1.1.176;B.1.1.181;B.1.1.186;B.1.1.189;B.1.1.191;B.1.1.192;B.1.1.194;B.1.1.196;B.1.1.198;B.1.1.204;B.1.1.205;B.1.1.207;B.1.1.210;B.1.1.214;B.1.1.216;B.1.1.217;B.1.1.219;B.1.1.220;B.1.1.222;B…
AD.2	SNP	610	28883	G->C	N	G204R	non-synonymous	3127	3132	0.998404	211	AD.1;AD.2;AE.8;AH.3;AM.4;AP.1;AV.1;AW.1;AZ.1;AZ.2;AZ.3;AZ.4;AZ.5;B.1.1;B.1.1.1;B.1.1.10;B.1.1.113;B.1.1.121;B.1.1.135;B.1.1.138;B.1.1.141;B.1.1.153;B.1.1.157;B.1.1.159;B.1.1.161;B.1.1.170;B.1.1.171;B.1.1.174;B.1.1.176;B.1.1.181;B.1.1.186;B.1.1.189;B.1.1.191;B.1.1.192;B.1.1.194;B.1.1.196;B.1.1.198;B.1.1.204;B.1.1.205;B.1.1.207;B.1.1.210;B.1.1.214;B.1.1.216;B.1.1.217;B.1.1.219;B.1.1.220;B.1.1.222;B…
AD.2	SNP	954	29227	G->T	N	S318S	synonymous	3132	3132	1	3	AD.1;AD.2;AY.21
AD.2	SNP	1193	29466	C->T	N	A398V	non-synonymous	3129	3132	0.999042	2	AD.1;AD.2
AD.2	SNP	668	26060	C->T	ORF3a	T223I	non-synonymous	3131	3132	0.999681	12	AB.1;AD.1;AD.2;AM.4;AY.36;B.1.1.216;B.1.1.416;B.1.1.433;B.1.111;B.1.36.27;BA.2;BA.3
AD.2	SNP	741	14202	G->T	RdRp	E247D	non-synonymous	3131	3132	0.999681	2	AD.1;AD.2
AD.2	SNP	947	14408	C->T	RdRp	P316L	non-synonymous	3132	3132	1	677	AB.1;AD.1;AD.2;AE.8;AH.3;AM.4;AP.1;AU.1;AU.2;AU.3;AV.1;AW.1;AY.1;AY.10;AY.100;AY.101;AY.102;AY.103;AY.104;AY.105;AY.106;AY.107;AY.108;AY.109;AY.11;AY.110;AY.111;AY.113;AY.114;AY.116;AY.116.1;AY.117;AY.118;AY.119;AY.12;AY.120;AY.120.1;AY.120.2;AY.120.2.1;AY.121;AY.122;AY.122.1;AY.123;AY.124;AY.125;AY.13;AY.14;AY.15;AY.16;AY.16.1;AY.19;AY.2;AY.20;AY.21;AY.22;AY.23;AY.23.1;AY.24;AY.25;AY.26;AY.27;AY…
AD.2	SNP	826	22388	C->T	S	L276L	synonymous	3128	3132	0.998723	3	AD.1;AD.2;B.1.1.429
AD.2	SNP	1841	23403	A->G	S	D614G	non-synonymous	3132	3132	1	678	A.2.5;A.2.5.1;A.2.5.2;AB.1;AD.1;AD.2;AE.8;AH.3;AM.4;AP.1;AU.1;AU.2;AU.3;AV.1;AW.1;AY.1;AY.10;AY.100;AY.101;AY.102;AY.103;AY.104;AY.105;AY.106;AY.107;AY.108;AY.109;AY.11;AY.110;AY.111;AY.113;AY.114;AY.116;AY.116.1;AY.117;AY.118;AY.119;AY.12;AY.120;AY.120.1;AY.120.2;AY.120.2.1;AY.121;AY.122;AY.122.1;AY.123;AY.124;AY.125;AY.13;AY.14;AY.15;AY.16;AY.16.1;AY.19;AY.2;AY.20;AY.21;AY.22;AY.23;AY.23.1;AY.2…
AD.2	SNP	97	29771	A->G	UTR3	M33V	non-synonymous	3079	3132	0.983078	2	AD.1;AD.2
AD.2	deletion	163~229	29837~29903	CCATGTGATTTTAATAGCTTCTTAGGAGAATGACAAAAAAAAAAAAAAAAAAAAAAAAAAAAAAAAA->-------------------------------------------------------------------	UTR3	-	non-synonymous	2535	3132	0.809387	180	A.3;AB.1;AD.1;AD.2;AM.4;AV.1;AY.10;AY.11;AY.120;AY.4;AY.4.1;AY.40;AY.58;AY.6;AY.66;AY.7;AY.7.1;AY.8;AY.80;AY.87;AY.9;AY.90;AY.91.1;AZ.1;AZ.4;B.1.1.1;B.1.1.113;B.1.1.121;B.1.1.138;B.1.1.153;B.1.1.157;B.1.1.170;B.1.1.171;B.1.1.176;B.1.1.181;B.1.1.191;B.1.1.196;B.1.1.198;B.1.1.217;B.1.1.219;B.1.1.220;B.1.1.227;B.1.1.232;B.1.1.240;B.1.1.253;B.1.1.255;B.1.1.272;B.1.1.274;B.1.1.277;B.1.1.279;B.1.1.286;…
AD.2	SNP	241	241	C->T	UTR5	R81C	non-synonymous	3132	3132	1	677	AB.1;AD.1;AD.2;AE.8;AH.3;AM.4;AP.1;AU.1;AU.2;AU.3;AV.1;AW.1;AY.1;AY.10;AY.100;AY.101;AY.102;AY.103;AY.104;AY.105;AY.106;AY.107;AY.108;AY.109;AY.11;AY.110;AY.111;AY.113;AY.114;AY.116;AY.116.1;AY.117;AY.118;AY.119;AY.12;AY.120;AY.120.1;AY.120.2;AY.120.2.1;AY.121;AY.122;AY.122.1;AY.123;AY.124;AY.125;AY.13;AY.14;AY.15;AY.16;AY.16.1;AY.19;AY.2;AY.20;AY.21;AY.22;AY.23;AY.23.1;AY.24;AY.25;AY.26;AY.27;AY…
AD.2	deletion	1~54	1~54	ATTAAAGGTTTATACCTTCCCAGGTAACAAACCAACCAACTTTCGATCTCTTGT->------------------------------------------------------	UTR5	-	non-synonymous	2571	3132	0.820881	217	A.23.1;A.3;AB.1;AD.1;AD.2;AE.8;AM.4;AV.1;AW.1;AY.10;AY.11;AY.120;AY.27;AY.29;AY.29.1;AY.39.1.1;AY.4;AY.4.1;AY.5;AY.50;AY.58;AY.6;AY.7;AY.75.3;AY.8;AY.86;AY.87;AY.9;AY.90;AY.93;AZ.1;AZ.4;B.1.1.1;B.1.1.113;B.1.1.121;B.1.1.138;B.1.1.153;B.1.1.157;B.1.1.170;B.1.1.171;B.1.1.176;B.1.1.181;B.1.1.191;B.1.1.196;B.1.1.198;B.1.1.214;B.1.1.217;B.1.1.219;B.1.1.220;B.1.1.227;B.1.1.232;B.1.1.240;B.1.1.253;B.1.1…
AD.2	SNP	98	19718	C->T	endoRNAse	T33I	non-synonymous	3132	3132	1	4	AD.1;AD.2;AP.1;B.1.1.70
AD.2	SNP	1503	19542	G->T	exonuclease	M501I	non-synonymous	3130	3132	0.999361	4	AD.1;AD.2;B.1.448;B.1.469
AD.2	SNP	358	1163	A->T	nsp2	I120F	non-synonymous	3131	3132	0.999681	5	AD.1;AD.2;B.1.1.25;D.2;D.3
AD.2	SNP	318	3037	C->T	nsp3	F106F	synonymous	3132	3132	1	676	AB.1;AD.1;AD.2;AE.8;AH.3;AM.4;AP.1;AU.1;AU.2;AU.3;AV.1;AW.1;AY.1;AY.10;AY.100;AY.101;AY.102;AY.103;AY.104;AY.105;AY.106;AY.107;AY.108;AY.109;AY.11;AY.110;AY.111;AY.113;AY.114;AY.116;AY.116.1;AY.117;AY.118;AY.119;AY.12;AY.120;AY.120.1;AY.120.2;AY.120.2.1;AY.121;AY.122;AY.122.1;AY.123;AY.124;AY.125;AY.13;AY.14;AY.15;AY.16;AY.16.1;AY.19;AY.2;AY.20;AY.21;AY.22;AY.23;AY.23.1;AY.24;AY.25;AY.26;AY.27;AY…
AD.2	SNP	537	3256	T->C	nsp3	N179N	synonymous	3131	3132	0.999681	2	AD.1;AD.2
AD.2	SNP	2903	5622	C->T	nsp3	P968L	non-synonymous	3128	3132	0.998723	1	AD.2
AD.2	SNP	111	11083	G->T	nsp6	L37F	non-synonymous	2165	3132	0.691252	24	AD.2;AY.22;AY.46.3;AY.9.2.1;AY.90;B.1.1.312;B.1.1.417;B.1.1.487;B.1.177.45;B.1.258.2;B.1.36.16;B.1.36.9;B.1.362;B.1.411;B.1.474;B.1.610;B.28;B.39;B.4;B.40;B.41;B.6;B.6.6;C.8
AE.8	SNP	608	28881	G->A	N	R203K	non-synonymous	1766	1766	1	212	AD.1;AD.2;AE.8;AH.3;AM.4;AP.1;AV.1;AW.1;AZ.1;AZ.2;AZ.3;AZ.4;AZ.5;B.1.1;B.1.1.1;B.1.1.10;B.1.1.113;B.1.1.121;B.1.1.135;B.1.1.138;B.1.1.141;B.1.1.153;B.1.1.157;B.1.1.159;B.1.1.161;B.1.1.170;B.1.1.171;B.1.1.174;B.1.1.176;B.1.1.181;B.1.1.186;B.1.1.189;B.1.1.191;B.1.1.192;B.1.1.194;B.1.1.196;B.1.1.198;B.1.1.204;B.1.1.205;B.1.1.207;B.1.1.210;B.1.1.214;B.1.1.216;B.1.1.217;B.1.1.219;B.1.1.220;B.1.1.222;B…
AE.8	SNP	609	28882	G->A	N	R203R	synonymous	1766	1766	1	211	AD.1;AD.2;AE.8;AH.3;AM.4;AP.1;AV.1;AW.1;AZ.1;AZ.2;AZ.3;AZ.4;AZ.5;B.1.1;B.1.1.1;B.1.1.10;B.1.1.113;B.1.1.121;B.1.1.135;B.1.1.138;B.1.1.141;B.1.1.153;B.1.1.157;B.1.1.159;B.1.1.161;B.1.1.170;B.1.1.171;B.1.1.174;B.1.1.176;B.1.1.181;B.1.1.186;B.1.1.189;B.1.1.191;B.1.1.192;B.1.1.194;B.1.1.196;B.1.1.198;B.1.1.204;B.1.1.205;B.1.1.207;B.1.1.210;B.1.1.214;B.1.1.216;B.1.1.217;B.1.1.219;B.1.1.220;B.1.1.222;B…
AE.8	SNP	610	28883	G->C	N	G204R	non-synonymous	1766	1766	1	211	AD.1;AD.2;AE.8;AH.3;AM.4;AP.1;AV.1;AW.1;AZ.1;AZ.2;AZ.3;AZ.4;AZ.5;B.1.1;B.1.1.1;B.1.1.10;B.1.1.113;B.1.1.121;B.1.1.135;B.1.1.138;B.1.1.141;B.1.1.153;B.1.1.157;B.1.1.159;B.1.1.161;B.1.1.170;B.1.1.171;B.1.1.174;B.1.1.176;B.1.1.181;B.1.1.186;B.1.1.189;B.1.1.191;B.1.1.192;B.1.1.194;B.1.1.196;B.1.1.198;B.1.1.204;B.1.1.205;B.1.1.207;B.1.1.210;B.1.1.214;B.1.1.216;B.1.1.217;B.1.1.219;B.1.1.220;B.1.1.222;B…
AE.8	SNP	514	13975	G->T	RdRp	G172C	non-synonymous	1744	1766	0.987542	1	AE.8
AE.8	SNP	947	14408	C->T	RdRp	P316L	non-synonymous	1766	1766	1	677	AB.1;AD.1;AD.2;AE.8;AH.3;AM.4;AP.1;AU.1;AU.2;AU.3;AV.1;AW.1;AY.1;AY.10;AY.100;AY.101;AY.102;AY.103;AY.104;AY.105;AY.106;AY.107;AY.108;AY.109;AY.11;AY.110;AY.111;AY.113;AY.114;AY.116;AY.116.1;AY.117;AY.118;AY.119;AY.12;AY.120;AY.120.1;AY.120.2;AY.120.2.1;AY.121;AY.122;AY.122.1;AY.123;AY.124;AY.125;AY.13;AY.14;AY.15;AY.16;AY.16.1;AY.19;AY.2;AY.20;AY.21;AY.22;AY.23;AY.23.1;AY.24;AY.25;AY.26;AY.27;AY…
AE.8	SNP	1841	23403	A->G	S	D614G	non-synonymous	1766	1766	1	678	A.2.5;A.2.5.1;A.2.5.2;AB.1;AD.1;AD.2;AE.8;AH.3;AM.4;AP.1;AU.1;AU.2;AU.3;AV.1;AW.1;AY.1;AY.10;AY.100;AY.101;AY.102;AY.103;AY.104;AY.105;AY.106;AY.107;AY.108;AY.109;AY.11;AY.110;AY.111;AY.113;AY.114;AY.116;AY.116.1;AY.117;AY.118;AY.119;AY.12;AY.120;AY.120.1;AY.120.2;AY.120.2.1;AY.121;AY.122;AY.122.1;AY.123;AY.124;AY.125;AY.13;AY.14;AY.15;AY.16;AY.16.1;AY.19;AY.2;AY.20;AY.21;AY.22;AY.23;AY.23.1;AY.2…
AE.8	deletion	95~229	29769~29903	CAATGCTAGGGAGAGCTGCCTATATGGAAGAGCCCTAATGTGTAAAATTAATTTTAGTAGTGCTATCCCCATGTGATTTTAATAGCTTCTTAGGAGAATGACAAAAAAAAAAAAAAAAAAAAAAAAAAAAAAAAA->---------------------------------------------------------------------------------------------------------------------------------------	UTR3	-	non-synonymous	1441	1766	0.815968	13	AE.8;AW.1;AY.104;AY.27;AY.28;AY.86;AY.93;B.1.128;B.1.36.36;B.1.36.37;B.1.380;B.1.438.1;B.1.573
AE.8	SNP	241	241	C->T	UTR5	R81C	non-synonymous	1765	1766	0.999434	677	AB.1;AD.1;AD.2;AE.8;AH.3;AM.4;AP.1;AU.1;AU.2;AU.3;AV.1;AW.1;AY.1;AY.10;AY.100;AY.101;AY.102;AY.103;AY.104;AY.105;AY.106;AY.107;AY.108;AY.109;AY.11;AY.110;AY.111;AY.113;AY.114;AY.116;AY.116.1;AY.117;AY.118;AY.119;AY.12;AY.120;AY.120.1;AY.120.2;AY.120.2.1;AY.121;AY.122;AY.122.1;AY.123;AY.124;AY.125;AY.13;AY.14;AY.15;AY.16;AY.16.1;AY.19;AY.2;AY.20;AY.21;AY.22;AY.23;AY.23.1;AY.24;AY.25;AY.26;AY.27;AY…
AE.8	deletion	1~54	1~54	ATTAAAGGTTTATACCTTCCCAGGTAACAAACCAACCAACTTTCGATCTCTTGT->------------------------------------------------------	UTR5	-	non-synonymous	1728	1766	0.978482	217	A.23.1;A.3;AB.1;AD.1;AD.2;AE.8;AM.4;AV.1;AW.1;AY.10;AY.11;AY.120;AY.27;AY.29;AY.29.1;AY.39.1.1;AY.4;AY.4.1;AY.5;AY.50;AY.58;AY.6;AY.7;AY.75.3;AY.8;AY.86;AY.87;AY.9;AY.90;AY.93;AZ.1;AZ.4;B.1.1.1;B.1.1.113;B.1.1.121;B.1.1.138;B.1.1.153;B.1.1.157;B.1.1.170;B.1.1.171;B.1.1.176;B.1.1.181;B.1.1.191;B.1.1.196;B.1.1.198;B.1.1.214;B.1.1.217;B.1.1.219;B.1.1.220;B.1.1.227;B.1.1.232;B.1.1.240;B.1.1.253;B.1.1…
AE.8	SNP	48	313	C->T	nsp1	L16L	synonymous	1766	1766	1	19	AE.8;AV.1;B.1.1.113;B.1.1.181;B.1.1.210;B.1.1.214;B.1.1.226;B.1.1.272;B.1.1.284;B.1.1.285;B.1.1.303;B.1.1.305;B.1.1.306;B.1.1.429;B.1.1.433;B.1.1.47;B.1.1.48;B.1.1.50;B.1.1.51
AE.8	SNP	542	1347	C->T	nsp2	P181L	non-synonymous	1766	1766	1	1	AE.8
AE.8	SNP	1138	1943	C->T	nsp2	R380C	non-synonymous	1756	1766	0.994337	1	AE.8
AE.8	SNP	318	3037	C->T	nsp3	F106F	synonymous	1766	1766	1	676	AB.1;AD.1;AD.2;AE.8;AH.3;AM.4;AP.1;AU.1;AU.2;AU.3;AV.1;AW.1;AY.1;AY.10;AY.100;AY.101;AY.102;AY.103;AY.104;AY.105;AY.106;AY.107;AY.108;AY.109;AY.11;AY.110;AY.111;AY.113;AY.114;AY.116;AY.116.1;AY.117;AY.118;AY.119;AY.12;AY.120;AY.120.1;AY.120.2;AY.120.2.1;AY.121;AY.122;AY.122.1;AY.123;AY.124;AY.125;AY.13;AY.14;AY.15;AY.16;AY.16.1;AY.19;AY.2;AY.20;AY.21;AY.22;AY.23;AY.23.1;AY.24;AY.25;AY.26;AY.27;AY…
AE.8	SNP	2981	5700	C->A	nsp3	A994D	non-synonymous	1765	1766	0.999434	2	AE.8;B.1.1.306
AE.8	SNP	3312	6031	C->T	nsp3	N1104N	synonymous	1764	1766	0.998867	1	AE.8
AE.8	SNP	4434	7153	T->C	nsp3	D1478D	synonymous	1766	1766	1	1	AE.8
AH.3	SNP	199	28472	C->T	N	P67S	non-synonymous	224	237	0.945148	3	AH.3;B.1.2;B.1.596
AH.3	SNP	608	28881	G->A	N	R203K	non-synonymous	237	237	1	212	AD.1;AD.2;AE.8;AH.3;AM.4;AP.1;AV.1;AW.1;AZ.1;AZ.2;AZ.3;AZ.4;AZ.5;B.1.1;B.1.1.1;B.1.1.10;B.1.1.113;B.1.1.121;B.1.1.135;B.1.1.138;B.1.1.141;B.1.1.153;B.1.1.157;B.1.1.159;B.1.1.161;B.1.1.170;B.1.1.171;B.1.1.174;B.1.1.176;B.1.1.181;B.1.1.186;B.1.1.189;B.1.1.191;B.1.1.192;B.1.1.194;B.1.1.196;B.1.1.198;B.1.1.204;B.1.1.205;B.1.1.207;B.1.1.210;B.1.1.214;B.1.1.216;B.1.1.217;B.1.1.219;B.1.1.220;B.1.1.222;B…
AH.3	SNP	609	28882	G->A	N	R203R	synonymous	237	237	1	211	AD.1;AD.2;AE.8;AH.3;AM.4;AP.1;AV.1;AW.1;AZ.1;AZ.2;AZ.3;AZ.4;AZ.5;B.1.1;B.1.1.1;B.1.1.10;B.1.1.113;B.1.1.121;B.1.1.135;B.1.1.138;B.1.1.141;B.1.1.153;B.1.1.157;B.1.1.159;B.1.1.161;B.1.1.170;B.1.1.171;B.1.1.174;B.1.1.176;B.1.1.181;B.1.1.186;B.1.1.189;B.1.1.191;B.1.1.192;B.1.1.194;B.1.1.196;B.1.1.198;B.1.1.204;B.1.1.205;B.1.1.207;B.1.1.210;B.1.1.214;B.1.1.216;B.1.1.217;B.1.1.219;B.1.1.220;B.1.1.222;B…
AH.3	SNP	610	28883	G->C	N	G204R	non-synonymous	237	237	1	211	AD.1;AD.2;AE.8;AH.3;AM.4;AP.1;AV.1;AW.1;AZ.1;AZ.2;AZ.3;AZ.4;AZ.5;B.1.1;B.1.1.1;B.1.1.10;B.1.1.113;B.1.1.121;B.1.1.135;B.1.1.138;B.1.1.141;B.1.1.153;B.1.1.157;B.1.1.159;B.1.1.161;B.1.1.170;B.1.1.171;B.1.1.174;B.1.1.176;B.1.1.181;B.1.1.186;B.1.1.189;B.1.1.191;B.1.1.192;B.1.1.194;B.1.1.196;B.1.1.198;B.1.1.204;B.1.1.205;B.1.1.207;B.1.1.210;B.1.1.214;B.1.1.216;B.1.1.217;B.1.1.219;B.1.1.220;B.1.1.222;B…
AH.3	SNP	81	25473	T->C	ORF3a	D27D	synonymous	237	237	1	2	AH.3;B.1.1.241
AH.3	SNP	134	25526	G->T	ORF3a	W45L	non-synonymous	234	237	0.987342	2	AH.3;B.1.463
AH.3	SNP	360	28253	C->T	ORF8	F120F	synonymous	235	237	0.991561	15	A.21;AH.3;AY.35;AY.48;B.1.1.241;B.1.351;B.1.351.2;B.1.351.3;B.1.351.5;B.1.36.31;C.36.1;C.37;C.37.1;P.2;P.4
AH.3	SNP	947	14408	C->T	RdRp	P316L	non-synonymous	236	237	0.995781	677	AB.1;AD.1;AD.2;AE.8;AH.3;AM.4;AP.1;AU.1;AU.2;AU.3;AV.1;AW.1;AY.1;AY.10;AY.100;AY.101;AY.102;AY.103;AY.104;AY.105;AY.106;AY.107;AY.108;AY.109;AY.11;AY.110;AY.111;AY.113;AY.114;AY.116;AY.116.1;AY.117;AY.118;AY.119;AY.12;AY.120;AY.120.1;AY.120.2;AY.120.2.1;AY.121;AY.122;AY.122.1;AY.123;AY.124;AY.125;AY.13;AY.14;AY.15;AY.16;AY.16.1;AY.19;AY.2;AY.20;AY.21;AY.22;AY.23;AY.23.1;AY.24;AY.25;AY.26;AY.27;AY…
AH.3	SNP	8	21570	T->G	S	V3G	non-synonymous	222	237	0.936709	2	AH.3;B.1.1.241
AH.3	SNP	13	21575	C->T	S	L5F	non-synonymous	222	237	0.936709	6	AH.3;AY.4.4;B.1.1.241;B.1.526;B.1.526.2;B.1.612
AH.3	SNP	1054	22616	G->T	S	A352S	non-synonymous	234	237	0.987342	1	AH.3
AH.3	SNP	1841	23403	A->G	S	D614G	non-synonymous	227	237	0.957806	678	A.2.5;A.2.5.1;A.2.5.2;AB.1;AD.1;AD.2;AE.8;AH.3;AM.4;AP.1;AU.1;AU.2;AU.3;AV.1;AW.1;AY.1;AY.10;AY.100;AY.101;AY.102;AY.103;AY.104;AY.105;AY.106;AY.107;AY.108;AY.109;AY.11;AY.110;AY.111;AY.113;AY.114;AY.116;AY.116.1;AY.117;AY.118;AY.119;AY.12;AY.120;AY.120.1;AY.120.2;AY.120.2.1;AY.121;AY.122;AY.122.1;AY.123;AY.124;AY.125;AY.13;AY.14;AY.15;AY.16;AY.16.1;AY.19;AY.2;AY.20;AY.21;AY.22;AY.23;AY.23.1;AY.2…
AH.3	SNP	3024	24586	G->T	S	V1008V	synonymous	237	237	1	2	AH.3;B.1.1.289
AH.3	SNP	241	241	C->T	UTR5	R81C	non-synonymous	237	237	1	677	AB.1;AD.1;AD.2;AE.8;AH.3;AM.4;AP.1;AU.1;AU.2;AU.3;AV.1;AW.1;AY.1;AY.10;AY.100;AY.101;AY.102;AY.103;AY.104;AY.105;AY.106;AY.107;AY.108;AY.109;AY.11;AY.110;AY.111;AY.113;AY.114;AY.116;AY.116.1;AY.117;AY.118;AY.119;AY.12;AY.120;AY.120.1;AY.120.2;AY.120.2.1;AY.121;AY.122;AY.122.1;AY.123;AY.124;AY.125;AY.13;AY.14;AY.15;AY.16;AY.16.1;AY.19;AY.2;AY.20;AY.21;AY.22;AY.23;AY.23.1;AY.24;AY.25;AY.26;AY.27;AY…
AH.3	SNP	499	18538	G->T	exonuclease	V167L	non-synonymous	233	237	0.983122	1	AH.3
AH.3	SNP	1379	17615	A->G	helicase	K460R	non-synonymous	229	237	0.966245	5	AH.3;B.1.1.157;B.1.36.33;Q.3;Q.4
AH.3	SNP	1890	2695	C->T	nsp2	N630N	synonymous	235	237	0.991561	1	AH.3
AH.3	SNP	318	3037	C->T	nsp3	F106F	synonymous	235	237	0.991561	676	AB.1;AD.1;AD.2;AE.8;AH.3;AM.4;AP.1;AU.1;AU.2;AU.3;AV.1;AW.1;AY.1;AY.10;AY.100;AY.101;AY.102;AY.103;AY.104;AY.105;AY.106;AY.107;AY.108;AY.109;AY.11;AY.110;AY.111;AY.113;AY.114;AY.116;AY.116.1;AY.117;AY.118;AY.119;AY.12;AY.120;AY.120.1;AY.120.2;AY.120.2.1;AY.121;AY.122;AY.122.1;AY.123;AY.124;AY.125;AY.13;AY.14;AY.15;AY.16;AY.16.1;AY.19;AY.2;AY.20;AY.21;AY.22;AY.23;AY.23.1;AY.24;AY.25;AY.26;AY.27;AY…
AH.3	SNP	5373	8092	C->T	nsp3	L1791L	synonymous	236	237	0.995781	1	AH.3
AH.3	SNP	810	11782	A->G	nsp6	K270K	synonymous	237	237	1	3	AH.3;B.1.1.241;B.1.577
AM.4	SNP	320	26842	G->A	M	R107H	non-synonymous	141	144	0.979167	1	AM.4
AM.4	SNP	608	28881	G->A	N	R203K	non-synonymous	144	144	1	212	AD.1;AD.2;AE.8;AH.3;AM.4;AP.1;AV.1;AW.1;AZ.1;AZ.2;AZ.3;AZ.4;AZ.5;B.1.1;B.1.1.1;B.1.1.10;B.1.1.113;B.1.1.121;B.1.1.135;B.1.1.138;B.1.1.141;B.1.1.153;B.1.1.157;B.1.1.159;B.1.1.161;B.1.1.170;B.1.1.171;B.1.1.174;B.1.1.176;B.1.1.181;B.1.1.186;B.1.1.189;B.1.1.191;B.1.1.192;B.1.1.194;B.1.1.196;B.1.1.198;B.1.1.204;B.1.1.205;B.1.1.207;B.1.1.210;B.1.1.214;B.1.1.216;B.1.1.217;B.1.1.219;B.1.1.220;B.1.1.222;B…
AM.4	SNP	609	28882	G->A	N	R203R	synonymous	144	144	1	211	AD.1;AD.2;AE.8;AH.3;AM.4;AP.1;AV.1;AW.1;AZ.1;AZ.2;AZ.3;AZ.4;AZ.5;B.1.1;B.1.1.1;B.1.1.10;B.1.1.113;B.1.1.121;B.1.1.135;B.1.1.138;B.1.1.141;B.1.1.153;B.1.1.157;B.1.1.159;B.1.1.161;B.1.1.170;B.1.1.171;B.1.1.174;B.1.1.176;B.1.1.181;B.1.1.186;B.1.1.189;B.1.1.191;B.1.1.192;B.1.1.194;B.1.1.196;B.1.1.198;B.1.1.204;B.1.1.205;B.1.1.207;B.1.1.210;B.1.1.214;B.1.1.216;B.1.1.217;B.1.1.219;B.1.1.220;B.1.1.222;B…
AM.4	SNP	610	28883	G->C	N	G204R	non-synonymous	144	144	1	211	AD.1;AD.2;AE.8;AH.3;AM.4;AP.1;AV.1;AW.1;AZ.1;AZ.2;AZ.3;AZ.4;AZ.5;B.1.1;B.1.1.1;B.1.1.10;B.1.1.113;B.1.1.121;B.1.1.135;B.1.1.138;B.1.1.141;B.1.1.153;B.1.1.157;B.1.1.159;B.1.1.161;B.1.1.170;B.1.1.171;B.1.1.174;B.1.1.176;B.1.1.181;B.1.1.186;B.1.1.189;B.1.1.191;B.1.1.192;B.1.1.194;B.1.1.196;B.1.1.198;B.1.1.204;B.1.1.205;B.1.1.207;B.1.1.210;B.1.1.214;B.1.1.216;B.1.1.217;B.1.1.219;B.1.1.220;B.1.1.222;B…
AM.4	SNP	611	28884	G->T	N	G204V	non-synonymous	144	144	1	3	AM.4;B.1.1.153;B.1.1.44
AM.4	SNP	927	29200	C->T	N	P309P	synonymous	144	144	1	2	AM.4;AY.78
AM.4	SNP	668	26060	C->T	ORF3a	T223I	non-synonymous	144	144	1	12	AB.1;AD.1;AD.2;AM.4;AY.36;B.1.1.216;B.1.1.416;B.1.1.433;B.1.111;B.1.36.27;BA.2;BA.3
AM.4	SNP	41	27434	C->T	ORF7a	T14I	non-synonymous	144	144	1	9	AB.1;AM.4;AP.1;B.1.160.11;B.1.160.14;B.1.160.15;B.1.160.16;B.1.36.21;B.1.409
AM.4	SNP	710	14171	T->C	RdRp	I237T	non-synonymous	144	144	1	1	AM.4
AM.4	SNP	947	14408	C->T	RdRp	P316L	non-synonymous	144	144	1	677	AB.1;AD.1;AD.2;AE.8;AH.3;AM.4;AP.1;AU.1;AU.2;AU.3;AV.1;AW.1;AY.1;AY.10;AY.100;AY.101;AY.102;AY.103;AY.104;AY.105;AY.106;AY.107;AY.108;AY.109;AY.11;AY.110;AY.111;AY.113;AY.114;AY.116;AY.116.1;AY.117;AY.118;AY.119;AY.12;AY.120;AY.120.1;AY.120.2;AY.120.2.1;AY.121;AY.122;AY.122.1;AY.123;AY.124;AY.125;AY.13;AY.14;AY.15;AY.16;AY.16.1;AY.19;AY.2;AY.20;AY.21;AY.22;AY.23;AY.23.1;AY.24;AY.25;AY.26;AY.27;AY…
AM.4	SNP	390	21952	C->T	S	V130V	synonymous	144	144	1	2	AM.4;B.1.1.240
AM.4	SNP	1841	23403	A->G	S	D614G	non-synonymous	144	144	1	678	A.2.5;A.2.5.1;A.2.5.2;AB.1;AD.1;AD.2;AE.8;AH.3;AM.4;AP.1;AU.1;AU.2;AU.3;AV.1;AW.1;AY.1;AY.10;AY.100;AY.101;AY.102;AY.103;AY.104;AY.105;AY.106;AY.107;AY.108;AY.109;AY.11;AY.110;AY.111;AY.113;AY.114;AY.116;AY.116.1;AY.117;AY.118;AY.119;AY.12;AY.120;AY.120.1;AY.120.2;AY.120.2.1;AY.121;AY.122;AY.122.1;AY.123;AY.124;AY.125;AY.13;AY.14;AY.15;AY.16;AY.16.1;AY.19;AY.2;AY.20;AY.21;AY.22;AY.23;AY.23.1;AY.2…
AM.4	SNP	2073	23635	C->T	S	S691S	synonymous	144	144	1	1	AM.4
AM.4	deletion	163~229	29837~29903	CCATGTGATTTTAATAGCTTCTTAGGAGAATGACAAAAAAAAAAAAAAAAAAAAAAAAAAAAAAAAA->-------------------------------------------------------------------	UTR3	-	non-synonymous	123	144	0.854167	180	A.3;AB.1;AD.1;AD.2;AM.4;AV.1;AY.10;AY.11;AY.120;AY.4;AY.4.1;AY.40;AY.58;AY.6;AY.66;AY.7;AY.7.1;AY.8;AY.80;AY.87;AY.9;AY.90;AY.91.1;AZ.1;AZ.4;B.1.1.1;B.1.1.113;B.1.1.121;B.1.1.138;B.1.1.153;B.1.1.157;B.1.1.170;B.1.1.171;B.1.1.176;B.1.1.181;B.1.1.191;B.1.1.196;B.1.1.198;B.1.1.217;B.1.1.219;B.1.1.220;B.1.1.227;B.1.1.232;B.1.1.240;B.1.1.253;B.1.1.255;B.1.1.272;B.1.1.274;B.1.1.277;B.1.1.279;B.1.1.286;…
AM.4	SNP	241	241	C->T	UTR5	R81C	non-synonymous	144	144	1	677	AB.1;AD.1;AD.2;AE.8;AH.3;AM.4;AP.1;AU.1;AU.2;AU.3;AV.1;AW.1;AY.1;AY.10;AY.100;AY.101;AY.102;AY.103;AY.104;AY.105;AY.106;AY.107;AY.108;AY.109;AY.11;AY.110;AY.111;AY.113;AY.114;AY.116;AY.116.1;AY.117;AY.118;AY.119;AY.12;AY.120;AY.120.1;AY.120.2;AY.120.2.1;AY.121;AY.122;AY.122.1;AY.123;AY.124;AY.125;AY.13;AY.14;AY.15;AY.16;AY.16.1;AY.19;AY.2;AY.20;AY.21;AY.22;AY.23;AY.23.1;AY.24;AY.25;AY.26;AY.27;AY…
AM.4	deletion	1~54	1~54	ATTAAAGGTTTATACCTTCCCAGGTAACAAACCAACCAACTTTCGATCTCTTGT->------------------------------------------------------	UTR5	-	non-synonymous	102	144	0.708333	217	A.23.1;A.3;AB.1;AD.1;AD.2;AE.8;AM.4;AV.1;AW.1;AY.10;AY.11;AY.120;AY.27;AY.29;AY.29.1;AY.39.1.1;AY.4;AY.4.1;AY.5;AY.50;AY.58;AY.6;AY.7;AY.75.3;AY.8;AY.86;AY.87;AY.9;AY.90;AY.93;AZ.1;AZ.4;B.1.1.1;B.1.1.113;B.1.1.121;B.1.1.138;B.1.1.153;B.1.1.157;B.1.1.170;B.1.1.171;B.1.1.176;B.1.1.181;B.1.1.191;B.1.1.196;B.1.1.198;B.1.1.214;B.1.1.217;B.1.1.219;B.1.1.220;B.1.1.227;B.1.1.232;B.1.1.240;B.1.1.253;B.1.1…
AM.4	SNP	246	16482	A->C	helicase	P82P	synonymous	144	144	1	1	AM.4
AM.4	SNP	378	643	C->T	nsp1	N126N	synonymous	144	144	1	1	AM.4
AM.4	SNP	1854	2659	G->T	nsp2	K618N	non-synonymous	144	144	1	1	AM.4
AM.4	SNP	318	3037	C->T	nsp3	F106F	synonymous	144	144	1	676	AB.1;AD.1;AD.2;AE.8;AH.3;AM.4;AP.1;AU.1;AU.2;AU.3;AV.1;AW.1;AY.1;AY.10;AY.100;AY.101;AY.102;AY.103;AY.104;AY.105;AY.106;AY.107;AY.108;AY.109;AY.11;AY.110;AY.111;AY.113;AY.114;AY.116;AY.116.1;AY.117;AY.118;AY.119;AY.12;AY.120;AY.120.1;AY.120.2;AY.120.2.1;AY.121;AY.122;AY.122.1;AY.123;AY.124;AY.125;AY.13;AY.14;AY.15;AY.16;AY.16.1;AY.19;AY.2;AY.20;AY.21;AY.22;AY.23;AY.23.1;AY.24;AY.25;AY.26;AY.27;AY…
AM.4	SNP	522	3241	C->T	nsp3	D174D	synonymous	144	144	1	1	AM.4
AM.4	SNP	2565	5284	C->T	nsp3	N855N	synonymous	144	144	1	1	AM.4
AM.4	SNP	3165	5884	C->T	nsp3	Y1055Y	synonymous	144	144	1	5	AM.4;B.1.1.196;B.1.1.216;B.1.1.389;B.1.474
AM.4	SNP	125	11967	C->T	nsp7	A42V	non-synonymous	107	144	0.743056	1	AM.4
AP.1	SNP	336	26858	C->T	M	F112F	synonymous	441	444	0.993243	5	AP.1;AY.52;BA.2;BA.3;Q.7
AP.1	SNP	27	28300	G->C	N	Q9H	non-synonymous	441	444	0.993243	1	AP.1
AP.1	SNP	486	28759	T->C	N	P162P	synonymous	404	444	0.90991	2	AP.1;B.1.1.70
AP.1	SNP	608	28881	G->A	N	R203K	non-synonymous	444	444	1	212	AD.1;AD.2;AE.8;AH.3;AM.4;AP.1;AV.1;AW.1;AZ.1;AZ.2;AZ.3;AZ.4;AZ.5;B.1.1;B.1.1.1;B.1.1.10;B.1.1.113;B.1.1.121;B.1.1.135;B.1.1.138;B.1.1.141;B.1.1.153;B.1.1.157;B.1.1.159;B.1.1.161;B.1.1.170;B.1.1.171;B.1.1.174;B.1.1.176;B.1.1.181;B.1.1.186;B.1.1.189;B.1.1.191;B.1.1.192;B.1.1.194;B.1.1.196;B.1.1.198;B.1.1.204;B.1.1.205;B.1.1.207;B.1.1.210;B.1.1.214;B.1.1.216;B.1.1.217;B.1.1.219;B.1.1.220;B.1.1.222;B…
AP.1	SNP	609	28882	G->A	N	R203R	synonymous	444	444	1	211	AD.1;AD.2;AE.8;AH.3;AM.4;AP.1;AV.1;AW.1;AZ.1;AZ.2;AZ.3;AZ.4;AZ.5;B.1.1;B.1.1.1;B.1.1.10;B.1.1.113;B.1.1.121;B.1.1.135;B.1.1.138;B.1.1.141;B.1.1.153;B.1.1.157;B.1.1.159;B.1.1.161;B.1.1.170;B.1.1.171;B.1.1.174;B.1.1.176;B.1.1.181;B.1.1.186;B.1.1.189;B.1.1.191;B.1.1.192;B.1.1.194;B.1.1.196;B.1.1.198;B.1.1.204;B.1.1.205;B.1.1.207;B.1.1.210;B.1.1.214;B.1.1.216;B.1.1.217;B.1.1.219;B.1.1.220;B.1.1.222;B…
AP.1	SNP	610	28883	G->C	N	G204R	non-synonymous	444	444	1	211	AD.1;AD.2;AE.8;AH.3;AM.4;AP.1;AV.1;AW.1;AZ.1;AZ.2;AZ.3;AZ.4;AZ.5;B.1.1;B.1.1.1;B.1.1.10;B.1.1.113;B.1.1.121;B.1.1.135;B.1.1.138;B.1.1.141;B.1.1.153;B.1.1.157;B.1.1.159;B.1.1.161;B.1.1.170;B.1.1.171;B.1.1.174;B.1.1.176;B.1.1.181;B.1.1.186;B.1.1.189;B.1.1.191;B.1.1.192;B.1.1.194;B.1.1.196;B.1.1.198;B.1.1.204;B.1.1.205;B.1.1.207;B.1.1.210;B.1.1.214;B.1.1.216;B.1.1.217;B.1.1.219;B.1.1.220;B.1.1.222;B…
AP.1	SNP	467	25859	A->G	ORF3a	Y156C	non-synonymous	442	444	0.995495	1	AP.1
AP.1	SNP	41	27434	C->T	ORF7a	T14I	non-synonymous	441	444	0.993243	9	AB.1;AM.4;AP.1;B.1.160.11;B.1.160.14;B.1.160.15;B.1.160.16;B.1.36.21;B.1.409
AP.1	SNP	947	14408	C->T	RdRp	P316L	non-synonymous	444	444	1	677	AB.1;AD.1;AD.2;AE.8;AH.3;AM.4;AP.1;AU.1;AU.2;AU.3;AV.1;AW.1;AY.1;AY.10;AY.100;AY.101;AY.102;AY.103;AY.104;AY.105;AY.106;AY.107;AY.108;AY.109;AY.11;AY.110;AY.111;AY.113;AY.114;AY.116;AY.116.1;AY.117;AY.118;AY.119;AY.12;AY.120;AY.120.1;AY.120.2;AY.120.2.1;AY.121;AY.122;AY.122.1;AY.123;AY.124;AY.125;AY.13;AY.14;AY.15;AY.16;AY.16.1;AY.19;AY.2;AY.20;AY.21;AY.22;AY.23;AY.23.1;AY.24;AY.25;AY.26;AY.27;AY…
AP.1	SNP	2511	15972	A->G	RdRp	V837V	synonymous	443	444	0.997748	2	AP.1;B.1.1.70
AP.1	SNP	1501	23063	A->T	S	N501Y	non-synonymous	441	444	0.993243	36	A.27;AP.1;B.1.1.529;B.1.1.7;B.1.351;B.1.351.2;B.1.351.3;B.1.351.5;B.1.621;B.1.621.1;B.1.623;BA.1;BA.2;BA.3;P.1;P.1.1;P.1.10;P.1.12;P.1.13;P.1.14;P.1.15;P.1.16;P.1.17;P.1.17.1;P.1.2;P.1.4;P.1.6;P.1.7;P.1.8;P.1.9;Q.1;Q.2;Q.3;Q.4;Q.7;Q.8
AP.1	SNP	1841	23403	A->G	S	D614G	non-synonymous	444	444	1	678	A.2.5;A.2.5.1;A.2.5.2;AB.1;AD.1;AD.2;AE.8;AH.3;AM.4;AP.1;AU.1;AU.2;AU.3;AV.1;AW.1;AY.1;AY.10;AY.100;AY.101;AY.102;AY.103;AY.104;AY.105;AY.106;AY.107;AY.108;AY.109;AY.11;AY.110;AY.111;AY.113;AY.114;AY.116;AY.116.1;AY.117;AY.118;AY.119;AY.12;AY.120;AY.120.1;AY.120.2;AY.120.2.1;AY.121;AY.122;AY.122.1;AY.123;AY.124;AY.125;AY.13;AY.14;AY.15;AY.16;AY.16.1;AY.19;AY.2;AY.20;AY.21;AY.22;AY.23;AY.23.1;AY.2…
AP.1	SNP	241	241	C->T	UTR5	R81C	non-synonymous	444	444	1	677	AB.1;AD.1;AD.2;AE.8;AH.3;AM.4;AP.1;AU.1;AU.2;AU.3;AV.1;AW.1;AY.1;AY.10;AY.100;AY.101;AY.102;AY.103;AY.104;AY.105;AY.106;AY.107;AY.108;AY.109;AY.11;AY.110;AY.111;AY.113;AY.114;AY.116;AY.116.1;AY.117;AY.118;AY.119;AY.12;AY.120;AY.120.1;AY.120.2;AY.120.2.1;AY.121;AY.122;AY.122.1;AY.123;AY.124;AY.125;AY.13;AY.14;AY.15;AY.16;AY.16.1;AY.19;AY.2;AY.20;AY.21;AY.22;AY.23;AY.23.1;AY.24;AY.25;AY.26;AY.27;AY…
AP.1	SNP	98	19718	C->T	endoRNAse	T33I	non-synonymous	443	444	0.997748	4	AD.1;AD.2;AP.1;B.1.1.70
AP.1	SNP	650	20270	C->T	endoRNAse	A217V	non-synonymous	442	444	0.995495	1	AP.1
AP.1	SNP	813	20433	G->A	endoRNAse	M271I	non-synonymous	442	444	0.995495	1	AP.1
AP.1	SNP	1335	19374	C->T	exonuclease	F445F	synonymous	442	444	0.995495	1	AP.1
AP.1	SNP	318	3037	C->T	nsp3	F106F	synonymous	444	444	1	676	AB.1;AD.1;AD.2;AE.8;AH.3;AM.4;AP.1;AU.1;AU.2;AU.3;AV.1;AW.1;AY.1;AY.10;AY.100;AY.101;AY.102;AY.103;AY.104;AY.105;AY.106;AY.107;AY.108;AY.109;AY.11;AY.110;AY.111;AY.113;AY.114;AY.116;AY.116.1;AY.117;AY.118;AY.119;AY.12;AY.120;AY.120.1;AY.120.2;AY.120.2.1;AY.121;AY.122;AY.122.1;AY.123;AY.124;AY.125;AY.13;AY.14;AY.15;AY.16;AY.16.1;AY.19;AY.2;AY.20;AY.21;AY.22;AY.23;AY.23.1;AY.24;AY.25;AY.26;AY.27;AY…
AP.1	SNP	377	3096	C->T	nsp3	S126L	non-synonymous	441	444	0.993243	6	AP.1;AU.2;AU.3;B.1.1.272;B.1.463;B.1.466.2
AP.1	SNP	1536	4255	G->A	nsp3	P512P	synonymous	442	444	0.995495	2	AP.1;B.1.1.196
AP.1	SNP	4615	7334	C->T	nsp3	H1539Y	non-synonymous	441	444	0.993243	1	AP.1
AP.1	SNP	12	12103	A->G	nsp8	S4S	synonymous	387	444	0.871622	1	AP.1
AP.1	SNP	211	10265	G->A	proteinase	G71S	non-synonymous	442	444	0.995495	4	AP.1;B.1.1.27;B.1.1.301;B.1.1.70
AP.1	SNP	395	10449	C->T	proteinase	P132L	non-synonymous	429	444	0.966216	2	AP.1;AY.66
AU.1	SNP	213	26735	C->T	M	Y71Y	synonymous	360	360	1	54	AB.1;AU.1;AU.2;AU.3;B.1.160;B.1.160.11;B.1.160.14;B.1.160.15;B.1.160.16;B.1.160.17;B.1.160.18;B.1.160.23;B.1.160.24;B.1.160.26;B.1.160.28;B.1.160.29;B.1.160.30;B.1.160.32;B.1.160.33;B.1.160.7;B.1.160.8;B.1.260;B.1.346;B.1.36;B.1.36.1;B.1.36.10;B.1.36.16;B.1.36.17;B.1.36.18;B.1.36.21;B.1.36.22;B.1.36.25;B.1.36.27;B.1.36.28;B.1.36.29;B.1.36.31;B.1.36.33;B.1.36.36;B.1.36.37;B.1.36.38;B.1.36.39;B.1.3…
AU.1	SNP	614	28887	C->T	N	T205I	non-synonymous	360	360	1	31	AU.1;AU.2;AU.3;B.1.111;B.1.214.2;B.1.214.4;B.1.346;B.1.351;B.1.351.2;B.1.351.3;B.1.351.5;B.1.375;B.1.399;B.1.411;B.1.427;B.1.429;B.1.433;B.1.466.2;B.1.470;B.1.474;B.1.525;B.1.526.1;B.1.575;B.1.575.1;B.1.575.2;B.1.605;B.1.619;B.1.619.1;B.1.621;B.1.621.1;B.1.637
AU.1	SNP	1095	29368	A->T	N	P365P	synonymous	356	360	0.988889	1	AU.1
AU.1	SNP	28	29585	C->T	ORF10	P10S	non-synonymous	356	360	0.988889	1	AU.1
AU.1	SNP	171	25563	G->T	ORF3a	Q57H	non-synonymous	360	360	1	157	AB.1;AU.1;AU.2;AU.3;B.1;B.1.110;B.1.110.3;B.1.111;B.1.118;B.1.124;B.1.13;B.1.160;B.1.160.11;B.1.160.14;B.1.160.15;B.1.160.16;B.1.160.17;B.1.160.18;B.1.160.23;B.1.160.24;B.1.160.26;B.1.160.28;B.1.160.29;B.1.160.30;B.1.160.32;B.1.160.33;B.1.160.7;B.1.160.8;B.1.162;B.1.170;B.1.2;B.1.22;B.1.260;B.1.265;B.1.279;B.1.289;B.1.298;B.1.3;B.1.305;B.1.306;B.1.311;B.1.315;B.1.319;B.1.320;B.1.324;B.1.329;B.1.3…
AU.1	SNP	183	27384	T->C	ORF6	D61D	synonymous	357	360	0.991667	6	AU.1;AZ.4;B.1.1.273;B.1.1.46;B.1.574;BA.2
AU.1	SNP	947	14408	C->T	RdRp	P316L	non-synonymous	360	360	1	677	AB.1;AD.1;AD.2;AE.8;AH.3;AM.4;AP.1;AU.1;AU.2;AU.3;AV.1;AW.1;AY.1;AY.10;AY.100;AY.101;AY.102;AY.103;AY.104;AY.105;AY.106;AY.107;AY.108;AY.109;AY.11;AY.110;AY.111;AY.113;AY.114;AY.116;AY.116.1;AY.117;AY.118;AY.119;AY.12;AY.120;AY.120.1;AY.120.2;AY.120.2.1;AY.121;AY.122;AY.122.1;AY.123;AY.124;AY.125;AY.13;AY.14;AY.15;AY.16;AY.16.1;AY.19;AY.2;AY.20;AY.21;AY.22;AY.23;AY.23.1;AY.24;AY.25;AY.26;AY.27;AY…
AU.1	SNP	1317	22879	C->A	S	N439K	non-synonymous	356	360	0.988889	18	AU.1;AU.2;AU.3;B.1.258;B.1.258.11;B.1.258.14;B.1.258.16;B.1.258.17;B.1.258.19;B.1.258.2;B.1.258.21;B.1.258.22;B.1.258.3;B.1.258.4;B.1.258.7;B.1.258.9;B.1.466.2;B.1.480
AU.1	SNP	1841	23403	A->G	S	D614G	non-synonymous	360	360	1	678	A.2.5;A.2.5.1;A.2.5.2;AB.1;AD.1;AD.2;AE.8;AH.3;AM.4;AP.1;AU.1;AU.2;AU.3;AV.1;AW.1;AY.1;AY.10;AY.100;AY.101;AY.102;AY.103;AY.104;AY.105;AY.106;AY.107;AY.108;AY.109;AY.11;AY.110;AY.111;AY.113;AY.114;AY.116;AY.116.1;AY.117;AY.118;AY.119;AY.12;AY.120;AY.120.1;AY.120.2;AY.120.2.1;AY.121;AY.122;AY.122.1;AY.123;AY.124;AY.125;AY.13;AY.14;AY.15;AY.16;AY.16.1;AY.19;AY.2;AY.20;AY.21;AY.22;AY.23;AY.23.1;AY.2…
AU.1	SNP	2461	24023	C->T	S	L821L	synonymous	356	360	0.988889	1	AU.1
AU.1	SNP	174	174	G->C	UTR5	S58S	synonymous	356	360	0.988889	1	AU.1
AU.1	SNP	241	241	C->T	UTR5	R81C	non-synonymous	360	360	1	677	AB.1;AD.1;AD.2;AE.8;AH.3;AM.4;AP.1;AU.1;AU.2;AU.3;AV.1;AW.1;AY.1;AY.10;AY.100;AY.101;AY.102;AY.103;AY.104;AY.105;AY.106;AY.107;AY.108;AY.109;AY.11;AY.110;AY.111;AY.113;AY.114;AY.116;AY.116.1;AY.117;AY.118;AY.119;AY.12;AY.120;AY.120.1;AY.120.2;AY.120.2.1;AY.121;AY.122;AY.122.1;AY.123;AY.124;AY.125;AY.13;AY.14;AY.15;AY.16;AY.16.1;AY.19;AY.2;AY.20;AY.21;AY.22;AY.23;AY.23.1;AY.24;AY.25;AY.26;AY.27;AY…
AU.1	SNP	769	20389	C->T	endoRNAse	R257C	non-synonymous	357	360	0.991667	1	AU.1
AU.1	SNP	838	18877	C->T	exonuclease	L280L	synonymous	360	360	1	64	AB.1;AU.1;AU.2;AU.3;B.1.111;B.1.124;B.1.160;B.1.160.11;B.1.160.14;B.1.160.15;B.1.160.16;B.1.160.17;B.1.160.18;B.1.160.23;B.1.160.24;B.1.160.26;B.1.160.28;B.1.160.29;B.1.160.30;B.1.160.32;B.1.160.33;B.1.160.7;B.1.160.8;B.1.162;B.1.36;B.1.36.1;B.1.36.10;B.1.36.16;B.1.36.17;B.1.36.18;B.1.36.21;B.1.36.22;B.1.36.25;B.1.36.27;B.1.36.28;B.1.36.29;B.1.36.31;B.1.36.33;B.1.36.36;B.1.36.37;B.1.36.38;B.1.36.…
AU.1	SNP	1529	2334	C->T	nsp2	A510V	non-synonymous	357	360	0.991667	2	AU.1;B.1.177.76
AU.1	SNP	1787	2592	C->T	nsp2	A596V	non-synonymous	357	360	0.991667	1	AU.1
AU.1	SNP	1871	2676	C->T	nsp2	P624L	non-synonymous	357	360	0.991667	1	AU.1
AU.1	SNP	318	3037	C->T	nsp3	F106F	synonymous	360	360	1	676	AB.1;AD.1;AD.2;AE.8;AH.3;AM.4;AP.1;AU.1;AU.2;AU.3;AV.1;AW.1;AY.1;AY.10;AY.100;AY.101;AY.102;AY.103;AY.104;AY.105;AY.106;AY.107;AY.108;AY.109;AY.11;AY.110;AY.111;AY.113;AY.114;AY.116;AY.116.1;AY.117;AY.118;AY.119;AY.12;AY.120;AY.120.1;AY.120.2;AY.120.2.1;AY.121;AY.122;AY.122.1;AY.123;AY.124;AY.125;AY.13;AY.14;AY.15;AY.16;AY.16.1;AY.19;AY.2;AY.20;AY.21;AY.22;AY.23;AY.23.1;AY.24;AY.25;AY.26;AY.27;AY…
AU.1	SNP	1049	3768	C->T	nsp3	T350I	non-synonymous	358	360	0.994444	5	AU.1;AU.2;AU.3;B.1.466.2;B.1.567
AU.1	SNP	2465	5184	C->T	nsp3	P822L	non-synonymous	358	360	0.994444	58	AU.1;AU.2;AU.3;AV.1;AY.10;AY.11;AY.13;AY.14;AY.15;AY.16;AY.16.1;AY.19;AY.2;AY.24;AY.26;AY.27;AY.28;AY.30;AY.35;AY.37;AY.38;AY.40;AY.47;AY.48;AY.50;AY.51;AY.52;AY.53;AY.55;AY.56;AY.57;AY.58;AY.59;AY.60;AY.61;AY.62;AY.63;AY.64;AY.65;AY.66;AY.67;AY.68;AY.69;AY.70;AY.71;AY.72;AY.73;AY.74;AY.75;AY.75.2;AY.75.3;AY.8;AY.9;AY.9.1;AY.9.2;AY.9.2.1;B.1.459;B.1.466.2
AU.1	SNP	5238	7957	T->A	nsp3	L1746L	synonymous	343	360	0.952778	1	AU.1
AU.2	SNP	213	26735	C->T	M	Y71Y	synonymous	412	412	1	54	AB.1;AU.1;AU.2;AU.3;B.1.160;B.1.160.11;B.1.160.14;B.1.160.15;B.1.160.16;B.1.160.17;B.1.160.18;B.1.160.23;B.1.160.24;B.1.160.26;B.1.160.28;B.1.160.29;B.1.160.30;B.1.160.32;B.1.160.33;B.1.160.7;B.1.160.8;B.1.260;B.1.346;B.1.36;B.1.36.1;B.1.36.10;B.1.36.16;B.1.36.17;B.1.36.18;B.1.36.21;B.1.36.22;B.1.36.25;B.1.36.27;B.1.36.28;B.1.36.29;B.1.36.31;B.1.36.33;B.1.36.36;B.1.36.37;B.1.36.38;B.1.36.39;B.1.3…
AU.2	SNP	614	28887	C->T	N	T205I	non-synonymous	412	412	1	31	AU.1;AU.2;AU.3;B.1.111;B.1.214.2;B.1.214.4;B.1.346;B.1.351;B.1.351.2;B.1.351.3;B.1.351.5;B.1.375;B.1.399;B.1.411;B.1.427;B.1.429;B.1.433;B.1.466.2;B.1.470;B.1.474;B.1.525;B.1.526.1;B.1.575;B.1.575.1;B.1.575.2;B.1.605;B.1.619;B.1.619.1;B.1.621;B.1.621.1;B.1.637
AU.2	SNP	171	25563	G->T	ORF3a	Q57H	non-synonymous	411	412	0.997573	157	AB.1;AU.1;AU.2;AU.3;B.1;B.1.110;B.1.110.3;B.1.111;B.1.118;B.1.124;B.1.13;B.1.160;B.1.160.11;B.1.160.14;B.1.160.15;B.1.160.16;B.1.160.17;B.1.160.18;B.1.160.23;B.1.160.24;B.1.160.26;B.1.160.28;B.1.160.29;B.1.160.30;B.1.160.32;B.1.160.33;B.1.160.7;B.1.160.8;B.1.162;B.1.170;B.1.2;B.1.22;B.1.260;B.1.265;B.1.279;B.1.289;B.1.298;B.1.3;B.1.305;B.1.306;B.1.311;B.1.315;B.1.319;B.1.320;B.1.324;B.1.329;B.1.3…
AU.2	SNP	947	14408	C->T	RdRp	P316L	non-synonymous	412	412	1	677	AB.1;AD.1;AD.2;AE.8;AH.3;AM.4;AP.1;AU.1;AU.2;AU.3;AV.1;AW.1;AY.1;AY.10;AY.100;AY.101;AY.102;AY.103;AY.104;AY.105;AY.106;AY.107;AY.108;AY.109;AY.11;AY.110;AY.111;AY.113;AY.114;AY.116;AY.116.1;AY.117;AY.118;AY.119;AY.12;AY.120;AY.120.1;AY.120.2;AY.120.2.1;AY.121;AY.122;AY.122.1;AY.123;AY.124;AY.125;AY.13;AY.14;AY.15;AY.16;AY.16.1;AY.19;AY.2;AY.20;AY.21;AY.22;AY.23;AY.23.1;AY.24;AY.25;AY.26;AY.27;AY…
AU.2	SNP	657	22219	T->C	S	G219G	synonymous	406	412	0.985437	3	AU.2;AU.3;B.1.466.2
AU.2	SNP	1317	22879	C->A	S	N439K	non-synonymous	411	412	0.997573	18	AU.1;AU.2;AU.3;B.1.258;B.1.258.11;B.1.258.14;B.1.258.16;B.1.258.17;B.1.258.19;B.1.258.2;B.1.258.21;B.1.258.22;B.1.258.3;B.1.258.4;B.1.258.7;B.1.258.9;B.1.466.2;B.1.480
AU.2	SNP	1841	23403	A->G	S	D614G	non-synonymous	412	412	1	678	A.2.5;A.2.5.1;A.2.5.2;AB.1;AD.1;AD.2;AE.8;AH.3;AM.4;AP.1;AU.1;AU.2;AU.3;AV.1;AW.1;AY.1;AY.10;AY.100;AY.101;AY.102;AY.103;AY.104;AY.105;AY.106;AY.107;AY.108;AY.109;AY.11;AY.110;AY.111;AY.113;AY.114;AY.116;AY.116.1;AY.117;AY.118;AY.119;AY.12;AY.120;AY.120.1;AY.120.2;AY.120.2.1;AY.121;AY.122;AY.122.1;AY.123;AY.124;AY.125;AY.13;AY.14;AY.15;AY.16;AY.16.1;AY.19;AY.2;AY.20;AY.21;AY.22;AY.23;AY.23.1;AY.2…
AU.2	SNP	2042	23604	C->G	S	P681R	non-synonymous	412	412	1	171	A.23.1;AU.2;AU.3;AY.1;AY.10;AY.100;AY.101;AY.102;AY.103;AY.104;AY.105;AY.106;AY.107;AY.108;AY.109;AY.11;AY.110;AY.111;AY.113;AY.114;AY.116;AY.116.1;AY.117;AY.118;AY.119;AY.12;AY.120;AY.120.1;AY.120.2;AY.120.2.1;AY.121;AY.122;AY.122.1;AY.123;AY.124;AY.125;AY.13;AY.14;AY.15;AY.16;AY.16.1;AY.19;AY.2;AY.20;AY.21;AY.22;AY.23;AY.23.1;AY.24;AY.25;AY.26;AY.27;AY.28;AY.29;AY.29.1;AY.3;AY.3.1;AY.30;AY.32;A…
AU.2	SNP	3752	25314	G->T	S	G1251V	non-synonymous	409	412	0.992718	1	AU.2
AU.2	SNP	44	29718	C->T	UTR3	A15V	non-synonymous	412	412	1	3	AU.2;AU.3;B.1.466.2
AU.2	SNP	69	29743	C->T	UTR3	R23R	synonymous	410	412	0.995146	4	AU.2;AU.3;B.1.36.10;B.1.466.2
AU.2	SNP	241	241	C->T	UTR5	R81C	non-synonymous	412	412	1	677	AB.1;AD.1;AD.2;AE.8;AH.3;AM.4;AP.1;AU.1;AU.2;AU.3;AV.1;AW.1;AY.1;AY.10;AY.100;AY.101;AY.102;AY.103;AY.104;AY.105;AY.106;AY.107;AY.108;AY.109;AY.11;AY.110;AY.111;AY.113;AY.114;AY.116;AY.116.1;AY.117;AY.118;AY.119;AY.12;AY.120;AY.120.1;AY.120.2;AY.120.2.1;AY.121;AY.122;AY.122.1;AY.123;AY.124;AY.125;AY.13;AY.14;AY.15;AY.16;AY.16.1;AY.19;AY.2;AY.20;AY.21;AY.22;AY.23;AY.23.1;AY.24;AY.25;AY.26;AY.27;AY…
AU.2	SNP	382	20002	G->T	endoRNAse	D128Y	non-synonymous	412	412	1	1	AU.2
AU.2	SNP	838	18877	C->T	exonuclease	L280L	synonymous	412	412	1	64	AB.1;AU.1;AU.2;AU.3;B.1.111;B.1.124;B.1.160;B.1.160.11;B.1.160.14;B.1.160.15;B.1.160.16;B.1.160.17;B.1.160.18;B.1.160.23;B.1.160.24;B.1.160.26;B.1.160.28;B.1.160.29;B.1.160.30;B.1.160.32;B.1.160.33;B.1.160.7;B.1.160.8;B.1.162;B.1.36;B.1.36.1;B.1.36.10;B.1.36.16;B.1.36.17;B.1.36.18;B.1.36.21;B.1.36.22;B.1.36.25;B.1.36.27;B.1.36.28;B.1.36.29;B.1.36.31;B.1.36.33;B.1.36.36;B.1.36.37;B.1.36.38;B.1.36.…
AU.2	SNP	776	17012	C->T	helicase	S259L	non-synonymous	411	412	0.997573	3	AU.2;AU.3;B.1.466.2
AU.2	SNP	418	683	C->T	nsp1	L140L	synonymous	410	412	0.995146	4	AU.2;AU.3;B.1.362;B.1.466.2
AU.2	SNP	318	3037	C->T	nsp3	F106F	synonymous	412	412	1	676	AB.1;AD.1;AD.2;AE.8;AH.3;AM.4;AP.1;AU.1;AU.2;AU.3;AV.1;AW.1;AY.1;AY.10;AY.100;AY.101;AY.102;AY.103;AY.104;AY.105;AY.106;AY.107;AY.108;AY.109;AY.11;AY.110;AY.111;AY.113;AY.114;AY.116;AY.116.1;AY.117;AY.118;AY.119;AY.12;AY.120;AY.120.1;AY.120.2;AY.120.2.1;AY.121;AY.122;AY.122.1;AY.123;AY.124;AY.125;AY.13;AY.14;AY.15;AY.16;AY.16.1;AY.19;AY.2;AY.20;AY.21;AY.22;AY.23;AY.23.1;AY.24;AY.25;AY.26;AY.27;AY…
AU.2	SNP	377	3096	C->T	nsp3	S126L	non-synonymous	410	412	0.995146	6	AP.1;AU.2;AU.3;B.1.1.272;B.1.463;B.1.466.2
AU.2	SNP	1049	3768	C->T	nsp3	T350I	non-synonymous	411	412	0.997573	5	AU.1;AU.2;AU.3;B.1.466.2;B.1.567
AU.2	SNP	2465	5184	C->T	nsp3	P822L	non-synonymous	411	412	0.997573	58	AU.1;AU.2;AU.3;AV.1;AY.10;AY.11;AY.13;AY.14;AY.15;AY.16;AY.16.1;AY.19;AY.2;AY.24;AY.26;AY.27;AY.28;AY.30;AY.35;AY.37;AY.38;AY.40;AY.47;AY.48;AY.50;AY.51;AY.52;AY.53;AY.55;AY.56;AY.57;AY.58;AY.59;AY.60;AY.61;AY.62;AY.63;AY.64;AY.65;AY.66;AY.67;AY.68;AY.69;AY.70;AY.71;AY.72;AY.73;AY.74;AY.75;AY.75.2;AY.75.3;AY.8;AY.9;AY.9.1;AY.9.2;AY.9.2.1;B.1.459;B.1.466.2
AU.2	SNP	145	11117	A->G	nsp6	I49V	non-synonymous	397	412	0.963592	2	AU.2;B.1.1.519
AU.2	SNP	223	11195	C->T	nsp6	L75F	non-synonymous	408	412	0.990291	4	AU.2;AU.3;B.1.1.51;B.1.466.2
AU.2	SNP	348	12439	C->T	nsp8	P116P	synonymous	407	412	0.987864	3	AU.2;B.1.1.486;B.1.380
AU.2	SNP	195	12880	C->T	nsp9	I65I	synonymous	410	412	0.995146	6	AU.2;AU.3;B.1.466.2;BA.2;BA.3;P.4
AU.3	SNP	213	26735	C->T	M	Y71Y	synonymous	262	262	1	54	AB.1;AU.1;AU.2;AU.3;B.1.160;B.1.160.11;B.1.160.14;B.1.160.15;B.1.160.16;B.1.160.17;B.1.160.18;B.1.160.23;B.1.160.24;B.1.160.26;B.1.160.28;B.1.160.29;B.1.160.30;B.1.160.32;B.1.160.33;B.1.160.7;B.1.160.8;B.1.260;B.1.346;B.1.36;B.1.36.1;B.1.36.10;B.1.36.16;B.1.36.17;B.1.36.18;B.1.36.21;B.1.36.22;B.1.36.25;B.1.36.27;B.1.36.28;B.1.36.29;B.1.36.31;B.1.36.33;B.1.36.36;B.1.36.37;B.1.36.38;B.1.36.39;B.1.3…
AU.3	SNP	614	28887	C->T	N	T205I	non-synonymous	262	262	1	31	AU.1;AU.2;AU.3;B.1.111;B.1.214.2;B.1.214.4;B.1.346;B.1.351;B.1.351.2;B.1.351.3;B.1.351.5;B.1.375;B.1.399;B.1.411;B.1.427;B.1.429;B.1.433;B.1.466.2;B.1.470;B.1.474;B.1.525;B.1.526.1;B.1.575;B.1.575.1;B.1.575.2;B.1.605;B.1.619;B.1.619.1;B.1.621;B.1.621.1;B.1.637
AU.3	SNP	1042	29315	G->C	N	D348H	non-synonymous	262	262	1	1	AU.3
AU.3	SNP	171	25563	G->T	ORF3a	Q57H	non-synonymous	262	262	1	157	AB.1;AU.1;AU.2;AU.3;B.1;B.1.110;B.1.110.3;B.1.111;B.1.118;B.1.124;B.1.13;B.1.160;B.1.160.11;B.1.160.14;B.1.160.15;B.1.160.16;B.1.160.17;B.1.160.18;B.1.160.23;B.1.160.24;B.1.160.26;B.1.160.28;B.1.160.29;B.1.160.30;B.1.160.32;B.1.160.33;B.1.160.7;B.1.160.8;B.1.162;B.1.170;B.1.2;B.1.22;B.1.260;B.1.265;B.1.279;B.1.289;B.1.298;B.1.3;B.1.305;B.1.306;B.1.311;B.1.315;B.1.319;B.1.320;B.1.324;B.1.329;B.1.3…
AU.3	SNP	947	14408	C->T	RdRp	P316L	non-synonymous	262	262	1	677	AB.1;AD.1;AD.2;AE.8;AH.3;AM.4;AP.1;AU.1;AU.2;AU.3;AV.1;AW.1;AY.1;AY.10;AY.100;AY.101;AY.102;AY.103;AY.104;AY.105;AY.106;AY.107;AY.108;AY.109;AY.11;AY.110;AY.111;AY.113;AY.114;AY.116;AY.116.1;AY.117;AY.118;AY.119;AY.12;AY.120;AY.120.1;AY.120.2;AY.120.2.1;AY.121;AY.122;AY.122.1;AY.123;AY.124;AY.125;AY.13;AY.14;AY.15;AY.16;AY.16.1;AY.19;AY.2;AY.20;AY.21;AY.22;AY.23;AY.23.1;AY.24;AY.25;AY.26;AY.27;AY…
AU.3	SNP	657	22219	T->C	S	G219G	synonymous	262	262	1	3	AU.2;AU.3;B.1.466.2
AU.3	SNP	1317	22879	C->A	S	N439K	non-synonymous	261	262	0.996183	18	AU.1;AU.2;AU.3;B.1.258;B.1.258.11;B.1.258.14;B.1.258.16;B.1.258.17;B.1.258.19;B.1.258.2;B.1.258.21;B.1.258.22;B.1.258.3;B.1.258.4;B.1.258.7;B.1.258.9;B.1.466.2;B.1.480
AU.3	SNP	1841	23403	A->G	S	D614G	non-synonymous	262	262	1	678	A.2.5;A.2.5.1;A.2.5.2;AB.1;AD.1;AD.2;AE.8;AH.3;AM.4;AP.1;AU.1;AU.2;AU.3;AV.1;AW.1;AY.1;AY.10;AY.100;AY.101;AY.102;AY.103;AY.104;AY.105;AY.106;AY.107;AY.108;AY.109;AY.11;AY.110;AY.111;AY.113;AY.114;AY.116;AY.116.1;AY.117;AY.118;AY.119;AY.12;AY.120;AY.120.1;AY.120.2;AY.120.2.1;AY.121;AY.122;AY.122.1;AY.123;AY.124;AY.125;AY.13;AY.14;AY.15;AY.16;AY.16.1;AY.19;AY.2;AY.20;AY.21;AY.22;AY.23;AY.23.1;AY.2…
AU.3	SNP	2042	23604	C->G	S	P681R	non-synonymous	262	262	1	171	A.23.1;AU.2;AU.3;AY.1;AY.10;AY.100;AY.101;AY.102;AY.103;AY.104;AY.105;AY.106;AY.107;AY.108;AY.109;AY.11;AY.110;AY.111;AY.113;AY.114;AY.116;AY.116.1;AY.117;AY.118;AY.119;AY.12;AY.120;AY.120.1;AY.120.2;AY.120.2.1;AY.121;AY.122;AY.122.1;AY.123;AY.124;AY.125;AY.13;AY.14;AY.15;AY.16;AY.16.1;AY.19;AY.2;AY.20;AY.21;AY.22;AY.23;AY.23.1;AY.24;AY.25;AY.26;AY.27;AY.28;AY.29;AY.29.1;AY.3;AY.3.1;AY.30;AY.32;A…
AU.3	SNP	44	29718	C->T	UTR3	A15V	non-synonymous	260	262	0.992366	3	AU.2;AU.3;B.1.466.2
AU.3	SNP	69	29743	C->T	UTR3	R23R	synonymous	260	262	0.992366	4	AU.2;AU.3;B.1.36.10;B.1.466.2
AU.3	SNP	241	241	C->T	UTR5	R81C	non-synonymous	262	262	1	677	AB.1;AD.1;AD.2;AE.8;AH.3;AM.4;AP.1;AU.1;AU.2;AU.3;AV.1;AW.1;AY.1;AY.10;AY.100;AY.101;AY.102;AY.103;AY.104;AY.105;AY.106;AY.107;AY.108;AY.109;AY.11;AY.110;AY.111;AY.113;AY.114;AY.116;AY.116.1;AY.117;AY.118;AY.119;AY.12;AY.120;AY.120.1;AY.120.2;AY.120.2.1;AY.121;AY.122;AY.122.1;AY.123;AY.124;AY.125;AY.13;AY.14;AY.15;AY.16;AY.16.1;AY.19;AY.2;AY.20;AY.21;AY.22;AY.23;AY.23.1;AY.24;AY.25;AY.26;AY.27;AY…
AU.3	SNP	838	18877	C->T	exonuclease	L280L	synonymous	262	262	1	64	AB.1;AU.1;AU.2;AU.3;B.1.111;B.1.124;B.1.160;B.1.160.11;B.1.160.14;B.1.160.15;B.1.160.16;B.1.160.17;B.1.160.18;B.1.160.23;B.1.160.24;B.1.160.26;B.1.160.28;B.1.160.29;B.1.160.30;B.1.160.32;B.1.160.33;B.1.160.7;B.1.160.8;B.1.162;B.1.36;B.1.36.1;B.1.36.10;B.1.36.16;B.1.36.17;B.1.36.18;B.1.36.21;B.1.36.22;B.1.36.25;B.1.36.27;B.1.36.28;B.1.36.29;B.1.36.31;B.1.36.33;B.1.36.36;B.1.36.37;B.1.36.38;B.1.36.…
AU.3	SNP	1547	19586	C->T	exonuclease	T516I	non-synonymous	260	262	0.992366	1	AU.3
AU.3	SNP	776	17012	C->T	helicase	S259L	non-synonymous	262	262	1	3	AU.2;AU.3;B.1.466.2
AU.3	SNP	418	683	C->T	nsp1	L140L	synonymous	262	262	1	4	AU.2;AU.3;B.1.362;B.1.466.2
AU.3	SNP	318	3037	C->T	nsp3	F106F	synonymous	262	262	1	676	AB.1;AD.1;AD.2;AE.8;AH.3;AM.4;AP.1;AU.1;AU.2;AU.3;AV.1;AW.1;AY.1;AY.10;AY.100;AY.101;AY.102;AY.103;AY.104;AY.105;AY.106;AY.107;AY.108;AY.109;AY.11;AY.110;AY.111;AY.113;AY.114;AY.116;AY.116.1;AY.117;AY.118;AY.119;AY.12;AY.120;AY.120.1;AY.120.2;AY.120.2.1;AY.121;AY.122;AY.122.1;AY.123;AY.124;AY.125;AY.13;AY.14;AY.15;AY.16;AY.16.1;AY.19;AY.2;AY.20;AY.21;AY.22;AY.23;AY.23.1;AY.24;AY.25;AY.26;AY.27;AY…
AU.3	SNP	377	3096	C->T	nsp3	S126L	non-synonymous	262	262	1	6	AP.1;AU.2;AU.3;B.1.1.272;B.1.463;B.1.466.2
AU.3	SNP	1049	3768	C->T	nsp3	T350I	non-synonymous	262	262	1	5	AU.1;AU.2;AU.3;B.1.466.2;B.1.567
AU.3	SNP	2465	5184	C->T	nsp3	P822L	non-synonymous	262	262	1	58	AU.1;AU.2;AU.3;AV.1;AY.10;AY.11;AY.13;AY.14;AY.15;AY.16;AY.16.1;AY.19;AY.2;AY.24;AY.26;AY.27;AY.28;AY.30;AY.35;AY.37;AY.38;AY.40;AY.47;AY.48;AY.50;AY.51;AY.52;AY.53;AY.55;AY.56;AY.57;AY.58;AY.59;AY.60;AY.61;AY.62;AY.63;AY.64;AY.65;AY.66;AY.67;AY.68;AY.69;AY.70;AY.71;AY.72;AY.73;AY.74;AY.75;AY.75.2;AY.75.3;AY.8;AY.9;AY.9.1;AY.9.2;AY.9.2.1;B.1.459;B.1.466.2
AU.3	SNP	5390	8109	C->T	nsp3	T1797I	non-synonymous	262	262	1	1	AU.3
AU.3	SNP	223	11195	C->T	nsp6	L75F	non-synonymous	262	262	1	4	AU.2;AU.3;B.1.1.51;B.1.466.2
AU.3	SNP	195	12880	C->T	nsp9	I65I	synonymous	262	262	1	6	AU.2;AU.3;B.1.466.2;BA.2;BA.3;P.4
AV.1	SNP	187	26709	G->A	M	A63T	non-synonymous	139	141	0.985816	5	AV.1;B.1.1.529;BA.1;BA.2;BA.3
AV.1	SNP	373	26895	C->T	M	H125Y	non-synonymous	137	141	0.971631	3	AV.1;B.1.1.269;B.1.177.72
AV.1	SNP	469	28742	A->G	N	I157V	non-synonymous	139	141	0.985816	1	AV.1
AV.1	SNP	471	28744	C->T	N	I157I	synonymous	139	141	0.985816	1	AV.1
AV.1	SNP	608	28881	G->A	N	R203K	non-synonymous	141	141	1	212	AD.1;AD.2;AE.8;AH.3;AM.4;AP.1;AV.1;AW.1;AZ.1;AZ.2;AZ.3;AZ.4;AZ.5;B.1.1;B.1.1.1;B.1.1.10;B.1.1.113;B.1.1.121;B.1.1.135;B.1.1.138;B.1.1.141;B.1.1.153;B.1.1.157;B.1.1.159;B.1.1.161;B.1.1.170;B.1.1.171;B.1.1.174;B.1.1.176;B.1.1.181;B.1.1.186;B.1.1.189;B.1.1.191;B.1.1.192;B.1.1.194;B.1.1.196;B.1.1.198;B.1.1.204;B.1.1.205;B.1.1.207;B.1.1.210;B.1.1.214;B.1.1.216;B.1.1.217;B.1.1.219;B.1.1.220;B.1.1.222;B…
AV.1	SNP	609	28882	G->A	N	R203R	synonymous	140	141	0.992908	211	AD.1;AD.2;AE.8;AH.3;AM.4;AP.1;AV.1;AW.1;AZ.1;AZ.2;AZ.3;AZ.4;AZ.5;B.1.1;B.1.1.1;B.1.1.10;B.1.1.113;B.1.1.121;B.1.1.135;B.1.1.138;B.1.1.141;B.1.1.153;B.1.1.157;B.1.1.159;B.1.1.161;B.1.1.170;B.1.1.171;B.1.1.174;B.1.1.176;B.1.1.181;B.1.1.186;B.1.1.189;B.1.1.191;B.1.1.192;B.1.1.194;B.1.1.196;B.1.1.198;B.1.1.204;B.1.1.205;B.1.1.207;B.1.1.210;B.1.1.214;B.1.1.216;B.1.1.217;B.1.1.219;B.1.1.220;B.1.1.222;B…
AV.1	SNP	610	28883	G->C	N	G204R	non-synonymous	141	141	1	211	AD.1;AD.2;AE.8;AH.3;AM.4;AP.1;AV.1;AW.1;AZ.1;AZ.2;AZ.3;AZ.4;AZ.5;B.1.1;B.1.1.1;B.1.1.10;B.1.1.113;B.1.1.121;B.1.1.135;B.1.1.138;B.1.1.141;B.1.1.153;B.1.1.157;B.1.1.159;B.1.1.161;B.1.1.170;B.1.1.171;B.1.1.174;B.1.1.176;B.1.1.181;B.1.1.186;B.1.1.189;B.1.1.191;B.1.1.192;B.1.1.194;B.1.1.196;B.1.1.198;B.1.1.204;B.1.1.205;B.1.1.207;B.1.1.210;B.1.1.214;B.1.1.216;B.1.1.217;B.1.1.219;B.1.1.220;B.1.1.222;B…
AV.1	deletion	766~769	26158~26161	GTTA->----	ORF3a	-	non-synonymous	138	141	0.978723	7	AV.1;B.1.621;B.1.621.1;B.1.627;B.1.628;B.1.631;XB
AV.1	SNP	96	27297	C->T	ORF6	I32I	synonymous	139	141	0.985816	2	AV.1;AY.84
AV.1	SNP	798	14259	T->C	RdRp	Y266Y	synonymous	134	141	0.950355	1	AV.1
AV.1	SNP	947	14408	C->T	RdRp	P316L	non-synonymous	141	141	1	677	AB.1;AD.1;AD.2;AE.8;AH.3;AM.4;AP.1;AU.1;AU.2;AU.3;AV.1;AW.1;AY.1;AY.10;AY.100;AY.101;AY.102;AY.103;AY.104;AY.105;AY.106;AY.107;AY.108;AY.109;AY.11;AY.110;AY.111;AY.113;AY.114;AY.116;AY.116.1;AY.117;AY.118;AY.119;AY.12;AY.120;AY.120.1;AY.120.2;AY.120.2.1;AY.121;AY.122;AY.122.1;AY.123;AY.124;AY.125;AY.13;AY.14;AY.15;AY.16;AY.16.1;AY.19;AY.2;AY.20;AY.21;AY.22;AY.23;AY.23.1;AY.24;AY.25;AY.26;AY.27;AY…
AV.1	SNP	1279	14740	T->G	RdRp	S427A	non-synonymous	139	141	0.985816	1	AV.1
AV.1	SNP	239	21801	A->G	S	D80G	non-synonymous	138	141	0.978723	3	AV.1;B.1.526.1;B.1.637
AV.1	SNP	284	21846	C->T	S	T95I	non-synonymous	137	141	0.971631	74	AV.1;AY.1;AY.100;AY.101;AY.102;AY.104;AY.105;AY.106;AY.107;AY.108;AY.109;AY.110;AY.111;AY.113;AY.114;AY.116;AY.116.1;AY.117;AY.118;AY.119;AY.120;AY.120.1;AY.120.2;AY.120.2.1;AY.121;AY.122.1;AY.123;AY.124;AY.125;AY.20;AY.21;AY.22;AY.29;AY.29.1;AY.34;AY.34.1;AY.36;AY.39;AY.39.1;AY.39.1.1;AY.39.2;AY.4;AY.4.1;AY.4.2;AY.4.2.1;AY.4.3;AY.4.4;AY.4.5;AY.42;AY.78;AY.85;AY.89;AY.92;AZ.1;AZ.2;AZ.3;AZ.4;AZ.5;…
AV.1	SNP	425	21987	G->A	S	G142D	non-synonymous	138	141	0.978723	124	AV.1;AY.1;AY.10;AY.103;AY.104;AY.105;AY.106;AY.107;AY.108;AY.109;AY.11;AY.110;AY.111;AY.113;AY.114;AY.116;AY.116.1;AY.117;AY.118;AY.119;AY.120;AY.120.1;AY.120.2;AY.120.2.1;AY.122;AY.122.1;AY.123;AY.13;AY.14;AY.16.1;AY.2;AY.20;AY.23;AY.23.1;AY.25;AY.26;AY.27;AY.28;AY.29;AY.29.1;AY.3;AY.3.1;AY.33;AY.34;AY.36;AY.37;AY.38;AY.39;AY.39.1;AY.39.1.1;AY.4;AY.4.1;AY.4.2;AY.4.2.1;AY.4.3;AY.4.4;AY.4.5;AY.40;…
AV.1	SNP	1125	22687	C->T	S	S375S	synonymous	139	141	0.985816	1	AV.1
AV.1	SNP	1317	22879	C->G	S	N439K	non-synonymous	139	141	0.985816	1	AV.1
AV.1	SNP	1450	23012	G->A	S	E484K	non-synonymous	139	141	0.985816	41	AV.1;AZ.1;AZ.2;AZ.3;AZ.4;AZ.5;B.1.1.318;B.1.1.523;B.1.351;B.1.351.2;B.1.351.3;B.1.351.5;B.1.525;B.1.526;B.1.575.2;B.1.619;B.1.619.1;B.1.620;B.1.621;B.1.621.1;B.1.625;B.1.634;N.9;P.1;P.1.1;P.1.10;P.1.12;P.1.13;P.1.14;P.1.15;P.1.16;P.1.17;P.1.17.1;P.1.2;P.1.4;P.1.6;P.1.7;P.1.8;P.1.9;P.2;R.1
AV.1	SNP	1841	23403	A->G	S	D614G	non-synonymous	141	141	1	678	A.2.5;A.2.5.1;A.2.5.2;AB.1;AD.1;AD.2;AE.8;AH.3;AM.4;AP.1;AU.1;AU.2;AU.3;AV.1;AW.1;AY.1;AY.10;AY.100;AY.101;AY.102;AY.103;AY.104;AY.105;AY.106;AY.107;AY.108;AY.109;AY.11;AY.110;AY.111;AY.113;AY.114;AY.116;AY.116.1;AY.117;AY.118;AY.119;AY.12;AY.120;AY.120.1;AY.120.2;AY.120.2.1;AY.121;AY.122;AY.122.1;AY.123;AY.124;AY.125;AY.13;AY.14;AY.15;AY.16;AY.16.1;AY.19;AY.2;AY.20;AY.21;AY.22;AY.23;AY.23.1;AY.2…
AV.1	SNP	2042	23604	C->A	S	P681H	non-synonymous	138	141	0.978723	36	AV.1;AZ.1;AZ.2;AZ.3;AZ.4;AZ.5;B.1.1.207;B.1.1.318;B.1.1.351;B.1.1.519;B.1.1.529;B.1.1.7;B.1.243;B.1.469;B.1.474;B.1.575;B.1.575.1;B.1.575.2;B.1.620;B.1.621;B.1.621.1;B.1.623;B.1.627;B.1.628;B.1.631;BA.1;BA.2;BA.3;P.1.6;P.1.7;Q.1;Q.2;Q.3;Q.7;Q.8;XB
AV.1	SNP	3388	24950	A->G	S	I1130V	non-synonymous	139	141	0.985816	1	AV.1
AV.1	SNP	3415	24977	G->C	S	D1139H	non-synonymous	135	141	0.957447	1	AV.1
AV.1	deletion	429~431	21991~21993	TTA->---	S	-	non-synonymous	140	141	0.992908	20	AV.1;AZ.1;AZ.2;AZ.3;AZ.4;AZ.5;B.1.1.318;B.1.1.7;B.1.160.24;B.1.525;B.1.526.1;B.1.620;B.1.625;B.1.637;Q.1;Q.2;Q.3;Q.4;Q.7;Q.8
AV.1	deletion	163~229	29837~29903	CCATGTGATTTTAATAGCTTCTTAGGAGAATGACAAAAAAAAAAAAAAAAAAAAAAAAAAAAAAAAA->-------------------------------------------------------------------	UTR3	-	non-synonymous	74	141	0.524823	180	A.3;AB.1;AD.1;AD.2;AM.4;AV.1;AY.10;AY.11;AY.120;AY.4;AY.4.1;AY.40;AY.58;AY.6;AY.66;AY.7;AY.7.1;AY.8;AY.80;AY.87;AY.9;AY.90;AY.91.1;AZ.1;AZ.4;B.1.1.1;B.1.1.113;B.1.1.121;B.1.1.138;B.1.1.153;B.1.1.157;B.1.1.170;B.1.1.171;B.1.1.176;B.1.1.181;B.1.1.191;B.1.1.196;B.1.1.198;B.1.1.217;B.1.1.219;B.1.1.220;B.1.1.227;B.1.1.232;B.1.1.240;B.1.1.253;B.1.1.255;B.1.1.272;B.1.1.274;B.1.1.277;B.1.1.279;B.1.1.286;…
AV.1	SNP	241	241	C->T	UTR5	R81C	non-synonymous	140	141	0.992908	677	AB.1;AD.1;AD.2;AE.8;AH.3;AM.4;AP.1;AU.1;AU.2;AU.3;AV.1;AW.1;AY.1;AY.10;AY.100;AY.101;AY.102;AY.103;AY.104;AY.105;AY.106;AY.107;AY.108;AY.109;AY.11;AY.110;AY.111;AY.113;AY.114;AY.116;AY.116.1;AY.117;AY.118;AY.119;AY.12;AY.120;AY.120.1;AY.120.2;AY.120.2.1;AY.121;AY.122;AY.122.1;AY.123;AY.124;AY.125;AY.13;AY.14;AY.15;AY.16;AY.16.1;AY.19;AY.2;AY.20;AY.21;AY.22;AY.23;AY.23.1;AY.24;AY.25;AY.26;AY.27;AY…
AV.1	deletion	1~54	1~54	ATTAAAGGTTTATACCTTCCCAGGTAACAAACCAACCAACTTTCGATCTCTTGT->------------------------------------------------------	UTR5	-	non-synonymous	72	141	0.510638	217	A.23.1;A.3;AB.1;AD.1;AD.2;AE.8;AM.4;AV.1;AW.1;AY.10;AY.11;AY.120;AY.27;AY.29;AY.29.1;AY.39.1.1;AY.4;AY.4.1;AY.5;AY.50;AY.58;AY.6;AY.7;AY.75.3;AY.8;AY.86;AY.87;AY.9;AY.90;AY.93;AZ.1;AZ.4;B.1.1.1;B.1.1.113;B.1.1.121;B.1.1.138;B.1.1.153;B.1.1.157;B.1.1.170;B.1.1.171;B.1.1.176;B.1.1.181;B.1.1.191;B.1.1.196;B.1.1.198;B.1.1.214;B.1.1.217;B.1.1.219;B.1.1.220;B.1.1.227;B.1.1.232;B.1.1.240;B.1.1.253;B.1.1…
AV.1	SNP	356	18395	C->T	exonuclease	A119V	non-synonymous	139	141	0.985816	3	AV.1;AY.41;B.1.389
AV.1	SNP	1442	17678	C->T	helicase	T481M	non-synonymous	134	141	0.950355	2	AV.1;B.1.1.157
AV.1	SNP	48	313	C->T	nsp1	L16L	synonymous	139	141	0.985816	19	AE.8;AV.1;B.1.1.113;B.1.1.181;B.1.1.210;B.1.1.214;B.1.1.226;B.1.1.272;B.1.1.284;B.1.1.285;B.1.1.303;B.1.1.305;B.1.1.306;B.1.1.429;B.1.1.433;B.1.1.47;B.1.1.48;B.1.1.50;B.1.1.51
AV.1	SNP	224	489	A->G	nsp1	D75G	non-synonymous	132	141	0.93617	1	AV.1
AV.1	SNP	507	772	T->C	nsp1	V169V	synonymous	139	141	0.985816	3	AV.1;B.1.1.277;K.3
AV.1	SNP	1015	1820	G->A	nsp2	G339S	non-synonymous	141	141	1	6	AV.1;AY.41;AY.62;AY.66;B.1.1.189;B.1.177.73
AV.1	SNP	1232	2037	C->T	nsp2	A411V	non-synonymous	139	141	0.985816	1	AV.1
AV.1	SNP	318	3037	C->T	nsp3	F106F	synonymous	141	141	1	676	AB.1;AD.1;AD.2;AE.8;AH.3;AM.4;AP.1;AU.1;AU.2;AU.3;AV.1;AW.1;AY.1;AY.10;AY.100;AY.101;AY.102;AY.103;AY.104;AY.105;AY.106;AY.107;AY.108;AY.109;AY.11;AY.110;AY.111;AY.113;AY.114;AY.116;AY.116.1;AY.117;AY.118;AY.119;AY.12;AY.120;AY.120.1;AY.120.2;AY.120.2.1;AY.121;AY.122;AY.122.1;AY.123;AY.124;AY.125;AY.13;AY.14;AY.15;AY.16;AY.16.1;AY.19;AY.2;AY.20;AY.21;AY.22;AY.23;AY.23.1;AY.24;AY.25;AY.26;AY.27;AY…
AV.1	SNP	1024	3743	C->T	nsp3	H342Y	non-synonymous	139	141	0.985816	2	AV.1;B.1.221.4
AV.1	SNP	2465	5184	C->T	nsp3	P822L	non-synonymous	139	141	0.985816	58	AU.1;AU.2;AU.3;AV.1;AY.10;AY.11;AY.13;AY.14;AY.15;AY.16;AY.16.1;AY.19;AY.2;AY.24;AY.26;AY.27;AY.28;AY.30;AY.35;AY.37;AY.38;AY.40;AY.47;AY.48;AY.50;AY.51;AY.52;AY.53;AY.55;AY.56;AY.57;AY.58;AY.59;AY.60;AY.61;AY.62;AY.63;AY.64;AY.65;AY.66;AY.67;AY.68;AY.69;AY.70;AY.71;AY.72;AY.73;AY.74;AY.75;AY.75.2;AY.75.3;AY.8;AY.9;AY.9.1;AY.9.2;AY.9.2.1;B.1.459;B.1.466.2
AV.1	SNP	2780	5499	A->T	nsp3	K927I	non-synonymous	134	141	0.950355	1	AV.1
AV.1	SNP	3909	6628	C->T	nsp3	T1303T	synonymous	134	141	0.950355	1	AV.1
AV.1	SNP	4760	7479	A->G	nsp3	N1587S	non-synonymous	139	141	0.985816	1	AV.1
AV.1	SNP	1337	9891	C->T	nsp4	A446V	non-synonymous	139	141	0.985816	62	AV.1;AY.10;AY.11;AY.13;AY.14;AY.15;AY.16;AY.16.1;AY.19;AY.2;AY.24;AY.26;AY.27;AY.28;AY.30;AY.37;AY.38;AY.40;AY.47;AY.50;AY.51;AY.52;AY.53;AY.55;AY.56;AY.57;AY.58;AY.59;AY.60;AY.61;AY.62;AY.63;AY.64;AY.65;AY.66;AY.67;AY.68;AY.69;AY.70;AY.71;AY.72;AY.73;AY.74;AY.75;AY.75.2;AY.75.3;AY.8;AY.9;AY.9.1;AY.9.2;AY.9.2.1;AZ.1;AZ.2;AZ.3;AZ.4;AZ.5;B.1.1.286;B.1.1.318;B.1.526.1;B.1.637;P.1.8;P.1.9
AV.1	SNP	531	11503	T->C	nsp6	G177G	synonymous	139	141	0.985816	1	AV.1
AV.1	deletion	316~324	11288~11296	TCTGGTTTT->---------	nsp6	-	non-synonymous	141	141	1	51	AV.1;AZ.1;AZ.2;AZ.3;AZ.4;AZ.5;B.1.1.318;B.1.1.7;B.1.170;B.1.214.2;B.1.351;B.1.351.2;B.1.351.3;B.1.351.5;B.1.525;B.1.526;B.1.526.1;B.1.526.2;B.1.619;B.1.619.1;B.1.620;B.1.625;B.1.628;B.1.634;B.1.637;BA.2;BA.3;C.37;C.37.1;P.1;P.1.1;P.1.10;P.1.12;P.1.13;P.1.14;P.1.15;P.1.16;P.1.17;P.1.17.1;P.1.2;P.1.4;P.1.6;P.1.7;P.1.8;P.1.9;Q.1;Q.3;Q.4;Q.7;Q.8;XB
AW.1	SNP	608	28881	G->A	N	R203K	non-synonymous	311	311	1	212	AD.1;AD.2;AE.8;AH.3;AM.4;AP.1;AV.1;AW.1;AZ.1;AZ.2;AZ.3;AZ.4;AZ.5;B.1.1;B.1.1.1;B.1.1.10;B.1.1.113;B.1.1.121;B.1.1.135;B.1.1.138;B.1.1.141;B.1.1.153;B.1.1.157;B.1.1.159;B.1.1.161;B.1.1.170;B.1.1.171;B.1.1.174;B.1.1.176;B.1.1.181;B.1.1.186;B.1.1.189;B.1.1.191;B.1.1.192;B.1.1.194;B.1.1.196;B.1.1.198;B.1.1.204;B.1.1.205;B.1.1.207;B.1.1.210;B.1.1.214;B.1.1.216;B.1.1.217;B.1.1.219;B.1.1.220;B.1.1.222;B…
AW.1	SNP	609	28882	G->A	N	R203R	synonymous	311	311	1	211	AD.1;AD.2;AE.8;AH.3;AM.4;AP.1;AV.1;AW.1;AZ.1;AZ.2;AZ.3;AZ.4;AZ.5;B.1.1;B.1.1.1;B.1.1.10;B.1.1.113;B.1.1.121;B.1.1.135;B.1.1.138;B.1.1.141;B.1.1.153;B.1.1.157;B.1.1.159;B.1.1.161;B.1.1.170;B.1.1.171;B.1.1.174;B.1.1.176;B.1.1.181;B.1.1.186;B.1.1.189;B.1.1.191;B.1.1.192;B.1.1.194;B.1.1.196;B.1.1.198;B.1.1.204;B.1.1.205;B.1.1.207;B.1.1.210;B.1.1.214;B.1.1.216;B.1.1.217;B.1.1.219;B.1.1.220;B.1.1.222;B…
AW.1	SNP	610	28883	G->C	N	G204R	non-synonymous	311	311	1	211	AD.1;AD.2;AE.8;AH.3;AM.4;AP.1;AV.1;AW.1;AZ.1;AZ.2;AZ.3;AZ.4;AZ.5;B.1.1;B.1.1.1;B.1.1.10;B.1.1.113;B.1.1.121;B.1.1.135;B.1.1.138;B.1.1.141;B.1.1.153;B.1.1.157;B.1.1.159;B.1.1.161;B.1.1.170;B.1.1.171;B.1.1.174;B.1.1.176;B.1.1.181;B.1.1.186;B.1.1.189;B.1.1.191;B.1.1.192;B.1.1.194;B.1.1.196;B.1.1.198;B.1.1.204;B.1.1.205;B.1.1.207;B.1.1.210;B.1.1.214;B.1.1.216;B.1.1.217;B.1.1.219;B.1.1.220;B.1.1.222;B…
AW.1	SNP	514	25906	G->T	ORF3a	G172C	non-synonymous	311	311	1	2	AW.1;B.1.214.2
AW.1	SNP	947	14408	C->T	RdRp	P316L	non-synonymous	311	311	1	677	AB.1;AD.1;AD.2;AE.8;AH.3;AM.4;AP.1;AU.1;AU.2;AU.3;AV.1;AW.1;AY.1;AY.10;AY.100;AY.101;AY.102;AY.103;AY.104;AY.105;AY.106;AY.107;AY.108;AY.109;AY.11;AY.110;AY.111;AY.113;AY.114;AY.116;AY.116.1;AY.117;AY.118;AY.119;AY.12;AY.120;AY.120.1;AY.120.2;AY.120.2.1;AY.121;AY.122;AY.122.1;AY.123;AY.124;AY.125;AY.13;AY.14;AY.15;AY.16;AY.16.1;AY.19;AY.2;AY.20;AY.21;AY.22;AY.23;AY.23.1;AY.24;AY.25;AY.26;AY.27;AY…
AW.1	SNP	1841	23403	A->G	S	D614G	non-synonymous	311	311	1	678	A.2.5;A.2.5.1;A.2.5.2;AB.1;AD.1;AD.2;AE.8;AH.3;AM.4;AP.1;AU.1;AU.2;AU.3;AV.1;AW.1;AY.1;AY.10;AY.100;AY.101;AY.102;AY.103;AY.104;AY.105;AY.106;AY.107;AY.108;AY.109;AY.11;AY.110;AY.111;AY.113;AY.114;AY.116;AY.116.1;AY.117;AY.118;AY.119;AY.12;AY.120;AY.120.1;AY.120.2;AY.120.2.1;AY.121;AY.122;AY.122.1;AY.123;AY.124;AY.125;AY.13;AY.14;AY.15;AY.16;AY.16.1;AY.19;AY.2;AY.20;AY.21;AY.22;AY.23;AY.23.1;AY.2…
AW.1	SNP	2145	23707	C->T	S	P715P	synonymous	311	311	1	2	AW.1;B.1.1.464
AW.1	deletion	95~229	29769~29903	CAATGCTAGGGAGAGCTGCCTATATGGAAGAGCCCTAATGTGTAAAATTAATTTTAGTAGTGCTATCCCCATGTGATTTTAATAGCTTCTTAGGAGAATGACAAAAAAAAAAAAAAAAAAAAAAAAAAAAAAAAA->---------------------------------------------------------------------------------------------------------------------------------------	UTR3	-	non-synonymous	301	311	0.967846	13	AE.8;AW.1;AY.104;AY.27;AY.28;AY.86;AY.93;B.1.128;B.1.36.36;B.1.36.37;B.1.380;B.1.438.1;B.1.573
AW.1	SNP	241	241	C->T	UTR5	R81C	non-synonymous	311	311	1	677	AB.1;AD.1;AD.2;AE.8;AH.3;AM.4;AP.1;AU.1;AU.2;AU.3;AV.1;AW.1;AY.1;AY.10;AY.100;AY.101;AY.102;AY.103;AY.104;AY.105;AY.106;AY.107;AY.108;AY.109;AY.11;AY.110;AY.111;AY.113;AY.114;AY.116;AY.116.1;AY.117;AY.118;AY.119;AY.12;AY.120;AY.120.1;AY.120.2;AY.120.2.1;AY.121;AY.122;AY.122.1;AY.123;AY.124;AY.125;AY.13;AY.14;AY.15;AY.16;AY.16.1;AY.19;AY.2;AY.20;AY.21;AY.22;AY.23;AY.23.1;AY.24;AY.25;AY.26;AY.27;AY…
AW.1	deletion	1~54	1~54	ATTAAAGGTTTATACCTTCCCAGGTAACAAACCAACCAACTTTCGATCTCTTGT->------------------------------------------------------	UTR5	-	non-synonymous	309	311	0.993569	217	A.23.1;A.3;AB.1;AD.1;AD.2;AE.8;AM.4;AV.1;AW.1;AY.10;AY.11;AY.120;AY.27;AY.29;AY.29.1;AY.39.1.1;AY.4;AY.4.1;AY.5;AY.50;AY.58;AY.6;AY.7;AY.75.3;AY.8;AY.86;AY.87;AY.9;AY.90;AY.93;AZ.1;AZ.4;B.1.1.1;B.1.1.113;B.1.1.121;B.1.1.138;B.1.1.153;B.1.1.157;B.1.1.170;B.1.1.171;B.1.1.176;B.1.1.181;B.1.1.191;B.1.1.196;B.1.1.198;B.1.1.214;B.1.1.217;B.1.1.219;B.1.1.220;B.1.1.227;B.1.1.232;B.1.1.240;B.1.1.253;B.1.1…
AW.1	SNP	219	19839	T->C	endoRNAse	N73N	synonymous	311	311	1	15	AW.1;B.1.1.220;B.1.1.222;B.1.1.288;B.1.1.289;B.1.1.291;B.1.1.316;B.1.1.317;B.1.1.4;B.1.1.464;B.1.1.518;B.1.1.519;B.1.1.521;B.1.1.74;R.1
AW.1	SNP	335	19955	C->T	endoRNAse	T112I	non-synonymous	311	311	1	3	AW.1;AY.43.3;BA.2
AW.1	SNP	1125	19164	C->T	exonuclease	D375D	synonymous	311	311	1	3	AW.1;AY.59;B.1.1.351
AW.1	SNP	1095	17331	G->T	helicase	E365D	non-synonymous	311	311	1	2	AW.1;AY.6
AW.1	SNP	562	21220	G->T	methyltransferase	A188S	non-synonymous	311	311	1	1	AW.1
AW.1	SNP	332	13356	C->T	nsp10	T111I	non-synonymous	267	311	0.858521	2	AW.1;B.1.1.523
AW.1	SNP	1901	2706	C->T	nsp2	T634I	non-synonymous	311	311	1	3	AW.1;AY.4.1;B.1.416.1
AW.1	SNP	318	3037	C->T	nsp3	F106F	synonymous	311	311	1	676	AB.1;AD.1;AD.2;AE.8;AH.3;AM.4;AP.1;AU.1;AU.2;AU.3;AV.1;AW.1;AY.1;AY.10;AY.100;AY.101;AY.102;AY.103;AY.104;AY.105;AY.106;AY.107;AY.108;AY.109;AY.11;AY.110;AY.111;AY.113;AY.114;AY.116;AY.116.1;AY.117;AY.118;AY.119;AY.12;AY.120;AY.120.1;AY.120.2;AY.120.2.1;AY.121;AY.122;AY.122.1;AY.123;AY.124;AY.125;AY.13;AY.14;AY.15;AY.16;AY.16.1;AY.19;AY.2;AY.20;AY.21;AY.22;AY.23;AY.23.1;AY.24;AY.25;AY.26;AY.27;AY…
AW.1	SNP	1049	3768	C->A	nsp3	T350N	non-synonymous	311	311	1	1	AW.1
AW.1	SNP	1167	9721	T->C	nsp4	H389H	synonymous	311	311	1	1	AW.1
AW.1	SNP	183	12025	C->T	nsp7	S61S	synonymous	311	311	1	3	AW.1;B.1.1.464;B.1.544
AW.1	SNP	423	12514	G->T	nsp8	T141T	synonymous	311	311	1	2	AW.1;B.1.1.272
AW.1	SNP	63	12748	T->C	nsp9	T21T	synonymous	311	311	1	1	AW.1
AY.1	SNP	85	26607	C->T	M	L29F	non-synonymous	676	1014	0.666667	1	AY.1
AY.1	SNP	245	26767	T->C	M	I82T	non-synonymous	1014	1014	1	179	AY.1;AY.10;AY.100;AY.101;AY.102;AY.103;AY.104;AY.105;AY.106;AY.107;AY.108;AY.109;AY.11;AY.110;AY.111;AY.113;AY.114;AY.116;AY.116.1;AY.117;AY.118;AY.119;AY.12;AY.120;AY.120.1;AY.120.2;AY.120.2.1;AY.121;AY.122;AY.122.1;AY.123;AY.124;AY.125;AY.13;AY.14;AY.15;AY.16;AY.16.1;AY.19;AY.2;AY.20;AY.21;AY.22;AY.23;AY.23.1;AY.24;AY.25;AY.26;AY.27;AY.28;AY.29;AY.29.1;AY.3;AY.3.1;AY.30;AY.32;AY.33;AY.34;AY.34.…
AY.1	SNP	188	28461	A->G	N	D63G	non-synonymous	1012	1014	0.998028	163	AY.1;AY.10;AY.100;AY.101;AY.102;AY.103;AY.104;AY.105;AY.106;AY.107;AY.108;AY.109;AY.11;AY.110;AY.111;AY.113;AY.114;AY.116;AY.116.1;AY.117;AY.118;AY.119;AY.12;AY.120;AY.120.1;AY.120.2;AY.120.2.1;AY.121;AY.122;AY.122.1;AY.123;AY.124;AY.125;AY.13;AY.14;AY.15;AY.16;AY.16.1;AY.19;AY.2;AY.20;AY.21;AY.22;AY.23;AY.23.1;AY.24;AY.25;AY.26;AY.27;AY.28;AY.29;AY.29.1;AY.3;AY.3.1;AY.30;AY.32;AY.33;AY.34;AY.34.…
AY.1	SNP	608	28881	G->T	N	R203M	non-synonymous	1014	1014	1	165	AY.1;AY.10;AY.100;AY.101;AY.102;AY.103;AY.104;AY.105;AY.106;AY.107;AY.108;AY.109;AY.11;AY.110;AY.111;AY.113;AY.114;AY.116;AY.116.1;AY.117;AY.118;AY.119;AY.12;AY.120;AY.120.1;AY.120.2;AY.120.2.1;AY.121;AY.122;AY.122.1;AY.123;AY.124;AY.125;AY.13;AY.14;AY.15;AY.16;AY.16.1;AY.19;AY.2;AY.20;AY.21;AY.22;AY.23;AY.23.1;AY.24;AY.25;AY.26;AY.27;AY.28;AY.29;AY.29.1;AY.3;AY.3.1;AY.30;AY.32;AY.33;AY.34;AY.34.…
AY.1	SNP	643	28916	G->T	N	G215C	non-synonymous	1011	1014	0.997041	110	AY.1;AY.100;AY.101;AY.102;AY.103;AY.104;AY.105;AY.106;AY.107;AY.108;AY.109;AY.110;AY.111;AY.113;AY.114;AY.116;AY.116.1;AY.117;AY.118;AY.119;AY.12;AY.120;AY.120.1;AY.120.2;AY.120.2.1;AY.121;AY.122;AY.122.1;AY.123;AY.124;AY.125;AY.20;AY.21;AY.22;AY.23;AY.23.1;AY.25;AY.29;AY.29.1;AY.3;AY.3.1;AY.32;AY.33;AY.34;AY.34.1;AY.36;AY.39;AY.39.1;AY.39.1.1;AY.39.2;AY.4;AY.4.1;AY.4.2;AY.4.2.1;AY.4.3;AY.4.4;AY.…
AY.1	SNP	1129	29402	G->T	N	D377Y	non-synonymous	1009	1014	0.995069	171	AY.1;AY.10;AY.100;AY.101;AY.102;AY.103;AY.104;AY.105;AY.106;AY.107;AY.108;AY.109;AY.11;AY.110;AY.111;AY.113;AY.114;AY.116;AY.116.1;AY.117;AY.118;AY.119;AY.12;AY.120;AY.120.1;AY.120.2;AY.120.2.1;AY.121;AY.122;AY.122.1;AY.123;AY.124;AY.125;AY.13;AY.14;AY.15;AY.16;AY.16.1;AY.19;AY.2;AY.20;AY.21;AY.22;AY.23;AY.23.1;AY.24;AY.25;AY.26;AY.27;AY.28;AY.29;AY.29.1;AY.3;AY.3.1;AY.30;AY.32;AY.33;AY.34;AY.34.…
AY.1	SNP	77	25469	C->T	ORF3a	S26L	non-synonymous	1012	1014	0.998028	164	AY.1;AY.10;AY.100;AY.101;AY.102;AY.103;AY.104;AY.105;AY.106;AY.107;AY.108;AY.109;AY.11;AY.110;AY.111;AY.113;AY.114;AY.116;AY.116.1;AY.117;AY.118;AY.119;AY.12;AY.120;AY.120.1;AY.120.2;AY.120.2.1;AY.121;AY.122;AY.122.1;AY.123;AY.124;AY.125;AY.13;AY.14;AY.15;AY.16;AY.16.1;AY.19;AY.2;AY.20;AY.21;AY.22;AY.23;AY.23.1;AY.24;AY.25;AY.26;AY.27;AY.28;AY.29;AY.29.1;AY.3;AY.3.1;AY.30;AY.32;AY.33;AY.34;AY.34.…
AY.1	SNP	157	25549	C->T	ORF3a	L53F	non-synonymous	669	1014	0.659763	1	AY.1
AY.1	SNP	245	27638	T->C	ORF7a	V82A	non-synonymous	1008	1014	0.994083	164	AY.1;AY.10;AY.100;AY.101;AY.102;AY.103;AY.104;AY.105;AY.106;AY.107;AY.108;AY.109;AY.11;AY.110;AY.111;AY.113;AY.114;AY.116;AY.116.1;AY.117;AY.118;AY.119;AY.12;AY.120;AY.120.1;AY.120.2;AY.120.2.1;AY.121;AY.122;AY.122.1;AY.123;AY.124;AY.125;AY.13;AY.14;AY.15;AY.16;AY.16.1;AY.19;AY.2;AY.20;AY.21;AY.22;AY.23;AY.23.1;AY.24;AY.25;AY.26;AY.27;AY.28;AY.29;AY.29.1;AY.3;AY.3.1;AY.30;AY.32;AY.33;AY.34;AY.34.…
AY.1	SNP	359	27752	C->T	ORF7a	T120I	non-synonymous	1012	1014	0.998028	165	AY.1;AY.10;AY.100;AY.101;AY.102;AY.103;AY.104;AY.105;AY.106;AY.107;AY.108;AY.109;AY.11;AY.110;AY.111;AY.113;AY.114;AY.116;AY.116.1;AY.117;AY.118;AY.119;AY.12;AY.120;AY.120.1;AY.120.2;AY.120.2.1;AY.121;AY.122;AY.122.1;AY.123;AY.124;AY.125;AY.13;AY.14;AY.15;AY.16;AY.16.1;AY.19;AY.2;AY.20;AY.21;AY.22;AY.23;AY.23.1;AY.24;AY.25;AY.26;AY.27;AY.28;AY.29;AY.29.1;AY.3;AY.3.1;AY.30;AY.32;AY.33;AY.34;AY.34.…
AY.1	SNP	119	27874	C->T	ORF7b	T40I	non-synonymous	1008	1014	0.994083	110	AY.1;AY.100;AY.101;AY.102;AY.103;AY.104;AY.105;AY.106;AY.107;AY.108;AY.109;AY.110;AY.111;AY.113;AY.114;AY.116;AY.116.1;AY.117;AY.118;AY.119;AY.12;AY.120;AY.120.1;AY.120.2;AY.120.2.1;AY.121;AY.122;AY.122.1;AY.123;AY.124;AY.125;AY.20;AY.21;AY.22;AY.23;AY.23.1;AY.25;AY.29;AY.29.1;AY.3;AY.3.1;AY.32;AY.33;AY.34;AY.34.1;AY.36;AY.39;AY.39.1;AY.39.1.1;AY.39.2;AY.4;AY.4.1;AY.4.2;AY.4.2.1;AY.4.3;AY.4.4;AY.…
AY.1	deletion	355~360	28248~28253	GATTTC->------	ORF8	-	non-synonymous	1008	1014	0.994083	162	A.27;AY.1;AY.10;AY.100;AY.101;AY.102;AY.103;AY.104;AY.105;AY.106;AY.107;AY.108;AY.109;AY.11;AY.110;AY.111;AY.113;AY.114;AY.116;AY.116.1;AY.117;AY.118;AY.119;AY.12;AY.120;AY.120.1;AY.120.2;AY.120.2.1;AY.121;AY.122;AY.122.1;AY.123;AY.124;AY.125;AY.13;AY.14;AY.15;AY.16;AY.16.1;AY.19;AY.2;AY.20;AY.21;AY.22;AY.23;AY.23.1;AY.24;AY.25;AY.26;AY.27;AY.28;AY.29;AY.29.1;AY.3;AY.3.1;AY.30;AY.32;AY.33;AY.34;A…
AY.1	SNP	947	14408	C->T	RdRp	P316L	non-synonymous	1013	1014	0.999014	677	AB.1;AD.1;AD.2;AE.8;AH.3;AM.4;AP.1;AU.1;AU.2;AU.3;AV.1;AW.1;AY.1;AY.10;AY.100;AY.101;AY.102;AY.103;AY.104;AY.105;AY.106;AY.107;AY.108;AY.109;AY.11;AY.110;AY.111;AY.113;AY.114;AY.116;AY.116.1;AY.117;AY.118;AY.119;AY.12;AY.120;AY.120.1;AY.120.2;AY.120.2.1;AY.121;AY.122;AY.122.1;AY.123;AY.124;AY.125;AY.13;AY.14;AY.15;AY.16;AY.16.1;AY.19;AY.2;AY.20;AY.21;AY.22;AY.23;AY.23.1;AY.24;AY.25;AY.26;AY.27;AY…
AY.1	SNP	56	21618	C->G	S	T19R	non-synonymous	1010	1014	0.996055	163	AY.1;AY.10;AY.100;AY.101;AY.102;AY.103;AY.104;AY.105;AY.106;AY.107;AY.108;AY.109;AY.11;AY.110;AY.111;AY.113;AY.114;AY.116;AY.116.1;AY.117;AY.118;AY.119;AY.12;AY.120;AY.120.1;AY.120.2;AY.120.2.1;AY.121;AY.122;AY.122.1;AY.123;AY.124;AY.125;AY.13;AY.14;AY.15;AY.16;AY.16.1;AY.19;AY.2;AY.20;AY.21;AY.22;AY.23;AY.23.1;AY.24;AY.25;AY.26;AY.27;AY.28;AY.29;AY.29.1;AY.3;AY.3.1;AY.30;AY.32;AY.33;AY.34;AY.34.…
AY.1	SNP	284	21846	C->T	S	T95I	non-synonymous	979	1014	0.965483	74	AV.1;AY.1;AY.100;AY.101;AY.102;AY.104;AY.105;AY.106;AY.107;AY.108;AY.109;AY.110;AY.111;AY.113;AY.114;AY.116;AY.116.1;AY.117;AY.118;AY.119;AY.120;AY.120.1;AY.120.2;AY.120.2.1;AY.121;AY.122.1;AY.123;AY.124;AY.125;AY.20;AY.21;AY.22;AY.29;AY.29.1;AY.34;AY.34.1;AY.36;AY.39;AY.39.1;AY.39.1.1;AY.39.2;AY.4;AY.4.1;AY.4.2;AY.4.2.1;AY.4.3;AY.4.4;AY.4.5;AY.42;AY.78;AY.85;AY.89;AY.92;AZ.1;AZ.2;AZ.3;AZ.4;AZ.5;…
AY.1	SNP	425	21987	G->A	S	G142D	non-synonymous	787	1014	0.776134	124	AV.1;AY.1;AY.10;AY.103;AY.104;AY.105;AY.106;AY.107;AY.108;AY.109;AY.11;AY.110;AY.111;AY.113;AY.114;AY.116;AY.116.1;AY.117;AY.118;AY.119;AY.120;AY.120.1;AY.120.2;AY.120.2.1;AY.122;AY.122.1;AY.123;AY.13;AY.14;AY.16.1;AY.2;AY.20;AY.23;AY.23.1;AY.25;AY.26;AY.27;AY.28;AY.29;AY.29.1;AY.3;AY.3.1;AY.33;AY.34;AY.36;AY.37;AY.38;AY.39;AY.39.1;AY.39.1.1;AY.4;AY.4.1;AY.4.2;AY.4.2.1;AY.4.3;AY.4.4;AY.4.5;AY.40;…
AY.1	SNP	773	22335	G->T	S	W258L	non-synonymous	962	1014	0.948718	2	AY.1;AZ.5
AY.1	SNP	1251	22813	G->T	S	K417N	non-synonymous	1014	1014	1	10	AY.1;AY.2;B.1.1.529;B.1.351;B.1.351.2;B.1.351.3;B.1.351.5;BA.1;BA.2;BA.3
AY.1	SNP	1355	22917	T->G	S	L452R	non-synonymous	1013	1014	0.999014	182	A.2.5;A.2.5.1;A.2.5.2;A.21;A.27;AY.1;AY.10;AY.100;AY.101;AY.102;AY.103;AY.104;AY.105;AY.106;AY.107;AY.108;AY.109;AY.11;AY.110;AY.111;AY.113;AY.114;AY.116;AY.116.1;AY.117;AY.118;AY.119;AY.12;AY.120;AY.120.1;AY.120.2;AY.120.2.1;AY.121;AY.122;AY.122.1;AY.123;AY.124;AY.125;AY.13;AY.14;AY.15;AY.16;AY.16.1;AY.19;AY.2;AY.20;AY.21;AY.22;AY.23;AY.23.1;AY.24;AY.25;AY.26;AY.27;AY.28;AY.29;AY.29.1;AY.3;AY.3.…
AY.1	SNP	1433	22995	C->A	S	T478K	non-synonymous	1014	1014	1	169	AY.1;AY.10;AY.100;AY.101;AY.102;AY.103;AY.104;AY.105;AY.106;AY.107;AY.108;AY.109;AY.11;AY.110;AY.111;AY.113;AY.114;AY.116;AY.116.1;AY.117;AY.118;AY.119;AY.12;AY.120;AY.120.1;AY.120.2;AY.120.2.1;AY.121;AY.122;AY.122.1;AY.123;AY.124;AY.125;AY.13;AY.14;AY.15;AY.16;AY.16.1;AY.19;AY.2;AY.20;AY.21;AY.22;AY.23;AY.23.1;AY.24;AY.25;AY.26;AY.27;AY.28;AY.29;AY.29.1;AY.3;AY.3.1;AY.30;AY.32;AY.33;AY.34;AY.34.…
AY.1	SNP	1841	23403	A->G	S	D614G	non-synonymous	1014	1014	1	678	A.2.5;A.2.5.1;A.2.5.2;AB.1;AD.1;AD.2;AE.8;AH.3;AM.4;AP.1;AU.1;AU.2;AU.3;AV.1;AW.1;AY.1;AY.10;AY.100;AY.101;AY.102;AY.103;AY.104;AY.105;AY.106;AY.107;AY.108;AY.109;AY.11;AY.110;AY.111;AY.113;AY.114;AY.116;AY.116.1;AY.117;AY.118;AY.119;AY.12;AY.120;AY.120.1;AY.120.2;AY.120.2.1;AY.121;AY.122;AY.122.1;AY.123;AY.124;AY.125;AY.13;AY.14;AY.15;AY.16;AY.16.1;AY.19;AY.2;AY.20;AY.21;AY.22;AY.23;AY.23.1;AY.2…
AY.1	SNP	2042	23604	C->G	S	P681R	non-synonymous	1013	1014	0.999014	171	A.23.1;AU.2;AU.3;AY.1;AY.10;AY.100;AY.101;AY.102;AY.103;AY.104;AY.105;AY.106;AY.107;AY.108;AY.109;AY.11;AY.110;AY.111;AY.113;AY.114;AY.116;AY.116.1;AY.117;AY.118;AY.119;AY.12;AY.120;AY.120.1;AY.120.2;AY.120.2.1;AY.121;AY.122;AY.122.1;AY.123;AY.124;AY.125;AY.13;AY.14;AY.15;AY.16;AY.16.1;AY.19;AY.2;AY.20;AY.21;AY.22;AY.23;AY.23.1;AY.24;AY.25;AY.26;AY.27;AY.28;AY.29;AY.29.1;AY.3;AY.3.1;AY.30;AY.32;A…
AY.1	SNP	2848	24410	G->A	S	D950N	non-synonymous	968	1014	0.954635	166	AY.1;AY.10;AY.100;AY.101;AY.102;AY.103;AY.104;AY.105;AY.106;AY.107;AY.108;AY.109;AY.11;AY.110;AY.111;AY.113;AY.114;AY.116;AY.116.1;AY.117;AY.118;AY.119;AY.12;AY.120;AY.120.1;AY.120.2;AY.120.2.1;AY.121;AY.122;AY.122.1;AY.123;AY.124;AY.125;AY.13;AY.14;AY.15;AY.16;AY.16.1;AY.19;AY.2;AY.20;AY.21;AY.22;AY.23;AY.23.1;AY.24;AY.25;AY.26;AY.27;AY.28;AY.29;AY.29.1;AY.3;AY.3.1;AY.30;AY.32;AY.33;AY.34;AY.34.…
AY.1	deletion	467~472	22029~22034	AGTTCA->------	S	-	non-synonymous	987	1014	0.973373	163	AY.1;AY.10;AY.100;AY.101;AY.102;AY.103;AY.104;AY.105;AY.106;AY.107;AY.108;AY.109;AY.11;AY.110;AY.111;AY.113;AY.114;AY.116;AY.116.1;AY.117;AY.118;AY.119;AY.12;AY.120;AY.120.1;AY.120.2;AY.120.2.1;AY.121;AY.122;AY.122.1;AY.123;AY.124;AY.125;AY.13;AY.14;AY.15;AY.16;AY.16.1;AY.19;AY.2;AY.20;AY.21;AY.22;AY.23;AY.23.1;AY.24;AY.25;AY.26;AY.27;AY.28;AY.29;AY.29.1;AY.3;AY.3.1;AY.30;AY.32;AY.33;AY.34;AY.34.…
AY.1	SNP	68	29742	G->T	UTR3	R23L	non-synonymous	980	1014	0.966469	164	AY.1;AY.10;AY.100;AY.101;AY.102;AY.103;AY.104;AY.105;AY.106;AY.107;AY.108;AY.109;AY.11;AY.110;AY.111;AY.113;AY.114;AY.116;AY.116.1;AY.117;AY.118;AY.119;AY.12;AY.120;AY.120.1;AY.120.2;AY.120.2.1;AY.121;AY.122;AY.122.1;AY.123;AY.124;AY.125;AY.13;AY.14;AY.15;AY.16;AY.16.1;AY.19;AY.2;AY.20;AY.21;AY.22;AY.23;AY.23.1;AY.24;AY.25;AY.26;AY.27;AY.28;AY.29;AY.29.1;AY.3;AY.3.1;AY.30;AY.32;AY.33;AY.34;AY.34.…
AY.1	SNP	210	210	G->T	UTR5	V70V	synonymous	1013	1014	0.999014	164	AY.1;AY.10;AY.100;AY.101;AY.102;AY.103;AY.104;AY.105;AY.106;AY.107;AY.108;AY.109;AY.11;AY.110;AY.111;AY.113;AY.114;AY.116;AY.116.1;AY.117;AY.118;AY.119;AY.12;AY.120;AY.120.1;AY.120.2;AY.120.2.1;AY.121;AY.122;AY.122.1;AY.123;AY.124;AY.125;AY.13;AY.14;AY.15;AY.16;AY.16.1;AY.19;AY.2;AY.20;AY.21;AY.22;AY.23;AY.23.1;AY.24;AY.25;AY.26;AY.27;AY.28;AY.29;AY.29.1;AY.3;AY.3.1;AY.30;AY.32;AY.33;AY.34;AY.34.…
AY.1	SNP	241	241	C->T	UTR5	R81C	non-synonymous	1013	1014	0.999014	677	AB.1;AD.1;AD.2;AE.8;AH.3;AM.4;AP.1;AU.1;AU.2;AU.3;AV.1;AW.1;AY.1;AY.10;AY.100;AY.101;AY.102;AY.103;AY.104;AY.105;AY.106;AY.107;AY.108;AY.109;AY.11;AY.110;AY.111;AY.113;AY.114;AY.116;AY.116.1;AY.117;AY.118;AY.119;AY.12;AY.120;AY.120.1;AY.120.2;AY.120.2.1;AY.121;AY.122;AY.122.1;AY.123;AY.124;AY.125;AY.13;AY.14;AY.15;AY.16;AY.16.1;AY.19;AY.2;AY.20;AY.21;AY.22;AY.23;AY.23.1;AY.24;AY.25;AY.26;AY.27;AY…
AY.1	SNP	816	20436	C->T	endoRNAse	D272D	synonymous	672	1014	0.662722	2	AY.1;P.4
AY.1	SNP	1181	19220	C->T	exonuclease	A394V	non-synonymous	988	1014	0.974359	110	AY.1;AY.100;AY.101;AY.102;AY.103;AY.104;AY.105;AY.106;AY.107;AY.108;AY.109;AY.110;AY.111;AY.113;AY.114;AY.116;AY.116.1;AY.117;AY.118;AY.119;AY.12;AY.120;AY.120.1;AY.120.2;AY.120.2.1;AY.121;AY.122;AY.122.1;AY.123;AY.124;AY.125;AY.20;AY.21;AY.22;AY.23;AY.23.1;AY.25;AY.29;AY.29.1;AY.3;AY.3.1;AY.32;AY.33;AY.34;AY.34.1;AY.36;AY.39;AY.39.1;AY.39.1.1;AY.39.2;AY.4;AY.4.1;AY.4.2;AY.4.2.1;AY.4.3;AY.4.4;AY.…
AY.1	SNP	230	16466	C->T	helicase	P77L	non-synonymous	1013	1014	0.999014	169	A.2.5;A.2.5.1;A.2.5.2;A.27;AY.1;AY.10;AY.100;AY.101;AY.102;AY.103;AY.104;AY.105;AY.106;AY.107;AY.108;AY.109;AY.11;AY.110;AY.111;AY.113;AY.114;AY.116;AY.116.1;AY.117;AY.118;AY.119;AY.12;AY.120;AY.120.1;AY.120.2;AY.120.2.1;AY.121;AY.122;AY.122.1;AY.123;AY.124;AY.125;AY.13;AY.14;AY.15;AY.16;AY.16.1;AY.19;AY.2;AY.20;AY.21;AY.22;AY.23;AY.23.1;AY.24;AY.25;AY.26;AY.27;AY.28;AY.29;AY.29.1;AY.3;AY.3.1;AY.…
AY.1	SNP	1467	2272	G->C	nsp2	K489N	non-synonymous	674	1014	0.664694	1	AY.1
AY.1	SNP	318	3037	C->T	nsp3	F106F	synonymous	1009	1014	0.995069	676	AB.1;AD.1;AD.2;AE.8;AH.3;AM.4;AP.1;AU.1;AU.2;AU.3;AV.1;AW.1;AY.1;AY.10;AY.100;AY.101;AY.102;AY.103;AY.104;AY.105;AY.106;AY.107;AY.108;AY.109;AY.11;AY.110;AY.111;AY.113;AY.114;AY.116;AY.116.1;AY.117;AY.118;AY.119;AY.12;AY.120;AY.120.1;AY.120.2;AY.120.2.1;AY.121;AY.122;AY.122.1;AY.123;AY.124;AY.125;AY.13;AY.14;AY.15;AY.16;AY.16.1;AY.19;AY.2;AY.20;AY.21;AY.22;AY.23;AY.23.1;AY.24;AY.25;AY.26;AY.27;AY…
AY.1	SNP	1462	4181	G->T	nsp3	A488S	non-synonymous	1010	1014	0.996055	110	AY.1;AY.100;AY.101;AY.102;AY.103;AY.104;AY.105;AY.106;AY.107;AY.108;AY.109;AY.110;AY.111;AY.113;AY.114;AY.116;AY.116.1;AY.117;AY.118;AY.119;AY.12;AY.120;AY.120.1;AY.120.2;AY.120.2.1;AY.121;AY.122;AY.122.1;AY.123;AY.124;AY.125;AY.20;AY.21;AY.22;AY.23;AY.23.1;AY.25;AY.29;AY.29.1;AY.3;AY.3.1;AY.32;AY.33;AY.34;AY.34.1;AY.36;AY.39;AY.39.1;AY.39.1.1;AY.39.2;AY.4;AY.4.1;AY.4.2;AY.4.2.1;AY.4.3;AY.4.4;AY.…
AY.1	SNP	3683	6402	C->T	nsp3	P1228L	non-synonymous	990	1014	0.976331	113	AY.1;AY.100;AY.101;AY.102;AY.103;AY.104;AY.105;AY.106;AY.107;AY.108;AY.109;AY.110;AY.111;AY.113;AY.114;AY.116;AY.116.1;AY.117;AY.118;AY.119;AY.12;AY.120;AY.120.1;AY.120.2;AY.120.2.1;AY.121;AY.122;AY.122.1;AY.123;AY.124;AY.125;AY.20;AY.21;AY.22;AY.23;AY.23.1;AY.25;AY.29;AY.29.1;AY.3;AY.3.1;AY.32;AY.33;AY.34;AY.34.1;AY.36;AY.39;AY.39.1;AY.39.1.1;AY.39.2;AY.4;AY.4.1;AY.4.2;AY.4.2.1;AY.4.3;AY.4.4;AY.…
AY.1	SNP	4405	7124	C->T	nsp3	P1469S	non-synonymous	1011	1014	0.997041	115	AY.1;AY.100;AY.101;AY.102;AY.103;AY.104;AY.105;AY.106;AY.107;AY.108;AY.109;AY.110;AY.111;AY.113;AY.114;AY.116;AY.116.1;AY.117;AY.118;AY.119;AY.12;AY.120;AY.120.1;AY.120.2;AY.120.2.1;AY.121;AY.122;AY.122.1;AY.123;AY.124;AY.125;AY.20;AY.21;AY.22;AY.23;AY.23.1;AY.25;AY.29;AY.29.1;AY.3;AY.3.1;AY.32;AY.33;AY.34;AY.34.1;AY.36;AY.39;AY.39.1;AY.39.1.1;AY.39.2;AY.4;AY.4.1;AY.4.2;AY.4.2.1;AY.4.3;AY.4.4;AY.…
AY.1	SNP	5343	8062	A->G	nsp3	S1781S	synonymous	674	1014	0.664694	1	AY.1
AY.1	SNP	1475	10029	C->T	nsp4	T492I	non-synonymous	1009	1014	0.995069	125	A.2.5;A.2.5.1;A.2.5.2;AY.1;AY.100;AY.101;AY.102;AY.103;AY.104;AY.105;AY.106;AY.107;AY.108;AY.109;AY.110;AY.111;AY.113;AY.114;AY.116;AY.116.1;AY.117;AY.118;AY.119;AY.12;AY.120;AY.120.1;AY.120.2;AY.120.2.1;AY.121;AY.122;AY.122.1;AY.123;AY.124;AY.125;AY.20;AY.21;AY.22;AY.23;AY.23.1;AY.25;AY.29;AY.29.1;AY.3;AY.3.1;AY.32;AY.33;AY.34;AY.34.1;AY.36;AY.39;AY.39.1;AY.39.1.1;AY.39.2;AY.4;AY.4.1;AY.4.2;AY.4…
AY.1	SNP	432	8986	C->T	nsp4	D144D	synonymous	1011	1014	0.997041	111	AY.1;AY.100;AY.101;AY.102;AY.103;AY.104;AY.105;AY.106;AY.107;AY.108;AY.109;AY.110;AY.111;AY.113;AY.114;AY.116;AY.116.1;AY.117;AY.118;AY.119;AY.12;AY.120;AY.120.1;AY.120.2;AY.120.2.1;AY.121;AY.122;AY.122.1;AY.123;AY.124;AY.125;AY.20;AY.21;AY.22;AY.23;AY.23.1;AY.25;AY.29;AY.29.1;AY.3;AY.3.1;AY.32;AY.33;AY.34;AY.34.1;AY.36;AY.39;AY.39.1;AY.39.1.1;AY.39.2;AY.4;AY.4.1;AY.4.2;AY.4.2.1;AY.4.3;AY.4.4;AY.…
AY.1	SNP	499	9053	G->T	nsp4	V167L	non-synonymous	1010	1014	0.996055	111	AY.1;AY.100;AY.101;AY.102;AY.103;AY.104;AY.105;AY.106;AY.107;AY.108;AY.109;AY.110;AY.111;AY.113;AY.114;AY.116;AY.116.1;AY.117;AY.118;AY.119;AY.12;AY.120;AY.120.1;AY.120.2;AY.120.2.1;AY.121;AY.122;AY.122.1;AY.123;AY.124;AY.125;AY.20;AY.21;AY.22;AY.23;AY.23.1;AY.25;AY.29;AY.29.1;AY.3;AY.3.1;AY.32;AY.33;AY.34;AY.34.1;AY.36;AY.39;AY.39.1;AY.39.1.1;AY.39.2;AY.4;AY.4.1;AY.4.2;AY.4.2.1;AY.4.3;AY.4.4;AY.…
AY.1	SNP	229	11201	A->G	nsp6	T77A	non-synonymous	1009	1014	0.995069	111	AY.1;AY.100;AY.101;AY.102;AY.103;AY.104;AY.105;AY.106;AY.107;AY.108;AY.109;AY.110;AY.111;AY.113;AY.114;AY.116;AY.116.1;AY.117;AY.118;AY.119;AY.12;AY.120;AY.120.1;AY.120.2;AY.120.2.1;AY.121;AY.122;AY.122.1;AY.123;AY.124;AY.125;AY.20;AY.21;AY.22;AY.23;AY.23.1;AY.25;AY.29;AY.29.1;AY.3;AY.3.1;AY.32;AY.33;AY.34;AY.34.1;AY.36;AY.39;AY.39.1;AY.39.1.1;AY.39.2;AY.4;AY.4.1;AY.4.2;AY.4.2.1;AY.4.3;AY.4.4;AY.…
AY.1	SNP	360	11332	A->G	nsp6	V120V	synonymous	1009	1014	0.995069	110	AY.1;AY.100;AY.101;AY.102;AY.103;AY.104;AY.105;AY.106;AY.107;AY.108;AY.109;AY.110;AY.111;AY.113;AY.114;AY.116;AY.116.1;AY.117;AY.118;AY.119;AY.12;AY.120;AY.120.1;AY.120.2;AY.120.2.1;AY.121;AY.122;AY.122.1;AY.123;AY.124;AY.125;AY.20;AY.21;AY.22;AY.23;AY.23.1;AY.25;AY.29;AY.29.1;AY.3;AY.3.1;AY.32;AY.33;AY.34;AY.34.1;AY.36;AY.39;AY.39.1;AY.39.1.1;AY.39.2;AY.4;AY.4.1;AY.4.2;AY.4.2.1;AY.4.3;AY.4.4;AY.…
AY.10	SNP	245	26767	T->C	M	I82T	non-synonymous	776	776	1	179	AY.1;AY.10;AY.100;AY.101;AY.102;AY.103;AY.104;AY.105;AY.106;AY.107;AY.108;AY.109;AY.11;AY.110;AY.111;AY.113;AY.114;AY.116;AY.116.1;AY.117;AY.118;AY.119;AY.12;AY.120;AY.120.1;AY.120.2;AY.120.2.1;AY.121;AY.122;AY.122.1;AY.123;AY.124;AY.125;AY.13;AY.14;AY.15;AY.16;AY.16.1;AY.19;AY.2;AY.20;AY.21;AY.22;AY.23;AY.23.1;AY.24;AY.25;AY.26;AY.27;AY.28;AY.29;AY.29.1;AY.3;AY.3.1;AY.30;AY.32;AY.33;AY.34;AY.34.…
AY.10	SNP	188	28461	A->G	N	D63G	non-synonymous	775	776	0.998711	163	AY.1;AY.10;AY.100;AY.101;AY.102;AY.103;AY.104;AY.105;AY.106;AY.107;AY.108;AY.109;AY.11;AY.110;AY.111;AY.113;AY.114;AY.116;AY.116.1;AY.117;AY.118;AY.119;AY.12;AY.120;AY.120.1;AY.120.2;AY.120.2.1;AY.121;AY.122;AY.122.1;AY.123;AY.124;AY.125;AY.13;AY.14;AY.15;AY.16;AY.16.1;AY.19;AY.2;AY.20;AY.21;AY.22;AY.23;AY.23.1;AY.24;AY.25;AY.26;AY.27;AY.28;AY.29;AY.29.1;AY.3;AY.3.1;AY.30;AY.32;AY.33;AY.34;AY.34.…
AY.10	SNP	608	28881	G->T	N	R203M	non-synonymous	775	776	0.998711	165	AY.1;AY.10;AY.100;AY.101;AY.102;AY.103;AY.104;AY.105;AY.106;AY.107;AY.108;AY.109;AY.11;AY.110;AY.111;AY.113;AY.114;AY.116;AY.116.1;AY.117;AY.118;AY.119;AY.12;AY.120;AY.120.1;AY.120.2;AY.120.2.1;AY.121;AY.122;AY.122.1;AY.123;AY.124;AY.125;AY.13;AY.14;AY.15;AY.16;AY.16.1;AY.19;AY.2;AY.20;AY.21;AY.22;AY.23;AY.23.1;AY.24;AY.25;AY.26;AY.27;AY.28;AY.29;AY.29.1;AY.3;AY.3.1;AY.30;AY.32;AY.33;AY.34;AY.34.…
AY.10	SNP	1129	29402	G->T	N	D377Y	non-synonymous	775	776	0.998711	171	AY.1;AY.10;AY.100;AY.101;AY.102;AY.103;AY.104;AY.105;AY.106;AY.107;AY.108;AY.109;AY.11;AY.110;AY.111;AY.113;AY.114;AY.116;AY.116.1;AY.117;AY.118;AY.119;AY.12;AY.120;AY.120.1;AY.120.2;AY.120.2.1;AY.121;AY.122;AY.122.1;AY.123;AY.124;AY.125;AY.13;AY.14;AY.15;AY.16;AY.16.1;AY.19;AY.2;AY.20;AY.21;AY.22;AY.23;AY.23.1;AY.24;AY.25;AY.26;AY.27;AY.28;AY.29;AY.29.1;AY.3;AY.3.1;AY.30;AY.32;AY.33;AY.34;AY.34.…
AY.10	SNP	77	25469	C->T	ORF3a	S26L	non-synonymous	774	776	0.997423	164	AY.1;AY.10;AY.100;AY.101;AY.102;AY.103;AY.104;AY.105;AY.106;AY.107;AY.108;AY.109;AY.11;AY.110;AY.111;AY.113;AY.114;AY.116;AY.116.1;AY.117;AY.118;AY.119;AY.12;AY.120;AY.120.1;AY.120.2;AY.120.2.1;AY.121;AY.122;AY.122.1;AY.123;AY.124;AY.125;AY.13;AY.14;AY.15;AY.16;AY.16.1;AY.19;AY.2;AY.20;AY.21;AY.22;AY.23;AY.23.1;AY.24;AY.25;AY.26;AY.27;AY.28;AY.29;AY.29.1;AY.3;AY.3.1;AY.30;AY.32;AY.33;AY.34;AY.34.…
AY.10	SNP	245	27638	T->C	ORF7a	V82A	non-synonymous	776	776	1	164	AY.1;AY.10;AY.100;AY.101;AY.102;AY.103;AY.104;AY.105;AY.106;AY.107;AY.108;AY.109;AY.11;AY.110;AY.111;AY.113;AY.114;AY.116;AY.116.1;AY.117;AY.118;AY.119;AY.12;AY.120;AY.120.1;AY.120.2;AY.120.2.1;AY.121;AY.122;AY.122.1;AY.123;AY.124;AY.125;AY.13;AY.14;AY.15;AY.16;AY.16.1;AY.19;AY.2;AY.20;AY.21;AY.22;AY.23;AY.23.1;AY.24;AY.25;AY.26;AY.27;AY.28;AY.29;AY.29.1;AY.3;AY.3.1;AY.30;AY.32;AY.33;AY.34;AY.34.…
AY.10	SNP	359	27752	C->T	ORF7a	T120I	non-synonymous	776	776	1	165	AY.1;AY.10;AY.100;AY.101;AY.102;AY.103;AY.104;AY.105;AY.106;AY.107;AY.108;AY.109;AY.11;AY.110;AY.111;AY.113;AY.114;AY.116;AY.116.1;AY.117;AY.118;AY.119;AY.12;AY.120;AY.120.1;AY.120.2;AY.120.2.1;AY.121;AY.122;AY.122.1;AY.123;AY.124;AY.125;AY.13;AY.14;AY.15;AY.16;AY.16.1;AY.19;AY.2;AY.20;AY.21;AY.22;AY.23;AY.23.1;AY.24;AY.25;AY.26;AY.27;AY.28;AY.29;AY.29.1;AY.3;AY.3.1;AY.30;AY.32;AY.33;AY.34;AY.34.…
AY.10	deletion	355~360	28248~28253	GATTTC->------	ORF8	-	non-synonymous	765	776	0.985825	162	A.27;AY.1;AY.10;AY.100;AY.101;AY.102;AY.103;AY.104;AY.105;AY.106;AY.107;AY.108;AY.109;AY.11;AY.110;AY.111;AY.113;AY.114;AY.116;AY.116.1;AY.117;AY.118;AY.119;AY.12;AY.120;AY.120.1;AY.120.2;AY.120.2.1;AY.121;AY.122;AY.122.1;AY.123;AY.124;AY.125;AY.13;AY.14;AY.15;AY.16;AY.16.1;AY.19;AY.2;AY.20;AY.21;AY.22;AY.23;AY.23.1;AY.24;AY.25;AY.26;AY.27;AY.28;AY.29;AY.29.1;AY.3;AY.3.1;AY.30;AY.32;AY.33;AY.34;A…
AY.10	SNP	204	13665	C->T	RdRp	H68H	synonymous	702	776	0.904639	5	AY.10;B.1.1.227;B.1.544;B.1.573;B.1.595.4
AY.10	SNP	947	14408	C->T	RdRp	P316L	non-synonymous	776	776	1	677	AB.1;AD.1;AD.2;AE.8;AH.3;AM.4;AP.1;AU.1;AU.2;AU.3;AV.1;AW.1;AY.1;AY.10;AY.100;AY.101;AY.102;AY.103;AY.104;AY.105;AY.106;AY.107;AY.108;AY.109;AY.11;AY.110;AY.111;AY.113;AY.114;AY.116;AY.116.1;AY.117;AY.118;AY.119;AY.12;AY.120;AY.120.1;AY.120.2;AY.120.2.1;AY.121;AY.122;AY.122.1;AY.123;AY.124;AY.125;AY.13;AY.14;AY.15;AY.16;AY.16.1;AY.19;AY.2;AY.20;AY.21;AY.22;AY.23;AY.23.1;AY.24;AY.25;AY.26;AY.27;AY…
AY.10	SNP	56	21618	C->G	S	T19R	non-synonymous	776	776	1	163	AY.1;AY.10;AY.100;AY.101;AY.102;AY.103;AY.104;AY.105;AY.106;AY.107;AY.108;AY.109;AY.11;AY.110;AY.111;AY.113;AY.114;AY.116;AY.116.1;AY.117;AY.118;AY.119;AY.12;AY.120;AY.120.1;AY.120.2;AY.120.2.1;AY.121;AY.122;AY.122.1;AY.123;AY.124;AY.125;AY.13;AY.14;AY.15;AY.16;AY.16.1;AY.19;AY.2;AY.20;AY.21;AY.22;AY.23;AY.23.1;AY.24;AY.25;AY.26;AY.27;AY.28;AY.29;AY.29.1;AY.3;AY.3.1;AY.30;AY.32;AY.33;AY.34;AY.34.…
AY.10	SNP	425	21987	G->A	S	G142D	non-synonymous	573	776	0.738402	124	AV.1;AY.1;AY.10;AY.103;AY.104;AY.105;AY.106;AY.107;AY.108;AY.109;AY.11;AY.110;AY.111;AY.113;AY.114;AY.116;AY.116.1;AY.117;AY.118;AY.119;AY.120;AY.120.1;AY.120.2;AY.120.2.1;AY.122;AY.122.1;AY.123;AY.13;AY.14;AY.16.1;AY.2;AY.20;AY.23;AY.23.1;AY.25;AY.26;AY.27;AY.28;AY.29;AY.29.1;AY.3;AY.3.1;AY.33;AY.34;AY.36;AY.37;AY.38;AY.39;AY.39.1;AY.39.1.1;AY.4;AY.4.1;AY.4.2;AY.4.2.1;AY.4.3;AY.4.4;AY.4.5;AY.40;…
AY.10	SNP	665	22227	C->T	S	A222V	non-synonymous	737	776	0.949742	104	AY.10;AY.11;AY.19;AY.2;AY.24;AY.26;AY.27;AY.28;AY.37;AY.38;AY.4.2;AY.4.2.1;AY.47;AY.55;AY.56;AY.57;AY.58;AY.59;AY.60;AY.61;AY.62;AY.63;AY.64;AY.65;AY.66;AY.67;AY.68;AY.69;AY.70;AY.71;AY.72;AY.73;AY.74;AY.75;AY.75.2;AY.75.3;AY.9;AY.9.1;AY.9.2;AY.9.2.1;B.1.177;B.1.177.10;B.1.177.11;B.1.177.12;B.1.177.14;B.1.177.15;B.1.177.16;B.1.177.17;B.1.177.18;B.1.177.19;B.1.177.2;B.1.177.20;B.1.177.21;B.1.177.2…
AY.10	SNP	1355	22917	T->G	S	L452R	non-synonymous	767	776	0.988402	182	A.2.5;A.2.5.1;A.2.5.2;A.21;A.27;AY.1;AY.10;AY.100;AY.101;AY.102;AY.103;AY.104;AY.105;AY.106;AY.107;AY.108;AY.109;AY.11;AY.110;AY.111;AY.113;AY.114;AY.116;AY.116.1;AY.117;AY.118;AY.119;AY.12;AY.120;AY.120.1;AY.120.2;AY.120.2.1;AY.121;AY.122;AY.122.1;AY.123;AY.124;AY.125;AY.13;AY.14;AY.15;AY.16;AY.16.1;AY.19;AY.2;AY.20;AY.21;AY.22;AY.23;AY.23.1;AY.24;AY.25;AY.26;AY.27;AY.28;AY.29;AY.29.1;AY.3;AY.3.…
AY.10	SNP	1433	22995	C->A	S	T478K	non-synonymous	755	776	0.972938	169	AY.1;AY.10;AY.100;AY.101;AY.102;AY.103;AY.104;AY.105;AY.106;AY.107;AY.108;AY.109;AY.11;AY.110;AY.111;AY.113;AY.114;AY.116;AY.116.1;AY.117;AY.118;AY.119;AY.12;AY.120;AY.120.1;AY.120.2;AY.120.2.1;AY.121;AY.122;AY.122.1;AY.123;AY.124;AY.125;AY.13;AY.14;AY.15;AY.16;AY.16.1;AY.19;AY.2;AY.20;AY.21;AY.22;AY.23;AY.23.1;AY.24;AY.25;AY.26;AY.27;AY.28;AY.29;AY.29.1;AY.3;AY.3.1;AY.30;AY.32;AY.33;AY.34;AY.34.…
AY.10	SNP	1841	23403	A->G	S	D614G	non-synonymous	776	776	1	678	A.2.5;A.2.5.1;A.2.5.2;AB.1;AD.1;AD.2;AE.8;AH.3;AM.4;AP.1;AU.1;AU.2;AU.3;AV.1;AW.1;AY.1;AY.10;AY.100;AY.101;AY.102;AY.103;AY.104;AY.105;AY.106;AY.107;AY.108;AY.109;AY.11;AY.110;AY.111;AY.113;AY.114;AY.116;AY.116.1;AY.117;AY.118;AY.119;AY.12;AY.120;AY.120.1;AY.120.2;AY.120.2.1;AY.121;AY.122;AY.122.1;AY.123;AY.124;AY.125;AY.13;AY.14;AY.15;AY.16;AY.16.1;AY.19;AY.2;AY.20;AY.21;AY.22;AY.23;AY.23.1;AY.2…
AY.10	SNP	2042	23604	C->G	S	P681R	non-synonymous	771	776	0.993557	171	A.23.1;AU.2;AU.3;AY.1;AY.10;AY.100;AY.101;AY.102;AY.103;AY.104;AY.105;AY.106;AY.107;AY.108;AY.109;AY.11;AY.110;AY.111;AY.113;AY.114;AY.116;AY.116.1;AY.117;AY.118;AY.119;AY.12;AY.120;AY.120.1;AY.120.2;AY.120.2.1;AY.121;AY.122;AY.122.1;AY.123;AY.124;AY.125;AY.13;AY.14;AY.15;AY.16;AY.16.1;AY.19;AY.2;AY.20;AY.21;AY.22;AY.23;AY.23.1;AY.24;AY.25;AY.26;AY.27;AY.28;AY.29;AY.29.1;AY.3;AY.3.1;AY.30;AY.32;A…
AY.10	SNP	2172	23734	A->G	S	T724T	synonymous	714	776	0.920103	1	AY.10
AY.10	SNP	2848	24410	G->A	S	D950N	non-synonymous	735	776	0.947165	166	AY.1;AY.10;AY.100;AY.101;AY.102;AY.103;AY.104;AY.105;AY.106;AY.107;AY.108;AY.109;AY.11;AY.110;AY.111;AY.113;AY.114;AY.116;AY.116.1;AY.117;AY.118;AY.119;AY.12;AY.120;AY.120.1;AY.120.2;AY.120.2.1;AY.121;AY.122;AY.122.1;AY.123;AY.124;AY.125;AY.13;AY.14;AY.15;AY.16;AY.16.1;AY.19;AY.2;AY.20;AY.21;AY.22;AY.23;AY.23.1;AY.24;AY.25;AY.26;AY.27;AY.28;AY.29;AY.29.1;AY.3;AY.3.1;AY.30;AY.32;AY.33;AY.34;AY.34.…
AY.10	deletion	467~472	22029~22034	AGTTCA->------	S	-	non-synonymous	761	776	0.98067	163	AY.1;AY.10;AY.100;AY.101;AY.102;AY.103;AY.104;AY.105;AY.106;AY.107;AY.108;AY.109;AY.11;AY.110;AY.111;AY.113;AY.114;AY.116;AY.116.1;AY.117;AY.118;AY.119;AY.12;AY.120;AY.120.1;AY.120.2;AY.120.2.1;AY.121;AY.122;AY.122.1;AY.123;AY.124;AY.125;AY.13;AY.14;AY.15;AY.16;AY.16.1;AY.19;AY.2;AY.20;AY.21;AY.22;AY.23;AY.23.1;AY.24;AY.25;AY.26;AY.27;AY.28;AY.29;AY.29.1;AY.3;AY.3.1;AY.30;AY.32;AY.33;AY.34;AY.34.…
AY.10	SNP	68	29742	G->T	UTR3	R23L	non-synonymous	734	776	0.945876	164	AY.1;AY.10;AY.100;AY.101;AY.102;AY.103;AY.104;AY.105;AY.106;AY.107;AY.108;AY.109;AY.11;AY.110;AY.111;AY.113;AY.114;AY.116;AY.116.1;AY.117;AY.118;AY.119;AY.12;AY.120;AY.120.1;AY.120.2;AY.120.2.1;AY.121;AY.122;AY.122.1;AY.123;AY.124;AY.125;AY.13;AY.14;AY.15;AY.16;AY.16.1;AY.19;AY.2;AY.20;AY.21;AY.22;AY.23;AY.23.1;AY.24;AY.25;AY.26;AY.27;AY.28;AY.29;AY.29.1;AY.3;AY.3.1;AY.30;AY.32;AY.33;AY.34;AY.34.…
AY.10	deletion	163~229	29837~29903	CCATGTGATTTTAATAGCTTCTTAGGAGAATGACAAAAAAAAAAAAAAAAAAAAAAAAAAAAAAAAA->-------------------------------------------------------------------	UTR3	-	non-synonymous	459	776	0.591495	180	A.3;AB.1;AD.1;AD.2;AM.4;AV.1;AY.10;AY.11;AY.120;AY.4;AY.4.1;AY.40;AY.58;AY.6;AY.66;AY.7;AY.7.1;AY.8;AY.80;AY.87;AY.9;AY.90;AY.91.1;AZ.1;AZ.4;B.1.1.1;B.1.1.113;B.1.1.121;B.1.1.138;B.1.1.153;B.1.1.157;B.1.1.170;B.1.1.171;B.1.1.176;B.1.1.181;B.1.1.191;B.1.1.196;B.1.1.198;B.1.1.217;B.1.1.219;B.1.1.220;B.1.1.227;B.1.1.232;B.1.1.240;B.1.1.253;B.1.1.255;B.1.1.272;B.1.1.274;B.1.1.277;B.1.1.279;B.1.1.286;…
AY.10	SNP	210	210	G->T	UTR5	V70V	synonymous	764	776	0.984536	164	AY.1;AY.10;AY.100;AY.101;AY.102;AY.103;AY.104;AY.105;AY.106;AY.107;AY.108;AY.109;AY.11;AY.110;AY.111;AY.113;AY.114;AY.116;AY.116.1;AY.117;AY.118;AY.119;AY.12;AY.120;AY.120.1;AY.120.2;AY.120.2.1;AY.121;AY.122;AY.122.1;AY.123;AY.124;AY.125;AY.13;AY.14;AY.15;AY.16;AY.16.1;AY.19;AY.2;AY.20;AY.21;AY.22;AY.23;AY.23.1;AY.24;AY.25;AY.26;AY.27;AY.28;AY.29;AY.29.1;AY.3;AY.3.1;AY.30;AY.32;AY.33;AY.34;AY.34.…
AY.10	SNP	219	219	G->T	UTR5	P73P	synonymous	714	776	0.920103	1	AY.10
AY.10	SNP	241	241	C->T	UTR5	R81C	non-synonymous	775	776	0.998711	677	AB.1;AD.1;AD.2;AE.8;AH.3;AM.4;AP.1;AU.1;AU.2;AU.3;AV.1;AW.1;AY.1;AY.10;AY.100;AY.101;AY.102;AY.103;AY.104;AY.105;AY.106;AY.107;AY.108;AY.109;AY.11;AY.110;AY.111;AY.113;AY.114;AY.116;AY.116.1;AY.117;AY.118;AY.119;AY.12;AY.120;AY.120.1;AY.120.2;AY.120.2.1;AY.121;AY.122;AY.122.1;AY.123;AY.124;AY.125;AY.13;AY.14;AY.15;AY.16;AY.16.1;AY.19;AY.2;AY.20;AY.21;AY.22;AY.23;AY.23.1;AY.24;AY.25;AY.26;AY.27;AY…
AY.10	deletion	1~54	1~54	ATTAAAGGTTTATACCTTCCCAGGTAACAAACCAACCAACTTTCGATCTCTTGT->------------------------------------------------------	UTR5	-	non-synonymous	522	776	0.67268	217	A.23.1;A.3;AB.1;AD.1;AD.2;AE.8;AM.4;AV.1;AW.1;AY.10;AY.11;AY.120;AY.27;AY.29;AY.29.1;AY.39.1.1;AY.4;AY.4.1;AY.5;AY.50;AY.58;AY.6;AY.7;AY.75.3;AY.8;AY.86;AY.87;AY.9;AY.90;AY.93;AZ.1;AZ.4;B.1.1.1;B.1.1.113;B.1.1.121;B.1.1.138;B.1.1.153;B.1.1.157;B.1.1.170;B.1.1.171;B.1.1.176;B.1.1.181;B.1.1.191;B.1.1.196;B.1.1.198;B.1.1.214;B.1.1.217;B.1.1.219;B.1.1.220;B.1.1.227;B.1.1.232;B.1.1.240;B.1.1.253;B.1.1…
AY.10	SNP	230	16466	C->T	helicase	P77L	non-synonymous	776	776	1	169	A.2.5;A.2.5.1;A.2.5.2;A.27;AY.1;AY.10;AY.100;AY.101;AY.102;AY.103;AY.104;AY.105;AY.106;AY.107;AY.108;AY.109;AY.11;AY.110;AY.111;AY.113;AY.114;AY.116;AY.116.1;AY.117;AY.118;AY.119;AY.12;AY.120;AY.120.1;AY.120.2;AY.120.2.1;AY.121;AY.122;AY.122.1;AY.123;AY.124;AY.125;AY.13;AY.14;AY.15;AY.16;AY.16.1;AY.19;AY.2;AY.20;AY.21;AY.22;AY.23;AY.23.1;AY.24;AY.25;AY.26;AY.27;AY.28;AY.29;AY.29.1;AY.3;AY.3.1;AY.…
AY.10	SNP	651	16887	C->T	helicase	Y217Y	synonymous	444	776	0.572165	4	AY.10;B.1.1.191;B.1.1.362;B.1.149
AY.10	SNP	318	3037	C->T	nsp3	F106F	synonymous	776	776	1	676	AB.1;AD.1;AD.2;AE.8;AH.3;AM.4;AP.1;AU.1;AU.2;AU.3;AV.1;AW.1;AY.1;AY.10;AY.100;AY.101;AY.102;AY.103;AY.104;AY.105;AY.106;AY.107;AY.108;AY.109;AY.11;AY.110;AY.111;AY.113;AY.114;AY.116;AY.116.1;AY.117;AY.118;AY.119;AY.12;AY.120;AY.120.1;AY.120.2;AY.120.2.1;AY.121;AY.122;AY.122.1;AY.123;AY.124;AY.125;AY.13;AY.14;AY.15;AY.16;AY.16.1;AY.19;AY.2;AY.20;AY.21;AY.22;AY.23;AY.23.1;AY.24;AY.25;AY.26;AY.27;AY…
AY.10	SNP	2465	5184	C->T	nsp3	P822L	non-synonymous	753	776	0.970361	58	AU.1;AU.2;AU.3;AV.1;AY.10;AY.11;AY.13;AY.14;AY.15;AY.16;AY.16.1;AY.19;AY.2;AY.24;AY.26;AY.27;AY.28;AY.30;AY.35;AY.37;AY.38;AY.40;AY.47;AY.48;AY.50;AY.51;AY.52;AY.53;AY.55;AY.56;AY.57;AY.58;AY.59;AY.60;AY.61;AY.62;AY.63;AY.64;AY.65;AY.66;AY.67;AY.68;AY.69;AY.70;AY.71;AY.72;AY.73;AY.74;AY.75;AY.75.2;AY.75.3;AY.8;AY.9;AY.9.1;AY.9.2;AY.9.2.1;B.1.459;B.1.466.2
AY.10	SNP	2865	5584	A->G	nsp3	T955T	synonymous	712	776	0.917526	37	AY.10;AY.11;AY.19;AY.2;AY.24;AY.26;AY.27;AY.28;AY.37;AY.38;AY.47;AY.55;AY.56;AY.58;AY.59;AY.60;AY.61;AY.62;AY.63;AY.64;AY.65;AY.66;AY.67;AY.68;AY.69;AY.70;AY.71;AY.72;AY.73;AY.74;AY.75;AY.75.2;AY.75.3;AY.9;AY.9.1;AY.9.2;AY.9.2.1
AY.10	SNP	97	8651	A->G	nsp4	M33V	non-synonymous	714	776	0.920103	1	AY.10
AY.10	SNP	972	9526	G->T	nsp4	M324I	non-synonymous	714	776	0.920103	19	AB.1;AY.10;B.1.160;B.1.160.11;B.1.160.14;B.1.160.15;B.1.160.16;B.1.160.17;B.1.160.18;B.1.160.23;B.1.160.24;B.1.160.26;B.1.160.28;B.1.160.29;B.1.160.30;B.1.160.32;B.1.160.33;B.1.160.7;B.1.160.8
AY.10	SNP	1337	9891	C->T	nsp4	A446V	non-synonymous	753	776	0.970361	62	AV.1;AY.10;AY.11;AY.13;AY.14;AY.15;AY.16;AY.16.1;AY.19;AY.2;AY.24;AY.26;AY.27;AY.28;AY.30;AY.37;AY.38;AY.40;AY.47;AY.50;AY.51;AY.52;AY.53;AY.55;AY.56;AY.57;AY.58;AY.59;AY.60;AY.61;AY.62;AY.63;AY.64;AY.65;AY.66;AY.67;AY.68;AY.69;AY.70;AY.71;AY.72;AY.73;AY.74;AY.75;AY.75.2;AY.75.3;AY.8;AY.9;AY.9.1;AY.9.2;AY.9.2.1;AZ.1;AZ.2;AZ.3;AZ.4;AZ.5;B.1.1.286;B.1.1.318;B.1.526.1;B.1.637;P.1.8;P.1.9
AY.10	SNP	446	11418	T->C	nsp6	V149A	non-synonymous	753	776	0.970361	50	AY.10;AY.11;AY.13;AY.14;AY.15;AY.16;AY.16.1;AY.19;AY.2;AY.24;AY.26;AY.27;AY.28;AY.30;AY.37;AY.38;AY.40;AY.47;AY.50;AY.51;AY.52;AY.53;AY.55;AY.56;AY.57;AY.58;AY.59;AY.60;AY.61;AY.62;AY.63;AY.64;AY.65;AY.66;AY.67;AY.68;AY.69;AY.70;AY.71;AY.72;AY.73;AY.74;AY.75;AY.75.2;AY.75.3;AY.8;AY.9;AY.9.1;AY.9.2;AY.9.2.1
AY.10	SNP	542	11514	C->T	nsp6	T181I	non-synonymous	737	776	0.949742	41	AY.10;AY.11;AY.19;AY.2;AY.24;AY.26;AY.27;AY.28;AY.37;AY.38;AY.47;AY.55;AY.56;AY.57;AY.58;AY.59;AY.60;AY.61;AY.62;AY.63;AY.64;AY.65;AY.66;AY.67;AY.68;AY.69;AY.70;AY.71;AY.72;AY.73;AY.74;AY.75;AY.75.2;AY.75.3;AY.9;AY.9.1;AY.9.2;AY.9.2.1;B.1.575;B.1.575.1;B.1.575.2
AY.10	SNP	71	12756	C->T	nsp9	T24I	non-synonymous	712	776	0.917526	1	AY.10
AY.10	SNP	334	13019	C->T	nsp9	L112L	synonymous	653	776	0.841495	40	AY.10;AY.11;AY.19;AY.2;AY.24;AY.26;AY.27;AY.28;AY.37;AY.38;AY.47;AY.55;AY.56;AY.57;AY.58;AY.59;AY.60;AY.61;AY.62;AY.63;AY.64;AY.65;AY.66;AY.67;AY.68;AY.69;AY.70;AY.71;AY.72;AY.73;AY.74;AY.75;AY.75.2;AY.75.3;AY.9;AY.9.1;AY.9.2;AY.9.2.1;B.1.1.196;B.1.404
AY.100	SNP	245	26767	T->C	M	I82T	non-synonymous	7963	7964	0.999874	179	AY.1;AY.10;AY.100;AY.101;AY.102;AY.103;AY.104;AY.105;AY.106;AY.107;AY.108;AY.109;AY.11;AY.110;AY.111;AY.113;AY.114;AY.116;AY.116.1;AY.117;AY.118;AY.119;AY.12;AY.120;AY.120.1;AY.120.2;AY.120.2.1;AY.121;AY.122;AY.122.1;AY.123;AY.124;AY.125;AY.13;AY.14;AY.15;AY.16;AY.16.1;AY.19;AY.2;AY.20;AY.21;AY.22;AY.23;AY.23.1;AY.24;AY.25;AY.26;AY.27;AY.28;AY.29;AY.29.1;AY.3;AY.3.1;AY.30;AY.32;AY.33;AY.34;AY.34.…
AY.100	SNP	188	28461	A->G	N	D63G	non-synonymous	7847	7964	0.985309	163	AY.1;AY.10;AY.100;AY.101;AY.102;AY.103;AY.104;AY.105;AY.106;AY.107;AY.108;AY.109;AY.11;AY.110;AY.111;AY.113;AY.114;AY.116;AY.116.1;AY.117;AY.118;AY.119;AY.12;AY.120;AY.120.1;AY.120.2;AY.120.2.1;AY.121;AY.122;AY.122.1;AY.123;AY.124;AY.125;AY.13;AY.14;AY.15;AY.16;AY.16.1;AY.19;AY.2;AY.20;AY.21;AY.22;AY.23;AY.23.1;AY.24;AY.25;AY.26;AY.27;AY.28;AY.29;AY.29.1;AY.3;AY.3.1;AY.30;AY.32;AY.33;AY.34;AY.34.…
AY.100	SNP	608	28881	G->T	N	R203M	non-synonymous	7928	7964	0.99548	165	AY.1;AY.10;AY.100;AY.101;AY.102;AY.103;AY.104;AY.105;AY.106;AY.107;AY.108;AY.109;AY.11;AY.110;AY.111;AY.113;AY.114;AY.116;AY.116.1;AY.117;AY.118;AY.119;AY.12;AY.120;AY.120.1;AY.120.2;AY.120.2.1;AY.121;AY.122;AY.122.1;AY.123;AY.124;AY.125;AY.13;AY.14;AY.15;AY.16;AY.16.1;AY.19;AY.2;AY.20;AY.21;AY.22;AY.23;AY.23.1;AY.24;AY.25;AY.26;AY.27;AY.28;AY.29;AY.29.1;AY.3;AY.3.1;AY.30;AY.32;AY.33;AY.34;AY.34.…
AY.100	SNP	643	28916	G->T	N	G215C	non-synonymous	7925	7964	0.995103	110	AY.1;AY.100;AY.101;AY.102;AY.103;AY.104;AY.105;AY.106;AY.107;AY.108;AY.109;AY.110;AY.111;AY.113;AY.114;AY.116;AY.116.1;AY.117;AY.118;AY.119;AY.12;AY.120;AY.120.1;AY.120.2;AY.120.2.1;AY.121;AY.122;AY.122.1;AY.123;AY.124;AY.125;AY.20;AY.21;AY.22;AY.23;AY.23.1;AY.25;AY.29;AY.29.1;AY.3;AY.3.1;AY.32;AY.33;AY.34;AY.34.1;AY.36;AY.39;AY.39.1;AY.39.1.1;AY.39.2;AY.4;AY.4.1;AY.4.2;AY.4.2.1;AY.4.3;AY.4.4;AY.…
AY.100	SNP	1129	29402	G->T	N	D377Y	non-synonymous	7851	7964	0.985811	171	AY.1;AY.10;AY.100;AY.101;AY.102;AY.103;AY.104;AY.105;AY.106;AY.107;AY.108;AY.109;AY.11;AY.110;AY.111;AY.113;AY.114;AY.116;AY.116.1;AY.117;AY.118;AY.119;AY.12;AY.120;AY.120.1;AY.120.2;AY.120.2.1;AY.121;AY.122;AY.122.1;AY.123;AY.124;AY.125;AY.13;AY.14;AY.15;AY.16;AY.16.1;AY.19;AY.2;AY.20;AY.21;AY.22;AY.23;AY.23.1;AY.24;AY.25;AY.26;AY.27;AY.28;AY.29;AY.29.1;AY.3;AY.3.1;AY.30;AY.32;AY.33;AY.34;AY.34.…
AY.100	SNP	77	25469	C->T	ORF3a	S26L	non-synonymous	7951	7964	0.998368	164	AY.1;AY.10;AY.100;AY.101;AY.102;AY.103;AY.104;AY.105;AY.106;AY.107;AY.108;AY.109;AY.11;AY.110;AY.111;AY.113;AY.114;AY.116;AY.116.1;AY.117;AY.118;AY.119;AY.12;AY.120;AY.120.1;AY.120.2;AY.120.2.1;AY.121;AY.122;AY.122.1;AY.123;AY.124;AY.125;AY.13;AY.14;AY.15;AY.16;AY.16.1;AY.19;AY.2;AY.20;AY.21;AY.22;AY.23;AY.23.1;AY.24;AY.25;AY.26;AY.27;AY.28;AY.29;AY.29.1;AY.3;AY.3.1;AY.30;AY.32;AY.33;AY.34;AY.34.…
AY.100	SNP	245	27638	T->C	ORF7a	V82A	non-synonymous	7785	7964	0.977524	164	AY.1;AY.10;AY.100;AY.101;AY.102;AY.103;AY.104;AY.105;AY.106;AY.107;AY.108;AY.109;AY.11;AY.110;AY.111;AY.113;AY.114;AY.116;AY.116.1;AY.117;AY.118;AY.119;AY.12;AY.120;AY.120.1;AY.120.2;AY.120.2.1;AY.121;AY.122;AY.122.1;AY.123;AY.124;AY.125;AY.13;AY.14;AY.15;AY.16;AY.16.1;AY.19;AY.2;AY.20;AY.21;AY.22;AY.23;AY.23.1;AY.24;AY.25;AY.26;AY.27;AY.28;AY.29;AY.29.1;AY.3;AY.3.1;AY.30;AY.32;AY.33;AY.34;AY.34.…
AY.100	SNP	359	27752	C->T	ORF7a	T120I	non-synonymous	7907	7964	0.992843	165	AY.1;AY.10;AY.100;AY.101;AY.102;AY.103;AY.104;AY.105;AY.106;AY.107;AY.108;AY.109;AY.11;AY.110;AY.111;AY.113;AY.114;AY.116;AY.116.1;AY.117;AY.118;AY.119;AY.12;AY.120;AY.120.1;AY.120.2;AY.120.2.1;AY.121;AY.122;AY.122.1;AY.123;AY.124;AY.125;AY.13;AY.14;AY.15;AY.16;AY.16.1;AY.19;AY.2;AY.20;AY.21;AY.22;AY.23;AY.23.1;AY.24;AY.25;AY.26;AY.27;AY.28;AY.29;AY.29.1;AY.3;AY.3.1;AY.30;AY.32;AY.33;AY.34;AY.34.…
AY.100	SNP	119	27874	C->T	ORF7b	T40I	non-synonymous	7929	7964	0.995605	110	AY.1;AY.100;AY.101;AY.102;AY.103;AY.104;AY.105;AY.106;AY.107;AY.108;AY.109;AY.110;AY.111;AY.113;AY.114;AY.116;AY.116.1;AY.117;AY.118;AY.119;AY.12;AY.120;AY.120.1;AY.120.2;AY.120.2.1;AY.121;AY.122;AY.122.1;AY.123;AY.124;AY.125;AY.20;AY.21;AY.22;AY.23;AY.23.1;AY.25;AY.29;AY.29.1;AY.3;AY.3.1;AY.32;AY.33;AY.34;AY.34.1;AY.36;AY.39;AY.39.1;AY.39.1.1;AY.39.2;AY.4;AY.4.1;AY.4.2;AY.4.2.1;AY.4.3;AY.4.4;AY.…
AY.100	SNP	114	28007	T->C	ORF8	P38P	synonymous	7808	7964	0.980412	2	AY.100;AY.101
AY.100	deletion	355~360	28248~28253	GATTTC->------	ORF8	-	non-synonymous	7810	7964	0.980663	162	A.27;AY.1;AY.10;AY.100;AY.101;AY.102;AY.103;AY.104;AY.105;AY.106;AY.107;AY.108;AY.109;AY.11;AY.110;AY.111;AY.113;AY.114;AY.116;AY.116.1;AY.117;AY.118;AY.119;AY.12;AY.120;AY.120.1;AY.120.2;AY.120.2.1;AY.121;AY.122;AY.122.1;AY.123;AY.124;AY.125;AY.13;AY.14;AY.15;AY.16;AY.16.1;AY.19;AY.2;AY.20;AY.21;AY.22;AY.23;AY.23.1;AY.24;AY.25;AY.26;AY.27;AY.28;AY.29;AY.29.1;AY.3;AY.3.1;AY.30;AY.32;AY.33;AY.34;A…
AY.100	SNP	947	14408	C->T	RdRp	P316L	non-synonymous	7963	7964	0.999874	677	AB.1;AD.1;AD.2;AE.8;AH.3;AM.4;AP.1;AU.1;AU.2;AU.3;AV.1;AW.1;AY.1;AY.10;AY.100;AY.101;AY.102;AY.103;AY.104;AY.105;AY.106;AY.107;AY.108;AY.109;AY.11;AY.110;AY.111;AY.113;AY.114;AY.116;AY.116.1;AY.117;AY.118;AY.119;AY.12;AY.120;AY.120.1;AY.120.2;AY.120.2.1;AY.121;AY.122;AY.122.1;AY.123;AY.124;AY.125;AY.13;AY.14;AY.15;AY.16;AY.16.1;AY.19;AY.2;AY.20;AY.21;AY.22;AY.23;AY.23.1;AY.24;AY.25;AY.26;AY.27;AY…
AY.100	SNP	1779	15240	C->T	RdRp	N593N	synonymous	7820	7964	0.981919	9	AY.100;AY.101;AY.113;AY.99;AY.99.1;AY.99.2;B.1.1.529;BA.1;C.23
AY.100	SNP	56	21618	C->G	S	T19R	non-synonymous	7930	7964	0.995731	163	AY.1;AY.10;AY.100;AY.101;AY.102;AY.103;AY.104;AY.105;AY.106;AY.107;AY.108;AY.109;AY.11;AY.110;AY.111;AY.113;AY.114;AY.116;AY.116.1;AY.117;AY.118;AY.119;AY.12;AY.120;AY.120.1;AY.120.2;AY.120.2.1;AY.121;AY.122;AY.122.1;AY.123;AY.124;AY.125;AY.13;AY.14;AY.15;AY.16;AY.16.1;AY.19;AY.2;AY.20;AY.21;AY.22;AY.23;AY.23.1;AY.24;AY.25;AY.26;AY.27;AY.28;AY.29;AY.29.1;AY.3;AY.3.1;AY.30;AY.32;AY.33;AY.34;AY.34.…
AY.100	SNP	284	21846	C->T	S	T95I	non-synonymous	7540	7964	0.94676	74	AV.1;AY.1;AY.100;AY.101;AY.102;AY.104;AY.105;AY.106;AY.107;AY.108;AY.109;AY.110;AY.111;AY.113;AY.114;AY.116;AY.116.1;AY.117;AY.118;AY.119;AY.120;AY.120.1;AY.120.2;AY.120.2.1;AY.121;AY.122.1;AY.123;AY.124;AY.125;AY.20;AY.21;AY.22;AY.29;AY.29.1;AY.34;AY.34.1;AY.36;AY.39;AY.39.1;AY.39.1.1;AY.39.2;AY.4;AY.4.1;AY.4.2;AY.4.2.1;AY.4.3;AY.4.4;AY.4.5;AY.42;AY.78;AY.85;AY.89;AY.92;AZ.1;AZ.2;AZ.3;AZ.4;AZ.5;…
AY.100	SNP	1355	22917	T->G	S	L452R	non-synonymous	7937	7964	0.99661	182	A.2.5;A.2.5.1;A.2.5.2;A.21;A.27;AY.1;AY.10;AY.100;AY.101;AY.102;AY.103;AY.104;AY.105;AY.106;AY.107;AY.108;AY.109;AY.11;AY.110;AY.111;AY.113;AY.114;AY.116;AY.116.1;AY.117;AY.118;AY.119;AY.12;AY.120;AY.120.1;AY.120.2;AY.120.2.1;AY.121;AY.122;AY.122.1;AY.123;AY.124;AY.125;AY.13;AY.14;AY.15;AY.16;AY.16.1;AY.19;AY.2;AY.20;AY.21;AY.22;AY.23;AY.23.1;AY.24;AY.25;AY.26;AY.27;AY.28;AY.29;AY.29.1;AY.3;AY.3.…
AY.100	SNP	1433	22995	C->A	S	T478K	non-synonymous	7939	7964	0.996861	169	AY.1;AY.10;AY.100;AY.101;AY.102;AY.103;AY.104;AY.105;AY.106;AY.107;AY.108;AY.109;AY.11;AY.110;AY.111;AY.113;AY.114;AY.116;AY.116.1;AY.117;AY.118;AY.119;AY.12;AY.120;AY.120.1;AY.120.2;AY.120.2.1;AY.121;AY.122;AY.122.1;AY.123;AY.124;AY.125;AY.13;AY.14;AY.15;AY.16;AY.16.1;AY.19;AY.2;AY.20;AY.21;AY.22;AY.23;AY.23.1;AY.24;AY.25;AY.26;AY.27;AY.28;AY.29;AY.29.1;AY.3;AY.3.1;AY.30;AY.32;AY.33;AY.34;AY.34.…
AY.100	SNP	1841	23403	A->G	S	D614G	non-synonymous	7956	7964	0.998995	678	A.2.5;A.2.5.1;A.2.5.2;AB.1;AD.1;AD.2;AE.8;AH.3;AM.4;AP.1;AU.1;AU.2;AU.3;AV.1;AW.1;AY.1;AY.10;AY.100;AY.101;AY.102;AY.103;AY.104;AY.105;AY.106;AY.107;AY.108;AY.109;AY.11;AY.110;AY.111;AY.113;AY.114;AY.116;AY.116.1;AY.117;AY.118;AY.119;AY.12;AY.120;AY.120.1;AY.120.2;AY.120.2.1;AY.121;AY.122;AY.122.1;AY.123;AY.124;AY.125;AY.13;AY.14;AY.15;AY.16;AY.16.1;AY.19;AY.2;AY.20;AY.21;AY.22;AY.23;AY.23.1;AY.2…
AY.100	SNP	2042	23604	C->G	S	P681R	non-synonymous	7957	7964	0.999121	171	A.23.1;AU.2;AU.3;AY.1;AY.10;AY.100;AY.101;AY.102;AY.103;AY.104;AY.105;AY.106;AY.107;AY.108;AY.109;AY.11;AY.110;AY.111;AY.113;AY.114;AY.116;AY.116.1;AY.117;AY.118;AY.119;AY.12;AY.120;AY.120.1;AY.120.2;AY.120.2.1;AY.121;AY.122;AY.122.1;AY.123;AY.124;AY.125;AY.13;AY.14;AY.15;AY.16;AY.16.1;AY.19;AY.2;AY.20;AY.21;AY.22;AY.23;AY.23.1;AY.24;AY.25;AY.26;AY.27;AY.28;AY.29;AY.29.1;AY.3;AY.3.1;AY.30;AY.32;A…
AY.100	SNP	2848	24410	G->A	S	D950N	non-synonymous	7099	7964	0.891386	166	AY.1;AY.10;AY.100;AY.101;AY.102;AY.103;AY.104;AY.105;AY.106;AY.107;AY.108;AY.109;AY.11;AY.110;AY.111;AY.113;AY.114;AY.116;AY.116.1;AY.117;AY.118;AY.119;AY.12;AY.120;AY.120.1;AY.120.2;AY.120.2.1;AY.121;AY.122;AY.122.1;AY.123;AY.124;AY.125;AY.13;AY.14;AY.15;AY.16;AY.16.1;AY.19;AY.2;AY.20;AY.21;AY.22;AY.23;AY.23.1;AY.24;AY.25;AY.26;AY.27;AY.28;AY.29;AY.29.1;AY.3;AY.3.1;AY.30;AY.32;AY.33;AY.34;AY.34.…
AY.100	deletion	467~472	22029~22034	AGTTCA->------	S	-	non-synonymous	7610	7964	0.95555	163	AY.1;AY.10;AY.100;AY.101;AY.102;AY.103;AY.104;AY.105;AY.106;AY.107;AY.108;AY.109;AY.11;AY.110;AY.111;AY.113;AY.114;AY.116;AY.116.1;AY.117;AY.118;AY.119;AY.12;AY.120;AY.120.1;AY.120.2;AY.120.2.1;AY.121;AY.122;AY.122.1;AY.123;AY.124;AY.125;AY.13;AY.14;AY.15;AY.16;AY.16.1;AY.19;AY.2;AY.20;AY.21;AY.22;AY.23;AY.23.1;AY.24;AY.25;AY.26;AY.27;AY.28;AY.29;AY.29.1;AY.3;AY.3.1;AY.30;AY.32;AY.33;AY.34;AY.34.…
AY.100	SNP	68	29742	G->T	UTR3	R23L	non-synonymous	7747	7964	0.972752	164	AY.1;AY.10;AY.100;AY.101;AY.102;AY.103;AY.104;AY.105;AY.106;AY.107;AY.108;AY.109;AY.11;AY.110;AY.111;AY.113;AY.114;AY.116;AY.116.1;AY.117;AY.118;AY.119;AY.12;AY.120;AY.120.1;AY.120.2;AY.120.2.1;AY.121;AY.122;AY.122.1;AY.123;AY.124;AY.125;AY.13;AY.14;AY.15;AY.16;AY.16.1;AY.19;AY.2;AY.20;AY.21;AY.22;AY.23;AY.23.1;AY.24;AY.25;AY.26;AY.27;AY.28;AY.29;AY.29.1;AY.3;AY.3.1;AY.30;AY.32;AY.33;AY.34;AY.34.…
AY.100	SNP	210	210	G->T	UTR5	V70V	synonymous	7957	7964	0.999121	164	AY.1;AY.10;AY.100;AY.101;AY.102;AY.103;AY.104;AY.105;AY.106;AY.107;AY.108;AY.109;AY.11;AY.110;AY.111;AY.113;AY.114;AY.116;AY.116.1;AY.117;AY.118;AY.119;AY.12;AY.120;AY.120.1;AY.120.2;AY.120.2.1;AY.121;AY.122;AY.122.1;AY.123;AY.124;AY.125;AY.13;AY.14;AY.15;AY.16;AY.16.1;AY.19;AY.2;AY.20;AY.21;AY.22;AY.23;AY.23.1;AY.24;AY.25;AY.26;AY.27;AY.28;AY.29;AY.29.1;AY.3;AY.3.1;AY.30;AY.32;AY.33;AY.34;AY.34.…
AY.100	SNP	241	241	C->T	UTR5	R81C	non-synonymous	7958	7964	0.999247	677	AB.1;AD.1;AD.2;AE.8;AH.3;AM.4;AP.1;AU.1;AU.2;AU.3;AV.1;AW.1;AY.1;AY.10;AY.100;AY.101;AY.102;AY.103;AY.104;AY.105;AY.106;AY.107;AY.108;AY.109;AY.11;AY.110;AY.111;AY.113;AY.114;AY.116;AY.116.1;AY.117;AY.118;AY.119;AY.12;AY.120;AY.120.1;AY.120.2;AY.120.2.1;AY.121;AY.122;AY.122.1;AY.123;AY.124;AY.125;AY.13;AY.14;AY.15;AY.16;AY.16.1;AY.19;AY.2;AY.20;AY.21;AY.22;AY.23;AY.23.1;AY.24;AY.25;AY.26;AY.27;AY…
AY.100	deletion	1~30	1~30	ATTAAAGGTTTATACCTTCCCAGGTAACAA->------------------------------	UTR5	-	non-synonymous	5069	7964	0.636489	7	AY.100;AY.12;AY.15;AY.19;B.1.177.23;B.1.289;B.1.575.2
AY.100	SNP	1181	19220	C->T	exonuclease	A394V	non-synonymous	7920	7964	0.994475	110	AY.1;AY.100;AY.101;AY.102;AY.103;AY.104;AY.105;AY.106;AY.107;AY.108;AY.109;AY.110;AY.111;AY.113;AY.114;AY.116;AY.116.1;AY.117;AY.118;AY.119;AY.12;AY.120;AY.120.1;AY.120.2;AY.120.2.1;AY.121;AY.122;AY.122.1;AY.123;AY.124;AY.125;AY.20;AY.21;AY.22;AY.23;AY.23.1;AY.25;AY.29;AY.29.1;AY.3;AY.3.1;AY.32;AY.33;AY.34;AY.34.1;AY.36;AY.39;AY.39.1;AY.39.1.1;AY.39.2;AY.4;AY.4.1;AY.4.2;AY.4.2.1;AY.4.3;AY.4.4;AY.…
AY.100	SNP	230	16466	C->T	helicase	P77L	non-synonymous	7955	7964	0.99887	169	A.2.5;A.2.5.1;A.2.5.2;A.27;AY.1;AY.10;AY.100;AY.101;AY.102;AY.103;AY.104;AY.105;AY.106;AY.107;AY.108;AY.109;AY.11;AY.110;AY.111;AY.113;AY.114;AY.116;AY.116.1;AY.117;AY.118;AY.119;AY.12;AY.120;AY.120.1;AY.120.2;AY.120.2.1;AY.121;AY.122;AY.122.1;AY.123;AY.124;AY.125;AY.13;AY.14;AY.15;AY.16;AY.16.1;AY.19;AY.2;AY.20;AY.21;AY.22;AY.23;AY.23.1;AY.24;AY.25;AY.26;AY.27;AY.28;AY.29;AY.29.1;AY.3;AY.3.1;AY.…
AY.100	SNP	886	17122	G->T	helicase	A296S	non-synonymous	7959	7964	0.999372	3	AY.100;AY.60;B.1.1.434
AY.100	SNP	318	3037	C->T	nsp3	F106F	synonymous	7791	7964	0.978277	676	AB.1;AD.1;AD.2;AE.8;AH.3;AM.4;AP.1;AU.1;AU.2;AU.3;AV.1;AW.1;AY.1;AY.10;AY.100;AY.101;AY.102;AY.103;AY.104;AY.105;AY.106;AY.107;AY.108;AY.109;AY.11;AY.110;AY.111;AY.113;AY.114;AY.116;AY.116.1;AY.117;AY.118;AY.119;AY.12;AY.120;AY.120.1;AY.120.2;AY.120.2.1;AY.121;AY.122;AY.122.1;AY.123;AY.124;AY.125;AY.13;AY.14;AY.15;AY.16;AY.16.1;AY.19;AY.2;AY.20;AY.21;AY.22;AY.23;AY.23.1;AY.24;AY.25;AY.26;AY.27;AY…
AY.100	SNP	1462	4181	G->T	nsp3	A488S	non-synonymous	7946	7964	0.99774	110	AY.1;AY.100;AY.101;AY.102;AY.103;AY.104;AY.105;AY.106;AY.107;AY.108;AY.109;AY.110;AY.111;AY.113;AY.114;AY.116;AY.116.1;AY.117;AY.118;AY.119;AY.12;AY.120;AY.120.1;AY.120.2;AY.120.2.1;AY.121;AY.122;AY.122.1;AY.123;AY.124;AY.125;AY.20;AY.21;AY.22;AY.23;AY.23.1;AY.25;AY.29;AY.29.1;AY.3;AY.3.1;AY.32;AY.33;AY.34;AY.34.1;AY.36;AY.39;AY.39.1;AY.39.1.1;AY.39.2;AY.4;AY.4.1;AY.4.2;AY.4.2.1;AY.4.3;AY.4.4;AY.…
AY.100	SNP	3683	6402	C->T	nsp3	P1228L	non-synonymous	7941	7964	0.997112	113	AY.1;AY.100;AY.101;AY.102;AY.103;AY.104;AY.105;AY.106;AY.107;AY.108;AY.109;AY.110;AY.111;AY.113;AY.114;AY.116;AY.116.1;AY.117;AY.118;AY.119;AY.12;AY.120;AY.120.1;AY.120.2;AY.120.2.1;AY.121;AY.122;AY.122.1;AY.123;AY.124;AY.125;AY.20;AY.21;AY.22;AY.23;AY.23.1;AY.25;AY.29;AY.29.1;AY.3;AY.3.1;AY.32;AY.33;AY.34;AY.34.1;AY.36;AY.39;AY.39.1;AY.39.1.1;AY.39.2;AY.4;AY.4.1;AY.4.2;AY.4.2.1;AY.4.3;AY.4.4;AY.…
AY.100	SNP	4405	7124	C->T	nsp3	P1469S	non-synonymous	7921	7964	0.994601	115	AY.1;AY.100;AY.101;AY.102;AY.103;AY.104;AY.105;AY.106;AY.107;AY.108;AY.109;AY.110;AY.111;AY.113;AY.114;AY.116;AY.116.1;AY.117;AY.118;AY.119;AY.12;AY.120;AY.120.1;AY.120.2;AY.120.2.1;AY.121;AY.122;AY.122.1;AY.123;AY.124;AY.125;AY.20;AY.21;AY.22;AY.23;AY.23.1;AY.25;AY.29;AY.29.1;AY.3;AY.3.1;AY.32;AY.33;AY.34;AY.34.1;AY.36;AY.39;AY.39.1;AY.39.1.1;AY.39.2;AY.4;AY.4.1;AY.4.2;AY.4.2.1;AY.4.3;AY.4.4;AY.…
AY.100	SNP	1475	10029	C->T	nsp4	T492I	non-synonymous	7956	7964	0.998995	125	A.2.5;A.2.5.1;A.2.5.2;AY.1;AY.100;AY.101;AY.102;AY.103;AY.104;AY.105;AY.106;AY.107;AY.108;AY.109;AY.110;AY.111;AY.113;AY.114;AY.116;AY.116.1;AY.117;AY.118;AY.119;AY.12;AY.120;AY.120.1;AY.120.2;AY.120.2.1;AY.121;AY.122;AY.122.1;AY.123;AY.124;AY.125;AY.20;AY.21;AY.22;AY.23;AY.23.1;AY.25;AY.29;AY.29.1;AY.3;AY.3.1;AY.32;AY.33;AY.34;AY.34.1;AY.36;AY.39;AY.39.1;AY.39.1.1;AY.39.2;AY.4;AY.4.1;AY.4.2;AY.4…
AY.100	SNP	432	8986	C->T	nsp4	D144D	synonymous	7952	7964	0.998493	111	AY.1;AY.100;AY.101;AY.102;AY.103;AY.104;AY.105;AY.106;AY.107;AY.108;AY.109;AY.110;AY.111;AY.113;AY.114;AY.116;AY.116.1;AY.117;AY.118;AY.119;AY.12;AY.120;AY.120.1;AY.120.2;AY.120.2.1;AY.121;AY.122;AY.122.1;AY.123;AY.124;AY.125;AY.20;AY.21;AY.22;AY.23;AY.23.1;AY.25;AY.29;AY.29.1;AY.3;AY.3.1;AY.32;AY.33;AY.34;AY.34.1;AY.36;AY.39;AY.39.1;AY.39.1.1;AY.39.2;AY.4;AY.4.1;AY.4.2;AY.4.2.1;AY.4.3;AY.4.4;AY.…
AY.100	SNP	499	9053	G->T	nsp4	V167L	non-synonymous	7930	7964	0.995731	111	AY.1;AY.100;AY.101;AY.102;AY.103;AY.104;AY.105;AY.106;AY.107;AY.108;AY.109;AY.110;AY.111;AY.113;AY.114;AY.116;AY.116.1;AY.117;AY.118;AY.119;AY.12;AY.120;AY.120.1;AY.120.2;AY.120.2.1;AY.121;AY.122;AY.122.1;AY.123;AY.124;AY.125;AY.20;AY.21;AY.22;AY.23;AY.23.1;AY.25;AY.29;AY.29.1;AY.3;AY.3.1;AY.32;AY.33;AY.34;AY.34.1;AY.36;AY.39;AY.39.1;AY.39.1.1;AY.39.2;AY.4;AY.4.1;AY.4.2;AY.4.2.1;AY.4.3;AY.4.4;AY.…
AY.100	SNP	1005	9559	C->T	nsp4	Y335Y	synonymous	7807	7964	0.980286	2	AY.100;AY.101
AY.100	SNP	229	11201	A->G	nsp6	T77A	non-synonymous	7954	7964	0.998744	111	AY.1;AY.100;AY.101;AY.102;AY.103;AY.104;AY.105;AY.106;AY.107;AY.108;AY.109;AY.110;AY.111;AY.113;AY.114;AY.116;AY.116.1;AY.117;AY.118;AY.119;AY.12;AY.120;AY.120.1;AY.120.2;AY.120.2.1;AY.121;AY.122;AY.122.1;AY.123;AY.124;AY.125;AY.20;AY.21;AY.22;AY.23;AY.23.1;AY.25;AY.29;AY.29.1;AY.3;AY.3.1;AY.32;AY.33;AY.34;AY.34.1;AY.36;AY.39;AY.39.1;AY.39.1.1;AY.39.2;AY.4;AY.4.1;AY.4.2;AY.4.2.1;AY.4.3;AY.4.4;AY.…
AY.100	SNP	360	11332	A->G	nsp6	V120V	synonymous	7947	7964	0.997865	110	AY.1;AY.100;AY.101;AY.102;AY.103;AY.104;AY.105;AY.106;AY.107;AY.108;AY.109;AY.110;AY.111;AY.113;AY.114;AY.116;AY.116.1;AY.117;AY.118;AY.119;AY.12;AY.120;AY.120.1;AY.120.2;AY.120.2.1;AY.121;AY.122;AY.122.1;AY.123;AY.124;AY.125;AY.20;AY.21;AY.22;AY.23;AY.23.1;AY.25;AY.29;AY.29.1;AY.3;AY.3.1;AY.32;AY.33;AY.34;AY.34.1;AY.36;AY.39;AY.39.1;AY.39.1.1;AY.39.2;AY.4;AY.4.1;AY.4.2;AY.4.2.1;AY.4.3;AY.4.4;AY.…
AY.101	SNP	245	26767	T->C	M	I82T	non-synonymous	1605	1608	0.998134	179	AY.1;AY.10;AY.100;AY.101;AY.102;AY.103;AY.104;AY.105;AY.106;AY.107;AY.108;AY.109;AY.11;AY.110;AY.111;AY.113;AY.114;AY.116;AY.116.1;AY.117;AY.118;AY.119;AY.12;AY.120;AY.120.1;AY.120.2;AY.120.2.1;AY.121;AY.122;AY.122.1;AY.123;AY.124;AY.125;AY.13;AY.14;AY.15;AY.16;AY.16.1;AY.19;AY.2;AY.20;AY.21;AY.22;AY.23;AY.23.1;AY.24;AY.25;AY.26;AY.27;AY.28;AY.29;AY.29.1;AY.3;AY.3.1;AY.30;AY.32;AY.33;AY.34;AY.34.…
AY.101	SNP	188	28461	A->G	N	D63G	non-synonymous	1596	1608	0.992537	163	AY.1;AY.10;AY.100;AY.101;AY.102;AY.103;AY.104;AY.105;AY.106;AY.107;AY.108;AY.109;AY.11;AY.110;AY.111;AY.113;AY.114;AY.116;AY.116.1;AY.117;AY.118;AY.119;AY.12;AY.120;AY.120.1;AY.120.2;AY.120.2.1;AY.121;AY.122;AY.122.1;AY.123;AY.124;AY.125;AY.13;AY.14;AY.15;AY.16;AY.16.1;AY.19;AY.2;AY.20;AY.21;AY.22;AY.23;AY.23.1;AY.24;AY.25;AY.26;AY.27;AY.28;AY.29;AY.29.1;AY.3;AY.3.1;AY.30;AY.32;AY.33;AY.34;AY.34.…
AY.101	SNP	608	28881	G->T	N	R203M	non-synonymous	1596	1608	0.992537	165	AY.1;AY.10;AY.100;AY.101;AY.102;AY.103;AY.104;AY.105;AY.106;AY.107;AY.108;AY.109;AY.11;AY.110;AY.111;AY.113;AY.114;AY.116;AY.116.1;AY.117;AY.118;AY.119;AY.12;AY.120;AY.120.1;AY.120.2;AY.120.2.1;AY.121;AY.122;AY.122.1;AY.123;AY.124;AY.125;AY.13;AY.14;AY.15;AY.16;AY.16.1;AY.19;AY.2;AY.20;AY.21;AY.22;AY.23;AY.23.1;AY.24;AY.25;AY.26;AY.27;AY.28;AY.29;AY.29.1;AY.3;AY.3.1;AY.30;AY.32;AY.33;AY.34;AY.34.…
AY.101	SNP	643	28916	G->T	N	G215C	non-synonymous	1601	1608	0.995647	110	AY.1;AY.100;AY.101;AY.102;AY.103;AY.104;AY.105;AY.106;AY.107;AY.108;AY.109;AY.110;AY.111;AY.113;AY.114;AY.116;AY.116.1;AY.117;AY.118;AY.119;AY.12;AY.120;AY.120.1;AY.120.2;AY.120.2.1;AY.121;AY.122;AY.122.1;AY.123;AY.124;AY.125;AY.20;AY.21;AY.22;AY.23;AY.23.1;AY.25;AY.29;AY.29.1;AY.3;AY.3.1;AY.32;AY.33;AY.34;AY.34.1;AY.36;AY.39;AY.39.1;AY.39.1.1;AY.39.2;AY.4;AY.4.1;AY.4.2;AY.4.2.1;AY.4.3;AY.4.4;AY.…
AY.101	SNP	1129	29402	G->T	N	D377Y	non-synonymous	1601	1608	0.995647	171	AY.1;AY.10;AY.100;AY.101;AY.102;AY.103;AY.104;AY.105;AY.106;AY.107;AY.108;AY.109;AY.11;AY.110;AY.111;AY.113;AY.114;AY.116;AY.116.1;AY.117;AY.118;AY.119;AY.12;AY.120;AY.120.1;AY.120.2;AY.120.2.1;AY.121;AY.122;AY.122.1;AY.123;AY.124;AY.125;AY.13;AY.14;AY.15;AY.16;AY.16.1;AY.19;AY.2;AY.20;AY.21;AY.22;AY.23;AY.23.1;AY.24;AY.25;AY.26;AY.27;AY.28;AY.29;AY.29.1;AY.3;AY.3.1;AY.30;AY.32;AY.33;AY.34;AY.34.…
AY.101	SNP	68	25460	C->T	ORF3a	A23V	non-synonymous	1520	1608	0.945274	2	AY.101;B.1.177.5
AY.101	SNP	77	25469	C->T	ORF3a	S26L	non-synonymous	1607	1608	0.999378	164	AY.1;AY.10;AY.100;AY.101;AY.102;AY.103;AY.104;AY.105;AY.106;AY.107;AY.108;AY.109;AY.11;AY.110;AY.111;AY.113;AY.114;AY.116;AY.116.1;AY.117;AY.118;AY.119;AY.12;AY.120;AY.120.1;AY.120.2;AY.120.2.1;AY.121;AY.122;AY.122.1;AY.123;AY.124;AY.125;AY.13;AY.14;AY.15;AY.16;AY.16.1;AY.19;AY.2;AY.20;AY.21;AY.22;AY.23;AY.23.1;AY.24;AY.25;AY.26;AY.27;AY.28;AY.29;AY.29.1;AY.3;AY.3.1;AY.30;AY.32;AY.33;AY.34;AY.34.…
AY.101	SNP	245	27638	T->C	ORF7a	V82A	non-synonymous	1603	1608	0.996891	164	AY.1;AY.10;AY.100;AY.101;AY.102;AY.103;AY.104;AY.105;AY.106;AY.107;AY.108;AY.109;AY.11;AY.110;AY.111;AY.113;AY.114;AY.116;AY.116.1;AY.117;AY.118;AY.119;AY.12;AY.120;AY.120.1;AY.120.2;AY.120.2.1;AY.121;AY.122;AY.122.1;AY.123;AY.124;AY.125;AY.13;AY.14;AY.15;AY.16;AY.16.1;AY.19;AY.2;AY.20;AY.21;AY.22;AY.23;AY.23.1;AY.24;AY.25;AY.26;AY.27;AY.28;AY.29;AY.29.1;AY.3;AY.3.1;AY.30;AY.32;AY.33;AY.34;AY.34.…
AY.101	SNP	359	27752	C->T	ORF7a	T120I	non-synonymous	1608	1608	1	165	AY.1;AY.10;AY.100;AY.101;AY.102;AY.103;AY.104;AY.105;AY.106;AY.107;AY.108;AY.109;AY.11;AY.110;AY.111;AY.113;AY.114;AY.116;AY.116.1;AY.117;AY.118;AY.119;AY.12;AY.120;AY.120.1;AY.120.2;AY.120.2.1;AY.121;AY.122;AY.122.1;AY.123;AY.124;AY.125;AY.13;AY.14;AY.15;AY.16;AY.16.1;AY.19;AY.2;AY.20;AY.21;AY.22;AY.23;AY.23.1;AY.24;AY.25;AY.26;AY.27;AY.28;AY.29;AY.29.1;AY.3;AY.3.1;AY.30;AY.32;AY.33;AY.34;AY.34.…
AY.101	SNP	119	27874	C->T	ORF7b	T40I	non-synonymous	1607	1608	0.999378	110	AY.1;AY.100;AY.101;AY.102;AY.103;AY.104;AY.105;AY.106;AY.107;AY.108;AY.109;AY.110;AY.111;AY.113;AY.114;AY.116;AY.116.1;AY.117;AY.118;AY.119;AY.12;AY.120;AY.120.1;AY.120.2;AY.120.2.1;AY.121;AY.122;AY.122.1;AY.123;AY.124;AY.125;AY.20;AY.21;AY.22;AY.23;AY.23.1;AY.25;AY.29;AY.29.1;AY.3;AY.3.1;AY.32;AY.33;AY.34;AY.34.1;AY.36;AY.39;AY.39.1;AY.39.1.1;AY.39.2;AY.4;AY.4.1;AY.4.2;AY.4.2.1;AY.4.3;AY.4.4;AY.…
AY.101	SNP	114	28007	T->C	ORF8	P38P	synonymous	1590	1608	0.988806	2	AY.100;AY.101
AY.101	deletion	355~360	28248~28253	GATTTC->------	ORF8	-	non-synonymous	1605	1608	0.998134	162	A.27;AY.1;AY.10;AY.100;AY.101;AY.102;AY.103;AY.104;AY.105;AY.106;AY.107;AY.108;AY.109;AY.11;AY.110;AY.111;AY.113;AY.114;AY.116;AY.116.1;AY.117;AY.118;AY.119;AY.12;AY.120;AY.120.1;AY.120.2;AY.120.2.1;AY.121;AY.122;AY.122.1;AY.123;AY.124;AY.125;AY.13;AY.14;AY.15;AY.16;AY.16.1;AY.19;AY.2;AY.20;AY.21;AY.22;AY.23;AY.23.1;AY.24;AY.25;AY.26;AY.27;AY.28;AY.29;AY.29.1;AY.3;AY.3.1;AY.30;AY.32;AY.33;AY.34;A…
AY.101	SNP	947	14408	C->T	RdRp	P316L	non-synonymous	1608	1608	1	677	AB.1;AD.1;AD.2;AE.8;AH.3;AM.4;AP.1;AU.1;AU.2;AU.3;AV.1;AW.1;AY.1;AY.10;AY.100;AY.101;AY.102;AY.103;AY.104;AY.105;AY.106;AY.107;AY.108;AY.109;AY.11;AY.110;AY.111;AY.113;AY.114;AY.116;AY.116.1;AY.117;AY.118;AY.119;AY.12;AY.120;AY.120.1;AY.120.2;AY.120.2.1;AY.121;AY.122;AY.122.1;AY.123;AY.124;AY.125;AY.13;AY.14;AY.15;AY.16;AY.16.1;AY.19;AY.2;AY.20;AY.21;AY.22;AY.23;AY.23.1;AY.24;AY.25;AY.26;AY.27;AY…
AY.101	SNP	1779	15240	C->T	RdRp	N593N	synonymous	1586	1608	0.986318	9	AY.100;AY.101;AY.113;AY.99;AY.99.1;AY.99.2;B.1.1.529;BA.1;C.23
AY.101	SNP	56	21618	C->G	S	T19R	non-synonymous	1608	1608	1	163	AY.1;AY.10;AY.100;AY.101;AY.102;AY.103;AY.104;AY.105;AY.106;AY.107;AY.108;AY.109;AY.11;AY.110;AY.111;AY.113;AY.114;AY.116;AY.116.1;AY.117;AY.118;AY.119;AY.12;AY.120;AY.120.1;AY.120.2;AY.120.2.1;AY.121;AY.122;AY.122.1;AY.123;AY.124;AY.125;AY.13;AY.14;AY.15;AY.16;AY.16.1;AY.19;AY.2;AY.20;AY.21;AY.22;AY.23;AY.23.1;AY.24;AY.25;AY.26;AY.27;AY.28;AY.29;AY.29.1;AY.3;AY.3.1;AY.30;AY.32;AY.33;AY.34;AY.34.…
AY.101	SNP	284	21846	C->T	S	T95I	non-synonymous	1592	1608	0.99005	74	AV.1;AY.1;AY.100;AY.101;AY.102;AY.104;AY.105;AY.106;AY.107;AY.108;AY.109;AY.110;AY.111;AY.113;AY.114;AY.116;AY.116.1;AY.117;AY.118;AY.119;AY.120;AY.120.1;AY.120.2;AY.120.2.1;AY.121;AY.122.1;AY.123;AY.124;AY.125;AY.20;AY.21;AY.22;AY.29;AY.29.1;AY.34;AY.34.1;AY.36;AY.39;AY.39.1;AY.39.1.1;AY.39.2;AY.4;AY.4.1;AY.4.2;AY.4.2.1;AY.4.3;AY.4.4;AY.4.5;AY.42;AY.78;AY.85;AY.89;AY.92;AZ.1;AZ.2;AZ.3;AZ.4;AZ.5;…
AY.101	SNP	1355	22917	T->G	S	L452R	non-synonymous	1606	1608	0.998756	182	A.2.5;A.2.5.1;A.2.5.2;A.21;A.27;AY.1;AY.10;AY.100;AY.101;AY.102;AY.103;AY.104;AY.105;AY.106;AY.107;AY.108;AY.109;AY.11;AY.110;AY.111;AY.113;AY.114;AY.116;AY.116.1;AY.117;AY.118;AY.119;AY.12;AY.120;AY.120.1;AY.120.2;AY.120.2.1;AY.121;AY.122;AY.122.1;AY.123;AY.124;AY.125;AY.13;AY.14;AY.15;AY.16;AY.16.1;AY.19;AY.2;AY.20;AY.21;AY.22;AY.23;AY.23.1;AY.24;AY.25;AY.26;AY.27;AY.28;AY.29;AY.29.1;AY.3;AY.3.…
AY.101	SNP	1433	22995	C->A	S	T478K	non-synonymous	1608	1608	1	169	AY.1;AY.10;AY.100;AY.101;AY.102;AY.103;AY.104;AY.105;AY.106;AY.107;AY.108;AY.109;AY.11;AY.110;AY.111;AY.113;AY.114;AY.116;AY.116.1;AY.117;AY.118;AY.119;AY.12;AY.120;AY.120.1;AY.120.2;AY.120.2.1;AY.121;AY.122;AY.122.1;AY.123;AY.124;AY.125;AY.13;AY.14;AY.15;AY.16;AY.16.1;AY.19;AY.2;AY.20;AY.21;AY.22;AY.23;AY.23.1;AY.24;AY.25;AY.26;AY.27;AY.28;AY.29;AY.29.1;AY.3;AY.3.1;AY.30;AY.32;AY.33;AY.34;AY.34.…
AY.101	SNP	1841	23403	A->G	S	D614G	non-synonymous	1608	1608	1	678	A.2.5;A.2.5.1;A.2.5.2;AB.1;AD.1;AD.2;AE.8;AH.3;AM.4;AP.1;AU.1;AU.2;AU.3;AV.1;AW.1;AY.1;AY.10;AY.100;AY.101;AY.102;AY.103;AY.104;AY.105;AY.106;AY.107;AY.108;AY.109;AY.11;AY.110;AY.111;AY.113;AY.114;AY.116;AY.116.1;AY.117;AY.118;AY.119;AY.12;AY.120;AY.120.1;AY.120.2;AY.120.2.1;AY.121;AY.122;AY.122.1;AY.123;AY.124;AY.125;AY.13;AY.14;AY.15;AY.16;AY.16.1;AY.19;AY.2;AY.20;AY.21;AY.22;AY.23;AY.23.1;AY.2…
AY.101	SNP	2042	23604	C->G	S	P681R	non-synonymous	1605	1608	0.998134	171	A.23.1;AU.2;AU.3;AY.1;AY.10;AY.100;AY.101;AY.102;AY.103;AY.104;AY.105;AY.106;AY.107;AY.108;AY.109;AY.11;AY.110;AY.111;AY.113;AY.114;AY.116;AY.116.1;AY.117;AY.118;AY.119;AY.12;AY.120;AY.120.1;AY.120.2;AY.120.2.1;AY.121;AY.122;AY.122.1;AY.123;AY.124;AY.125;AY.13;AY.14;AY.15;AY.16;AY.16.1;AY.19;AY.2;AY.20;AY.21;AY.22;AY.23;AY.23.1;AY.24;AY.25;AY.26;AY.27;AY.28;AY.29;AY.29.1;AY.3;AY.3.1;AY.30;AY.32;A…
AY.101	SNP	2848	24410	G->A	S	D950N	non-synonymous	1305	1608	0.811567	166	AY.1;AY.10;AY.100;AY.101;AY.102;AY.103;AY.104;AY.105;AY.106;AY.107;AY.108;AY.109;AY.11;AY.110;AY.111;AY.113;AY.114;AY.116;AY.116.1;AY.117;AY.118;AY.119;AY.12;AY.120;AY.120.1;AY.120.2;AY.120.2.1;AY.121;AY.122;AY.122.1;AY.123;AY.124;AY.125;AY.13;AY.14;AY.15;AY.16;AY.16.1;AY.19;AY.2;AY.20;AY.21;AY.22;AY.23;AY.23.1;AY.24;AY.25;AY.26;AY.27;AY.28;AY.29;AY.29.1;AY.3;AY.3.1;AY.30;AY.32;AY.33;AY.34;AY.34.…
AY.101	deletion	467~472	22029~22034	AGTTCA->------	S	-	non-synonymous	1598	1608	0.993781	163	AY.1;AY.10;AY.100;AY.101;AY.102;AY.103;AY.104;AY.105;AY.106;AY.107;AY.108;AY.109;AY.11;AY.110;AY.111;AY.113;AY.114;AY.116;AY.116.1;AY.117;AY.118;AY.119;AY.12;AY.120;AY.120.1;AY.120.2;AY.120.2.1;AY.121;AY.122;AY.122.1;AY.123;AY.124;AY.125;AY.13;AY.14;AY.15;AY.16;AY.16.1;AY.19;AY.2;AY.20;AY.21;AY.22;AY.23;AY.23.1;AY.24;AY.25;AY.26;AY.27;AY.28;AY.29;AY.29.1;AY.3;AY.3.1;AY.30;AY.32;AY.33;AY.34;AY.34.…
AY.101	SNP	68	29742	G->T	UTR3	R23L	non-synonymous	1524	1608	0.947761	164	AY.1;AY.10;AY.100;AY.101;AY.102;AY.103;AY.104;AY.105;AY.106;AY.107;AY.108;AY.109;AY.11;AY.110;AY.111;AY.113;AY.114;AY.116;AY.116.1;AY.117;AY.118;AY.119;AY.12;AY.120;AY.120.1;AY.120.2;AY.120.2.1;AY.121;AY.122;AY.122.1;AY.123;AY.124;AY.125;AY.13;AY.14;AY.15;AY.16;AY.16.1;AY.19;AY.2;AY.20;AY.21;AY.22;AY.23;AY.23.1;AY.24;AY.25;AY.26;AY.27;AY.28;AY.29;AY.29.1;AY.3;AY.3.1;AY.30;AY.32;AY.33;AY.34;AY.34.…
AY.101	SNP	210	210	G->T	UTR5	V70V	synonymous	1604	1608	0.997512	164	AY.1;AY.10;AY.100;AY.101;AY.102;AY.103;AY.104;AY.105;AY.106;AY.107;AY.108;AY.109;AY.11;AY.110;AY.111;AY.113;AY.114;AY.116;AY.116.1;AY.117;AY.118;AY.119;AY.12;AY.120;AY.120.1;AY.120.2;AY.120.2.1;AY.121;AY.122;AY.122.1;AY.123;AY.124;AY.125;AY.13;AY.14;AY.15;AY.16;AY.16.1;AY.19;AY.2;AY.20;AY.21;AY.22;AY.23;AY.23.1;AY.24;AY.25;AY.26;AY.27;AY.28;AY.29;AY.29.1;AY.3;AY.3.1;AY.30;AY.32;AY.33;AY.34;AY.34.…
AY.101	SNP	241	241	C->T	UTR5	R81C	non-synonymous	1603	1608	0.996891	677	AB.1;AD.1;AD.2;AE.8;AH.3;AM.4;AP.1;AU.1;AU.2;AU.3;AV.1;AW.1;AY.1;AY.10;AY.100;AY.101;AY.102;AY.103;AY.104;AY.105;AY.106;AY.107;AY.108;AY.109;AY.11;AY.110;AY.111;AY.113;AY.114;AY.116;AY.116.1;AY.117;AY.118;AY.119;AY.12;AY.120;AY.120.1;AY.120.2;AY.120.2.1;AY.121;AY.122;AY.122.1;AY.123;AY.124;AY.125;AY.13;AY.14;AY.15;AY.16;AY.16.1;AY.19;AY.2;AY.20;AY.21;AY.22;AY.23;AY.23.1;AY.24;AY.25;AY.26;AY.27;AY…
AY.101	SNP	1181	19220	C->T	exonuclease	A394V	non-synonymous	1601	1608	0.995647	110	AY.1;AY.100;AY.101;AY.102;AY.103;AY.104;AY.105;AY.106;AY.107;AY.108;AY.109;AY.110;AY.111;AY.113;AY.114;AY.116;AY.116.1;AY.117;AY.118;AY.119;AY.12;AY.120;AY.120.1;AY.120.2;AY.120.2.1;AY.121;AY.122;AY.122.1;AY.123;AY.124;AY.125;AY.20;AY.21;AY.22;AY.23;AY.23.1;AY.25;AY.29;AY.29.1;AY.3;AY.3.1;AY.32;AY.33;AY.34;AY.34.1;AY.36;AY.39;AY.39.1;AY.39.1.1;AY.39.2;AY.4;AY.4.1;AY.4.2;AY.4.2.1;AY.4.3;AY.4.4;AY.…
AY.101	SNP	230	16466	C->T	helicase	P77L	non-synonymous	1607	1608	0.999378	169	A.2.5;A.2.5.1;A.2.5.2;A.27;AY.1;AY.10;AY.100;AY.101;AY.102;AY.103;AY.104;AY.105;AY.106;AY.107;AY.108;AY.109;AY.11;AY.110;AY.111;AY.113;AY.114;AY.116;AY.116.1;AY.117;AY.118;AY.119;AY.12;AY.120;AY.120.1;AY.120.2;AY.120.2.1;AY.121;AY.122;AY.122.1;AY.123;AY.124;AY.125;AY.13;AY.14;AY.15;AY.16;AY.16.1;AY.19;AY.2;AY.20;AY.21;AY.22;AY.23;AY.23.1;AY.24;AY.25;AY.26;AY.27;AY.28;AY.29;AY.29.1;AY.3;AY.3.1;AY.…
AY.101	SNP	120	925	C->T	nsp2	D40D	synonymous	1527	1608	0.949627	1	AY.101
AY.101	SNP	318	3037	C->T	nsp3	F106F	synonymous	1585	1608	0.985697	676	AB.1;AD.1;AD.2;AE.8;AH.3;AM.4;AP.1;AU.1;AU.2;AU.3;AV.1;AW.1;AY.1;AY.10;AY.100;AY.101;AY.102;AY.103;AY.104;AY.105;AY.106;AY.107;AY.108;AY.109;AY.11;AY.110;AY.111;AY.113;AY.114;AY.116;AY.116.1;AY.117;AY.118;AY.119;AY.12;AY.120;AY.120.1;AY.120.2;AY.120.2.1;AY.121;AY.122;AY.122.1;AY.123;AY.124;AY.125;AY.13;AY.14;AY.15;AY.16;AY.16.1;AY.19;AY.2;AY.20;AY.21;AY.22;AY.23;AY.23.1;AY.24;AY.25;AY.26;AY.27;AY…
AY.101	SNP	1462	4181	G->T	nsp3	A488S	non-synonymous	1606	1608	0.998756	110	AY.1;AY.100;AY.101;AY.102;AY.103;AY.104;AY.105;AY.106;AY.107;AY.108;AY.109;AY.110;AY.111;AY.113;AY.114;AY.116;AY.116.1;AY.117;AY.118;AY.119;AY.12;AY.120;AY.120.1;AY.120.2;AY.120.2.1;AY.121;AY.122;AY.122.1;AY.123;AY.124;AY.125;AY.20;AY.21;AY.22;AY.23;AY.23.1;AY.25;AY.29;AY.29.1;AY.3;AY.3.1;AY.32;AY.33;AY.34;AY.34.1;AY.36;AY.39;AY.39.1;AY.39.1.1;AY.39.2;AY.4;AY.4.1;AY.4.2;AY.4.2.1;AY.4.3;AY.4.4;AY.…
AY.101	SNP	3683	6402	C->T	nsp3	P1228L	non-synonymous	1603	1608	0.996891	113	AY.1;AY.100;AY.101;AY.102;AY.103;AY.104;AY.105;AY.106;AY.107;AY.108;AY.109;AY.110;AY.111;AY.113;AY.114;AY.116;AY.116.1;AY.117;AY.118;AY.119;AY.12;AY.120;AY.120.1;AY.120.2;AY.120.2.1;AY.121;AY.122;AY.122.1;AY.123;AY.124;AY.125;AY.20;AY.21;AY.22;AY.23;AY.23.1;AY.25;AY.29;AY.29.1;AY.3;AY.3.1;AY.32;AY.33;AY.34;AY.34.1;AY.36;AY.39;AY.39.1;AY.39.1.1;AY.39.2;AY.4;AY.4.1;AY.4.2;AY.4.2.1;AY.4.3;AY.4.4;AY.…
AY.101	SNP	4405	7124	C->T	nsp3	P1469S	non-synonymous	1604	1608	0.997512	115	AY.1;AY.100;AY.101;AY.102;AY.103;AY.104;AY.105;AY.106;AY.107;AY.108;AY.109;AY.110;AY.111;AY.113;AY.114;AY.116;AY.116.1;AY.117;AY.118;AY.119;AY.12;AY.120;AY.120.1;AY.120.2;AY.120.2.1;AY.121;AY.122;AY.122.1;AY.123;AY.124;AY.125;AY.20;AY.21;AY.22;AY.23;AY.23.1;AY.25;AY.29;AY.29.1;AY.3;AY.3.1;AY.32;AY.33;AY.34;AY.34.1;AY.36;AY.39;AY.39.1;AY.39.1.1;AY.39.2;AY.4;AY.4.1;AY.4.2;AY.4.2.1;AY.4.3;AY.4.4;AY.…
AY.101	SNP	1475	10029	C->T	nsp4	T492I	non-synonymous	1606	1608	0.998756	125	A.2.5;A.2.5.1;A.2.5.2;AY.1;AY.100;AY.101;AY.102;AY.103;AY.104;AY.105;AY.106;AY.107;AY.108;AY.109;AY.110;AY.111;AY.113;AY.114;AY.116;AY.116.1;AY.117;AY.118;AY.119;AY.12;AY.120;AY.120.1;AY.120.2;AY.120.2.1;AY.121;AY.122;AY.122.1;AY.123;AY.124;AY.125;AY.20;AY.21;AY.22;AY.23;AY.23.1;AY.25;AY.29;AY.29.1;AY.3;AY.3.1;AY.32;AY.33;AY.34;AY.34.1;AY.36;AY.39;AY.39.1;AY.39.1.1;AY.39.2;AY.4;AY.4.1;AY.4.2;AY.4…
AY.101	SNP	432	8986	C->T	nsp4	D144D	synonymous	1606	1608	0.998756	111	AY.1;AY.100;AY.101;AY.102;AY.103;AY.104;AY.105;AY.106;AY.107;AY.108;AY.109;AY.110;AY.111;AY.113;AY.114;AY.116;AY.116.1;AY.117;AY.118;AY.119;AY.12;AY.120;AY.120.1;AY.120.2;AY.120.2.1;AY.121;AY.122;AY.122.1;AY.123;AY.124;AY.125;AY.20;AY.21;AY.22;AY.23;AY.23.1;AY.25;AY.29;AY.29.1;AY.3;AY.3.1;AY.32;AY.33;AY.34;AY.34.1;AY.36;AY.39;AY.39.1;AY.39.1.1;AY.39.2;AY.4;AY.4.1;AY.4.2;AY.4.2.1;AY.4.3;AY.4.4;AY.…
AY.101	SNP	499	9053	G->T	nsp4	V167L	non-synonymous	1605	1608	0.998134	111	AY.1;AY.100;AY.101;AY.102;AY.103;AY.104;AY.105;AY.106;AY.107;AY.108;AY.109;AY.110;AY.111;AY.113;AY.114;AY.116;AY.116.1;AY.117;AY.118;AY.119;AY.12;AY.120;AY.120.1;AY.120.2;AY.120.2.1;AY.121;AY.122;AY.122.1;AY.123;AY.124;AY.125;AY.20;AY.21;AY.22;AY.23;AY.23.1;AY.25;AY.29;AY.29.1;AY.3;AY.3.1;AY.32;AY.33;AY.34;AY.34.1;AY.36;AY.39;AY.39.1;AY.39.1.1;AY.39.2;AY.4;AY.4.1;AY.4.2;AY.4.2.1;AY.4.3;AY.4.4;AY.…
AY.101	SNP	920	9474	C->T	nsp4	A307V	non-synonymous	1513	1608	0.94092	1	AY.101
AY.101	SNP	1005	9559	C->T	nsp4	Y335Y	synonymous	1577	1608	0.980721	2	AY.100;AY.101
AY.101	SNP	229	11201	A->G	nsp6	T77A	non-synonymous	1607	1608	0.999378	111	AY.1;AY.100;AY.101;AY.102;AY.103;AY.104;AY.105;AY.106;AY.107;AY.108;AY.109;AY.110;AY.111;AY.113;AY.114;AY.116;AY.116.1;AY.117;AY.118;AY.119;AY.12;AY.120;AY.120.1;AY.120.2;AY.120.2.1;AY.121;AY.122;AY.122.1;AY.123;AY.124;AY.125;AY.20;AY.21;AY.22;AY.23;AY.23.1;AY.25;AY.29;AY.29.1;AY.3;AY.3.1;AY.32;AY.33;AY.34;AY.34.1;AY.36;AY.39;AY.39.1;AY.39.1.1;AY.39.2;AY.4;AY.4.1;AY.4.2;AY.4.2.1;AY.4.3;AY.4.4;AY.…
AY.101	SNP	360	11332	A->G	nsp6	V120V	synonymous	1607	1608	0.999378	110	AY.1;AY.100;AY.101;AY.102;AY.103;AY.104;AY.105;AY.106;AY.107;AY.108;AY.109;AY.110;AY.111;AY.113;AY.114;AY.116;AY.116.1;AY.117;AY.118;AY.119;AY.12;AY.120;AY.120.1;AY.120.2;AY.120.2.1;AY.121;AY.122;AY.122.1;AY.123;AY.124;AY.125;AY.20;AY.21;AY.22;AY.23;AY.23.1;AY.25;AY.29;AY.29.1;AY.3;AY.3.1;AY.32;AY.33;AY.34;AY.34.1;AY.36;AY.39;AY.39.1;AY.39.1.1;AY.39.2;AY.4;AY.4.1;AY.4.2;AY.4.2.1;AY.4.3;AY.4.4;AY.…
AY.102	SNP	245	26767	T->C	M	I82T	non-synonymous	8596	8596	1	179	AY.1;AY.10;AY.100;AY.101;AY.102;AY.103;AY.104;AY.105;AY.106;AY.107;AY.108;AY.109;AY.11;AY.110;AY.111;AY.113;AY.114;AY.116;AY.116.1;AY.117;AY.118;AY.119;AY.12;AY.120;AY.120.1;AY.120.2;AY.120.2.1;AY.121;AY.122;AY.122.1;AY.123;AY.124;AY.125;AY.13;AY.14;AY.15;AY.16;AY.16.1;AY.19;AY.2;AY.20;AY.21;AY.22;AY.23;AY.23.1;AY.24;AY.25;AY.26;AY.27;AY.28;AY.29;AY.29.1;AY.3;AY.3.1;AY.30;AY.32;AY.33;AY.34;AY.34.…
AY.102	SNP	188	28461	A->G	N	D63G	non-synonymous	8588	8596	0.999069	163	AY.1;AY.10;AY.100;AY.101;AY.102;AY.103;AY.104;AY.105;AY.106;AY.107;AY.108;AY.109;AY.11;AY.110;AY.111;AY.113;AY.114;AY.116;AY.116.1;AY.117;AY.118;AY.119;AY.12;AY.120;AY.120.1;AY.120.2;AY.120.2.1;AY.121;AY.122;AY.122.1;AY.123;AY.124;AY.125;AY.13;AY.14;AY.15;AY.16;AY.16.1;AY.19;AY.2;AY.20;AY.21;AY.22;AY.23;AY.23.1;AY.24;AY.25;AY.26;AY.27;AY.28;AY.29;AY.29.1;AY.3;AY.3.1;AY.30;AY.32;AY.33;AY.34;AY.34.…
AY.102	SNP	608	28881	G->T	N	R203M	non-synonymous	8595	8596	0.999884	165	AY.1;AY.10;AY.100;AY.101;AY.102;AY.103;AY.104;AY.105;AY.106;AY.107;AY.108;AY.109;AY.11;AY.110;AY.111;AY.113;AY.114;AY.116;AY.116.1;AY.117;AY.118;AY.119;AY.12;AY.120;AY.120.1;AY.120.2;AY.120.2.1;AY.121;AY.122;AY.122.1;AY.123;AY.124;AY.125;AY.13;AY.14;AY.15;AY.16;AY.16.1;AY.19;AY.2;AY.20;AY.21;AY.22;AY.23;AY.23.1;AY.24;AY.25;AY.26;AY.27;AY.28;AY.29;AY.29.1;AY.3;AY.3.1;AY.30;AY.32;AY.33;AY.34;AY.34.…
AY.102	SNP	643	28916	G->T	N	G215C	non-synonymous	8567	8596	0.996626	110	AY.1;AY.100;AY.101;AY.102;AY.103;AY.104;AY.105;AY.106;AY.107;AY.108;AY.109;AY.110;AY.111;AY.113;AY.114;AY.116;AY.116.1;AY.117;AY.118;AY.119;AY.12;AY.120;AY.120.1;AY.120.2;AY.120.2.1;AY.121;AY.122;AY.122.1;AY.123;AY.124;AY.125;AY.20;AY.21;AY.22;AY.23;AY.23.1;AY.25;AY.29;AY.29.1;AY.3;AY.3.1;AY.32;AY.33;AY.34;AY.34.1;AY.36;AY.39;AY.39.1;AY.39.1.1;AY.39.2;AY.4;AY.4.1;AY.4.2;AY.4.2.1;AY.4.3;AY.4.4;AY.…
AY.102	SNP	1129	29402	G->T	N	D377Y	non-synonymous	8562	8596	0.996045	171	AY.1;AY.10;AY.100;AY.101;AY.102;AY.103;AY.104;AY.105;AY.106;AY.107;AY.108;AY.109;AY.11;AY.110;AY.111;AY.113;AY.114;AY.116;AY.116.1;AY.117;AY.118;AY.119;AY.12;AY.120;AY.120.1;AY.120.2;AY.120.2.1;AY.121;AY.122;AY.122.1;AY.123;AY.124;AY.125;AY.13;AY.14;AY.15;AY.16;AY.16.1;AY.19;AY.2;AY.20;AY.21;AY.22;AY.23;AY.23.1;AY.24;AY.25;AY.26;AY.27;AY.28;AY.29;AY.29.1;AY.3;AY.3.1;AY.30;AY.32;AY.33;AY.34;AY.34.…
AY.102	SNP	77	25469	C->T	ORF3a	S26L	non-synonymous	8595	8596	0.999884	164	AY.1;AY.10;AY.100;AY.101;AY.102;AY.103;AY.104;AY.105;AY.106;AY.107;AY.108;AY.109;AY.11;AY.110;AY.111;AY.113;AY.114;AY.116;AY.116.1;AY.117;AY.118;AY.119;AY.12;AY.120;AY.120.1;AY.120.2;AY.120.2.1;AY.121;AY.122;AY.122.1;AY.123;AY.124;AY.125;AY.13;AY.14;AY.15;AY.16;AY.16.1;AY.19;AY.2;AY.20;AY.21;AY.22;AY.23;AY.23.1;AY.24;AY.25;AY.26;AY.27;AY.28;AY.29;AY.29.1;AY.3;AY.3.1;AY.30;AY.32;AY.33;AY.34;AY.34.…
AY.102	SNP	245	27638	T->C	ORF7a	V82A	non-synonymous	8582	8596	0.998371	164	AY.1;AY.10;AY.100;AY.101;AY.102;AY.103;AY.104;AY.105;AY.106;AY.107;AY.108;AY.109;AY.11;AY.110;AY.111;AY.113;AY.114;AY.116;AY.116.1;AY.117;AY.118;AY.119;AY.12;AY.120;AY.120.1;AY.120.2;AY.120.2.1;AY.121;AY.122;AY.122.1;AY.123;AY.124;AY.125;AY.13;AY.14;AY.15;AY.16;AY.16.1;AY.19;AY.2;AY.20;AY.21;AY.22;AY.23;AY.23.1;AY.24;AY.25;AY.26;AY.27;AY.28;AY.29;AY.29.1;AY.3;AY.3.1;AY.30;AY.32;AY.33;AY.34;AY.34.…
AY.102	SNP	359	27752	C->T	ORF7a	T120I	non-synonymous	8589	8596	0.999186	165	AY.1;AY.10;AY.100;AY.101;AY.102;AY.103;AY.104;AY.105;AY.106;AY.107;AY.108;AY.109;AY.11;AY.110;AY.111;AY.113;AY.114;AY.116;AY.116.1;AY.117;AY.118;AY.119;AY.12;AY.120;AY.120.1;AY.120.2;AY.120.2.1;AY.121;AY.122;AY.122.1;AY.123;AY.124;AY.125;AY.13;AY.14;AY.15;AY.16;AY.16.1;AY.19;AY.2;AY.20;AY.21;AY.22;AY.23;AY.23.1;AY.24;AY.25;AY.26;AY.27;AY.28;AY.29;AY.29.1;AY.3;AY.3.1;AY.30;AY.32;AY.33;AY.34;AY.34.…
AY.102	SNP	119	27874	C->T	ORF7b	T40I	non-synonymous	8581	8596	0.998255	110	AY.1;AY.100;AY.101;AY.102;AY.103;AY.104;AY.105;AY.106;AY.107;AY.108;AY.109;AY.110;AY.111;AY.113;AY.114;AY.116;AY.116.1;AY.117;AY.118;AY.119;AY.12;AY.120;AY.120.1;AY.120.2;AY.120.2.1;AY.121;AY.122;AY.122.1;AY.123;AY.124;AY.125;AY.20;AY.21;AY.22;AY.23;AY.23.1;AY.25;AY.29;AY.29.1;AY.3;AY.3.1;AY.32;AY.33;AY.34;AY.34.1;AY.36;AY.39;AY.39.1;AY.39.1.1;AY.39.2;AY.4;AY.4.1;AY.4.2;AY.4.2.1;AY.4.3;AY.4.4;AY.…
AY.102	deletion	355~360	28248~28253	GATTTC->------	ORF8	-	non-synonymous	8569	8596	0.996859	162	A.27;AY.1;AY.10;AY.100;AY.101;AY.102;AY.103;AY.104;AY.105;AY.106;AY.107;AY.108;AY.109;AY.11;AY.110;AY.111;AY.113;AY.114;AY.116;AY.116.1;AY.117;AY.118;AY.119;AY.12;AY.120;AY.120.1;AY.120.2;AY.120.2.1;AY.121;AY.122;AY.122.1;AY.123;AY.124;AY.125;AY.13;AY.14;AY.15;AY.16;AY.16.1;AY.19;AY.2;AY.20;AY.21;AY.22;AY.23;AY.23.1;AY.24;AY.25;AY.26;AY.27;AY.28;AY.29;AY.29.1;AY.3;AY.3.1;AY.30;AY.32;AY.33;AY.34;A…
AY.102	SNP	947	14408	C->T	RdRp	P316L	non-synonymous	8595	8596	0.999884	677	AB.1;AD.1;AD.2;AE.8;AH.3;AM.4;AP.1;AU.1;AU.2;AU.3;AV.1;AW.1;AY.1;AY.10;AY.100;AY.101;AY.102;AY.103;AY.104;AY.105;AY.106;AY.107;AY.108;AY.109;AY.11;AY.110;AY.111;AY.113;AY.114;AY.116;AY.116.1;AY.117;AY.118;AY.119;AY.12;AY.120;AY.120.1;AY.120.2;AY.120.2.1;AY.121;AY.122;AY.122.1;AY.123;AY.124;AY.125;AY.13;AY.14;AY.15;AY.16;AY.16.1;AY.19;AY.2;AY.20;AY.21;AY.22;AY.23;AY.23.1;AY.24;AY.25;AY.26;AY.27;AY…
AY.102	SNP	56	21618	C->G	S	T19R	non-synonymous	8591	8596	0.999418	163	AY.1;AY.10;AY.100;AY.101;AY.102;AY.103;AY.104;AY.105;AY.106;AY.107;AY.108;AY.109;AY.11;AY.110;AY.111;AY.113;AY.114;AY.116;AY.116.1;AY.117;AY.118;AY.119;AY.12;AY.120;AY.120.1;AY.120.2;AY.120.2.1;AY.121;AY.122;AY.122.1;AY.123;AY.124;AY.125;AY.13;AY.14;AY.15;AY.16;AY.16.1;AY.19;AY.2;AY.20;AY.21;AY.22;AY.23;AY.23.1;AY.24;AY.25;AY.26;AY.27;AY.28;AY.29;AY.29.1;AY.3;AY.3.1;AY.30;AY.32;AY.33;AY.34;AY.34.…
AY.102	SNP	284	21846	C->T	S	T95I	non-synonymous	8530	8596	0.992322	74	AV.1;AY.1;AY.100;AY.101;AY.102;AY.104;AY.105;AY.106;AY.107;AY.108;AY.109;AY.110;AY.111;AY.113;AY.114;AY.116;AY.116.1;AY.117;AY.118;AY.119;AY.120;AY.120.1;AY.120.2;AY.120.2.1;AY.121;AY.122.1;AY.123;AY.124;AY.125;AY.20;AY.21;AY.22;AY.29;AY.29.1;AY.34;AY.34.1;AY.36;AY.39;AY.39.1;AY.39.1.1;AY.39.2;AY.4;AY.4.1;AY.4.2;AY.4.2.1;AY.4.3;AY.4.4;AY.4.5;AY.42;AY.78;AY.85;AY.89;AY.92;AZ.1;AZ.2;AZ.3;AZ.4;AZ.5;…
AY.102	SNP	1355	22917	T->G	S	L452R	non-synonymous	8588	8596	0.999069	182	A.2.5;A.2.5.1;A.2.5.2;A.21;A.27;AY.1;AY.10;AY.100;AY.101;AY.102;AY.103;AY.104;AY.105;AY.106;AY.107;AY.108;AY.109;AY.11;AY.110;AY.111;AY.113;AY.114;AY.116;AY.116.1;AY.117;AY.118;AY.119;AY.12;AY.120;AY.120.1;AY.120.2;AY.120.2.1;AY.121;AY.122;AY.122.1;AY.123;AY.124;AY.125;AY.13;AY.14;AY.15;AY.16;AY.16.1;AY.19;AY.2;AY.20;AY.21;AY.22;AY.23;AY.23.1;AY.24;AY.25;AY.26;AY.27;AY.28;AY.29;AY.29.1;AY.3;AY.3.…
AY.102	SNP	1433	22995	C->A	S	T478K	non-synonymous	8594	8596	0.999767	169	AY.1;AY.10;AY.100;AY.101;AY.102;AY.103;AY.104;AY.105;AY.106;AY.107;AY.108;AY.109;AY.11;AY.110;AY.111;AY.113;AY.114;AY.116;AY.116.1;AY.117;AY.118;AY.119;AY.12;AY.120;AY.120.1;AY.120.2;AY.120.2.1;AY.121;AY.122;AY.122.1;AY.123;AY.124;AY.125;AY.13;AY.14;AY.15;AY.16;AY.16.1;AY.19;AY.2;AY.20;AY.21;AY.22;AY.23;AY.23.1;AY.24;AY.25;AY.26;AY.27;AY.28;AY.29;AY.29.1;AY.3;AY.3.1;AY.30;AY.32;AY.33;AY.34;AY.34.…
AY.102	SNP	1841	23403	A->G	S	D614G	non-synonymous	8595	8596	0.999884	678	A.2.5;A.2.5.1;A.2.5.2;AB.1;AD.1;AD.2;AE.8;AH.3;AM.4;AP.1;AU.1;AU.2;AU.3;AV.1;AW.1;AY.1;AY.10;AY.100;AY.101;AY.102;AY.103;AY.104;AY.105;AY.106;AY.107;AY.108;AY.109;AY.11;AY.110;AY.111;AY.113;AY.114;AY.116;AY.116.1;AY.117;AY.118;AY.119;AY.12;AY.120;AY.120.1;AY.120.2;AY.120.2.1;AY.121;AY.122;AY.122.1;AY.123;AY.124;AY.125;AY.13;AY.14;AY.15;AY.16;AY.16.1;AY.19;AY.2;AY.20;AY.21;AY.22;AY.23;AY.23.1;AY.2…
AY.102	SNP	2042	23604	C->G	S	P681R	non-synonymous	8594	8596	0.999767	171	A.23.1;AU.2;AU.3;AY.1;AY.10;AY.100;AY.101;AY.102;AY.103;AY.104;AY.105;AY.106;AY.107;AY.108;AY.109;AY.11;AY.110;AY.111;AY.113;AY.114;AY.116;AY.116.1;AY.117;AY.118;AY.119;AY.12;AY.120;AY.120.1;AY.120.2;AY.120.2.1;AY.121;AY.122;AY.122.1;AY.123;AY.124;AY.125;AY.13;AY.14;AY.15;AY.16;AY.16.1;AY.19;AY.2;AY.20;AY.21;AY.22;AY.23;AY.23.1;AY.24;AY.25;AY.26;AY.27;AY.28;AY.29;AY.29.1;AY.3;AY.3.1;AY.30;AY.32;A…
AY.102	SNP	2848	24410	G->A	S	D950N	non-synonymous	8351	8596	0.971498	166	AY.1;AY.10;AY.100;AY.101;AY.102;AY.103;AY.104;AY.105;AY.106;AY.107;AY.108;AY.109;AY.11;AY.110;AY.111;AY.113;AY.114;AY.116;AY.116.1;AY.117;AY.118;AY.119;AY.12;AY.120;AY.120.1;AY.120.2;AY.120.2.1;AY.121;AY.122;AY.122.1;AY.123;AY.124;AY.125;AY.13;AY.14;AY.15;AY.16;AY.16.1;AY.19;AY.2;AY.20;AY.21;AY.22;AY.23;AY.23.1;AY.24;AY.25;AY.26;AY.27;AY.28;AY.29;AY.29.1;AY.3;AY.3.1;AY.30;AY.32;AY.33;AY.34;AY.34.…
AY.102	deletion	467~472	22029~22034	AGTTCA->------	S	-	non-synonymous	8464	8596	0.984644	163	AY.1;AY.10;AY.100;AY.101;AY.102;AY.103;AY.104;AY.105;AY.106;AY.107;AY.108;AY.109;AY.11;AY.110;AY.111;AY.113;AY.114;AY.116;AY.116.1;AY.117;AY.118;AY.119;AY.12;AY.120;AY.120.1;AY.120.2;AY.120.2.1;AY.121;AY.122;AY.122.1;AY.123;AY.124;AY.125;AY.13;AY.14;AY.15;AY.16;AY.16.1;AY.19;AY.2;AY.20;AY.21;AY.22;AY.23;AY.23.1;AY.24;AY.25;AY.26;AY.27;AY.28;AY.29;AY.29.1;AY.3;AY.3.1;AY.30;AY.32;AY.33;AY.34;AY.34.…
AY.102	SNP	68	29742	G->T	UTR3	R23L	non-synonymous	8469	8596	0.985226	164	AY.1;AY.10;AY.100;AY.101;AY.102;AY.103;AY.104;AY.105;AY.106;AY.107;AY.108;AY.109;AY.11;AY.110;AY.111;AY.113;AY.114;AY.116;AY.116.1;AY.117;AY.118;AY.119;AY.12;AY.120;AY.120.1;AY.120.2;AY.120.2.1;AY.121;AY.122;AY.122.1;AY.123;AY.124;AY.125;AY.13;AY.14;AY.15;AY.16;AY.16.1;AY.19;AY.2;AY.20;AY.21;AY.22;AY.23;AY.23.1;AY.24;AY.25;AY.26;AY.27;AY.28;AY.29;AY.29.1;AY.3;AY.3.1;AY.30;AY.32;AY.33;AY.34;AY.34.…
AY.102	SNP	210	210	G->T	UTR5	V70V	synonymous	8595	8596	0.999884	164	AY.1;AY.10;AY.100;AY.101;AY.102;AY.103;AY.104;AY.105;AY.106;AY.107;AY.108;AY.109;AY.11;AY.110;AY.111;AY.113;AY.114;AY.116;AY.116.1;AY.117;AY.118;AY.119;AY.12;AY.120;AY.120.1;AY.120.2;AY.120.2.1;AY.121;AY.122;AY.122.1;AY.123;AY.124;AY.125;AY.13;AY.14;AY.15;AY.16;AY.16.1;AY.19;AY.2;AY.20;AY.21;AY.22;AY.23;AY.23.1;AY.24;AY.25;AY.26;AY.27;AY.28;AY.29;AY.29.1;AY.3;AY.3.1;AY.30;AY.32;AY.33;AY.34;AY.34.…
AY.102	SNP	241	241	C->T	UTR5	R81C	non-synonymous	8593	8596	0.999651	677	AB.1;AD.1;AD.2;AE.8;AH.3;AM.4;AP.1;AU.1;AU.2;AU.3;AV.1;AW.1;AY.1;AY.10;AY.100;AY.101;AY.102;AY.103;AY.104;AY.105;AY.106;AY.107;AY.108;AY.109;AY.11;AY.110;AY.111;AY.113;AY.114;AY.116;AY.116.1;AY.117;AY.118;AY.119;AY.12;AY.120;AY.120.1;AY.120.2;AY.120.2.1;AY.121;AY.122;AY.122.1;AY.123;AY.124;AY.125;AY.13;AY.14;AY.15;AY.16;AY.16.1;AY.19;AY.2;AY.20;AY.21;AY.22;AY.23;AY.23.1;AY.24;AY.25;AY.26;AY.27;AY…
AY.102	SNP	1181	19220	C->T	exonuclease	A394V	non-synonymous	8589	8596	0.999186	110	AY.1;AY.100;AY.101;AY.102;AY.103;AY.104;AY.105;AY.106;AY.107;AY.108;AY.109;AY.110;AY.111;AY.113;AY.114;AY.116;AY.116.1;AY.117;AY.118;AY.119;AY.12;AY.120;AY.120.1;AY.120.2;AY.120.2.1;AY.121;AY.122;AY.122.1;AY.123;AY.124;AY.125;AY.20;AY.21;AY.22;AY.23;AY.23.1;AY.25;AY.29;AY.29.1;AY.3;AY.3.1;AY.32;AY.33;AY.34;AY.34.1;AY.36;AY.39;AY.39.1;AY.39.1.1;AY.39.2;AY.4;AY.4.1;AY.4.2;AY.4.2.1;AY.4.3;AY.4.4;AY.…
AY.102	SNP	230	16466	C->T	helicase	P77L	non-synonymous	8595	8596	0.999884	169	A.2.5;A.2.5.1;A.2.5.2;A.27;AY.1;AY.10;AY.100;AY.101;AY.102;AY.103;AY.104;AY.105;AY.106;AY.107;AY.108;AY.109;AY.11;AY.110;AY.111;AY.113;AY.114;AY.116;AY.116.1;AY.117;AY.118;AY.119;AY.12;AY.120;AY.120.1;AY.120.2;AY.120.2.1;AY.121;AY.122;AY.122.1;AY.123;AY.124;AY.125;AY.13;AY.14;AY.15;AY.16;AY.16.1;AY.19;AY.2;AY.20;AY.21;AY.22;AY.23;AY.23.1;AY.24;AY.25;AY.26;AY.27;AY.28;AY.29;AY.29.1;AY.3;AY.3.1;AY.…
AY.102	SNP	318	3037	C->T	nsp3	F106F	synonymous	8565	8596	0.996394	676	AB.1;AD.1;AD.2;AE.8;AH.3;AM.4;AP.1;AU.1;AU.2;AU.3;AV.1;AW.1;AY.1;AY.10;AY.100;AY.101;AY.102;AY.103;AY.104;AY.105;AY.106;AY.107;AY.108;AY.109;AY.11;AY.110;AY.111;AY.113;AY.114;AY.116;AY.116.1;AY.117;AY.118;AY.119;AY.12;AY.120;AY.120.1;AY.120.2;AY.120.2.1;AY.121;AY.122;AY.122.1;AY.123;AY.124;AY.125;AY.13;AY.14;AY.15;AY.16;AY.16.1;AY.19;AY.2;AY.20;AY.21;AY.22;AY.23;AY.23.1;AY.24;AY.25;AY.26;AY.27;AY…
AY.102	SNP	1462	4181	G->T	nsp3	A488S	non-synonymous	8586	8596	0.998837	110	AY.1;AY.100;AY.101;AY.102;AY.103;AY.104;AY.105;AY.106;AY.107;AY.108;AY.109;AY.110;AY.111;AY.113;AY.114;AY.116;AY.116.1;AY.117;AY.118;AY.119;AY.12;AY.120;AY.120.1;AY.120.2;AY.120.2.1;AY.121;AY.122;AY.122.1;AY.123;AY.124;AY.125;AY.20;AY.21;AY.22;AY.23;AY.23.1;AY.25;AY.29;AY.29.1;AY.3;AY.3.1;AY.32;AY.33;AY.34;AY.34.1;AY.36;AY.39;AY.39.1;AY.39.1.1;AY.39.2;AY.4;AY.4.1;AY.4.2;AY.4.2.1;AY.4.3;AY.4.4;AY.…
AY.102	SNP	3683	6402	C->T	nsp3	P1228L	non-synonymous	8590	8596	0.999302	113	AY.1;AY.100;AY.101;AY.102;AY.103;AY.104;AY.105;AY.106;AY.107;AY.108;AY.109;AY.110;AY.111;AY.113;AY.114;AY.116;AY.116.1;AY.117;AY.118;AY.119;AY.12;AY.120;AY.120.1;AY.120.2;AY.120.2.1;AY.121;AY.122;AY.122.1;AY.123;AY.124;AY.125;AY.20;AY.21;AY.22;AY.23;AY.23.1;AY.25;AY.29;AY.29.1;AY.3;AY.3.1;AY.32;AY.33;AY.34;AY.34.1;AY.36;AY.39;AY.39.1;AY.39.1.1;AY.39.2;AY.4;AY.4.1;AY.4.2;AY.4.2.1;AY.4.3;AY.4.4;AY.…
AY.102	SNP	4405	7124	C->T	nsp3	P1469S	non-synonymous	8583	8596	0.998488	115	AY.1;AY.100;AY.101;AY.102;AY.103;AY.104;AY.105;AY.106;AY.107;AY.108;AY.109;AY.110;AY.111;AY.113;AY.114;AY.116;AY.116.1;AY.117;AY.118;AY.119;AY.12;AY.120;AY.120.1;AY.120.2;AY.120.2.1;AY.121;AY.122;AY.122.1;AY.123;AY.124;AY.125;AY.20;AY.21;AY.22;AY.23;AY.23.1;AY.25;AY.29;AY.29.1;AY.3;AY.3.1;AY.32;AY.33;AY.34;AY.34.1;AY.36;AY.39;AY.39.1;AY.39.1.1;AY.39.2;AY.4;AY.4.1;AY.4.2;AY.4.2.1;AY.4.3;AY.4.4;AY.…
AY.102	SNP	1475	10029	C->T	nsp4	T492I	non-synonymous	8592	8596	0.999535	125	A.2.5;A.2.5.1;A.2.5.2;AY.1;AY.100;AY.101;AY.102;AY.103;AY.104;AY.105;AY.106;AY.107;AY.108;AY.109;AY.110;AY.111;AY.113;AY.114;AY.116;AY.116.1;AY.117;AY.118;AY.119;AY.12;AY.120;AY.120.1;AY.120.2;AY.120.2.1;AY.121;AY.122;AY.122.1;AY.123;AY.124;AY.125;AY.20;AY.21;AY.22;AY.23;AY.23.1;AY.25;AY.29;AY.29.1;AY.3;AY.3.1;AY.32;AY.33;AY.34;AY.34.1;AY.36;AY.39;AY.39.1;AY.39.1.1;AY.39.2;AY.4;AY.4.1;AY.4.2;AY.4…
AY.102	SNP	432	8986	C->T	nsp4	D144D	synonymous	8588	8596	0.999069	111	AY.1;AY.100;AY.101;AY.102;AY.103;AY.104;AY.105;AY.106;AY.107;AY.108;AY.109;AY.110;AY.111;AY.113;AY.114;AY.116;AY.116.1;AY.117;AY.118;AY.119;AY.12;AY.120;AY.120.1;AY.120.2;AY.120.2.1;AY.121;AY.122;AY.122.1;AY.123;AY.124;AY.125;AY.20;AY.21;AY.22;AY.23;AY.23.1;AY.25;AY.29;AY.29.1;AY.3;AY.3.1;AY.32;AY.33;AY.34;AY.34.1;AY.36;AY.39;AY.39.1;AY.39.1.1;AY.39.2;AY.4;AY.4.1;AY.4.2;AY.4.2.1;AY.4.3;AY.4.4;AY.…
AY.102	SNP	499	9053	G->T	nsp4	V167L	non-synonymous	8589	8596	0.999186	111	AY.1;AY.100;AY.101;AY.102;AY.103;AY.104;AY.105;AY.106;AY.107;AY.108;AY.109;AY.110;AY.111;AY.113;AY.114;AY.116;AY.116.1;AY.117;AY.118;AY.119;AY.12;AY.120;AY.120.1;AY.120.2;AY.120.2.1;AY.121;AY.122;AY.122.1;AY.123;AY.124;AY.125;AY.20;AY.21;AY.22;AY.23;AY.23.1;AY.25;AY.29;AY.29.1;AY.3;AY.3.1;AY.32;AY.33;AY.34;AY.34.1;AY.36;AY.39;AY.39.1;AY.39.1.1;AY.39.2;AY.4;AY.4.1;AY.4.2;AY.4.2.1;AY.4.3;AY.4.4;AY.…
AY.102	SNP	229	11201	A->G	nsp6	T77A	non-synonymous	8592	8596	0.999535	111	AY.1;AY.100;AY.101;AY.102;AY.103;AY.104;AY.105;AY.106;AY.107;AY.108;AY.109;AY.110;AY.111;AY.113;AY.114;AY.116;AY.116.1;AY.117;AY.118;AY.119;AY.12;AY.120;AY.120.1;AY.120.2;AY.120.2.1;AY.121;AY.122;AY.122.1;AY.123;AY.124;AY.125;AY.20;AY.21;AY.22;AY.23;AY.23.1;AY.25;AY.29;AY.29.1;AY.3;AY.3.1;AY.32;AY.33;AY.34;AY.34.1;AY.36;AY.39;AY.39.1;AY.39.1.1;AY.39.2;AY.4;AY.4.1;AY.4.2;AY.4.2.1;AY.4.3;AY.4.4;AY.…
AY.102	SNP	360	11332	A->G	nsp6	V120V	synonymous	8579	8596	0.998022	110	AY.1;AY.100;AY.101;AY.102;AY.103;AY.104;AY.105;AY.106;AY.107;AY.108;AY.109;AY.110;AY.111;AY.113;AY.114;AY.116;AY.116.1;AY.117;AY.118;AY.119;AY.12;AY.120;AY.120.1;AY.120.2;AY.120.2.1;AY.121;AY.122;AY.122.1;AY.123;AY.124;AY.125;AY.20;AY.21;AY.22;AY.23;AY.23.1;AY.25;AY.29;AY.29.1;AY.3;AY.3.1;AY.32;AY.33;AY.34;AY.34.1;AY.36;AY.39;AY.39.1;AY.39.1.1;AY.39.2;AY.4;AY.4.1;AY.4.2;AY.4.2.1;AY.4.3;AY.4.4;AY.…
AY.103	SNP	245	26767	T->C	M	I82T	non-synonymous	93441	93521	0.999145	179	AY.1;AY.10;AY.100;AY.101;AY.102;AY.103;AY.104;AY.105;AY.106;AY.107;AY.108;AY.109;AY.11;AY.110;AY.111;AY.113;AY.114;AY.116;AY.116.1;AY.117;AY.118;AY.119;AY.12;AY.120;AY.120.1;AY.120.2;AY.120.2.1;AY.121;AY.122;AY.122.1;AY.123;AY.124;AY.125;AY.13;AY.14;AY.15;AY.16;AY.16.1;AY.19;AY.2;AY.20;AY.21;AY.22;AY.23;AY.23.1;AY.24;AY.25;AY.26;AY.27;AY.28;AY.29;AY.29.1;AY.3;AY.3.1;AY.30;AY.32;AY.33;AY.34;AY.34.…
AY.103	SNP	188	28461	A->G	N	D63G	non-synonymous	92722	93521	0.991456	163	AY.1;AY.10;AY.100;AY.101;AY.102;AY.103;AY.104;AY.105;AY.106;AY.107;AY.108;AY.109;AY.11;AY.110;AY.111;AY.113;AY.114;AY.116;AY.116.1;AY.117;AY.118;AY.119;AY.12;AY.120;AY.120.1;AY.120.2;AY.120.2.1;AY.121;AY.122;AY.122.1;AY.123;AY.124;AY.125;AY.13;AY.14;AY.15;AY.16;AY.16.1;AY.19;AY.2;AY.20;AY.21;AY.22;AY.23;AY.23.1;AY.24;AY.25;AY.26;AY.27;AY.28;AY.29;AY.29.1;AY.3;AY.3.1;AY.30;AY.32;AY.33;AY.34;AY.34.…
AY.103	SNP	608	28881	G->T	N	R203M	non-synonymous	93316	93521	0.997808	165	AY.1;AY.10;AY.100;AY.101;AY.102;AY.103;AY.104;AY.105;AY.106;AY.107;AY.108;AY.109;AY.11;AY.110;AY.111;AY.113;AY.114;AY.116;AY.116.1;AY.117;AY.118;AY.119;AY.12;AY.120;AY.120.1;AY.120.2;AY.120.2.1;AY.121;AY.122;AY.122.1;AY.123;AY.124;AY.125;AY.13;AY.14;AY.15;AY.16;AY.16.1;AY.19;AY.2;AY.20;AY.21;AY.22;AY.23;AY.23.1;AY.24;AY.25;AY.26;AY.27;AY.28;AY.29;AY.29.1;AY.3;AY.3.1;AY.30;AY.32;AY.33;AY.34;AY.34.…
AY.103	SNP	643	28916	G->T	N	G215C	non-synonymous	93100	93521	0.995498	110	AY.1;AY.100;AY.101;AY.102;AY.103;AY.104;AY.105;AY.106;AY.107;AY.108;AY.109;AY.110;AY.111;AY.113;AY.114;AY.116;AY.116.1;AY.117;AY.118;AY.119;AY.12;AY.120;AY.120.1;AY.120.2;AY.120.2.1;AY.121;AY.122;AY.122.1;AY.123;AY.124;AY.125;AY.20;AY.21;AY.22;AY.23;AY.23.1;AY.25;AY.29;AY.29.1;AY.3;AY.3.1;AY.32;AY.33;AY.34;AY.34.1;AY.36;AY.39;AY.39.1;AY.39.1.1;AY.39.2;AY.4;AY.4.1;AY.4.2;AY.4.2.1;AY.4.3;AY.4.4;AY.…
AY.103	SNP	1129	29402	G->T	N	D377Y	non-synonymous	92988	93521	0.994301	171	AY.1;AY.10;AY.100;AY.101;AY.102;AY.103;AY.104;AY.105;AY.106;AY.107;AY.108;AY.109;AY.11;AY.110;AY.111;AY.113;AY.114;AY.116;AY.116.1;AY.117;AY.118;AY.119;AY.12;AY.120;AY.120.1;AY.120.2;AY.120.2.1;AY.121;AY.122;AY.122.1;AY.123;AY.124;AY.125;AY.13;AY.14;AY.15;AY.16;AY.16.1;AY.19;AY.2;AY.20;AY.21;AY.22;AY.23;AY.23.1;AY.24;AY.25;AY.26;AY.27;AY.28;AY.29;AY.29.1;AY.3;AY.3.1;AY.30;AY.32;AY.33;AY.34;AY.34.…
AY.103	SNP	77	25469	C->T	ORF3a	S26L	non-synonymous	93460	93521	0.999348	164	AY.1;AY.10;AY.100;AY.101;AY.102;AY.103;AY.104;AY.105;AY.106;AY.107;AY.108;AY.109;AY.11;AY.110;AY.111;AY.113;AY.114;AY.116;AY.116.1;AY.117;AY.118;AY.119;AY.12;AY.120;AY.120.1;AY.120.2;AY.120.2.1;AY.121;AY.122;AY.122.1;AY.123;AY.124;AY.125;AY.13;AY.14;AY.15;AY.16;AY.16.1;AY.19;AY.2;AY.20;AY.21;AY.22;AY.23;AY.23.1;AY.24;AY.25;AY.26;AY.27;AY.28;AY.29;AY.29.1;AY.3;AY.3.1;AY.30;AY.32;AY.33;AY.34;AY.34.…
AY.103	SNP	245	27638	T->C	ORF7a	V82A	non-synonymous	92935	93521	0.993734	164	AY.1;AY.10;AY.100;AY.101;AY.102;AY.103;AY.104;AY.105;AY.106;AY.107;AY.108;AY.109;AY.11;AY.110;AY.111;AY.113;AY.114;AY.116;AY.116.1;AY.117;AY.118;AY.119;AY.12;AY.120;AY.120.1;AY.120.2;AY.120.2.1;AY.121;AY.122;AY.122.1;AY.123;AY.124;AY.125;AY.13;AY.14;AY.15;AY.16;AY.16.1;AY.19;AY.2;AY.20;AY.21;AY.22;AY.23;AY.23.1;AY.24;AY.25;AY.26;AY.27;AY.28;AY.29;AY.29.1;AY.3;AY.3.1;AY.30;AY.32;AY.33;AY.34;AY.34.…
AY.103	SNP	359	27752	C->T	ORF7a	T120I	non-synonymous	93280	93521	0.997423	165	AY.1;AY.10;AY.100;AY.101;AY.102;AY.103;AY.104;AY.105;AY.106;AY.107;AY.108;AY.109;AY.11;AY.110;AY.111;AY.113;AY.114;AY.116;AY.116.1;AY.117;AY.118;AY.119;AY.12;AY.120;AY.120.1;AY.120.2;AY.120.2.1;AY.121;AY.122;AY.122.1;AY.123;AY.124;AY.125;AY.13;AY.14;AY.15;AY.16;AY.16.1;AY.19;AY.2;AY.20;AY.21;AY.22;AY.23;AY.23.1;AY.24;AY.25;AY.26;AY.27;AY.28;AY.29;AY.29.1;AY.3;AY.3.1;AY.30;AY.32;AY.33;AY.34;AY.34.…
AY.103	SNP	119	27874	C->T	ORF7b	T40I	non-synonymous	93384	93521	0.998535	110	AY.1;AY.100;AY.101;AY.102;AY.103;AY.104;AY.105;AY.106;AY.107;AY.108;AY.109;AY.110;AY.111;AY.113;AY.114;AY.116;AY.116.1;AY.117;AY.118;AY.119;AY.12;AY.120;AY.120.1;AY.120.2;AY.120.2.1;AY.121;AY.122;AY.122.1;AY.123;AY.124;AY.125;AY.20;AY.21;AY.22;AY.23;AY.23.1;AY.25;AY.29;AY.29.1;AY.3;AY.3.1;AY.32;AY.33;AY.34;AY.34.1;AY.36;AY.39;AY.39.1;AY.39.1.1;AY.39.2;AY.4;AY.4.1;AY.4.2;AY.4.2.1;AY.4.3;AY.4.4;AY.…
AY.103	deletion	355~360	28248~28253	GATTTC->------	ORF8	-	non-synonymous	92041	93521	0.984175	162	A.27;AY.1;AY.10;AY.100;AY.101;AY.102;AY.103;AY.104;AY.105;AY.106;AY.107;AY.108;AY.109;AY.11;AY.110;AY.111;AY.113;AY.114;AY.116;AY.116.1;AY.117;AY.118;AY.119;AY.12;AY.120;AY.120.1;AY.120.2;AY.120.2.1;AY.121;AY.122;AY.122.1;AY.123;AY.124;AY.125;AY.13;AY.14;AY.15;AY.16;AY.16.1;AY.19;AY.2;AY.20;AY.21;AY.22;AY.23;AY.23.1;AY.24;AY.25;AY.26;AY.27;AY.28;AY.29;AY.29.1;AY.3;AY.3.1;AY.30;AY.32;AY.33;AY.34;A…
AY.103	SNP	947	14408	C->T	RdRp	P316L	non-synonymous	93508	93521	0.999861	677	AB.1;AD.1;AD.2;AE.8;AH.3;AM.4;AP.1;AU.1;AU.2;AU.3;AV.1;AW.1;AY.1;AY.10;AY.100;AY.101;AY.102;AY.103;AY.104;AY.105;AY.106;AY.107;AY.108;AY.109;AY.11;AY.110;AY.111;AY.113;AY.114;AY.116;AY.116.1;AY.117;AY.118;AY.119;AY.12;AY.120;AY.120.1;AY.120.2;AY.120.2.1;AY.121;AY.122;AY.122.1;AY.123;AY.124;AY.125;AY.13;AY.14;AY.15;AY.16;AY.16.1;AY.19;AY.2;AY.20;AY.21;AY.22;AY.23;AY.23.1;AY.24;AY.25;AY.26;AY.27;AY…
AY.103	SNP	1990	15451	G->A	RdRp	G664S	non-synonymous	93459	93521	0.999337	164	AY.1;AY.10;AY.100;AY.101;AY.102;AY.103;AY.104;AY.105;AY.106;AY.107;AY.108;AY.109;AY.11;AY.110;AY.111;AY.113;AY.114;AY.116;AY.116.1;AY.117;AY.118;AY.119;AY.12;AY.120;AY.120.1;AY.120.2;AY.120.2.1;AY.121;AY.122;AY.122.1;AY.123;AY.124;AY.125;AY.13;AY.14;AY.15;AY.16;AY.16.1;AY.19;AY.2;AY.20;AY.21;AY.22;AY.23;AY.23.1;AY.24;AY.25;AY.26;AY.27;AY.28;AY.29;AY.29.1;AY.3;AY.3.1;AY.30;AY.32;AY.33;AY.34;AY.34.…
AY.103	SNP	56	21618	C->G	S	T19R	non-synonymous	93307	93521	0.997712	163	AY.1;AY.10;AY.100;AY.101;AY.102;AY.103;AY.104;AY.105;AY.106;AY.107;AY.108;AY.109;AY.11;AY.110;AY.111;AY.113;AY.114;AY.116;AY.116.1;AY.117;AY.118;AY.119;AY.12;AY.120;AY.120.1;AY.120.2;AY.120.2.1;AY.121;AY.122;AY.122.1;AY.123;AY.124;AY.125;AY.13;AY.14;AY.15;AY.16;AY.16.1;AY.19;AY.2;AY.20;AY.21;AY.22;AY.23;AY.23.1;AY.24;AY.25;AY.26;AY.27;AY.28;AY.29;AY.29.1;AY.3;AY.3.1;AY.30;AY.32;AY.33;AY.34;AY.34.…
AY.103	SNP	425	21987	G->A	S	G142D	non-synonymous	69472	93521	0.742849	124	AV.1;AY.1;AY.10;AY.103;AY.104;AY.105;AY.106;AY.107;AY.108;AY.109;AY.11;AY.110;AY.111;AY.113;AY.114;AY.116;AY.116.1;AY.117;AY.118;AY.119;AY.120;AY.120.1;AY.120.2;AY.120.2.1;AY.122;AY.122.1;AY.123;AY.13;AY.14;AY.16.1;AY.2;AY.20;AY.23;AY.23.1;AY.25;AY.26;AY.27;AY.28;AY.29;AY.29.1;AY.3;AY.3.1;AY.33;AY.34;AY.36;AY.37;AY.38;AY.39;AY.39.1;AY.39.1.1;AY.4;AY.4.1;AY.4.2;AY.4.2.1;AY.4.3;AY.4.4;AY.4.5;AY.40;…
AY.103	SNP	1355	22917	T->G	S	L452R	non-synonymous	93355	93521	0.998225	182	A.2.5;A.2.5.1;A.2.5.2;A.21;A.27;AY.1;AY.10;AY.100;AY.101;AY.102;AY.103;AY.104;AY.105;AY.106;AY.107;AY.108;AY.109;AY.11;AY.110;AY.111;AY.113;AY.114;AY.116;AY.116.1;AY.117;AY.118;AY.119;AY.12;AY.120;AY.120.1;AY.120.2;AY.120.2.1;AY.121;AY.122;AY.122.1;AY.123;AY.124;AY.125;AY.13;AY.14;AY.15;AY.16;AY.16.1;AY.19;AY.2;AY.20;AY.21;AY.22;AY.23;AY.23.1;AY.24;AY.25;AY.26;AY.27;AY.28;AY.29;AY.29.1;AY.3;AY.3.…
AY.103	SNP	1433	22995	C->A	S	T478K	non-synonymous	93435	93521	0.99908	169	AY.1;AY.10;AY.100;AY.101;AY.102;AY.103;AY.104;AY.105;AY.106;AY.107;AY.108;AY.109;AY.11;AY.110;AY.111;AY.113;AY.114;AY.116;AY.116.1;AY.117;AY.118;AY.119;AY.12;AY.120;AY.120.1;AY.120.2;AY.120.2.1;AY.121;AY.122;AY.122.1;AY.123;AY.124;AY.125;AY.13;AY.14;AY.15;AY.16;AY.16.1;AY.19;AY.2;AY.20;AY.21;AY.22;AY.23;AY.23.1;AY.24;AY.25;AY.26;AY.27;AY.28;AY.29;AY.29.1;AY.3;AY.3.1;AY.30;AY.32;AY.33;AY.34;AY.34.…
AY.103	SNP	1841	23403	A->G	S	D614G	non-synonymous	93488	93521	0.999647	678	A.2.5;A.2.5.1;A.2.5.2;AB.1;AD.1;AD.2;AE.8;AH.3;AM.4;AP.1;AU.1;AU.2;AU.3;AV.1;AW.1;AY.1;AY.10;AY.100;AY.101;AY.102;AY.103;AY.104;AY.105;AY.106;AY.107;AY.108;AY.109;AY.11;AY.110;AY.111;AY.113;AY.114;AY.116;AY.116.1;AY.117;AY.118;AY.119;AY.12;AY.120;AY.120.1;AY.120.2;AY.120.2.1;AY.121;AY.122;AY.122.1;AY.123;AY.124;AY.125;AY.13;AY.14;AY.15;AY.16;AY.16.1;AY.19;AY.2;AY.20;AY.21;AY.22;AY.23;AY.23.1;AY.2…
AY.103	SNP	2042	23604	C->G	S	P681R	non-synonymous	93463	93521	0.99938	171	A.23.1;AU.2;AU.3;AY.1;AY.10;AY.100;AY.101;AY.102;AY.103;AY.104;AY.105;AY.106;AY.107;AY.108;AY.109;AY.11;AY.110;AY.111;AY.113;AY.114;AY.116;AY.116.1;AY.117;AY.118;AY.119;AY.12;AY.120;AY.120.1;AY.120.2;AY.120.2.1;AY.121;AY.122;AY.122.1;AY.123;AY.124;AY.125;AY.13;AY.14;AY.15;AY.16;AY.16.1;AY.19;AY.2;AY.20;AY.21;AY.22;AY.23;AY.23.1;AY.24;AY.25;AY.26;AY.27;AY.28;AY.29;AY.29.1;AY.3;AY.3.1;AY.30;AY.32;A…
AY.103	SNP	2646	24208	C->T	S	I882I	synonymous	91593	93521	0.979384	1	AY.103
AY.103	SNP	2848	24410	G->A	S	D950N	non-synonymous	91570	93521	0.979138	166	AY.1;AY.10;AY.100;AY.101;AY.102;AY.103;AY.104;AY.105;AY.106;AY.107;AY.108;AY.109;AY.11;AY.110;AY.111;AY.113;AY.114;AY.116;AY.116.1;AY.117;AY.118;AY.119;AY.12;AY.120;AY.120.1;AY.120.2;AY.120.2.1;AY.121;AY.122;AY.122.1;AY.123;AY.124;AY.125;AY.13;AY.14;AY.15;AY.16;AY.16.1;AY.19;AY.2;AY.20;AY.21;AY.22;AY.23;AY.23.1;AY.24;AY.25;AY.26;AY.27;AY.28;AY.29;AY.29.1;AY.3;AY.3.1;AY.30;AY.32;AY.33;AY.34;AY.34.…
AY.103	deletion	467~472	22029~22034	AGTTCA->------	S	-	non-synonymous	91419	93521	0.977524	163	AY.1;AY.10;AY.100;AY.101;AY.102;AY.103;AY.104;AY.105;AY.106;AY.107;AY.108;AY.109;AY.11;AY.110;AY.111;AY.113;AY.114;AY.116;AY.116.1;AY.117;AY.118;AY.119;AY.12;AY.120;AY.120.1;AY.120.2;AY.120.2.1;AY.121;AY.122;AY.122.1;AY.123;AY.124;AY.125;AY.13;AY.14;AY.15;AY.16;AY.16.1;AY.19;AY.2;AY.20;AY.21;AY.22;AY.23;AY.23.1;AY.24;AY.25;AY.26;AY.27;AY.28;AY.29;AY.29.1;AY.3;AY.3.1;AY.30;AY.32;AY.33;AY.34;AY.34.…
AY.103	SNP	68	29742	G->T	UTR3	R23L	non-synonymous	91551	93521	0.978935	164	AY.1;AY.10;AY.100;AY.101;AY.102;AY.103;AY.104;AY.105;AY.106;AY.107;AY.108;AY.109;AY.11;AY.110;AY.111;AY.113;AY.114;AY.116;AY.116.1;AY.117;AY.118;AY.119;AY.12;AY.120;AY.120.1;AY.120.2;AY.120.2.1;AY.121;AY.122;AY.122.1;AY.123;AY.124;AY.125;AY.13;AY.14;AY.15;AY.16;AY.16.1;AY.19;AY.2;AY.20;AY.21;AY.22;AY.23;AY.23.1;AY.24;AY.25;AY.26;AY.27;AY.28;AY.29;AY.29.1;AY.3;AY.3.1;AY.30;AY.32;AY.33;AY.34;AY.34.…
AY.103	SNP	210	210	G->T	UTR5	V70V	synonymous	93304	93521	0.99768	164	AY.1;AY.10;AY.100;AY.101;AY.102;AY.103;AY.104;AY.105;AY.106;AY.107;AY.108;AY.109;AY.11;AY.110;AY.111;AY.113;AY.114;AY.116;AY.116.1;AY.117;AY.118;AY.119;AY.12;AY.120;AY.120.1;AY.120.2;AY.120.2.1;AY.121;AY.122;AY.122.1;AY.123;AY.124;AY.125;AY.13;AY.14;AY.15;AY.16;AY.16.1;AY.19;AY.2;AY.20;AY.21;AY.22;AY.23;AY.23.1;AY.24;AY.25;AY.26;AY.27;AY.28;AY.29;AY.29.1;AY.3;AY.3.1;AY.30;AY.32;AY.33;AY.34;AY.34.…
AY.103	SNP	241	241	C->T	UTR5	R81C	non-synonymous	93347	93521	0.998139	677	AB.1;AD.1;AD.2;AE.8;AH.3;AM.4;AP.1;AU.1;AU.2;AU.3;AV.1;AW.1;AY.1;AY.10;AY.100;AY.101;AY.102;AY.103;AY.104;AY.105;AY.106;AY.107;AY.108;AY.109;AY.11;AY.110;AY.111;AY.113;AY.114;AY.116;AY.116.1;AY.117;AY.118;AY.119;AY.12;AY.120;AY.120.1;AY.120.2;AY.120.2.1;AY.121;AY.122;AY.122.1;AY.123;AY.124;AY.125;AY.13;AY.14;AY.15;AY.16;AY.16.1;AY.19;AY.2;AY.20;AY.21;AY.22;AY.23;AY.23.1;AY.24;AY.25;AY.26;AY.27;AY…
AY.103	SNP	1181	19220	C->T	exonuclease	A394V	non-synonymous	93295	93521	0.997583	110	AY.1;AY.100;AY.101;AY.102;AY.103;AY.104;AY.105;AY.106;AY.107;AY.108;AY.109;AY.110;AY.111;AY.113;AY.114;AY.116;AY.116.1;AY.117;AY.118;AY.119;AY.12;AY.120;AY.120.1;AY.120.2;AY.120.2.1;AY.121;AY.122;AY.122.1;AY.123;AY.124;AY.125;AY.20;AY.21;AY.22;AY.23;AY.23.1;AY.25;AY.29;AY.29.1;AY.3;AY.3.1;AY.32;AY.33;AY.34;AY.34.1;AY.36;AY.39;AY.39.1;AY.39.1.1;AY.39.2;AY.4;AY.4.1;AY.4.2;AY.4.2.1;AY.4.3;AY.4.4;AY.…
AY.103	SNP	230	16466	C->T	helicase	P77L	non-synonymous	93481	93521	0.999572	169	A.2.5;A.2.5.1;A.2.5.2;A.27;AY.1;AY.10;AY.100;AY.101;AY.102;AY.103;AY.104;AY.105;AY.106;AY.107;AY.108;AY.109;AY.11;AY.110;AY.111;AY.113;AY.114;AY.116;AY.116.1;AY.117;AY.118;AY.119;AY.12;AY.120;AY.120.1;AY.120.2;AY.120.2.1;AY.121;AY.122;AY.122.1;AY.123;AY.124;AY.125;AY.13;AY.14;AY.15;AY.16;AY.16.1;AY.19;AY.2;AY.20;AY.21;AY.22;AY.23;AY.23.1;AY.24;AY.25;AY.26;AY.27;AY.28;AY.29;AY.29.1;AY.3;AY.3.1;AY.…
AY.103	SNP	1000	17236	A->G	helicase	I334V	non-synonymous	92290	93521	0.986837	2	AY.103;AY.41
AY.103	SNP	318	3037	C->T	nsp3	F106F	synonymous	92775	93521	0.992023	676	AB.1;AD.1;AD.2;AE.8;AH.3;AM.4;AP.1;AU.1;AU.2;AU.3;AV.1;AW.1;AY.1;AY.10;AY.100;AY.101;AY.102;AY.103;AY.104;AY.105;AY.106;AY.107;AY.108;AY.109;AY.11;AY.110;AY.111;AY.113;AY.114;AY.116;AY.116.1;AY.117;AY.118;AY.119;AY.12;AY.120;AY.120.1;AY.120.2;AY.120.2.1;AY.121;AY.122;AY.122.1;AY.123;AY.124;AY.125;AY.13;AY.14;AY.15;AY.16;AY.16.1;AY.19;AY.2;AY.20;AY.21;AY.22;AY.23;AY.23.1;AY.24;AY.25;AY.26;AY.27;AY…
AY.103	SNP	1462	4181	G->T	nsp3	A488S	non-synonymous	93362	93521	0.9983	110	AY.1;AY.100;AY.101;AY.102;AY.103;AY.104;AY.105;AY.106;AY.107;AY.108;AY.109;AY.110;AY.111;AY.113;AY.114;AY.116;AY.116.1;AY.117;AY.118;AY.119;AY.12;AY.120;AY.120.1;AY.120.2;AY.120.2.1;AY.121;AY.122;AY.122.1;AY.123;AY.124;AY.125;AY.20;AY.21;AY.22;AY.23;AY.23.1;AY.25;AY.29;AY.29.1;AY.3;AY.3.1;AY.32;AY.33;AY.34;AY.34.1;AY.36;AY.39;AY.39.1;AY.39.1.1;AY.39.2;AY.4;AY.4.1;AY.4.2;AY.4.2.1;AY.4.3;AY.4.4;AY.…
AY.103	SNP	3683	6402	C->T	nsp3	P1228L	non-synonymous	93318	93521	0.997829	113	AY.1;AY.100;AY.101;AY.102;AY.103;AY.104;AY.105;AY.106;AY.107;AY.108;AY.109;AY.110;AY.111;AY.113;AY.114;AY.116;AY.116.1;AY.117;AY.118;AY.119;AY.12;AY.120;AY.120.1;AY.120.2;AY.120.2.1;AY.121;AY.122;AY.122.1;AY.123;AY.124;AY.125;AY.20;AY.21;AY.22;AY.23;AY.23.1;AY.25;AY.29;AY.29.1;AY.3;AY.3.1;AY.32;AY.33;AY.34;AY.34.1;AY.36;AY.39;AY.39.1;AY.39.1.1;AY.39.2;AY.4;AY.4.1;AY.4.2;AY.4.2.1;AY.4.3;AY.4.4;AY.…
AY.103	SNP	4405	7124	C->T	nsp3	P1469S	non-synonymous	93262	93521	0.997231	115	AY.1;AY.100;AY.101;AY.102;AY.103;AY.104;AY.105;AY.106;AY.107;AY.108;AY.109;AY.110;AY.111;AY.113;AY.114;AY.116;AY.116.1;AY.117;AY.118;AY.119;AY.12;AY.120;AY.120.1;AY.120.2;AY.120.2.1;AY.121;AY.122;AY.122.1;AY.123;AY.124;AY.125;AY.20;AY.21;AY.22;AY.23;AY.23.1;AY.25;AY.29;AY.29.1;AY.3;AY.3.1;AY.32;AY.33;AY.34;AY.34.1;AY.36;AY.39;AY.39.1;AY.39.1.1;AY.39.2;AY.4;AY.4.1;AY.4.2;AY.4.2.1;AY.4.3;AY.4.4;AY.…
AY.103	SNP	1475	10029	C->T	nsp4	T492I	non-synonymous	93450	93521	0.999241	125	A.2.5;A.2.5.1;A.2.5.2;AY.1;AY.100;AY.101;AY.102;AY.103;AY.104;AY.105;AY.106;AY.107;AY.108;AY.109;AY.110;AY.111;AY.113;AY.114;AY.116;AY.116.1;AY.117;AY.118;AY.119;AY.12;AY.120;AY.120.1;AY.120.2;AY.120.2.1;AY.121;AY.122;AY.122.1;AY.123;AY.124;AY.125;AY.20;AY.21;AY.22;AY.23;AY.23.1;AY.25;AY.29;AY.29.1;AY.3;AY.3.1;AY.32;AY.33;AY.34;AY.34.1;AY.36;AY.39;AY.39.1;AY.39.1.1;AY.39.2;AY.4;AY.4.1;AY.4.2;AY.4…
AY.103	SNP	432	8986	C->T	nsp4	D144D	synonymous	93384	93521	0.998535	111	AY.1;AY.100;AY.101;AY.102;AY.103;AY.104;AY.105;AY.106;AY.107;AY.108;AY.109;AY.110;AY.111;AY.113;AY.114;AY.116;AY.116.1;AY.117;AY.118;AY.119;AY.12;AY.120;AY.120.1;AY.120.2;AY.120.2.1;AY.121;AY.122;AY.122.1;AY.123;AY.124;AY.125;AY.20;AY.21;AY.22;AY.23;AY.23.1;AY.25;AY.29;AY.29.1;AY.3;AY.3.1;AY.32;AY.33;AY.34;AY.34.1;AY.36;AY.39;AY.39.1;AY.39.1.1;AY.39.2;AY.4;AY.4.1;AY.4.2;AY.4.2.1;AY.4.3;AY.4.4;AY.…
AY.103	SNP	499	9053	G->T	nsp4	V167L	non-synonymous	93239	93521	0.996985	111	AY.1;AY.100;AY.101;AY.102;AY.103;AY.104;AY.105;AY.106;AY.107;AY.108;AY.109;AY.110;AY.111;AY.113;AY.114;AY.116;AY.116.1;AY.117;AY.118;AY.119;AY.12;AY.120;AY.120.1;AY.120.2;AY.120.2.1;AY.121;AY.122;AY.122.1;AY.123;AY.124;AY.125;AY.20;AY.21;AY.22;AY.23;AY.23.1;AY.25;AY.29;AY.29.1;AY.3;AY.3.1;AY.32;AY.33;AY.34;AY.34.1;AY.36;AY.39;AY.39.1;AY.39.1.1;AY.39.2;AY.4;AY.4.1;AY.4.2;AY.4.2.1;AY.4.3;AY.4.4;AY.…
AY.103	SNP	229	11201	A->G	nsp6	T77A	non-synonymous	93387	93521	0.998567	111	AY.1;AY.100;AY.101;AY.102;AY.103;AY.104;AY.105;AY.106;AY.107;AY.108;AY.109;AY.110;AY.111;AY.113;AY.114;AY.116;AY.116.1;AY.117;AY.118;AY.119;AY.12;AY.120;AY.120.1;AY.120.2;AY.120.2.1;AY.121;AY.122;AY.122.1;AY.123;AY.124;AY.125;AY.20;AY.21;AY.22;AY.23;AY.23.1;AY.25;AY.29;AY.29.1;AY.3;AY.3.1;AY.32;AY.33;AY.34;AY.34.1;AY.36;AY.39;AY.39.1;AY.39.1.1;AY.39.2;AY.4;AY.4.1;AY.4.2;AY.4.2.1;AY.4.3;AY.4.4;AY.…
AY.103	SNP	360	11332	A->G	nsp6	V120V	synonymous	93198	93521	0.996546	110	AY.1;AY.100;AY.101;AY.102;AY.103;AY.104;AY.105;AY.106;AY.107;AY.108;AY.109;AY.110;AY.111;AY.113;AY.114;AY.116;AY.116.1;AY.117;AY.118;AY.119;AY.12;AY.120;AY.120.1;AY.120.2;AY.120.2.1;AY.121;AY.122;AY.122.1;AY.123;AY.124;AY.125;AY.20;AY.21;AY.22;AY.23;AY.23.1;AY.25;AY.29;AY.29.1;AY.3;AY.3.1;AY.32;AY.33;AY.34;AY.34.1;AY.36;AY.39;AY.39.1;AY.39.1.1;AY.39.2;AY.4;AY.4.1;AY.4.2;AY.4.2.1;AY.4.3;AY.4.4;AY.…
AY.104	SNP	245	26767	T->C	M	I82T	non-synonymous	248	248	1	179	AY.1;AY.10;AY.100;AY.101;AY.102;AY.103;AY.104;AY.105;AY.106;AY.107;AY.108;AY.109;AY.11;AY.110;AY.111;AY.113;AY.114;AY.116;AY.116.1;AY.117;AY.118;AY.119;AY.12;AY.120;AY.120.1;AY.120.2;AY.120.2.1;AY.121;AY.122;AY.122.1;AY.123;AY.124;AY.125;AY.13;AY.14;AY.15;AY.16;AY.16.1;AY.19;AY.2;AY.20;AY.21;AY.22;AY.23;AY.23.1;AY.24;AY.25;AY.26;AY.27;AY.28;AY.29;AY.29.1;AY.3;AY.3.1;AY.30;AY.32;AY.33;AY.34;AY.34.…
AY.104	SNP	188	28461	A->G	N	D63G	non-synonymous	248	248	1	163	AY.1;AY.10;AY.100;AY.101;AY.102;AY.103;AY.104;AY.105;AY.106;AY.107;AY.108;AY.109;AY.11;AY.110;AY.111;AY.113;AY.114;AY.116;AY.116.1;AY.117;AY.118;AY.119;AY.12;AY.120;AY.120.1;AY.120.2;AY.120.2.1;AY.121;AY.122;AY.122.1;AY.123;AY.124;AY.125;AY.13;AY.14;AY.15;AY.16;AY.16.1;AY.19;AY.2;AY.20;AY.21;AY.22;AY.23;AY.23.1;AY.24;AY.25;AY.26;AY.27;AY.28;AY.29;AY.29.1;AY.3;AY.3.1;AY.30;AY.32;AY.33;AY.34;AY.34.…
AY.104	SNP	608	28881	G->T	N	R203M	non-synonymous	248	248	1	165	AY.1;AY.10;AY.100;AY.101;AY.102;AY.103;AY.104;AY.105;AY.106;AY.107;AY.108;AY.109;AY.11;AY.110;AY.111;AY.113;AY.114;AY.116;AY.116.1;AY.117;AY.118;AY.119;AY.12;AY.120;AY.120.1;AY.120.2;AY.120.2.1;AY.121;AY.122;AY.122.1;AY.123;AY.124;AY.125;AY.13;AY.14;AY.15;AY.16;AY.16.1;AY.19;AY.2;AY.20;AY.21;AY.22;AY.23;AY.23.1;AY.24;AY.25;AY.26;AY.27;AY.28;AY.29;AY.29.1;AY.3;AY.3.1;AY.30;AY.32;AY.33;AY.34;AY.34.…
AY.104	SNP	643	28916	G->T	N	G215C	non-synonymous	248	248	1	110	AY.1;AY.100;AY.101;AY.102;AY.103;AY.104;AY.105;AY.106;AY.107;AY.108;AY.109;AY.110;AY.111;AY.113;AY.114;AY.116;AY.116.1;AY.117;AY.118;AY.119;AY.12;AY.120;AY.120.1;AY.120.2;AY.120.2.1;AY.121;AY.122;AY.122.1;AY.123;AY.124;AY.125;AY.20;AY.21;AY.22;AY.23;AY.23.1;AY.25;AY.29;AY.29.1;AY.3;AY.3.1;AY.32;AY.33;AY.34;AY.34.1;AY.36;AY.39;AY.39.1;AY.39.1.1;AY.39.2;AY.4;AY.4.1;AY.4.2;AY.4.2.1;AY.4.3;AY.4.4;AY.…
AY.104	SNP	1129	29402	G->T	N	D377Y	non-synonymous	248	248	1	171	AY.1;AY.10;AY.100;AY.101;AY.102;AY.103;AY.104;AY.105;AY.106;AY.107;AY.108;AY.109;AY.11;AY.110;AY.111;AY.113;AY.114;AY.116;AY.116.1;AY.117;AY.118;AY.119;AY.12;AY.120;AY.120.1;AY.120.2;AY.120.2.1;AY.121;AY.122;AY.122.1;AY.123;AY.124;AY.125;AY.13;AY.14;AY.15;AY.16;AY.16.1;AY.19;AY.2;AY.20;AY.21;AY.22;AY.23;AY.23.1;AY.24;AY.25;AY.26;AY.27;AY.28;AY.29;AY.29.1;AY.3;AY.3.1;AY.30;AY.32;AY.33;AY.34;AY.34.…
AY.104	SNP	77	25469	C->T	ORF3a	S26L	non-synonymous	248	248	1	164	AY.1;AY.10;AY.100;AY.101;AY.102;AY.103;AY.104;AY.105;AY.106;AY.107;AY.108;AY.109;AY.11;AY.110;AY.111;AY.113;AY.114;AY.116;AY.116.1;AY.117;AY.118;AY.119;AY.12;AY.120;AY.120.1;AY.120.2;AY.120.2.1;AY.121;AY.122;AY.122.1;AY.123;AY.124;AY.125;AY.13;AY.14;AY.15;AY.16;AY.16.1;AY.19;AY.2;AY.20;AY.21;AY.22;AY.23;AY.23.1;AY.24;AY.25;AY.26;AY.27;AY.28;AY.29;AY.29.1;AY.3;AY.3.1;AY.30;AY.32;AY.33;AY.34;AY.34.…
AY.104	SNP	245	27638	T->C	ORF7a	V82A	non-synonymous	246	248	0.991935	164	AY.1;AY.10;AY.100;AY.101;AY.102;AY.103;AY.104;AY.105;AY.106;AY.107;AY.108;AY.109;AY.11;AY.110;AY.111;AY.113;AY.114;AY.116;AY.116.1;AY.117;AY.118;AY.119;AY.12;AY.120;AY.120.1;AY.120.2;AY.120.2.1;AY.121;AY.122;AY.122.1;AY.123;AY.124;AY.125;AY.13;AY.14;AY.15;AY.16;AY.16.1;AY.19;AY.2;AY.20;AY.21;AY.22;AY.23;AY.23.1;AY.24;AY.25;AY.26;AY.27;AY.28;AY.29;AY.29.1;AY.3;AY.3.1;AY.30;AY.32;AY.33;AY.34;AY.34.…
AY.104	SNP	359	27752	C->T	ORF7a	T120I	non-synonymous	247	248	0.995968	165	AY.1;AY.10;AY.100;AY.101;AY.102;AY.103;AY.104;AY.105;AY.106;AY.107;AY.108;AY.109;AY.11;AY.110;AY.111;AY.113;AY.114;AY.116;AY.116.1;AY.117;AY.118;AY.119;AY.12;AY.120;AY.120.1;AY.120.2;AY.120.2.1;AY.121;AY.122;AY.122.1;AY.123;AY.124;AY.125;AY.13;AY.14;AY.15;AY.16;AY.16.1;AY.19;AY.2;AY.20;AY.21;AY.22;AY.23;AY.23.1;AY.24;AY.25;AY.26;AY.27;AY.28;AY.29;AY.29.1;AY.3;AY.3.1;AY.30;AY.32;AY.33;AY.34;AY.34.…
AY.104	SNP	119	27874	C->T	ORF7b	T40I	non-synonymous	248	248	1	110	AY.1;AY.100;AY.101;AY.102;AY.103;AY.104;AY.105;AY.106;AY.107;AY.108;AY.109;AY.110;AY.111;AY.113;AY.114;AY.116;AY.116.1;AY.117;AY.118;AY.119;AY.12;AY.120;AY.120.1;AY.120.2;AY.120.2.1;AY.121;AY.122;AY.122.1;AY.123;AY.124;AY.125;AY.20;AY.21;AY.22;AY.23;AY.23.1;AY.25;AY.29;AY.29.1;AY.3;AY.3.1;AY.32;AY.33;AY.34;AY.34.1;AY.36;AY.39;AY.39.1;AY.39.1.1;AY.39.2;AY.4;AY.4.1;AY.4.2;AY.4.2.1;AY.4.3;AY.4.4;AY.…
AY.104	deletion	355~360	28248~28253	GATTTC->------	ORF8	-	non-synonymous	247	248	0.995968	162	A.27;AY.1;AY.10;AY.100;AY.101;AY.102;AY.103;AY.104;AY.105;AY.106;AY.107;AY.108;AY.109;AY.11;AY.110;AY.111;AY.113;AY.114;AY.116;AY.116.1;AY.117;AY.118;AY.119;AY.12;AY.120;AY.120.1;AY.120.2;AY.120.2.1;AY.121;AY.122;AY.122.1;AY.123;AY.124;AY.125;AY.13;AY.14;AY.15;AY.16;AY.16.1;AY.19;AY.2;AY.20;AY.21;AY.22;AY.23;AY.23.1;AY.24;AY.25;AY.26;AY.27;AY.28;AY.29;AY.29.1;AY.3;AY.3.1;AY.30;AY.32;AY.33;AY.34;A…
AY.104	SNP	947	14408	C->T	RdRp	P316L	non-synonymous	247	248	0.995968	677	AB.1;AD.1;AD.2;AE.8;AH.3;AM.4;AP.1;AU.1;AU.2;AU.3;AV.1;AW.1;AY.1;AY.10;AY.100;AY.101;AY.102;AY.103;AY.104;AY.105;AY.106;AY.107;AY.108;AY.109;AY.11;AY.110;AY.111;AY.113;AY.114;AY.116;AY.116.1;AY.117;AY.118;AY.119;AY.12;AY.120;AY.120.1;AY.120.2;AY.120.2.1;AY.121;AY.122;AY.122.1;AY.123;AY.124;AY.125;AY.13;AY.14;AY.15;AY.16;AY.16.1;AY.19;AY.2;AY.20;AY.21;AY.22;AY.23;AY.23.1;AY.24;AY.25;AY.26;AY.27;AY…
AY.104	SNP	1990	15451	G->A	RdRp	G664S	non-synonymous	248	248	1	164	AY.1;AY.10;AY.100;AY.101;AY.102;AY.103;AY.104;AY.105;AY.106;AY.107;AY.108;AY.109;AY.11;AY.110;AY.111;AY.113;AY.114;AY.116;AY.116.1;AY.117;AY.118;AY.119;AY.12;AY.120;AY.120.1;AY.120.2;AY.120.2.1;AY.121;AY.122;AY.122.1;AY.123;AY.124;AY.125;AY.13;AY.14;AY.15;AY.16;AY.16.1;AY.19;AY.2;AY.20;AY.21;AY.22;AY.23;AY.23.1;AY.24;AY.25;AY.26;AY.27;AY.28;AY.29;AY.29.1;AY.3;AY.3.1;AY.30;AY.32;AY.33;AY.34;AY.34.…
AY.104	SNP	56	21618	C->G	S	T19R	non-synonymous	248	248	1	163	AY.1;AY.10;AY.100;AY.101;AY.102;AY.103;AY.104;AY.105;AY.106;AY.107;AY.108;AY.109;AY.11;AY.110;AY.111;AY.113;AY.114;AY.116;AY.116.1;AY.117;AY.118;AY.119;AY.12;AY.120;AY.120.1;AY.120.2;AY.120.2.1;AY.121;AY.122;AY.122.1;AY.123;AY.124;AY.125;AY.13;AY.14;AY.15;AY.16;AY.16.1;AY.19;AY.2;AY.20;AY.21;AY.22;AY.23;AY.23.1;AY.24;AY.25;AY.26;AY.27;AY.28;AY.29;AY.29.1;AY.3;AY.3.1;AY.30;AY.32;AY.33;AY.34;AY.34.…
AY.104	SNP	284	21846	C->T	S	T95I	non-synonymous	246	248	0.991935	74	AV.1;AY.1;AY.100;AY.101;AY.102;AY.104;AY.105;AY.106;AY.107;AY.108;AY.109;AY.110;AY.111;AY.113;AY.114;AY.116;AY.116.1;AY.117;AY.118;AY.119;AY.120;AY.120.1;AY.120.2;AY.120.2.1;AY.121;AY.122.1;AY.123;AY.124;AY.125;AY.20;AY.21;AY.22;AY.29;AY.29.1;AY.34;AY.34.1;AY.36;AY.39;AY.39.1;AY.39.1.1;AY.39.2;AY.4;AY.4.1;AY.4.2;AY.4.2.1;AY.4.3;AY.4.4;AY.4.5;AY.42;AY.78;AY.85;AY.89;AY.92;AZ.1;AZ.2;AZ.3;AZ.4;AZ.5;…
AY.104	SNP	425	21987	G->A	S	G142D	non-synonymous	244	248	0.983871	124	AV.1;AY.1;AY.10;AY.103;AY.104;AY.105;AY.106;AY.107;AY.108;AY.109;AY.11;AY.110;AY.111;AY.113;AY.114;AY.116;AY.116.1;AY.117;AY.118;AY.119;AY.120;AY.120.1;AY.120.2;AY.120.2.1;AY.122;AY.122.1;AY.123;AY.13;AY.14;AY.16.1;AY.2;AY.20;AY.23;AY.23.1;AY.25;AY.26;AY.27;AY.28;AY.29;AY.29.1;AY.3;AY.3.1;AY.33;AY.34;AY.36;AY.37;AY.38;AY.39;AY.39.1;AY.39.1.1;AY.4;AY.4.1;AY.4.2;AY.4.2.1;AY.4.3;AY.4.4;AY.4.5;AY.40;…
AY.104	SNP	1355	22917	T->G	S	L452R	non-synonymous	247	248	0.995968	182	A.2.5;A.2.5.1;A.2.5.2;A.21;A.27;AY.1;AY.10;AY.100;AY.101;AY.102;AY.103;AY.104;AY.105;AY.106;AY.107;AY.108;AY.109;AY.11;AY.110;AY.111;AY.113;AY.114;AY.116;AY.116.1;AY.117;AY.118;AY.119;AY.12;AY.120;AY.120.1;AY.120.2;AY.120.2.1;AY.121;AY.122;AY.122.1;AY.123;AY.124;AY.125;AY.13;AY.14;AY.15;AY.16;AY.16.1;AY.19;AY.2;AY.20;AY.21;AY.22;AY.23;AY.23.1;AY.24;AY.25;AY.26;AY.27;AY.28;AY.29;AY.29.1;AY.3;AY.3.…
AY.104	SNP	1433	22995	C->A	S	T478K	non-synonymous	248	248	1	169	AY.1;AY.10;AY.100;AY.101;AY.102;AY.103;AY.104;AY.105;AY.106;AY.107;AY.108;AY.109;AY.11;AY.110;AY.111;AY.113;AY.114;AY.116;AY.116.1;AY.117;AY.118;AY.119;AY.12;AY.120;AY.120.1;AY.120.2;AY.120.2.1;AY.121;AY.122;AY.122.1;AY.123;AY.124;AY.125;AY.13;AY.14;AY.15;AY.16;AY.16.1;AY.19;AY.2;AY.20;AY.21;AY.22;AY.23;AY.23.1;AY.24;AY.25;AY.26;AY.27;AY.28;AY.29;AY.29.1;AY.3;AY.3.1;AY.30;AY.32;AY.33;AY.34;AY.34.…
AY.104	SNP	1715	23277	C->T	S	T572I	non-synonymous	245	248	0.987903	3	AY.104;AY.32;B.1.1.486
AY.104	SNP	1841	23403	A->G	S	D614G	non-synonymous	248	248	1	678	A.2.5;A.2.5.1;A.2.5.2;AB.1;AD.1;AD.2;AE.8;AH.3;AM.4;AP.1;AU.1;AU.2;AU.3;AV.1;AW.1;AY.1;AY.10;AY.100;AY.101;AY.102;AY.103;AY.104;AY.105;AY.106;AY.107;AY.108;AY.109;AY.11;AY.110;AY.111;AY.113;AY.114;AY.116;AY.116.1;AY.117;AY.118;AY.119;AY.12;AY.120;AY.120.1;AY.120.2;AY.120.2.1;AY.121;AY.122;AY.122.1;AY.123;AY.124;AY.125;AY.13;AY.14;AY.15;AY.16;AY.16.1;AY.19;AY.2;AY.20;AY.21;AY.22;AY.23;AY.23.1;AY.2…
AY.104	SNP	2042	23604	C->G	S	P681R	non-synonymous	248	248	1	171	A.23.1;AU.2;AU.3;AY.1;AY.10;AY.100;AY.101;AY.102;AY.103;AY.104;AY.105;AY.106;AY.107;AY.108;AY.109;AY.11;AY.110;AY.111;AY.113;AY.114;AY.116;AY.116.1;AY.117;AY.118;AY.119;AY.12;AY.120;AY.120.1;AY.120.2;AY.120.2.1;AY.121;AY.122;AY.122.1;AY.123;AY.124;AY.125;AY.13;AY.14;AY.15;AY.16;AY.16.1;AY.19;AY.2;AY.20;AY.21;AY.22;AY.23;AY.23.1;AY.24;AY.25;AY.26;AY.27;AY.28;AY.29;AY.29.1;AY.3;AY.3.1;AY.30;AY.32;A…
AY.104	SNP	2848	24410	G->A	S	D950N	non-synonymous	247	248	0.995968	166	AY.1;AY.10;AY.100;AY.101;AY.102;AY.103;AY.104;AY.105;AY.106;AY.107;AY.108;AY.109;AY.11;AY.110;AY.111;AY.113;AY.114;AY.116;AY.116.1;AY.117;AY.118;AY.119;AY.12;AY.120;AY.120.1;AY.120.2;AY.120.2.1;AY.121;AY.122;AY.122.1;AY.123;AY.124;AY.125;AY.13;AY.14;AY.15;AY.16;AY.16.1;AY.19;AY.2;AY.20;AY.21;AY.22;AY.23;AY.23.1;AY.24;AY.25;AY.26;AY.27;AY.28;AY.29;AY.29.1;AY.3;AY.3.1;AY.30;AY.32;AY.33;AY.34;AY.34.…
AY.104	deletion	467~472	22029~22034	AGTTCA->------	S	-	non-synonymous	247	248	0.995968	163	AY.1;AY.10;AY.100;AY.101;AY.102;AY.103;AY.104;AY.105;AY.106;AY.107;AY.108;AY.109;AY.11;AY.110;AY.111;AY.113;AY.114;AY.116;AY.116.1;AY.117;AY.118;AY.119;AY.12;AY.120;AY.120.1;AY.120.2;AY.120.2.1;AY.121;AY.122;AY.122.1;AY.123;AY.124;AY.125;AY.13;AY.14;AY.15;AY.16;AY.16.1;AY.19;AY.2;AY.20;AY.21;AY.22;AY.23;AY.23.1;AY.24;AY.25;AY.26;AY.27;AY.28;AY.29;AY.29.1;AY.3;AY.3.1;AY.30;AY.32;AY.33;AY.34;AY.34.…
AY.104	SNP	68	29742	G->T	UTR3	R23L	non-synonymous	247	248	0.995968	164	AY.1;AY.10;AY.100;AY.101;AY.102;AY.103;AY.104;AY.105;AY.106;AY.107;AY.108;AY.109;AY.11;AY.110;AY.111;AY.113;AY.114;AY.116;AY.116.1;AY.117;AY.118;AY.119;AY.12;AY.120;AY.120.1;AY.120.2;AY.120.2.1;AY.121;AY.122;AY.122.1;AY.123;AY.124;AY.125;AY.13;AY.14;AY.15;AY.16;AY.16.1;AY.19;AY.2;AY.20;AY.21;AY.22;AY.23;AY.23.1;AY.24;AY.25;AY.26;AY.27;AY.28;AY.29;AY.29.1;AY.3;AY.3.1;AY.30;AY.32;AY.33;AY.34;AY.34.…
AY.104	deletion	95~229	29769~29903	CAATGCTAGGGAGAGCTGCCTATATGGAAGAGCCCTAATGTGTAAAATTAATTTTAGTAGTGCTATCCCCATGTGATTTTAATAGCTTCTTAGGAGAATGACAAAAAAAAAAAAAAAAAAAAAAAAAAAAAAAAA->---------------------------------------------------------------------------------------------------------------------------------------	UTR3	-	non-synonymous	222	248	0.895161	13	AE.8;AW.1;AY.104;AY.27;AY.28;AY.86;AY.93;B.1.128;B.1.36.36;B.1.36.37;B.1.380;B.1.438.1;B.1.573
AY.104	SNP	210	210	G->T	UTR5	V70V	synonymous	246	248	0.991935	164	AY.1;AY.10;AY.100;AY.101;AY.102;AY.103;AY.104;AY.105;AY.106;AY.107;AY.108;AY.109;AY.11;AY.110;AY.111;AY.113;AY.114;AY.116;AY.116.1;AY.117;AY.118;AY.119;AY.12;AY.120;AY.120.1;AY.120.2;AY.120.2.1;AY.121;AY.122;AY.122.1;AY.123;AY.124;AY.125;AY.13;AY.14;AY.15;AY.16;AY.16.1;AY.19;AY.2;AY.20;AY.21;AY.22;AY.23;AY.23.1;AY.24;AY.25;AY.26;AY.27;AY.28;AY.29;AY.29.1;AY.3;AY.3.1;AY.30;AY.32;AY.33;AY.34;AY.34.…
AY.104	SNP	241	241	C->T	UTR5	R81C	non-synonymous	225	248	0.907258	677	AB.1;AD.1;AD.2;AE.8;AH.3;AM.4;AP.1;AU.1;AU.2;AU.3;AV.1;AW.1;AY.1;AY.10;AY.100;AY.101;AY.102;AY.103;AY.104;AY.105;AY.106;AY.107;AY.108;AY.109;AY.11;AY.110;AY.111;AY.113;AY.114;AY.116;AY.116.1;AY.117;AY.118;AY.119;AY.12;AY.120;AY.120.1;AY.120.2;AY.120.2.1;AY.121;AY.122;AY.122.1;AY.123;AY.124;AY.125;AY.13;AY.14;AY.15;AY.16;AY.16.1;AY.19;AY.2;AY.20;AY.21;AY.22;AY.23;AY.23.1;AY.24;AY.25;AY.26;AY.27;AY…
AY.104	SNP	1181	19220	C->T	exonuclease	A394V	non-synonymous	248	248	1	110	AY.1;AY.100;AY.101;AY.102;AY.103;AY.104;AY.105;AY.106;AY.107;AY.108;AY.109;AY.110;AY.111;AY.113;AY.114;AY.116;AY.116.1;AY.117;AY.118;AY.119;AY.12;AY.120;AY.120.1;AY.120.2;AY.120.2.1;AY.121;AY.122;AY.122.1;AY.123;AY.124;AY.125;AY.20;AY.21;AY.22;AY.23;AY.23.1;AY.25;AY.29;AY.29.1;AY.3;AY.3.1;AY.32;AY.33;AY.34;AY.34.1;AY.36;AY.39;AY.39.1;AY.39.1.1;AY.39.2;AY.4;AY.4.1;AY.4.2;AY.4.2.1;AY.4.3;AY.4.4;AY.…
AY.104	SNP	230	16466	C->T	helicase	P77L	non-synonymous	248	248	1	169	A.2.5;A.2.5.1;A.2.5.2;A.27;AY.1;AY.10;AY.100;AY.101;AY.102;AY.103;AY.104;AY.105;AY.106;AY.107;AY.108;AY.109;AY.11;AY.110;AY.111;AY.113;AY.114;AY.116;AY.116.1;AY.117;AY.118;AY.119;AY.12;AY.120;AY.120.1;AY.120.2;AY.120.2.1;AY.121;AY.122;AY.122.1;AY.123;AY.124;AY.125;AY.13;AY.14;AY.15;AY.16;AY.16.1;AY.19;AY.2;AY.20;AY.21;AY.22;AY.23;AY.23.1;AY.24;AY.25;AY.26;AY.27;AY.28;AY.29;AY.29.1;AY.3;AY.3.1;AY.…
AY.104	SNP	480	745	C->T	nsp1	N160N	synonymous	246	248	0.991935	3	AY.104;AY.108;AY.125
AY.104	SNP	24	13048	T->C	nsp10	P8P	synonymous	230	248	0.927419	1	AY.104
AY.104	SNP	318	3037	C->T	nsp3	F106F	synonymous	248	248	1	676	AB.1;AD.1;AD.2;AE.8;AH.3;AM.4;AP.1;AU.1;AU.2;AU.3;AV.1;AW.1;AY.1;AY.10;AY.100;AY.101;AY.102;AY.103;AY.104;AY.105;AY.106;AY.107;AY.108;AY.109;AY.11;AY.110;AY.111;AY.113;AY.114;AY.116;AY.116.1;AY.117;AY.118;AY.119;AY.12;AY.120;AY.120.1;AY.120.2;AY.120.2.1;AY.121;AY.122;AY.122.1;AY.123;AY.124;AY.125;AY.13;AY.14;AY.15;AY.16;AY.16.1;AY.19;AY.2;AY.20;AY.21;AY.22;AY.23;AY.23.1;AY.24;AY.25;AY.26;AY.27;AY…
AY.104	SNP	1462	4181	G->T	nsp3	A488S	non-synonymous	247	248	0.995968	110	AY.1;AY.100;AY.101;AY.102;AY.103;AY.104;AY.105;AY.106;AY.107;AY.108;AY.109;AY.110;AY.111;AY.113;AY.114;AY.116;AY.116.1;AY.117;AY.118;AY.119;AY.12;AY.120;AY.120.1;AY.120.2;AY.120.2.1;AY.121;AY.122;AY.122.1;AY.123;AY.124;AY.125;AY.20;AY.21;AY.22;AY.23;AY.23.1;AY.25;AY.29;AY.29.1;AY.3;AY.3.1;AY.32;AY.33;AY.34;AY.34.1;AY.36;AY.39;AY.39.1;AY.39.1.1;AY.39.2;AY.4;AY.4.1;AY.4.2;AY.4.2.1;AY.4.3;AY.4.4;AY.…
AY.104	SNP	3683	6402	C->T	nsp3	P1228L	non-synonymous	247	248	0.995968	113	AY.1;AY.100;AY.101;AY.102;AY.103;AY.104;AY.105;AY.106;AY.107;AY.108;AY.109;AY.110;AY.111;AY.113;AY.114;AY.116;AY.116.1;AY.117;AY.118;AY.119;AY.12;AY.120;AY.120.1;AY.120.2;AY.120.2.1;AY.121;AY.122;AY.122.1;AY.123;AY.124;AY.125;AY.20;AY.21;AY.22;AY.23;AY.23.1;AY.25;AY.29;AY.29.1;AY.3;AY.3.1;AY.32;AY.33;AY.34;AY.34.1;AY.36;AY.39;AY.39.1;AY.39.1.1;AY.39.2;AY.4;AY.4.1;AY.4.2;AY.4.2.1;AY.4.3;AY.4.4;AY.…
AY.104	SNP	4405	7124	C->T	nsp3	P1469S	non-synonymous	246	248	0.991935	115	AY.1;AY.100;AY.101;AY.102;AY.103;AY.104;AY.105;AY.106;AY.107;AY.108;AY.109;AY.110;AY.111;AY.113;AY.114;AY.116;AY.116.1;AY.117;AY.118;AY.119;AY.12;AY.120;AY.120.1;AY.120.2;AY.120.2.1;AY.121;AY.122;AY.122.1;AY.123;AY.124;AY.125;AY.20;AY.21;AY.22;AY.23;AY.23.1;AY.25;AY.29;AY.29.1;AY.3;AY.3.1;AY.32;AY.33;AY.34;AY.34.1;AY.36;AY.39;AY.39.1;AY.39.1.1;AY.39.2;AY.4;AY.4.1;AY.4.2;AY.4.2.1;AY.4.3;AY.4.4;AY.…
AY.104	SNP	1475	10029	C->T	nsp4	T492I	non-synonymous	248	248	1	125	A.2.5;A.2.5.1;A.2.5.2;AY.1;AY.100;AY.101;AY.102;AY.103;AY.104;AY.105;AY.106;AY.107;AY.108;AY.109;AY.110;AY.111;AY.113;AY.114;AY.116;AY.116.1;AY.117;AY.118;AY.119;AY.12;AY.120;AY.120.1;AY.120.2;AY.120.2.1;AY.121;AY.122;AY.122.1;AY.123;AY.124;AY.125;AY.20;AY.21;AY.22;AY.23;AY.23.1;AY.25;AY.29;AY.29.1;AY.3;AY.3.1;AY.32;AY.33;AY.34;AY.34.1;AY.36;AY.39;AY.39.1;AY.39.1.1;AY.39.2;AY.4;AY.4.1;AY.4.2;AY.4…
AY.104	SNP	432	8986	C->T	nsp4	D144D	synonymous	248	248	1	111	AY.1;AY.100;AY.101;AY.102;AY.103;AY.104;AY.105;AY.106;AY.107;AY.108;AY.109;AY.110;AY.111;AY.113;AY.114;AY.116;AY.116.1;AY.117;AY.118;AY.119;AY.12;AY.120;AY.120.1;AY.120.2;AY.120.2.1;AY.121;AY.122;AY.122.1;AY.123;AY.124;AY.125;AY.20;AY.21;AY.22;AY.23;AY.23.1;AY.25;AY.29;AY.29.1;AY.3;AY.3.1;AY.32;AY.33;AY.34;AY.34.1;AY.36;AY.39;AY.39.1;AY.39.1.1;AY.39.2;AY.4;AY.4.1;AY.4.2;AY.4.2.1;AY.4.3;AY.4.4;AY.…
AY.104	SNP	499	9053	G->T	nsp4	V167L	non-synonymous	248	248	1	111	AY.1;AY.100;AY.101;AY.102;AY.103;AY.104;AY.105;AY.106;AY.107;AY.108;AY.109;AY.110;AY.111;AY.113;AY.114;AY.116;AY.116.1;AY.117;AY.118;AY.119;AY.12;AY.120;AY.120.1;AY.120.2;AY.120.2.1;AY.121;AY.122;AY.122.1;AY.123;AY.124;AY.125;AY.20;AY.21;AY.22;AY.23;AY.23.1;AY.25;AY.29;AY.29.1;AY.3;AY.3.1;AY.32;AY.33;AY.34;AY.34.1;AY.36;AY.39;AY.39.1;AY.39.1.1;AY.39.2;AY.4;AY.4.1;AY.4.2;AY.4.2.1;AY.4.3;AY.4.4;AY.…
AY.104	SNP	229	11201	A->G	nsp6	T77A	non-synonymous	244	248	0.983871	111	AY.1;AY.100;AY.101;AY.102;AY.103;AY.104;AY.105;AY.106;AY.107;AY.108;AY.109;AY.110;AY.111;AY.113;AY.114;AY.116;AY.116.1;AY.117;AY.118;AY.119;AY.12;AY.120;AY.120.1;AY.120.2;AY.120.2.1;AY.121;AY.122;AY.122.1;AY.123;AY.124;AY.125;AY.20;AY.21;AY.22;AY.23;AY.23.1;AY.25;AY.29;AY.29.1;AY.3;AY.3.1;AY.32;AY.33;AY.34;AY.34.1;AY.36;AY.39;AY.39.1;AY.39.1.1;AY.39.2;AY.4;AY.4.1;AY.4.2;AY.4.2.1;AY.4.3;AY.4.4;AY.…
AY.104	SNP	360	11332	A->G	nsp6	V120V	synonymous	245	248	0.987903	110	AY.1;AY.100;AY.101;AY.102;AY.103;AY.104;AY.105;AY.106;AY.107;AY.108;AY.109;AY.110;AY.111;AY.113;AY.114;AY.116;AY.116.1;AY.117;AY.118;AY.119;AY.12;AY.120;AY.120.1;AY.120.2;AY.120.2.1;AY.121;AY.122;AY.122.1;AY.123;AY.124;AY.125;AY.20;AY.21;AY.22;AY.23;AY.23.1;AY.25;AY.29;AY.29.1;AY.3;AY.3.1;AY.32;AY.33;AY.34;AY.34.1;AY.36;AY.39;AY.39.1;AY.39.1.1;AY.39.2;AY.4;AY.4.1;AY.4.2;AY.4.2.1;AY.4.3;AY.4.4;AY.…
AY.105	SNP	245	26767	T->C	M	I82T	non-synonymous	427	427	1	179	AY.1;AY.10;AY.100;AY.101;AY.102;AY.103;AY.104;AY.105;AY.106;AY.107;AY.108;AY.109;AY.11;AY.110;AY.111;AY.113;AY.114;AY.116;AY.116.1;AY.117;AY.118;AY.119;AY.12;AY.120;AY.120.1;AY.120.2;AY.120.2.1;AY.121;AY.122;AY.122.1;AY.123;AY.124;AY.125;AY.13;AY.14;AY.15;AY.16;AY.16.1;AY.19;AY.2;AY.20;AY.21;AY.22;AY.23;AY.23.1;AY.24;AY.25;AY.26;AY.27;AY.28;AY.29;AY.29.1;AY.3;AY.3.1;AY.30;AY.32;AY.33;AY.34;AY.34.…
AY.105	SNP	188	28461	A->G	N	D63G	non-synonymous	422	427	0.98829	163	AY.1;AY.10;AY.100;AY.101;AY.102;AY.103;AY.104;AY.105;AY.106;AY.107;AY.108;AY.109;AY.11;AY.110;AY.111;AY.113;AY.114;AY.116;AY.116.1;AY.117;AY.118;AY.119;AY.12;AY.120;AY.120.1;AY.120.2;AY.120.2.1;AY.121;AY.122;AY.122.1;AY.123;AY.124;AY.125;AY.13;AY.14;AY.15;AY.16;AY.16.1;AY.19;AY.2;AY.20;AY.21;AY.22;AY.23;AY.23.1;AY.24;AY.25;AY.26;AY.27;AY.28;AY.29;AY.29.1;AY.3;AY.3.1;AY.30;AY.32;AY.33;AY.34;AY.34.…
AY.105	SNP	608	28881	G->T	N	R203M	non-synonymous	427	427	1	165	AY.1;AY.10;AY.100;AY.101;AY.102;AY.103;AY.104;AY.105;AY.106;AY.107;AY.108;AY.109;AY.11;AY.110;AY.111;AY.113;AY.114;AY.116;AY.116.1;AY.117;AY.118;AY.119;AY.12;AY.120;AY.120.1;AY.120.2;AY.120.2.1;AY.121;AY.122;AY.122.1;AY.123;AY.124;AY.125;AY.13;AY.14;AY.15;AY.16;AY.16.1;AY.19;AY.2;AY.20;AY.21;AY.22;AY.23;AY.23.1;AY.24;AY.25;AY.26;AY.27;AY.28;AY.29;AY.29.1;AY.3;AY.3.1;AY.30;AY.32;AY.33;AY.34;AY.34.…
AY.105	SNP	643	28916	G->T	N	G215C	non-synonymous	421	427	0.985948	110	AY.1;AY.100;AY.101;AY.102;AY.103;AY.104;AY.105;AY.106;AY.107;AY.108;AY.109;AY.110;AY.111;AY.113;AY.114;AY.116;AY.116.1;AY.117;AY.118;AY.119;AY.12;AY.120;AY.120.1;AY.120.2;AY.120.2.1;AY.121;AY.122;AY.122.1;AY.123;AY.124;AY.125;AY.20;AY.21;AY.22;AY.23;AY.23.1;AY.25;AY.29;AY.29.1;AY.3;AY.3.1;AY.32;AY.33;AY.34;AY.34.1;AY.36;AY.39;AY.39.1;AY.39.1.1;AY.39.2;AY.4;AY.4.1;AY.4.2;AY.4.2.1;AY.4.3;AY.4.4;AY.…
AY.105	SNP	1129	29402	G->T	N	D377Y	non-synonymous	421	427	0.985948	171	AY.1;AY.10;AY.100;AY.101;AY.102;AY.103;AY.104;AY.105;AY.106;AY.107;AY.108;AY.109;AY.11;AY.110;AY.111;AY.113;AY.114;AY.116;AY.116.1;AY.117;AY.118;AY.119;AY.12;AY.120;AY.120.1;AY.120.2;AY.120.2.1;AY.121;AY.122;AY.122.1;AY.123;AY.124;AY.125;AY.13;AY.14;AY.15;AY.16;AY.16.1;AY.19;AY.2;AY.20;AY.21;AY.22;AY.23;AY.23.1;AY.24;AY.25;AY.26;AY.27;AY.28;AY.29;AY.29.1;AY.3;AY.3.1;AY.30;AY.32;AY.33;AY.34;AY.34.…
AY.105	SNP	77	25469	C->T	ORF3a	S26L	non-synonymous	427	427	1	164	AY.1;AY.10;AY.100;AY.101;AY.102;AY.103;AY.104;AY.105;AY.106;AY.107;AY.108;AY.109;AY.11;AY.110;AY.111;AY.113;AY.114;AY.116;AY.116.1;AY.117;AY.118;AY.119;AY.12;AY.120;AY.120.1;AY.120.2;AY.120.2.1;AY.121;AY.122;AY.122.1;AY.123;AY.124;AY.125;AY.13;AY.14;AY.15;AY.16;AY.16.1;AY.19;AY.2;AY.20;AY.21;AY.22;AY.23;AY.23.1;AY.24;AY.25;AY.26;AY.27;AY.28;AY.29;AY.29.1;AY.3;AY.3.1;AY.30;AY.32;AY.33;AY.34;AY.34.…
AY.105	SNP	245	27638	T->C	ORF7a	V82A	non-synonymous	427	427	1	164	AY.1;AY.10;AY.100;AY.101;AY.102;AY.103;AY.104;AY.105;AY.106;AY.107;AY.108;AY.109;AY.11;AY.110;AY.111;AY.113;AY.114;AY.116;AY.116.1;AY.117;AY.118;AY.119;AY.12;AY.120;AY.120.1;AY.120.2;AY.120.2.1;AY.121;AY.122;AY.122.1;AY.123;AY.124;AY.125;AY.13;AY.14;AY.15;AY.16;AY.16.1;AY.19;AY.2;AY.20;AY.21;AY.22;AY.23;AY.23.1;AY.24;AY.25;AY.26;AY.27;AY.28;AY.29;AY.29.1;AY.3;AY.3.1;AY.30;AY.32;AY.33;AY.34;AY.34.…
AY.105	SNP	359	27752	C->T	ORF7a	T120I	non-synonymous	427	427	1	165	AY.1;AY.10;AY.100;AY.101;AY.102;AY.103;AY.104;AY.105;AY.106;AY.107;AY.108;AY.109;AY.11;AY.110;AY.111;AY.113;AY.114;AY.116;AY.116.1;AY.117;AY.118;AY.119;AY.12;AY.120;AY.120.1;AY.120.2;AY.120.2.1;AY.121;AY.122;AY.122.1;AY.123;AY.124;AY.125;AY.13;AY.14;AY.15;AY.16;AY.16.1;AY.19;AY.2;AY.20;AY.21;AY.22;AY.23;AY.23.1;AY.24;AY.25;AY.26;AY.27;AY.28;AY.29;AY.29.1;AY.3;AY.3.1;AY.30;AY.32;AY.33;AY.34;AY.34.…
AY.105	SNP	119	27874	C->T	ORF7b	T40I	non-synonymous	421	427	0.985948	110	AY.1;AY.100;AY.101;AY.102;AY.103;AY.104;AY.105;AY.106;AY.107;AY.108;AY.109;AY.110;AY.111;AY.113;AY.114;AY.116;AY.116.1;AY.117;AY.118;AY.119;AY.12;AY.120;AY.120.1;AY.120.2;AY.120.2.1;AY.121;AY.122;AY.122.1;AY.123;AY.124;AY.125;AY.20;AY.21;AY.22;AY.23;AY.23.1;AY.25;AY.29;AY.29.1;AY.3;AY.3.1;AY.32;AY.33;AY.34;AY.34.1;AY.36;AY.39;AY.39.1;AY.39.1.1;AY.39.2;AY.4;AY.4.1;AY.4.2;AY.4.2.1;AY.4.3;AY.4.4;AY.…
AY.105	deletion	355~360	28248~28253	GATTTC->------	ORF8	-	non-synonymous	422	427	0.98829	162	A.27;AY.1;AY.10;AY.100;AY.101;AY.102;AY.103;AY.104;AY.105;AY.106;AY.107;AY.108;AY.109;AY.11;AY.110;AY.111;AY.113;AY.114;AY.116;AY.116.1;AY.117;AY.118;AY.119;AY.12;AY.120;AY.120.1;AY.120.2;AY.120.2.1;AY.121;AY.122;AY.122.1;AY.123;AY.124;AY.125;AY.13;AY.14;AY.15;AY.16;AY.16.1;AY.19;AY.2;AY.20;AY.21;AY.22;AY.23;AY.23.1;AY.24;AY.25;AY.26;AY.27;AY.28;AY.29;AY.29.1;AY.3;AY.3.1;AY.30;AY.32;AY.33;AY.34;A…
AY.105	SNP	947	14408	C->T	RdRp	P316L	non-synonymous	427	427	1	677	AB.1;AD.1;AD.2;AE.8;AH.3;AM.4;AP.1;AU.1;AU.2;AU.3;AV.1;AW.1;AY.1;AY.10;AY.100;AY.101;AY.102;AY.103;AY.104;AY.105;AY.106;AY.107;AY.108;AY.109;AY.11;AY.110;AY.111;AY.113;AY.114;AY.116;AY.116.1;AY.117;AY.118;AY.119;AY.12;AY.120;AY.120.1;AY.120.2;AY.120.2.1;AY.121;AY.122;AY.122.1;AY.123;AY.124;AY.125;AY.13;AY.14;AY.15;AY.16;AY.16.1;AY.19;AY.2;AY.20;AY.21;AY.22;AY.23;AY.23.1;AY.24;AY.25;AY.26;AY.27;AY…
AY.105	SNP	1990	15451	G->A	RdRp	G664S	non-synonymous	427	427	1	164	AY.1;AY.10;AY.100;AY.101;AY.102;AY.103;AY.104;AY.105;AY.106;AY.107;AY.108;AY.109;AY.11;AY.110;AY.111;AY.113;AY.114;AY.116;AY.116.1;AY.117;AY.118;AY.119;AY.12;AY.120;AY.120.1;AY.120.2;AY.120.2.1;AY.121;AY.122;AY.122.1;AY.123;AY.124;AY.125;AY.13;AY.14;AY.15;AY.16;AY.16.1;AY.19;AY.2;AY.20;AY.21;AY.22;AY.23;AY.23.1;AY.24;AY.25;AY.26;AY.27;AY.28;AY.29;AY.29.1;AY.3;AY.3.1;AY.30;AY.32;AY.33;AY.34;AY.34.…
AY.105	SNP	56	21618	C->G	S	T19R	non-synonymous	427	427	1	163	AY.1;AY.10;AY.100;AY.101;AY.102;AY.103;AY.104;AY.105;AY.106;AY.107;AY.108;AY.109;AY.11;AY.110;AY.111;AY.113;AY.114;AY.116;AY.116.1;AY.117;AY.118;AY.119;AY.12;AY.120;AY.120.1;AY.120.2;AY.120.2.1;AY.121;AY.122;AY.122.1;AY.123;AY.124;AY.125;AY.13;AY.14;AY.15;AY.16;AY.16.1;AY.19;AY.2;AY.20;AY.21;AY.22;AY.23;AY.23.1;AY.24;AY.25;AY.26;AY.27;AY.28;AY.29;AY.29.1;AY.3;AY.3.1;AY.30;AY.32;AY.33;AY.34;AY.34.…
AY.105	SNP	284	21846	C->T	S	T95I	non-synonymous	394	427	0.922717	74	AV.1;AY.1;AY.100;AY.101;AY.102;AY.104;AY.105;AY.106;AY.107;AY.108;AY.109;AY.110;AY.111;AY.113;AY.114;AY.116;AY.116.1;AY.117;AY.118;AY.119;AY.120;AY.120.1;AY.120.2;AY.120.2.1;AY.121;AY.122.1;AY.123;AY.124;AY.125;AY.20;AY.21;AY.22;AY.29;AY.29.1;AY.34;AY.34.1;AY.36;AY.39;AY.39.1;AY.39.1.1;AY.39.2;AY.4;AY.4.1;AY.4.2;AY.4.2.1;AY.4.3;AY.4.4;AY.4.5;AY.42;AY.78;AY.85;AY.89;AY.92;AZ.1;AZ.2;AZ.3;AZ.4;AZ.5;…
AY.105	SNP	425	21987	G->A	S	G142D	non-synonymous	276	427	0.64637	124	AV.1;AY.1;AY.10;AY.103;AY.104;AY.105;AY.106;AY.107;AY.108;AY.109;AY.11;AY.110;AY.111;AY.113;AY.114;AY.116;AY.116.1;AY.117;AY.118;AY.119;AY.120;AY.120.1;AY.120.2;AY.120.2.1;AY.122;AY.122.1;AY.123;AY.13;AY.14;AY.16.1;AY.2;AY.20;AY.23;AY.23.1;AY.25;AY.26;AY.27;AY.28;AY.29;AY.29.1;AY.3;AY.3.1;AY.33;AY.34;AY.36;AY.37;AY.38;AY.39;AY.39.1;AY.39.1.1;AY.4;AY.4.1;AY.4.2;AY.4.2.1;AY.4.3;AY.4.4;AY.4.5;AY.40;…
AY.105	SNP	1355	22917	T->G	S	L452R	non-synonymous	427	427	1	182	A.2.5;A.2.5.1;A.2.5.2;A.21;A.27;AY.1;AY.10;AY.100;AY.101;AY.102;AY.103;AY.104;AY.105;AY.106;AY.107;AY.108;AY.109;AY.11;AY.110;AY.111;AY.113;AY.114;AY.116;AY.116.1;AY.117;AY.118;AY.119;AY.12;AY.120;AY.120.1;AY.120.2;AY.120.2.1;AY.121;AY.122;AY.122.1;AY.123;AY.124;AY.125;AY.13;AY.14;AY.15;AY.16;AY.16.1;AY.19;AY.2;AY.20;AY.21;AY.22;AY.23;AY.23.1;AY.24;AY.25;AY.26;AY.27;AY.28;AY.29;AY.29.1;AY.3;AY.3.…
AY.105	SNP	1433	22995	C->A	S	T478K	non-synonymous	427	427	1	169	AY.1;AY.10;AY.100;AY.101;AY.102;AY.103;AY.104;AY.105;AY.106;AY.107;AY.108;AY.109;AY.11;AY.110;AY.111;AY.113;AY.114;AY.116;AY.116.1;AY.117;AY.118;AY.119;AY.12;AY.120;AY.120.1;AY.120.2;AY.120.2.1;AY.121;AY.122;AY.122.1;AY.123;AY.124;AY.125;AY.13;AY.14;AY.15;AY.16;AY.16.1;AY.19;AY.2;AY.20;AY.21;AY.22;AY.23;AY.23.1;AY.24;AY.25;AY.26;AY.27;AY.28;AY.29;AY.29.1;AY.3;AY.3.1;AY.30;AY.32;AY.33;AY.34;AY.34.…
AY.105	SNP	1841	23403	A->G	S	D614G	non-synonymous	426	427	0.997658	678	A.2.5;A.2.5.1;A.2.5.2;AB.1;AD.1;AD.2;AE.8;AH.3;AM.4;AP.1;AU.1;AU.2;AU.3;AV.1;AW.1;AY.1;AY.10;AY.100;AY.101;AY.102;AY.103;AY.104;AY.105;AY.106;AY.107;AY.108;AY.109;AY.11;AY.110;AY.111;AY.113;AY.114;AY.116;AY.116.1;AY.117;AY.118;AY.119;AY.12;AY.120;AY.120.1;AY.120.2;AY.120.2.1;AY.121;AY.122;AY.122.1;AY.123;AY.124;AY.125;AY.13;AY.14;AY.15;AY.16;AY.16.1;AY.19;AY.2;AY.20;AY.21;AY.22;AY.23;AY.23.1;AY.2…
AY.105	SNP	2042	23604	C->G	S	P681R	non-synonymous	427	427	1	171	A.23.1;AU.2;AU.3;AY.1;AY.10;AY.100;AY.101;AY.102;AY.103;AY.104;AY.105;AY.106;AY.107;AY.108;AY.109;AY.11;AY.110;AY.111;AY.113;AY.114;AY.116;AY.116.1;AY.117;AY.118;AY.119;AY.12;AY.120;AY.120.1;AY.120.2;AY.120.2.1;AY.121;AY.122;AY.122.1;AY.123;AY.124;AY.125;AY.13;AY.14;AY.15;AY.16;AY.16.1;AY.19;AY.2;AY.20;AY.21;AY.22;AY.23;AY.23.1;AY.24;AY.25;AY.26;AY.27;AY.28;AY.29;AY.29.1;AY.3;AY.3.1;AY.30;AY.32;A…
AY.105	SNP	2848	24410	G->A	S	D950N	non-synonymous	407	427	0.953162	166	AY.1;AY.10;AY.100;AY.101;AY.102;AY.103;AY.104;AY.105;AY.106;AY.107;AY.108;AY.109;AY.11;AY.110;AY.111;AY.113;AY.114;AY.116;AY.116.1;AY.117;AY.118;AY.119;AY.12;AY.120;AY.120.1;AY.120.2;AY.120.2.1;AY.121;AY.122;AY.122.1;AY.123;AY.124;AY.125;AY.13;AY.14;AY.15;AY.16;AY.16.1;AY.19;AY.2;AY.20;AY.21;AY.22;AY.23;AY.23.1;AY.24;AY.25;AY.26;AY.27;AY.28;AY.29;AY.29.1;AY.3;AY.3.1;AY.30;AY.32;AY.33;AY.34;AY.34.…
AY.105	deletion	467~472	22029~22034	AGTTCA->------	S	-	non-synonymous	423	427	0.990632	163	AY.1;AY.10;AY.100;AY.101;AY.102;AY.103;AY.104;AY.105;AY.106;AY.107;AY.108;AY.109;AY.11;AY.110;AY.111;AY.113;AY.114;AY.116;AY.116.1;AY.117;AY.118;AY.119;AY.12;AY.120;AY.120.1;AY.120.2;AY.120.2.1;AY.121;AY.122;AY.122.1;AY.123;AY.124;AY.125;AY.13;AY.14;AY.15;AY.16;AY.16.1;AY.19;AY.2;AY.20;AY.21;AY.22;AY.23;AY.23.1;AY.24;AY.25;AY.26;AY.27;AY.28;AY.29;AY.29.1;AY.3;AY.3.1;AY.30;AY.32;AY.33;AY.34;AY.34.…
AY.105	SNP	68	29742	G->T	UTR3	R23L	non-synonymous	412	427	0.964871	164	AY.1;AY.10;AY.100;AY.101;AY.102;AY.103;AY.104;AY.105;AY.106;AY.107;AY.108;AY.109;AY.11;AY.110;AY.111;AY.113;AY.114;AY.116;AY.116.1;AY.117;AY.118;AY.119;AY.12;AY.120;AY.120.1;AY.120.2;AY.120.2.1;AY.121;AY.122;AY.122.1;AY.123;AY.124;AY.125;AY.13;AY.14;AY.15;AY.16;AY.16.1;AY.19;AY.2;AY.20;AY.21;AY.22;AY.23;AY.23.1;AY.24;AY.25;AY.26;AY.27;AY.28;AY.29;AY.29.1;AY.3;AY.3.1;AY.30;AY.32;AY.33;AY.34;AY.34.…
AY.105	SNP	210	210	G->T	UTR5	V70V	synonymous	426	427	0.997658	164	AY.1;AY.10;AY.100;AY.101;AY.102;AY.103;AY.104;AY.105;AY.106;AY.107;AY.108;AY.109;AY.11;AY.110;AY.111;AY.113;AY.114;AY.116;AY.116.1;AY.117;AY.118;AY.119;AY.12;AY.120;AY.120.1;AY.120.2;AY.120.2.1;AY.121;AY.122;AY.122.1;AY.123;AY.124;AY.125;AY.13;AY.14;AY.15;AY.16;AY.16.1;AY.19;AY.2;AY.20;AY.21;AY.22;AY.23;AY.23.1;AY.24;AY.25;AY.26;AY.27;AY.28;AY.29;AY.29.1;AY.3;AY.3.1;AY.30;AY.32;AY.33;AY.34;AY.34.…
AY.105	SNP	241	241	C->T	UTR5	R81C	non-synonymous	426	427	0.997658	677	AB.1;AD.1;AD.2;AE.8;AH.3;AM.4;AP.1;AU.1;AU.2;AU.3;AV.1;AW.1;AY.1;AY.10;AY.100;AY.101;AY.102;AY.103;AY.104;AY.105;AY.106;AY.107;AY.108;AY.109;AY.11;AY.110;AY.111;AY.113;AY.114;AY.116;AY.116.1;AY.117;AY.118;AY.119;AY.12;AY.120;AY.120.1;AY.120.2;AY.120.2.1;AY.121;AY.122;AY.122.1;AY.123;AY.124;AY.125;AY.13;AY.14;AY.15;AY.16;AY.16.1;AY.19;AY.2;AY.20;AY.21;AY.22;AY.23;AY.23.1;AY.24;AY.25;AY.26;AY.27;AY…
AY.105	SNP	1181	19220	C->T	exonuclease	A394V	non-synonymous	419	427	0.981265	110	AY.1;AY.100;AY.101;AY.102;AY.103;AY.104;AY.105;AY.106;AY.107;AY.108;AY.109;AY.110;AY.111;AY.113;AY.114;AY.116;AY.116.1;AY.117;AY.118;AY.119;AY.12;AY.120;AY.120.1;AY.120.2;AY.120.2.1;AY.121;AY.122;AY.122.1;AY.123;AY.124;AY.125;AY.20;AY.21;AY.22;AY.23;AY.23.1;AY.25;AY.29;AY.29.1;AY.3;AY.3.1;AY.32;AY.33;AY.34;AY.34.1;AY.36;AY.39;AY.39.1;AY.39.1.1;AY.39.2;AY.4;AY.4.1;AY.4.2;AY.4.2.1;AY.4.3;AY.4.4;AY.…
AY.105	SNP	230	16466	C->T	helicase	P77L	non-synonymous	427	427	1	169	A.2.5;A.2.5.1;A.2.5.2;A.27;AY.1;AY.10;AY.100;AY.101;AY.102;AY.103;AY.104;AY.105;AY.106;AY.107;AY.108;AY.109;AY.11;AY.110;AY.111;AY.113;AY.114;AY.116;AY.116.1;AY.117;AY.118;AY.119;AY.12;AY.120;AY.120.1;AY.120.2;AY.120.2.1;AY.121;AY.122;AY.122.1;AY.123;AY.124;AY.125;AY.13;AY.14;AY.15;AY.16;AY.16.1;AY.19;AY.2;AY.20;AY.21;AY.22;AY.23;AY.23.1;AY.24;AY.25;AY.26;AY.27;AY.28;AY.29;AY.29.1;AY.3;AY.3.1;AY.…
AY.105	SNP	258	1063	C->T	nsp2	F86F	synonymous	363	427	0.850117	1	AY.105
AY.105	SNP	220	2939	C->T	nsp3	P74S	non-synonymous	379	427	0.887588	1	AY.105
AY.105	SNP	318	3037	C->T	nsp3	F106F	synonymous	421	427	0.985948	676	AB.1;AD.1;AD.2;AE.8;AH.3;AM.4;AP.1;AU.1;AU.2;AU.3;AV.1;AW.1;AY.1;AY.10;AY.100;AY.101;AY.102;AY.103;AY.104;AY.105;AY.106;AY.107;AY.108;AY.109;AY.11;AY.110;AY.111;AY.113;AY.114;AY.116;AY.116.1;AY.117;AY.118;AY.119;AY.12;AY.120;AY.120.1;AY.120.2;AY.120.2.1;AY.121;AY.122;AY.122.1;AY.123;AY.124;AY.125;AY.13;AY.14;AY.15;AY.16;AY.16.1;AY.19;AY.2;AY.20;AY.21;AY.22;AY.23;AY.23.1;AY.24;AY.25;AY.26;AY.27;AY…
AY.105	SNP	1462	4181	G->T	nsp3	A488S	non-synonymous	421	427	0.985948	110	AY.1;AY.100;AY.101;AY.102;AY.103;AY.104;AY.105;AY.106;AY.107;AY.108;AY.109;AY.110;AY.111;AY.113;AY.114;AY.116;AY.116.1;AY.117;AY.118;AY.119;AY.12;AY.120;AY.120.1;AY.120.2;AY.120.2.1;AY.121;AY.122;AY.122.1;AY.123;AY.124;AY.125;AY.20;AY.21;AY.22;AY.23;AY.23.1;AY.25;AY.29;AY.29.1;AY.3;AY.3.1;AY.32;AY.33;AY.34;AY.34.1;AY.36;AY.39;AY.39.1;AY.39.1.1;AY.39.2;AY.4;AY.4.1;AY.4.2;AY.4.2.1;AY.4.3;AY.4.4;AY.…
AY.105	SNP	3683	6402	C->T	nsp3	P1228L	non-synonymous	420	427	0.983607	113	AY.1;AY.100;AY.101;AY.102;AY.103;AY.104;AY.105;AY.106;AY.107;AY.108;AY.109;AY.110;AY.111;AY.113;AY.114;AY.116;AY.116.1;AY.117;AY.118;AY.119;AY.12;AY.120;AY.120.1;AY.120.2;AY.120.2.1;AY.121;AY.122;AY.122.1;AY.123;AY.124;AY.125;AY.20;AY.21;AY.22;AY.23;AY.23.1;AY.25;AY.29;AY.29.1;AY.3;AY.3.1;AY.32;AY.33;AY.34;AY.34.1;AY.36;AY.39;AY.39.1;AY.39.1.1;AY.39.2;AY.4;AY.4.1;AY.4.2;AY.4.2.1;AY.4.3;AY.4.4;AY.…
AY.105	SNP	4405	7124	C->T	nsp3	P1469S	non-synonymous	421	427	0.985948	115	AY.1;AY.100;AY.101;AY.102;AY.103;AY.104;AY.105;AY.106;AY.107;AY.108;AY.109;AY.110;AY.111;AY.113;AY.114;AY.116;AY.116.1;AY.117;AY.118;AY.119;AY.12;AY.120;AY.120.1;AY.120.2;AY.120.2.1;AY.121;AY.122;AY.122.1;AY.123;AY.124;AY.125;AY.20;AY.21;AY.22;AY.23;AY.23.1;AY.25;AY.29;AY.29.1;AY.3;AY.3.1;AY.32;AY.33;AY.34;AY.34.1;AY.36;AY.39;AY.39.1;AY.39.1.1;AY.39.2;AY.4;AY.4.1;AY.4.2;AY.4.2.1;AY.4.3;AY.4.4;AY.…
AY.105	SNP	1475	10029	C->T	nsp4	T492I	non-synonymous	421	427	0.985948	125	A.2.5;A.2.5.1;A.2.5.2;AY.1;AY.100;AY.101;AY.102;AY.103;AY.104;AY.105;AY.106;AY.107;AY.108;AY.109;AY.110;AY.111;AY.113;AY.114;AY.116;AY.116.1;AY.117;AY.118;AY.119;AY.12;AY.120;AY.120.1;AY.120.2;AY.120.2.1;AY.121;AY.122;AY.122.1;AY.123;AY.124;AY.125;AY.20;AY.21;AY.22;AY.23;AY.23.1;AY.25;AY.29;AY.29.1;AY.3;AY.3.1;AY.32;AY.33;AY.34;AY.34.1;AY.36;AY.39;AY.39.1;AY.39.1.1;AY.39.2;AY.4;AY.4.1;AY.4.2;AY.4…
AY.105	SNP	432	8986	C->T	nsp4	D144D	synonymous	421	427	0.985948	111	AY.1;AY.100;AY.101;AY.102;AY.103;AY.104;AY.105;AY.106;AY.107;AY.108;AY.109;AY.110;AY.111;AY.113;AY.114;AY.116;AY.116.1;AY.117;AY.118;AY.119;AY.12;AY.120;AY.120.1;AY.120.2;AY.120.2.1;AY.121;AY.122;AY.122.1;AY.123;AY.124;AY.125;AY.20;AY.21;AY.22;AY.23;AY.23.1;AY.25;AY.29;AY.29.1;AY.3;AY.3.1;AY.32;AY.33;AY.34;AY.34.1;AY.36;AY.39;AY.39.1;AY.39.1.1;AY.39.2;AY.4;AY.4.1;AY.4.2;AY.4.2.1;AY.4.3;AY.4.4;AY.…
AY.105	SNP	499	9053	G->T	nsp4	V167L	non-synonymous	419	427	0.981265	111	AY.1;AY.100;AY.101;AY.102;AY.103;AY.104;AY.105;AY.106;AY.107;AY.108;AY.109;AY.110;AY.111;AY.113;AY.114;AY.116;AY.116.1;AY.117;AY.118;AY.119;AY.12;AY.120;AY.120.1;AY.120.2;AY.120.2.1;AY.121;AY.122;AY.122.1;AY.123;AY.124;AY.125;AY.20;AY.21;AY.22;AY.23;AY.23.1;AY.25;AY.29;AY.29.1;AY.3;AY.3.1;AY.32;AY.33;AY.34;AY.34.1;AY.36;AY.39;AY.39.1;AY.39.1.1;AY.39.2;AY.4;AY.4.1;AY.4.2;AY.4.2.1;AY.4.3;AY.4.4;AY.…
AY.105	SNP	229	11201	A->G	nsp6	T77A	non-synonymous	421	427	0.985948	111	AY.1;AY.100;AY.101;AY.102;AY.103;AY.104;AY.105;AY.106;AY.107;AY.108;AY.109;AY.110;AY.111;AY.113;AY.114;AY.116;AY.116.1;AY.117;AY.118;AY.119;AY.12;AY.120;AY.120.1;AY.120.2;AY.120.2.1;AY.121;AY.122;AY.122.1;AY.123;AY.124;AY.125;AY.20;AY.21;AY.22;AY.23;AY.23.1;AY.25;AY.29;AY.29.1;AY.3;AY.3.1;AY.32;AY.33;AY.34;AY.34.1;AY.36;AY.39;AY.39.1;AY.39.1.1;AY.39.2;AY.4;AY.4.1;AY.4.2;AY.4.2.1;AY.4.3;AY.4.4;AY.…
AY.105	SNP	360	11332	A->G	nsp6	V120V	synonymous	416	427	0.974239	110	AY.1;AY.100;AY.101;AY.102;AY.103;AY.104;AY.105;AY.106;AY.107;AY.108;AY.109;AY.110;AY.111;AY.113;AY.114;AY.116;AY.116.1;AY.117;AY.118;AY.119;AY.12;AY.120;AY.120.1;AY.120.2;AY.120.2.1;AY.121;AY.122;AY.122.1;AY.123;AY.124;AY.125;AY.20;AY.21;AY.22;AY.23;AY.23.1;AY.25;AY.29;AY.29.1;AY.3;AY.3.1;AY.32;AY.33;AY.34;AY.34.1;AY.36;AY.39;AY.39.1;AY.39.1.1;AY.39.2;AY.4;AY.4.1;AY.4.2;AY.4.2.1;AY.4.3;AY.4.4;AY.…
AY.106	SNP	245	26767	T->C	M	I82T	non-synonymous	1311	1316	0.996201	179	AY.1;AY.10;AY.100;AY.101;AY.102;AY.103;AY.104;AY.105;AY.106;AY.107;AY.108;AY.109;AY.11;AY.110;AY.111;AY.113;AY.114;AY.116;AY.116.1;AY.117;AY.118;AY.119;AY.12;AY.120;AY.120.1;AY.120.2;AY.120.2.1;AY.121;AY.122;AY.122.1;AY.123;AY.124;AY.125;AY.13;AY.14;AY.15;AY.16;AY.16.1;AY.19;AY.2;AY.20;AY.21;AY.22;AY.23;AY.23.1;AY.24;AY.25;AY.26;AY.27;AY.28;AY.29;AY.29.1;AY.3;AY.3.1;AY.30;AY.32;AY.33;AY.34;AY.34.…
AY.106	SNP	188	28461	A->G	N	D63G	non-synonymous	1235	1316	0.93845	163	AY.1;AY.10;AY.100;AY.101;AY.102;AY.103;AY.104;AY.105;AY.106;AY.107;AY.108;AY.109;AY.11;AY.110;AY.111;AY.113;AY.114;AY.116;AY.116.1;AY.117;AY.118;AY.119;AY.12;AY.120;AY.120.1;AY.120.2;AY.120.2.1;AY.121;AY.122;AY.122.1;AY.123;AY.124;AY.125;AY.13;AY.14;AY.15;AY.16;AY.16.1;AY.19;AY.2;AY.20;AY.21;AY.22;AY.23;AY.23.1;AY.24;AY.25;AY.26;AY.27;AY.28;AY.29;AY.29.1;AY.3;AY.3.1;AY.30;AY.32;AY.33;AY.34;AY.34.…
AY.106	SNP	608	28881	G->T	N	R203M	non-synonymous	1316	1316	1	165	AY.1;AY.10;AY.100;AY.101;AY.102;AY.103;AY.104;AY.105;AY.106;AY.107;AY.108;AY.109;AY.11;AY.110;AY.111;AY.113;AY.114;AY.116;AY.116.1;AY.117;AY.118;AY.119;AY.12;AY.120;AY.120.1;AY.120.2;AY.120.2.1;AY.121;AY.122;AY.122.1;AY.123;AY.124;AY.125;AY.13;AY.14;AY.15;AY.16;AY.16.1;AY.19;AY.2;AY.20;AY.21;AY.22;AY.23;AY.23.1;AY.24;AY.25;AY.26;AY.27;AY.28;AY.29;AY.29.1;AY.3;AY.3.1;AY.30;AY.32;AY.33;AY.34;AY.34.…
AY.106	SNP	643	28916	G->T	N	G215C	non-synonymous	929	1316	0.705927	110	AY.1;AY.100;AY.101;AY.102;AY.103;AY.104;AY.105;AY.106;AY.107;AY.108;AY.109;AY.110;AY.111;AY.113;AY.114;AY.116;AY.116.1;AY.117;AY.118;AY.119;AY.12;AY.120;AY.120.1;AY.120.2;AY.120.2.1;AY.121;AY.122;AY.122.1;AY.123;AY.124;AY.125;AY.20;AY.21;AY.22;AY.23;AY.23.1;AY.25;AY.29;AY.29.1;AY.3;AY.3.1;AY.32;AY.33;AY.34;AY.34.1;AY.36;AY.39;AY.39.1;AY.39.1.1;AY.39.2;AY.4;AY.4.1;AY.4.2;AY.4.2.1;AY.4.3;AY.4.4;AY.…
AY.106	SNP	1129	29402	G->T	N	D377Y	non-synonymous	1316	1316	1	171	AY.1;AY.10;AY.100;AY.101;AY.102;AY.103;AY.104;AY.105;AY.106;AY.107;AY.108;AY.109;AY.11;AY.110;AY.111;AY.113;AY.114;AY.116;AY.116.1;AY.117;AY.118;AY.119;AY.12;AY.120;AY.120.1;AY.120.2;AY.120.2.1;AY.121;AY.122;AY.122.1;AY.123;AY.124;AY.125;AY.13;AY.14;AY.15;AY.16;AY.16.1;AY.19;AY.2;AY.20;AY.21;AY.22;AY.23;AY.23.1;AY.24;AY.25;AY.26;AY.27;AY.28;AY.29;AY.29.1;AY.3;AY.3.1;AY.30;AY.32;AY.33;AY.34;AY.34.…
AY.106	SNP	77	25469	C->T	ORF3a	S26L	non-synonymous	1314	1316	0.99848	164	AY.1;AY.10;AY.100;AY.101;AY.102;AY.103;AY.104;AY.105;AY.106;AY.107;AY.108;AY.109;AY.11;AY.110;AY.111;AY.113;AY.114;AY.116;AY.116.1;AY.117;AY.118;AY.119;AY.12;AY.120;AY.120.1;AY.120.2;AY.120.2.1;AY.121;AY.122;AY.122.1;AY.123;AY.124;AY.125;AY.13;AY.14;AY.15;AY.16;AY.16.1;AY.19;AY.2;AY.20;AY.21;AY.22;AY.23;AY.23.1;AY.24;AY.25;AY.26;AY.27;AY.28;AY.29;AY.29.1;AY.3;AY.3.1;AY.30;AY.32;AY.33;AY.34;AY.34.…
AY.106	SNP	245	27638	T->C	ORF7a	V82A	non-synonymous	1304	1316	0.990881	164	AY.1;AY.10;AY.100;AY.101;AY.102;AY.103;AY.104;AY.105;AY.106;AY.107;AY.108;AY.109;AY.11;AY.110;AY.111;AY.113;AY.114;AY.116;AY.116.1;AY.117;AY.118;AY.119;AY.12;AY.120;AY.120.1;AY.120.2;AY.120.2.1;AY.121;AY.122;AY.122.1;AY.123;AY.124;AY.125;AY.13;AY.14;AY.15;AY.16;AY.16.1;AY.19;AY.2;AY.20;AY.21;AY.22;AY.23;AY.23.1;AY.24;AY.25;AY.26;AY.27;AY.28;AY.29;AY.29.1;AY.3;AY.3.1;AY.30;AY.32;AY.33;AY.34;AY.34.…
AY.106	SNP	359	27752	C->T	ORF7a	T120I	non-synonymous	1313	1316	0.99772	165	AY.1;AY.10;AY.100;AY.101;AY.102;AY.103;AY.104;AY.105;AY.106;AY.107;AY.108;AY.109;AY.11;AY.110;AY.111;AY.113;AY.114;AY.116;AY.116.1;AY.117;AY.118;AY.119;AY.12;AY.120;AY.120.1;AY.120.2;AY.120.2.1;AY.121;AY.122;AY.122.1;AY.123;AY.124;AY.125;AY.13;AY.14;AY.15;AY.16;AY.16.1;AY.19;AY.2;AY.20;AY.21;AY.22;AY.23;AY.23.1;AY.24;AY.25;AY.26;AY.27;AY.28;AY.29;AY.29.1;AY.3;AY.3.1;AY.30;AY.32;AY.33;AY.34;AY.34.…
AY.106	SNP	119	27874	C->T	ORF7b	T40I	non-synonymous	891	1316	0.677052	110	AY.1;AY.100;AY.101;AY.102;AY.103;AY.104;AY.105;AY.106;AY.107;AY.108;AY.109;AY.110;AY.111;AY.113;AY.114;AY.116;AY.116.1;AY.117;AY.118;AY.119;AY.12;AY.120;AY.120.1;AY.120.2;AY.120.2.1;AY.121;AY.122;AY.122.1;AY.123;AY.124;AY.125;AY.20;AY.21;AY.22;AY.23;AY.23.1;AY.25;AY.29;AY.29.1;AY.3;AY.3.1;AY.32;AY.33;AY.34;AY.34.1;AY.36;AY.39;AY.39.1;AY.39.1.1;AY.39.2;AY.4;AY.4.1;AY.4.2;AY.4.2.1;AY.4.3;AY.4.4;AY.…
AY.106	deletion	355~360	28248~28253	GATTTC->------	ORF8	-	non-synonymous	1268	1316	0.963526	162	A.27;AY.1;AY.10;AY.100;AY.101;AY.102;AY.103;AY.104;AY.105;AY.106;AY.107;AY.108;AY.109;AY.11;AY.110;AY.111;AY.113;AY.114;AY.116;AY.116.1;AY.117;AY.118;AY.119;AY.12;AY.120;AY.120.1;AY.120.2;AY.120.2.1;AY.121;AY.122;AY.122.1;AY.123;AY.124;AY.125;AY.13;AY.14;AY.15;AY.16;AY.16.1;AY.19;AY.2;AY.20;AY.21;AY.22;AY.23;AY.23.1;AY.24;AY.25;AY.26;AY.27;AY.28;AY.29;AY.29.1;AY.3;AY.3.1;AY.30;AY.32;AY.33;AY.34;A…
AY.106	SNP	947	14408	C->T	RdRp	P316L	non-synonymous	1308	1316	0.993921	677	AB.1;AD.1;AD.2;AE.8;AH.3;AM.4;AP.1;AU.1;AU.2;AU.3;AV.1;AW.1;AY.1;AY.10;AY.100;AY.101;AY.102;AY.103;AY.104;AY.105;AY.106;AY.107;AY.108;AY.109;AY.11;AY.110;AY.111;AY.113;AY.114;AY.116;AY.116.1;AY.117;AY.118;AY.119;AY.12;AY.120;AY.120.1;AY.120.2;AY.120.2.1;AY.121;AY.122;AY.122.1;AY.123;AY.124;AY.125;AY.13;AY.14;AY.15;AY.16;AY.16.1;AY.19;AY.2;AY.20;AY.21;AY.22;AY.23;AY.23.1;AY.24;AY.25;AY.26;AY.27;AY…
AY.106	SNP	1990	15451	G->A	RdRp	G664S	non-synonymous	1315	1316	0.99924	164	AY.1;AY.10;AY.100;AY.101;AY.102;AY.103;AY.104;AY.105;AY.106;AY.107;AY.108;AY.109;AY.11;AY.110;AY.111;AY.113;AY.114;AY.116;AY.116.1;AY.117;AY.118;AY.119;AY.12;AY.120;AY.120.1;AY.120.2;AY.120.2.1;AY.121;AY.122;AY.122.1;AY.123;AY.124;AY.125;AY.13;AY.14;AY.15;AY.16;AY.16.1;AY.19;AY.2;AY.20;AY.21;AY.22;AY.23;AY.23.1;AY.24;AY.25;AY.26;AY.27;AY.28;AY.29;AY.29.1;AY.3;AY.3.1;AY.30;AY.32;AY.33;AY.34;AY.34.…
AY.106	SNP	56	21618	C->G	S	T19R	non-synonymous	1303	1316	0.990122	163	AY.1;AY.10;AY.100;AY.101;AY.102;AY.103;AY.104;AY.105;AY.106;AY.107;AY.108;AY.109;AY.11;AY.110;AY.111;AY.113;AY.114;AY.116;AY.116.1;AY.117;AY.118;AY.119;AY.12;AY.120;AY.120.1;AY.120.2;AY.120.2.1;AY.121;AY.122;AY.122.1;AY.123;AY.124;AY.125;AY.13;AY.14;AY.15;AY.16;AY.16.1;AY.19;AY.2;AY.20;AY.21;AY.22;AY.23;AY.23.1;AY.24;AY.25;AY.26;AY.27;AY.28;AY.29;AY.29.1;AY.3;AY.3.1;AY.30;AY.32;AY.33;AY.34;AY.34.…
AY.106	SNP	284	21846	C->T	S	T95I	non-synonymous	827	1316	0.628419	74	AV.1;AY.1;AY.100;AY.101;AY.102;AY.104;AY.105;AY.106;AY.107;AY.108;AY.109;AY.110;AY.111;AY.113;AY.114;AY.116;AY.116.1;AY.117;AY.118;AY.119;AY.120;AY.120.1;AY.120.2;AY.120.2.1;AY.121;AY.122.1;AY.123;AY.124;AY.125;AY.20;AY.21;AY.22;AY.29;AY.29.1;AY.34;AY.34.1;AY.36;AY.39;AY.39.1;AY.39.1.1;AY.39.2;AY.4;AY.4.1;AY.4.2;AY.4.2.1;AY.4.3;AY.4.4;AY.4.5;AY.42;AY.78;AY.85;AY.89;AY.92;AZ.1;AZ.2;AZ.3;AZ.4;AZ.5;…
AY.106	SNP	425	21987	G->A	S	G142D	non-synonymous	761	1316	0.578267	124	AV.1;AY.1;AY.10;AY.103;AY.104;AY.105;AY.106;AY.107;AY.108;AY.109;AY.11;AY.110;AY.111;AY.113;AY.114;AY.116;AY.116.1;AY.117;AY.118;AY.119;AY.120;AY.120.1;AY.120.2;AY.120.2.1;AY.122;AY.122.1;AY.123;AY.13;AY.14;AY.16.1;AY.2;AY.20;AY.23;AY.23.1;AY.25;AY.26;AY.27;AY.28;AY.29;AY.29.1;AY.3;AY.3.1;AY.33;AY.34;AY.36;AY.37;AY.38;AY.39;AY.39.1;AY.39.1.1;AY.4;AY.4.1;AY.4.2;AY.4.2.1;AY.4.3;AY.4.4;AY.4.5;AY.40;…
AY.106	SNP	764	22326	C->T	S	S255F	non-synonymous	693	1316	0.526596	3	AY.106;C.30;C.30.1
AY.106	SNP	1355	22917	T->G	S	L452R	non-synonymous	1316	1316	1	182	A.2.5;A.2.5.1;A.2.5.2;A.21;A.27;AY.1;AY.10;AY.100;AY.101;AY.102;AY.103;AY.104;AY.105;AY.106;AY.107;AY.108;AY.109;AY.11;AY.110;AY.111;AY.113;AY.114;AY.116;AY.116.1;AY.117;AY.118;AY.119;AY.12;AY.120;AY.120.1;AY.120.2;AY.120.2.1;AY.121;AY.122;AY.122.1;AY.123;AY.124;AY.125;AY.13;AY.14;AY.15;AY.16;AY.16.1;AY.19;AY.2;AY.20;AY.21;AY.22;AY.23;AY.23.1;AY.24;AY.25;AY.26;AY.27;AY.28;AY.29;AY.29.1;AY.3;AY.3.…
AY.106	SNP	1433	22995	C->A	S	T478K	non-synonymous	1316	1316	1	169	AY.1;AY.10;AY.100;AY.101;AY.102;AY.103;AY.104;AY.105;AY.106;AY.107;AY.108;AY.109;AY.11;AY.110;AY.111;AY.113;AY.114;AY.116;AY.116.1;AY.117;AY.118;AY.119;AY.12;AY.120;AY.120.1;AY.120.2;AY.120.2.1;AY.121;AY.122;AY.122.1;AY.123;AY.124;AY.125;AY.13;AY.14;AY.15;AY.16;AY.16.1;AY.19;AY.2;AY.20;AY.21;AY.22;AY.23;AY.23.1;AY.24;AY.25;AY.26;AY.27;AY.28;AY.29;AY.29.1;AY.3;AY.3.1;AY.30;AY.32;AY.33;AY.34;AY.34.…
AY.106	SNP	1841	23403	A->G	S	D614G	non-synonymous	1313	1316	0.99772	678	A.2.5;A.2.5.1;A.2.5.2;AB.1;AD.1;AD.2;AE.8;AH.3;AM.4;AP.1;AU.1;AU.2;AU.3;AV.1;AW.1;AY.1;AY.10;AY.100;AY.101;AY.102;AY.103;AY.104;AY.105;AY.106;AY.107;AY.108;AY.109;AY.11;AY.110;AY.111;AY.113;AY.114;AY.116;AY.116.1;AY.117;AY.118;AY.119;AY.12;AY.120;AY.120.1;AY.120.2;AY.120.2.1;AY.121;AY.122;AY.122.1;AY.123;AY.124;AY.125;AY.13;AY.14;AY.15;AY.16;AY.16.1;AY.19;AY.2;AY.20;AY.21;AY.22;AY.23;AY.23.1;AY.2…
AY.106	SNP	2042	23604	C->G	S	P681R	non-synonymous	1310	1316	0.995441	171	A.23.1;AU.2;AU.3;AY.1;AY.10;AY.100;AY.101;AY.102;AY.103;AY.104;AY.105;AY.106;AY.107;AY.108;AY.109;AY.11;AY.110;AY.111;AY.113;AY.114;AY.116;AY.116.1;AY.117;AY.118;AY.119;AY.12;AY.120;AY.120.1;AY.120.2;AY.120.2.1;AY.121;AY.122;AY.122.1;AY.123;AY.124;AY.125;AY.13;AY.14;AY.15;AY.16;AY.16.1;AY.19;AY.2;AY.20;AY.21;AY.22;AY.23;AY.23.1;AY.24;AY.25;AY.26;AY.27;AY.28;AY.29;AY.29.1;AY.3;AY.3.1;AY.30;AY.32;A…
AY.106	SNP	2848	24410	G->A	S	D950N	non-synonymous	1161	1316	0.882219	166	AY.1;AY.10;AY.100;AY.101;AY.102;AY.103;AY.104;AY.105;AY.106;AY.107;AY.108;AY.109;AY.11;AY.110;AY.111;AY.113;AY.114;AY.116;AY.116.1;AY.117;AY.118;AY.119;AY.12;AY.120;AY.120.1;AY.120.2;AY.120.2.1;AY.121;AY.122;AY.122.1;AY.123;AY.124;AY.125;AY.13;AY.14;AY.15;AY.16;AY.16.1;AY.19;AY.2;AY.20;AY.21;AY.22;AY.23;AY.23.1;AY.24;AY.25;AY.26;AY.27;AY.28;AY.29;AY.29.1;AY.3;AY.3.1;AY.30;AY.32;AY.33;AY.34;AY.34.…
AY.106	deletion	467~472	22029~22034	AGTTCA->------	S	-	non-synonymous	1261	1316	0.958207	163	AY.1;AY.10;AY.100;AY.101;AY.102;AY.103;AY.104;AY.105;AY.106;AY.107;AY.108;AY.109;AY.11;AY.110;AY.111;AY.113;AY.114;AY.116;AY.116.1;AY.117;AY.118;AY.119;AY.12;AY.120;AY.120.1;AY.120.2;AY.120.2.1;AY.121;AY.122;AY.122.1;AY.123;AY.124;AY.125;AY.13;AY.14;AY.15;AY.16;AY.16.1;AY.19;AY.2;AY.20;AY.21;AY.22;AY.23;AY.23.1;AY.24;AY.25;AY.26;AY.27;AY.28;AY.29;AY.29.1;AY.3;AY.3.1;AY.30;AY.32;AY.33;AY.34;AY.34.…
AY.106	SNP	68	29742	G->T	UTR3	R23L	non-synonymous	1236	1316	0.93921	164	AY.1;AY.10;AY.100;AY.101;AY.102;AY.103;AY.104;AY.105;AY.106;AY.107;AY.108;AY.109;AY.11;AY.110;AY.111;AY.113;AY.114;AY.116;AY.116.1;AY.117;AY.118;AY.119;AY.12;AY.120;AY.120.1;AY.120.2;AY.120.2.1;AY.121;AY.122;AY.122.1;AY.123;AY.124;AY.125;AY.13;AY.14;AY.15;AY.16;AY.16.1;AY.19;AY.2;AY.20;AY.21;AY.22;AY.23;AY.23.1;AY.24;AY.25;AY.26;AY.27;AY.28;AY.29;AY.29.1;AY.3;AY.3.1;AY.30;AY.32;AY.33;AY.34;AY.34.…
AY.106	SNP	210	210	G->T	UTR5	V70V	synonymous	1294	1316	0.983283	164	AY.1;AY.10;AY.100;AY.101;AY.102;AY.103;AY.104;AY.105;AY.106;AY.107;AY.108;AY.109;AY.11;AY.110;AY.111;AY.113;AY.114;AY.116;AY.116.1;AY.117;AY.118;AY.119;AY.12;AY.120;AY.120.1;AY.120.2;AY.120.2.1;AY.121;AY.122;AY.122.1;AY.123;AY.124;AY.125;AY.13;AY.14;AY.15;AY.16;AY.16.1;AY.19;AY.2;AY.20;AY.21;AY.22;AY.23;AY.23.1;AY.24;AY.25;AY.26;AY.27;AY.28;AY.29;AY.29.1;AY.3;AY.3.1;AY.30;AY.32;AY.33;AY.34;AY.34.…
AY.106	SNP	241	241	C->T	UTR5	R81C	non-synonymous	1300	1316	0.987842	677	AB.1;AD.1;AD.2;AE.8;AH.3;AM.4;AP.1;AU.1;AU.2;AU.3;AV.1;AW.1;AY.1;AY.10;AY.100;AY.101;AY.102;AY.103;AY.104;AY.105;AY.106;AY.107;AY.108;AY.109;AY.11;AY.110;AY.111;AY.113;AY.114;AY.116;AY.116.1;AY.117;AY.118;AY.119;AY.12;AY.120;AY.120.1;AY.120.2;AY.120.2.1;AY.121;AY.122;AY.122.1;AY.123;AY.124;AY.125;AY.13;AY.14;AY.15;AY.16;AY.16.1;AY.19;AY.2;AY.20;AY.21;AY.22;AY.23;AY.23.1;AY.24;AY.25;AY.26;AY.27;AY…
AY.106	SNP	1181	19220	C->T	exonuclease	A394V	non-synonymous	1294	1316	0.983283	110	AY.1;AY.100;AY.101;AY.102;AY.103;AY.104;AY.105;AY.106;AY.107;AY.108;AY.109;AY.110;AY.111;AY.113;AY.114;AY.116;AY.116.1;AY.117;AY.118;AY.119;AY.12;AY.120;AY.120.1;AY.120.2;AY.120.2.1;AY.121;AY.122;AY.122.1;AY.123;AY.124;AY.125;AY.20;AY.21;AY.22;AY.23;AY.23.1;AY.25;AY.29;AY.29.1;AY.3;AY.3.1;AY.32;AY.33;AY.34;AY.34.1;AY.36;AY.39;AY.39.1;AY.39.1.1;AY.39.2;AY.4;AY.4.1;AY.4.2;AY.4.2.1;AY.4.3;AY.4.4;AY.…
AY.106	SNP	230	16466	C->T	helicase	P77L	non-synonymous	1312	1316	0.99696	169	A.2.5;A.2.5.1;A.2.5.2;A.27;AY.1;AY.10;AY.100;AY.101;AY.102;AY.103;AY.104;AY.105;AY.106;AY.107;AY.108;AY.109;AY.11;AY.110;AY.111;AY.113;AY.114;AY.116;AY.116.1;AY.117;AY.118;AY.119;AY.12;AY.120;AY.120.1;AY.120.2;AY.120.2.1;AY.121;AY.122;AY.122.1;AY.123;AY.124;AY.125;AY.13;AY.14;AY.15;AY.16;AY.16.1;AY.19;AY.2;AY.20;AY.21;AY.22;AY.23;AY.23.1;AY.24;AY.25;AY.26;AY.27;AY.28;AY.29;AY.29.1;AY.3;AY.3.1;AY.…
AY.106	SNP	318	3037	C->T	nsp3	F106F	synonymous	1314	1316	0.99848	676	AB.1;AD.1;AD.2;AE.8;AH.3;AM.4;AP.1;AU.1;AU.2;AU.3;AV.1;AW.1;AY.1;AY.10;AY.100;AY.101;AY.102;AY.103;AY.104;AY.105;AY.106;AY.107;AY.108;AY.109;AY.11;AY.110;AY.111;AY.113;AY.114;AY.116;AY.116.1;AY.117;AY.118;AY.119;AY.12;AY.120;AY.120.1;AY.120.2;AY.120.2.1;AY.121;AY.122;AY.122.1;AY.123;AY.124;AY.125;AY.13;AY.14;AY.15;AY.16;AY.16.1;AY.19;AY.2;AY.20;AY.21;AY.22;AY.23;AY.23.1;AY.24;AY.25;AY.26;AY.27;AY…
AY.106	SNP	1462	4181	G->T	nsp3	A488S	non-synonymous	1276	1316	0.969605	110	AY.1;AY.100;AY.101;AY.102;AY.103;AY.104;AY.105;AY.106;AY.107;AY.108;AY.109;AY.110;AY.111;AY.113;AY.114;AY.116;AY.116.1;AY.117;AY.118;AY.119;AY.12;AY.120;AY.120.1;AY.120.2;AY.120.2.1;AY.121;AY.122;AY.122.1;AY.123;AY.124;AY.125;AY.20;AY.21;AY.22;AY.23;AY.23.1;AY.25;AY.29;AY.29.1;AY.3;AY.3.1;AY.32;AY.33;AY.34;AY.34.1;AY.36;AY.39;AY.39.1;AY.39.1.1;AY.39.2;AY.4;AY.4.1;AY.4.2;AY.4.2.1;AY.4.3;AY.4.4;AY.…
AY.106	SNP	3683	6402	C->T	nsp3	P1228L	non-synonymous	1310	1316	0.995441	113	AY.1;AY.100;AY.101;AY.102;AY.103;AY.104;AY.105;AY.106;AY.107;AY.108;AY.109;AY.110;AY.111;AY.113;AY.114;AY.116;AY.116.1;AY.117;AY.118;AY.119;AY.12;AY.120;AY.120.1;AY.120.2;AY.120.2.1;AY.121;AY.122;AY.122.1;AY.123;AY.124;AY.125;AY.20;AY.21;AY.22;AY.23;AY.23.1;AY.25;AY.29;AY.29.1;AY.3;AY.3.1;AY.32;AY.33;AY.34;AY.34.1;AY.36;AY.39;AY.39.1;AY.39.1.1;AY.39.2;AY.4;AY.4.1;AY.4.2;AY.4.2.1;AY.4.3;AY.4.4;AY.…
AY.106	SNP	4405	7124	C->T	nsp3	P1469S	non-synonymous	1301	1316	0.988602	115	AY.1;AY.100;AY.101;AY.102;AY.103;AY.104;AY.105;AY.106;AY.107;AY.108;AY.109;AY.110;AY.111;AY.113;AY.114;AY.116;AY.116.1;AY.117;AY.118;AY.119;AY.12;AY.120;AY.120.1;AY.120.2;AY.120.2.1;AY.121;AY.122;AY.122.1;AY.123;AY.124;AY.125;AY.20;AY.21;AY.22;AY.23;AY.23.1;AY.25;AY.29;AY.29.1;AY.3;AY.3.1;AY.32;AY.33;AY.34;AY.34.1;AY.36;AY.39;AY.39.1;AY.39.1.1;AY.39.2;AY.4;AY.4.1;AY.4.2;AY.4.2.1;AY.4.3;AY.4.4;AY.…
AY.106	SNP	1475	10029	C->T	nsp4	T492I	non-synonymous	1283	1316	0.974924	125	A.2.5;A.2.5.1;A.2.5.2;AY.1;AY.100;AY.101;AY.102;AY.103;AY.104;AY.105;AY.106;AY.107;AY.108;AY.109;AY.110;AY.111;AY.113;AY.114;AY.116;AY.116.1;AY.117;AY.118;AY.119;AY.12;AY.120;AY.120.1;AY.120.2;AY.120.2.1;AY.121;AY.122;AY.122.1;AY.123;AY.124;AY.125;AY.20;AY.21;AY.22;AY.23;AY.23.1;AY.25;AY.29;AY.29.1;AY.3;AY.3.1;AY.32;AY.33;AY.34;AY.34.1;AY.36;AY.39;AY.39.1;AY.39.1.1;AY.39.2;AY.4;AY.4.1;AY.4.2;AY.4…
AY.106	SNP	432	8986	C->T	nsp4	D144D	synonymous	1309	1316	0.994681	111	AY.1;AY.100;AY.101;AY.102;AY.103;AY.104;AY.105;AY.106;AY.107;AY.108;AY.109;AY.110;AY.111;AY.113;AY.114;AY.116;AY.116.1;AY.117;AY.118;AY.119;AY.12;AY.120;AY.120.1;AY.120.2;AY.120.2.1;AY.121;AY.122;AY.122.1;AY.123;AY.124;AY.125;AY.20;AY.21;AY.22;AY.23;AY.23.1;AY.25;AY.29;AY.29.1;AY.3;AY.3.1;AY.32;AY.33;AY.34;AY.34.1;AY.36;AY.39;AY.39.1;AY.39.1.1;AY.39.2;AY.4;AY.4.1;AY.4.2;AY.4.2.1;AY.4.3;AY.4.4;AY.…
AY.106	SNP	499	9053	G->T	nsp4	V167L	non-synonymous	1271	1316	0.965805	111	AY.1;AY.100;AY.101;AY.102;AY.103;AY.104;AY.105;AY.106;AY.107;AY.108;AY.109;AY.110;AY.111;AY.113;AY.114;AY.116;AY.116.1;AY.117;AY.118;AY.119;AY.12;AY.120;AY.120.1;AY.120.2;AY.120.2.1;AY.121;AY.122;AY.122.1;AY.123;AY.124;AY.125;AY.20;AY.21;AY.22;AY.23;AY.23.1;AY.25;AY.29;AY.29.1;AY.3;AY.3.1;AY.32;AY.33;AY.34;AY.34.1;AY.36;AY.39;AY.39.1;AY.39.1.1;AY.39.2;AY.4;AY.4.1;AY.4.2;AY.4.2.1;AY.4.3;AY.4.4;AY.…
AY.106	SNP	229	11201	A->G	nsp6	T77A	non-synonymous	1296	1316	0.984802	111	AY.1;AY.100;AY.101;AY.102;AY.103;AY.104;AY.105;AY.106;AY.107;AY.108;AY.109;AY.110;AY.111;AY.113;AY.114;AY.116;AY.116.1;AY.117;AY.118;AY.119;AY.12;AY.120;AY.120.1;AY.120.2;AY.120.2.1;AY.121;AY.122;AY.122.1;AY.123;AY.124;AY.125;AY.20;AY.21;AY.22;AY.23;AY.23.1;AY.25;AY.29;AY.29.1;AY.3;AY.3.1;AY.32;AY.33;AY.34;AY.34.1;AY.36;AY.39;AY.39.1;AY.39.1.1;AY.39.2;AY.4;AY.4.1;AY.4.2;AY.4.2.1;AY.4.3;AY.4.4;AY.…
AY.106	SNP	360	11332	A->G	nsp6	V120V	synonymous	1284	1316	0.975684	110	AY.1;AY.100;AY.101;AY.102;AY.103;AY.104;AY.105;AY.106;AY.107;AY.108;AY.109;AY.110;AY.111;AY.113;AY.114;AY.116;AY.116.1;AY.117;AY.118;AY.119;AY.12;AY.120;AY.120.1;AY.120.2;AY.120.2.1;AY.121;AY.122;AY.122.1;AY.123;AY.124;AY.125;AY.20;AY.21;AY.22;AY.23;AY.23.1;AY.25;AY.29;AY.29.1;AY.3;AY.3.1;AY.32;AY.33;AY.34;AY.34.1;AY.36;AY.39;AY.39.1;AY.39.1.1;AY.39.2;AY.4;AY.4.1;AY.4.2;AY.4.2.1;AY.4.3;AY.4.4;AY.…
AY.107	SNP	245	26767	T->C	M	I82T	non-synonymous	1207	1207	1	179	AY.1;AY.10;AY.100;AY.101;AY.102;AY.103;AY.104;AY.105;AY.106;AY.107;AY.108;AY.109;AY.11;AY.110;AY.111;AY.113;AY.114;AY.116;AY.116.1;AY.117;AY.118;AY.119;AY.12;AY.120;AY.120.1;AY.120.2;AY.120.2.1;AY.121;AY.122;AY.122.1;AY.123;AY.124;AY.125;AY.13;AY.14;AY.15;AY.16;AY.16.1;AY.19;AY.2;AY.20;AY.21;AY.22;AY.23;AY.23.1;AY.24;AY.25;AY.26;AY.27;AY.28;AY.29;AY.29.1;AY.3;AY.3.1;AY.30;AY.32;AY.33;AY.34;AY.34.…
AY.107	SNP	188	28461	A->G	N	D63G	non-synonymous	1203	1207	0.996686	163	AY.1;AY.10;AY.100;AY.101;AY.102;AY.103;AY.104;AY.105;AY.106;AY.107;AY.108;AY.109;AY.11;AY.110;AY.111;AY.113;AY.114;AY.116;AY.116.1;AY.117;AY.118;AY.119;AY.12;AY.120;AY.120.1;AY.120.2;AY.120.2.1;AY.121;AY.122;AY.122.1;AY.123;AY.124;AY.125;AY.13;AY.14;AY.15;AY.16;AY.16.1;AY.19;AY.2;AY.20;AY.21;AY.22;AY.23;AY.23.1;AY.24;AY.25;AY.26;AY.27;AY.28;AY.29;AY.29.1;AY.3;AY.3.1;AY.30;AY.32;AY.33;AY.34;AY.34.…
AY.107	SNP	608	28881	G->T	N	R203M	non-synonymous	1207	1207	1	165	AY.1;AY.10;AY.100;AY.101;AY.102;AY.103;AY.104;AY.105;AY.106;AY.107;AY.108;AY.109;AY.11;AY.110;AY.111;AY.113;AY.114;AY.116;AY.116.1;AY.117;AY.118;AY.119;AY.12;AY.120;AY.120.1;AY.120.2;AY.120.2.1;AY.121;AY.122;AY.122.1;AY.123;AY.124;AY.125;AY.13;AY.14;AY.15;AY.16;AY.16.1;AY.19;AY.2;AY.20;AY.21;AY.22;AY.23;AY.23.1;AY.24;AY.25;AY.26;AY.27;AY.28;AY.29;AY.29.1;AY.3;AY.3.1;AY.30;AY.32;AY.33;AY.34;AY.34.…
AY.107	SNP	643	28916	G->T	N	G215C	non-synonymous	1206	1207	0.999171	110	AY.1;AY.100;AY.101;AY.102;AY.103;AY.104;AY.105;AY.106;AY.107;AY.108;AY.109;AY.110;AY.111;AY.113;AY.114;AY.116;AY.116.1;AY.117;AY.118;AY.119;AY.12;AY.120;AY.120.1;AY.120.2;AY.120.2.1;AY.121;AY.122;AY.122.1;AY.123;AY.124;AY.125;AY.20;AY.21;AY.22;AY.23;AY.23.1;AY.25;AY.29;AY.29.1;AY.3;AY.3.1;AY.32;AY.33;AY.34;AY.34.1;AY.36;AY.39;AY.39.1;AY.39.1.1;AY.39.2;AY.4;AY.4.1;AY.4.2;AY.4.2.1;AY.4.3;AY.4.4;AY.…
AY.107	SNP	1085	29358	C->T	N	T362I	non-synonymous	1166	1207	0.966031	1	AY.107
AY.107	SNP	1129	29402	G->T	N	D377Y	non-synonymous	1194	1207	0.989229	171	AY.1;AY.10;AY.100;AY.101;AY.102;AY.103;AY.104;AY.105;AY.106;AY.107;AY.108;AY.109;AY.11;AY.110;AY.111;AY.113;AY.114;AY.116;AY.116.1;AY.117;AY.118;AY.119;AY.12;AY.120;AY.120.1;AY.120.2;AY.120.2.1;AY.121;AY.122;AY.122.1;AY.123;AY.124;AY.125;AY.13;AY.14;AY.15;AY.16;AY.16.1;AY.19;AY.2;AY.20;AY.21;AY.22;AY.23;AY.23.1;AY.24;AY.25;AY.26;AY.27;AY.28;AY.29;AY.29.1;AY.3;AY.3.1;AY.30;AY.32;AY.33;AY.34;AY.34.…
AY.107	SNP	77	25469	C->T	ORF3a	S26L	non-synonymous	1207	1207	1	164	AY.1;AY.10;AY.100;AY.101;AY.102;AY.103;AY.104;AY.105;AY.106;AY.107;AY.108;AY.109;AY.11;AY.110;AY.111;AY.113;AY.114;AY.116;AY.116.1;AY.117;AY.118;AY.119;AY.12;AY.120;AY.120.1;AY.120.2;AY.120.2.1;AY.121;AY.122;AY.122.1;AY.123;AY.124;AY.125;AY.13;AY.14;AY.15;AY.16;AY.16.1;AY.19;AY.2;AY.20;AY.21;AY.22;AY.23;AY.23.1;AY.24;AY.25;AY.26;AY.27;AY.28;AY.29;AY.29.1;AY.3;AY.3.1;AY.30;AY.32;AY.33;AY.34;AY.34.…
AY.107	SNP	245	27638	T->C	ORF7a	V82A	non-synonymous	1193	1207	0.988401	164	AY.1;AY.10;AY.100;AY.101;AY.102;AY.103;AY.104;AY.105;AY.106;AY.107;AY.108;AY.109;AY.11;AY.110;AY.111;AY.113;AY.114;AY.116;AY.116.1;AY.117;AY.118;AY.119;AY.12;AY.120;AY.120.1;AY.120.2;AY.120.2.1;AY.121;AY.122;AY.122.1;AY.123;AY.124;AY.125;AY.13;AY.14;AY.15;AY.16;AY.16.1;AY.19;AY.2;AY.20;AY.21;AY.22;AY.23;AY.23.1;AY.24;AY.25;AY.26;AY.27;AY.28;AY.29;AY.29.1;AY.3;AY.3.1;AY.30;AY.32;AY.33;AY.34;AY.34.…
AY.107	SNP	359	27752	C->T	ORF7a	T120I	non-synonymous	1192	1207	0.987572	165	AY.1;AY.10;AY.100;AY.101;AY.102;AY.103;AY.104;AY.105;AY.106;AY.107;AY.108;AY.109;AY.11;AY.110;AY.111;AY.113;AY.114;AY.116;AY.116.1;AY.117;AY.118;AY.119;AY.12;AY.120;AY.120.1;AY.120.2;AY.120.2.1;AY.121;AY.122;AY.122.1;AY.123;AY.124;AY.125;AY.13;AY.14;AY.15;AY.16;AY.16.1;AY.19;AY.2;AY.20;AY.21;AY.22;AY.23;AY.23.1;AY.24;AY.25;AY.26;AY.27;AY.28;AY.29;AY.29.1;AY.3;AY.3.1;AY.30;AY.32;AY.33;AY.34;AY.34.…
AY.107	SNP	119	27874	C->T	ORF7b	T40I	non-synonymous	1206	1207	0.999171	110	AY.1;AY.100;AY.101;AY.102;AY.103;AY.104;AY.105;AY.106;AY.107;AY.108;AY.109;AY.110;AY.111;AY.113;AY.114;AY.116;AY.116.1;AY.117;AY.118;AY.119;AY.12;AY.120;AY.120.1;AY.120.2;AY.120.2.1;AY.121;AY.122;AY.122.1;AY.123;AY.124;AY.125;AY.20;AY.21;AY.22;AY.23;AY.23.1;AY.25;AY.29;AY.29.1;AY.3;AY.3.1;AY.32;AY.33;AY.34;AY.34.1;AY.36;AY.39;AY.39.1;AY.39.1.1;AY.39.2;AY.4;AY.4.1;AY.4.2;AY.4.2.1;AY.4.3;AY.4.4;AY.…
AY.107	deletion	355~360	28248~28253	GATTTC->------	ORF8	-	non-synonymous	1196	1207	0.990886	162	A.27;AY.1;AY.10;AY.100;AY.101;AY.102;AY.103;AY.104;AY.105;AY.106;AY.107;AY.108;AY.109;AY.11;AY.110;AY.111;AY.113;AY.114;AY.116;AY.116.1;AY.117;AY.118;AY.119;AY.12;AY.120;AY.120.1;AY.120.2;AY.120.2.1;AY.121;AY.122;AY.122.1;AY.123;AY.124;AY.125;AY.13;AY.14;AY.15;AY.16;AY.16.1;AY.19;AY.2;AY.20;AY.21;AY.22;AY.23;AY.23.1;AY.24;AY.25;AY.26;AY.27;AY.28;AY.29;AY.29.1;AY.3;AY.3.1;AY.30;AY.32;AY.33;AY.34;A…
AY.107	SNP	947	14408	C->T	RdRp	P316L	non-synonymous	1206	1207	0.999171	677	AB.1;AD.1;AD.2;AE.8;AH.3;AM.4;AP.1;AU.1;AU.2;AU.3;AV.1;AW.1;AY.1;AY.10;AY.100;AY.101;AY.102;AY.103;AY.104;AY.105;AY.106;AY.107;AY.108;AY.109;AY.11;AY.110;AY.111;AY.113;AY.114;AY.116;AY.116.1;AY.117;AY.118;AY.119;AY.12;AY.120;AY.120.1;AY.120.2;AY.120.2.1;AY.121;AY.122;AY.122.1;AY.123;AY.124;AY.125;AY.13;AY.14;AY.15;AY.16;AY.16.1;AY.19;AY.2;AY.20;AY.21;AY.22;AY.23;AY.23.1;AY.24;AY.25;AY.26;AY.27;AY…
AY.107	SNP	1551	15012	A->G	RdRp	Q517Q	synonymous	1205	1207	0.998343	1	AY.107
AY.107	SNP	1990	15451	G->A	RdRp	G664S	non-synonymous	1207	1207	1	164	AY.1;AY.10;AY.100;AY.101;AY.102;AY.103;AY.104;AY.105;AY.106;AY.107;AY.108;AY.109;AY.11;AY.110;AY.111;AY.113;AY.114;AY.116;AY.116.1;AY.117;AY.118;AY.119;AY.12;AY.120;AY.120.1;AY.120.2;AY.120.2.1;AY.121;AY.122;AY.122.1;AY.123;AY.124;AY.125;AY.13;AY.14;AY.15;AY.16;AY.16.1;AY.19;AY.2;AY.20;AY.21;AY.22;AY.23;AY.23.1;AY.24;AY.25;AY.26;AY.27;AY.28;AY.29;AY.29.1;AY.3;AY.3.1;AY.30;AY.32;AY.33;AY.34;AY.34.…
AY.107	SNP	56	21618	C->G	S	T19R	non-synonymous	1180	1207	0.97763	163	AY.1;AY.10;AY.100;AY.101;AY.102;AY.103;AY.104;AY.105;AY.106;AY.107;AY.108;AY.109;AY.11;AY.110;AY.111;AY.113;AY.114;AY.116;AY.116.1;AY.117;AY.118;AY.119;AY.12;AY.120;AY.120.1;AY.120.2;AY.120.2.1;AY.121;AY.122;AY.122.1;AY.123;AY.124;AY.125;AY.13;AY.14;AY.15;AY.16;AY.16.1;AY.19;AY.2;AY.20;AY.21;AY.22;AY.23;AY.23.1;AY.24;AY.25;AY.26;AY.27;AY.28;AY.29;AY.29.1;AY.3;AY.3.1;AY.30;AY.32;AY.33;AY.34;AY.34.…
AY.107	SNP	284	21846	C->T	S	T95I	non-synonymous	1077	1207	0.892295	74	AV.1;AY.1;AY.100;AY.101;AY.102;AY.104;AY.105;AY.106;AY.107;AY.108;AY.109;AY.110;AY.111;AY.113;AY.114;AY.116;AY.116.1;AY.117;AY.118;AY.119;AY.120;AY.120.1;AY.120.2;AY.120.2.1;AY.121;AY.122.1;AY.123;AY.124;AY.125;AY.20;AY.21;AY.22;AY.29;AY.29.1;AY.34;AY.34.1;AY.36;AY.39;AY.39.1;AY.39.1.1;AY.39.2;AY.4;AY.4.1;AY.4.2;AY.4.2.1;AY.4.3;AY.4.4;AY.4.5;AY.42;AY.78;AY.85;AY.89;AY.92;AZ.1;AZ.2;AZ.3;AZ.4;AZ.5;…
AY.107	SNP	425	21987	G->A	S	G142D	non-synonymous	832	1207	0.689312	124	AV.1;AY.1;AY.10;AY.103;AY.104;AY.105;AY.106;AY.107;AY.108;AY.109;AY.11;AY.110;AY.111;AY.113;AY.114;AY.116;AY.116.1;AY.117;AY.118;AY.119;AY.120;AY.120.1;AY.120.2;AY.120.2.1;AY.122;AY.122.1;AY.123;AY.13;AY.14;AY.16.1;AY.2;AY.20;AY.23;AY.23.1;AY.25;AY.26;AY.27;AY.28;AY.29;AY.29.1;AY.3;AY.3.1;AY.33;AY.34;AY.36;AY.37;AY.38;AY.39;AY.39.1;AY.39.1.1;AY.4;AY.4.1;AY.4.2;AY.4.2.1;AY.4.3;AY.4.4;AY.4.5;AY.40;…
AY.107	SNP	1355	22917	T->G	S	L452R	non-synonymous	1205	1207	0.998343	182	A.2.5;A.2.5.1;A.2.5.2;A.21;A.27;AY.1;AY.10;AY.100;AY.101;AY.102;AY.103;AY.104;AY.105;AY.106;AY.107;AY.108;AY.109;AY.11;AY.110;AY.111;AY.113;AY.114;AY.116;AY.116.1;AY.117;AY.118;AY.119;AY.12;AY.120;AY.120.1;AY.120.2;AY.120.2.1;AY.121;AY.122;AY.122.1;AY.123;AY.124;AY.125;AY.13;AY.14;AY.15;AY.16;AY.16.1;AY.19;AY.2;AY.20;AY.21;AY.22;AY.23;AY.23.1;AY.24;AY.25;AY.26;AY.27;AY.28;AY.29;AY.29.1;AY.3;AY.3.…
AY.107	SNP	1433	22995	C->A	S	T478K	non-synonymous	1205	1207	0.998343	169	AY.1;AY.10;AY.100;AY.101;AY.102;AY.103;AY.104;AY.105;AY.106;AY.107;AY.108;AY.109;AY.11;AY.110;AY.111;AY.113;AY.114;AY.116;AY.116.1;AY.117;AY.118;AY.119;AY.12;AY.120;AY.120.1;AY.120.2;AY.120.2.1;AY.121;AY.122;AY.122.1;AY.123;AY.124;AY.125;AY.13;AY.14;AY.15;AY.16;AY.16.1;AY.19;AY.2;AY.20;AY.21;AY.22;AY.23;AY.23.1;AY.24;AY.25;AY.26;AY.27;AY.28;AY.29;AY.29.1;AY.3;AY.3.1;AY.30;AY.32;AY.33;AY.34;AY.34.…
AY.107	SNP	1841	23403	A->G	S	D614G	non-synonymous	1207	1207	1	678	A.2.5;A.2.5.1;A.2.5.2;AB.1;AD.1;AD.2;AE.8;AH.3;AM.4;AP.1;AU.1;AU.2;AU.3;AV.1;AW.1;AY.1;AY.10;AY.100;AY.101;AY.102;AY.103;AY.104;AY.105;AY.106;AY.107;AY.108;AY.109;AY.11;AY.110;AY.111;AY.113;AY.114;AY.116;AY.116.1;AY.117;AY.118;AY.119;AY.12;AY.120;AY.120.1;AY.120.2;AY.120.2.1;AY.121;AY.122;AY.122.1;AY.123;AY.124;AY.125;AY.13;AY.14;AY.15;AY.16;AY.16.1;AY.19;AY.2;AY.20;AY.21;AY.22;AY.23;AY.23.1;AY.2…
AY.107	SNP	2042	23604	C->G	S	P681R	non-synonymous	1204	1207	0.997514	171	A.23.1;AU.2;AU.3;AY.1;AY.10;AY.100;AY.101;AY.102;AY.103;AY.104;AY.105;AY.106;AY.107;AY.108;AY.109;AY.11;AY.110;AY.111;AY.113;AY.114;AY.116;AY.116.1;AY.117;AY.118;AY.119;AY.12;AY.120;AY.120.1;AY.120.2;AY.120.2.1;AY.121;AY.122;AY.122.1;AY.123;AY.124;AY.125;AY.13;AY.14;AY.15;AY.16;AY.16.1;AY.19;AY.2;AY.20;AY.21;AY.22;AY.23;AY.23.1;AY.24;AY.25;AY.26;AY.27;AY.28;AY.29;AY.29.1;AY.3;AY.3.1;AY.30;AY.32;A…
AY.107	SNP	2848	24410	G->A	S	D950N	non-synonymous	1179	1207	0.976802	166	AY.1;AY.10;AY.100;AY.101;AY.102;AY.103;AY.104;AY.105;AY.106;AY.107;AY.108;AY.109;AY.11;AY.110;AY.111;AY.113;AY.114;AY.116;AY.116.1;AY.117;AY.118;AY.119;AY.12;AY.120;AY.120.1;AY.120.2;AY.120.2.1;AY.121;AY.122;AY.122.1;AY.123;AY.124;AY.125;AY.13;AY.14;AY.15;AY.16;AY.16.1;AY.19;AY.2;AY.20;AY.21;AY.22;AY.23;AY.23.1;AY.24;AY.25;AY.26;AY.27;AY.28;AY.29;AY.29.1;AY.3;AY.3.1;AY.30;AY.32;AY.33;AY.34;AY.34.…
AY.107	SNP	3301	24863	C->T	S	H1101Y	non-synonymous	1201	1207	0.995029	1	AY.107
AY.107	deletion	467~472	22029~22034	AGTTCA->------	S	-	non-synonymous	1119	1207	0.927092	163	AY.1;AY.10;AY.100;AY.101;AY.102;AY.103;AY.104;AY.105;AY.106;AY.107;AY.108;AY.109;AY.11;AY.110;AY.111;AY.113;AY.114;AY.116;AY.116.1;AY.117;AY.118;AY.119;AY.12;AY.120;AY.120.1;AY.120.2;AY.120.2.1;AY.121;AY.122;AY.122.1;AY.123;AY.124;AY.125;AY.13;AY.14;AY.15;AY.16;AY.16.1;AY.19;AY.2;AY.20;AY.21;AY.22;AY.23;AY.23.1;AY.24;AY.25;AY.26;AY.27;AY.28;AY.29;AY.29.1;AY.3;AY.3.1;AY.30;AY.32;AY.33;AY.34;AY.34.…
AY.107	SNP	68	29742	G->T	UTR3	R23L	non-synonymous	1190	1207	0.985915	164	AY.1;AY.10;AY.100;AY.101;AY.102;AY.103;AY.104;AY.105;AY.106;AY.107;AY.108;AY.109;AY.11;AY.110;AY.111;AY.113;AY.114;AY.116;AY.116.1;AY.117;AY.118;AY.119;AY.12;AY.120;AY.120.1;AY.120.2;AY.120.2.1;AY.121;AY.122;AY.122.1;AY.123;AY.124;AY.125;AY.13;AY.14;AY.15;AY.16;AY.16.1;AY.19;AY.2;AY.20;AY.21;AY.22;AY.23;AY.23.1;AY.24;AY.25;AY.26;AY.27;AY.28;AY.29;AY.29.1;AY.3;AY.3.1;AY.30;AY.32;AY.33;AY.34;AY.34.…
AY.107	SNP	210	210	G->T	UTR5	V70V	synonymous	1207	1207	1	164	AY.1;AY.10;AY.100;AY.101;AY.102;AY.103;AY.104;AY.105;AY.106;AY.107;AY.108;AY.109;AY.11;AY.110;AY.111;AY.113;AY.114;AY.116;AY.116.1;AY.117;AY.118;AY.119;AY.12;AY.120;AY.120.1;AY.120.2;AY.120.2.1;AY.121;AY.122;AY.122.1;AY.123;AY.124;AY.125;AY.13;AY.14;AY.15;AY.16;AY.16.1;AY.19;AY.2;AY.20;AY.21;AY.22;AY.23;AY.23.1;AY.24;AY.25;AY.26;AY.27;AY.28;AY.29;AY.29.1;AY.3;AY.3.1;AY.30;AY.32;AY.33;AY.34;AY.34.…
AY.107	SNP	241	241	C->T	UTR5	R81C	non-synonymous	1204	1207	0.997514	677	AB.1;AD.1;AD.2;AE.8;AH.3;AM.4;AP.1;AU.1;AU.2;AU.3;AV.1;AW.1;AY.1;AY.10;AY.100;AY.101;AY.102;AY.103;AY.104;AY.105;AY.106;AY.107;AY.108;AY.109;AY.11;AY.110;AY.111;AY.113;AY.114;AY.116;AY.116.1;AY.117;AY.118;AY.119;AY.12;AY.120;AY.120.1;AY.120.2;AY.120.2.1;AY.121;AY.122;AY.122.1;AY.123;AY.124;AY.125;AY.13;AY.14;AY.15;AY.16;AY.16.1;AY.19;AY.2;AY.20;AY.21;AY.22;AY.23;AY.23.1;AY.24;AY.25;AY.26;AY.27;AY…
AY.107	SNP	1181	19220	C->T	exonuclease	A394V	non-synonymous	1202	1207	0.995857	110	AY.1;AY.100;AY.101;AY.102;AY.103;AY.104;AY.105;AY.106;AY.107;AY.108;AY.109;AY.110;AY.111;AY.113;AY.114;AY.116;AY.116.1;AY.117;AY.118;AY.119;AY.12;AY.120;AY.120.1;AY.120.2;AY.120.2.1;AY.121;AY.122;AY.122.1;AY.123;AY.124;AY.125;AY.20;AY.21;AY.22;AY.23;AY.23.1;AY.25;AY.29;AY.29.1;AY.3;AY.3.1;AY.32;AY.33;AY.34;AY.34.1;AY.36;AY.39;AY.39.1;AY.39.1.1;AY.39.2;AY.4;AY.4.1;AY.4.2;AY.4.2.1;AY.4.3;AY.4.4;AY.…
AY.107	SNP	230	16466	C->T	helicase	P77L	non-synonymous	1207	1207	1	169	A.2.5;A.2.5.1;A.2.5.2;A.27;AY.1;AY.10;AY.100;AY.101;AY.102;AY.103;AY.104;AY.105;AY.106;AY.107;AY.108;AY.109;AY.11;AY.110;AY.111;AY.113;AY.114;AY.116;AY.116.1;AY.117;AY.118;AY.119;AY.12;AY.120;AY.120.1;AY.120.2;AY.120.2.1;AY.121;AY.122;AY.122.1;AY.123;AY.124;AY.125;AY.13;AY.14;AY.15;AY.16;AY.16.1;AY.19;AY.2;AY.20;AY.21;AY.22;AY.23;AY.23.1;AY.24;AY.25;AY.26;AY.27;AY.28;AY.29;AY.29.1;AY.3;AY.3.1;AY.…
AY.107	SNP	318	3037	C->T	nsp3	F106F	synonymous	1202	1207	0.995857	676	AB.1;AD.1;AD.2;AE.8;AH.3;AM.4;AP.1;AU.1;AU.2;AU.3;AV.1;AW.1;AY.1;AY.10;AY.100;AY.101;AY.102;AY.103;AY.104;AY.105;AY.106;AY.107;AY.108;AY.109;AY.11;AY.110;AY.111;AY.113;AY.114;AY.116;AY.116.1;AY.117;AY.118;AY.119;AY.12;AY.120;AY.120.1;AY.120.2;AY.120.2.1;AY.121;AY.122;AY.122.1;AY.123;AY.124;AY.125;AY.13;AY.14;AY.15;AY.16;AY.16.1;AY.19;AY.2;AY.20;AY.21;AY.22;AY.23;AY.23.1;AY.24;AY.25;AY.26;AY.27;AY…
AY.107	SNP	1462	4181	G->T	nsp3	A488S	non-synonymous	1206	1207	0.999171	110	AY.1;AY.100;AY.101;AY.102;AY.103;AY.104;AY.105;AY.106;AY.107;AY.108;AY.109;AY.110;AY.111;AY.113;AY.114;AY.116;AY.116.1;AY.117;AY.118;AY.119;AY.12;AY.120;AY.120.1;AY.120.2;AY.120.2.1;AY.121;AY.122;AY.122.1;AY.123;AY.124;AY.125;AY.20;AY.21;AY.22;AY.23;AY.23.1;AY.25;AY.29;AY.29.1;AY.3;AY.3.1;AY.32;AY.33;AY.34;AY.34.1;AY.36;AY.39;AY.39.1;AY.39.1.1;AY.39.2;AY.4;AY.4.1;AY.4.2;AY.4.2.1;AY.4.3;AY.4.4;AY.…
AY.107	SNP	3683	6402	C->T	nsp3	P1228L	non-synonymous	1206	1207	0.999171	113	AY.1;AY.100;AY.101;AY.102;AY.103;AY.104;AY.105;AY.106;AY.107;AY.108;AY.109;AY.110;AY.111;AY.113;AY.114;AY.116;AY.116.1;AY.117;AY.118;AY.119;AY.12;AY.120;AY.120.1;AY.120.2;AY.120.2.1;AY.121;AY.122;AY.122.1;AY.123;AY.124;AY.125;AY.20;AY.21;AY.22;AY.23;AY.23.1;AY.25;AY.29;AY.29.1;AY.3;AY.3.1;AY.32;AY.33;AY.34;AY.34.1;AY.36;AY.39;AY.39.1;AY.39.1.1;AY.39.2;AY.4;AY.4.1;AY.4.2;AY.4.2.1;AY.4.3;AY.4.4;AY.…
AY.107	SNP	4405	7124	C->T	nsp3	P1469S	non-synonymous	1205	1207	0.998343	115	AY.1;AY.100;AY.101;AY.102;AY.103;AY.104;AY.105;AY.106;AY.107;AY.108;AY.109;AY.110;AY.111;AY.113;AY.114;AY.116;AY.116.1;AY.117;AY.118;AY.119;AY.12;AY.120;AY.120.1;AY.120.2;AY.120.2.1;AY.121;AY.122;AY.122.1;AY.123;AY.124;AY.125;AY.20;AY.21;AY.22;AY.23;AY.23.1;AY.25;AY.29;AY.29.1;AY.3;AY.3.1;AY.32;AY.33;AY.34;AY.34.1;AY.36;AY.39;AY.39.1;AY.39.1.1;AY.39.2;AY.4;AY.4.1;AY.4.2;AY.4.2.1;AY.4.3;AY.4.4;AY.…
AY.107	SNP	1475	10029	C->T	nsp4	T492I	non-synonymous	1207	1207	1	125	A.2.5;A.2.5.1;A.2.5.2;AY.1;AY.100;AY.101;AY.102;AY.103;AY.104;AY.105;AY.106;AY.107;AY.108;AY.109;AY.110;AY.111;AY.113;AY.114;AY.116;AY.116.1;AY.117;AY.118;AY.119;AY.12;AY.120;AY.120.1;AY.120.2;AY.120.2.1;AY.121;AY.122;AY.122.1;AY.123;AY.124;AY.125;AY.20;AY.21;AY.22;AY.23;AY.23.1;AY.25;AY.29;AY.29.1;AY.3;AY.3.1;AY.32;AY.33;AY.34;AY.34.1;AY.36;AY.39;AY.39.1;AY.39.1.1;AY.39.2;AY.4;AY.4.1;AY.4.2;AY.4…
AY.107	SNP	432	8986	C->T	nsp4	D144D	synonymous	1206	1207	0.999171	111	AY.1;AY.100;AY.101;AY.102;AY.103;AY.104;AY.105;AY.106;AY.107;AY.108;AY.109;AY.110;AY.111;AY.113;AY.114;AY.116;AY.116.1;AY.117;AY.118;AY.119;AY.12;AY.120;AY.120.1;AY.120.2;AY.120.2.1;AY.121;AY.122;AY.122.1;AY.123;AY.124;AY.125;AY.20;AY.21;AY.22;AY.23;AY.23.1;AY.25;AY.29;AY.29.1;AY.3;AY.3.1;AY.32;AY.33;AY.34;AY.34.1;AY.36;AY.39;AY.39.1;AY.39.1.1;AY.39.2;AY.4;AY.4.1;AY.4.2;AY.4.2.1;AY.4.3;AY.4.4;AY.…
AY.107	SNP	499	9053	G->T	nsp4	V167L	non-synonymous	1206	1207	0.999171	111	AY.1;AY.100;AY.101;AY.102;AY.103;AY.104;AY.105;AY.106;AY.107;AY.108;AY.109;AY.110;AY.111;AY.113;AY.114;AY.116;AY.116.1;AY.117;AY.118;AY.119;AY.12;AY.120;AY.120.1;AY.120.2;AY.120.2.1;AY.121;AY.122;AY.122.1;AY.123;AY.124;AY.125;AY.20;AY.21;AY.22;AY.23;AY.23.1;AY.25;AY.29;AY.29.1;AY.3;AY.3.1;AY.32;AY.33;AY.34;AY.34.1;AY.36;AY.39;AY.39.1;AY.39.1.1;AY.39.2;AY.4;AY.4.1;AY.4.2;AY.4.2.1;AY.4.3;AY.4.4;AY.…
AY.107	SNP	229	11201	A->G	nsp6	T77A	non-synonymous	1206	1207	0.999171	111	AY.1;AY.100;AY.101;AY.102;AY.103;AY.104;AY.105;AY.106;AY.107;AY.108;AY.109;AY.110;AY.111;AY.113;AY.114;AY.116;AY.116.1;AY.117;AY.118;AY.119;AY.12;AY.120;AY.120.1;AY.120.2;AY.120.2.1;AY.121;AY.122;AY.122.1;AY.123;AY.124;AY.125;AY.20;AY.21;AY.22;AY.23;AY.23.1;AY.25;AY.29;AY.29.1;AY.3;AY.3.1;AY.32;AY.33;AY.34;AY.34.1;AY.36;AY.39;AY.39.1;AY.39.1.1;AY.39.2;AY.4;AY.4.1;AY.4.2;AY.4.2.1;AY.4.3;AY.4.4;AY.…
AY.107	SNP	360	11332	A->G	nsp6	V120V	synonymous	1205	1207	0.998343	110	AY.1;AY.100;AY.101;AY.102;AY.103;AY.104;AY.105;AY.106;AY.107;AY.108;AY.109;AY.110;AY.111;AY.113;AY.114;AY.116;AY.116.1;AY.117;AY.118;AY.119;AY.12;AY.120;AY.120.1;AY.120.2;AY.120.2.1;AY.121;AY.122;AY.122.1;AY.123;AY.124;AY.125;AY.20;AY.21;AY.22;AY.23;AY.23.1;AY.25;AY.29;AY.29.1;AY.3;AY.3.1;AY.32;AY.33;AY.34;AY.34.1;AY.36;AY.39;AY.39.1;AY.39.1.1;AY.39.2;AY.4;AY.4.1;AY.4.2;AY.4.2.1;AY.4.3;AY.4.4;AY.…
AY.108	SNP	245	26767	T->C	M	I82T	non-synonymous	501	502	0.998008	179	AY.1;AY.10;AY.100;AY.101;AY.102;AY.103;AY.104;AY.105;AY.106;AY.107;AY.108;AY.109;AY.11;AY.110;AY.111;AY.113;AY.114;AY.116;AY.116.1;AY.117;AY.118;AY.119;AY.12;AY.120;AY.120.1;AY.120.2;AY.120.2.1;AY.121;AY.122;AY.122.1;AY.123;AY.124;AY.125;AY.13;AY.14;AY.15;AY.16;AY.16.1;AY.19;AY.2;AY.20;AY.21;AY.22;AY.23;AY.23.1;AY.24;AY.25;AY.26;AY.27;AY.28;AY.29;AY.29.1;AY.3;AY.3.1;AY.30;AY.32;AY.33;AY.34;AY.34.…
AY.108	SNP	188	28461	A->G	N	D63G	non-synonymous	498	502	0.992032	163	AY.1;AY.10;AY.100;AY.101;AY.102;AY.103;AY.104;AY.105;AY.106;AY.107;AY.108;AY.109;AY.11;AY.110;AY.111;AY.113;AY.114;AY.116;AY.116.1;AY.117;AY.118;AY.119;AY.12;AY.120;AY.120.1;AY.120.2;AY.120.2.1;AY.121;AY.122;AY.122.1;AY.123;AY.124;AY.125;AY.13;AY.14;AY.15;AY.16;AY.16.1;AY.19;AY.2;AY.20;AY.21;AY.22;AY.23;AY.23.1;AY.24;AY.25;AY.26;AY.27;AY.28;AY.29;AY.29.1;AY.3;AY.3.1;AY.30;AY.32;AY.33;AY.34;AY.34.…
AY.108	SNP	608	28881	G->T	N	R203M	non-synonymous	502	502	1	165	AY.1;AY.10;AY.100;AY.101;AY.102;AY.103;AY.104;AY.105;AY.106;AY.107;AY.108;AY.109;AY.11;AY.110;AY.111;AY.113;AY.114;AY.116;AY.116.1;AY.117;AY.118;AY.119;AY.12;AY.120;AY.120.1;AY.120.2;AY.120.2.1;AY.121;AY.122;AY.122.1;AY.123;AY.124;AY.125;AY.13;AY.14;AY.15;AY.16;AY.16.1;AY.19;AY.2;AY.20;AY.21;AY.22;AY.23;AY.23.1;AY.24;AY.25;AY.26;AY.27;AY.28;AY.29;AY.29.1;AY.3;AY.3.1;AY.30;AY.32;AY.33;AY.34;AY.34.…
AY.108	SNP	643	28916	G->T	N	G215C	non-synonymous	500	502	0.996016	110	AY.1;AY.100;AY.101;AY.102;AY.103;AY.104;AY.105;AY.106;AY.107;AY.108;AY.109;AY.110;AY.111;AY.113;AY.114;AY.116;AY.116.1;AY.117;AY.118;AY.119;AY.12;AY.120;AY.120.1;AY.120.2;AY.120.2.1;AY.121;AY.122;AY.122.1;AY.123;AY.124;AY.125;AY.20;AY.21;AY.22;AY.23;AY.23.1;AY.25;AY.29;AY.29.1;AY.3;AY.3.1;AY.32;AY.33;AY.34;AY.34.1;AY.36;AY.39;AY.39.1;AY.39.1.1;AY.39.2;AY.4;AY.4.1;AY.4.2;AY.4.2.1;AY.4.3;AY.4.4;AY.…
AY.108	SNP	1129	29402	G->T	N	D377Y	non-synonymous	502	502	1	171	AY.1;AY.10;AY.100;AY.101;AY.102;AY.103;AY.104;AY.105;AY.106;AY.107;AY.108;AY.109;AY.11;AY.110;AY.111;AY.113;AY.114;AY.116;AY.116.1;AY.117;AY.118;AY.119;AY.12;AY.120;AY.120.1;AY.120.2;AY.120.2.1;AY.121;AY.122;AY.122.1;AY.123;AY.124;AY.125;AY.13;AY.14;AY.15;AY.16;AY.16.1;AY.19;AY.2;AY.20;AY.21;AY.22;AY.23;AY.23.1;AY.24;AY.25;AY.26;AY.27;AY.28;AY.29;AY.29.1;AY.3;AY.3.1;AY.30;AY.32;AY.33;AY.34;AY.34.…
AY.108	SNP	77	25469	C->T	ORF3a	S26L	non-synonymous	498	502	0.992032	164	AY.1;AY.10;AY.100;AY.101;AY.102;AY.103;AY.104;AY.105;AY.106;AY.107;AY.108;AY.109;AY.11;AY.110;AY.111;AY.113;AY.114;AY.116;AY.116.1;AY.117;AY.118;AY.119;AY.12;AY.120;AY.120.1;AY.120.2;AY.120.2.1;AY.121;AY.122;AY.122.1;AY.123;AY.124;AY.125;AY.13;AY.14;AY.15;AY.16;AY.16.1;AY.19;AY.2;AY.20;AY.21;AY.22;AY.23;AY.23.1;AY.24;AY.25;AY.26;AY.27;AY.28;AY.29;AY.29.1;AY.3;AY.3.1;AY.30;AY.32;AY.33;AY.34;AY.34.…
AY.108	SNP	245	27638	T->C	ORF7a	V82A	non-synonymous	496	502	0.988048	164	AY.1;AY.10;AY.100;AY.101;AY.102;AY.103;AY.104;AY.105;AY.106;AY.107;AY.108;AY.109;AY.11;AY.110;AY.111;AY.113;AY.114;AY.116;AY.116.1;AY.117;AY.118;AY.119;AY.12;AY.120;AY.120.1;AY.120.2;AY.120.2.1;AY.121;AY.122;AY.122.1;AY.123;AY.124;AY.125;AY.13;AY.14;AY.15;AY.16;AY.16.1;AY.19;AY.2;AY.20;AY.21;AY.22;AY.23;AY.23.1;AY.24;AY.25;AY.26;AY.27;AY.28;AY.29;AY.29.1;AY.3;AY.3.1;AY.30;AY.32;AY.33;AY.34;AY.34.…
AY.108	SNP	359	27752	C->T	ORF7a	T120I	non-synonymous	500	502	0.996016	165	AY.1;AY.10;AY.100;AY.101;AY.102;AY.103;AY.104;AY.105;AY.106;AY.107;AY.108;AY.109;AY.11;AY.110;AY.111;AY.113;AY.114;AY.116;AY.116.1;AY.117;AY.118;AY.119;AY.12;AY.120;AY.120.1;AY.120.2;AY.120.2.1;AY.121;AY.122;AY.122.1;AY.123;AY.124;AY.125;AY.13;AY.14;AY.15;AY.16;AY.16.1;AY.19;AY.2;AY.20;AY.21;AY.22;AY.23;AY.23.1;AY.24;AY.25;AY.26;AY.27;AY.28;AY.29;AY.29.1;AY.3;AY.3.1;AY.30;AY.32;AY.33;AY.34;AY.34.…
AY.108	SNP	119	27874	C->T	ORF7b	T40I	non-synonymous	487	502	0.97012	110	AY.1;AY.100;AY.101;AY.102;AY.103;AY.104;AY.105;AY.106;AY.107;AY.108;AY.109;AY.110;AY.111;AY.113;AY.114;AY.116;AY.116.1;AY.117;AY.118;AY.119;AY.12;AY.120;AY.120.1;AY.120.2;AY.120.2.1;AY.121;AY.122;AY.122.1;AY.123;AY.124;AY.125;AY.20;AY.21;AY.22;AY.23;AY.23.1;AY.25;AY.29;AY.29.1;AY.3;AY.3.1;AY.32;AY.33;AY.34;AY.34.1;AY.36;AY.39;AY.39.1;AY.39.1.1;AY.39.2;AY.4;AY.4.1;AY.4.2;AY.4.2.1;AY.4.3;AY.4.4;AY.…
AY.108	deletion	355~360	28248~28253	GATTTC->------	ORF8	-	non-synonymous	371	502	0.739044	162	A.27;AY.1;AY.10;AY.100;AY.101;AY.102;AY.103;AY.104;AY.105;AY.106;AY.107;AY.108;AY.109;AY.11;AY.110;AY.111;AY.113;AY.114;AY.116;AY.116.1;AY.117;AY.118;AY.119;AY.12;AY.120;AY.120.1;AY.120.2;AY.120.2.1;AY.121;AY.122;AY.122.1;AY.123;AY.124;AY.125;AY.13;AY.14;AY.15;AY.16;AY.16.1;AY.19;AY.2;AY.20;AY.21;AY.22;AY.23;AY.23.1;AY.24;AY.25;AY.26;AY.27;AY.28;AY.29;AY.29.1;AY.3;AY.3.1;AY.30;AY.32;AY.33;AY.34;A…
AY.108	SNP	947	14408	C->T	RdRp	P316L	non-synonymous	502	502	1	677	AB.1;AD.1;AD.2;AE.8;AH.3;AM.4;AP.1;AU.1;AU.2;AU.3;AV.1;AW.1;AY.1;AY.10;AY.100;AY.101;AY.102;AY.103;AY.104;AY.105;AY.106;AY.107;AY.108;AY.109;AY.11;AY.110;AY.111;AY.113;AY.114;AY.116;AY.116.1;AY.117;AY.118;AY.119;AY.12;AY.120;AY.120.1;AY.120.2;AY.120.2.1;AY.121;AY.122;AY.122.1;AY.123;AY.124;AY.125;AY.13;AY.14;AY.15;AY.16;AY.16.1;AY.19;AY.2;AY.20;AY.21;AY.22;AY.23;AY.23.1;AY.24;AY.25;AY.26;AY.27;AY…
AY.108	SNP	1990	15451	G->A	RdRp	G664S	non-synonymous	500	502	0.996016	164	AY.1;AY.10;AY.100;AY.101;AY.102;AY.103;AY.104;AY.105;AY.106;AY.107;AY.108;AY.109;AY.11;AY.110;AY.111;AY.113;AY.114;AY.116;AY.116.1;AY.117;AY.118;AY.119;AY.12;AY.120;AY.120.1;AY.120.2;AY.120.2.1;AY.121;AY.122;AY.122.1;AY.123;AY.124;AY.125;AY.13;AY.14;AY.15;AY.16;AY.16.1;AY.19;AY.2;AY.20;AY.21;AY.22;AY.23;AY.23.1;AY.24;AY.25;AY.26;AY.27;AY.28;AY.29;AY.29.1;AY.3;AY.3.1;AY.30;AY.32;AY.33;AY.34;AY.34.…
AY.108	SNP	56	21618	C->G	S	T19R	non-synonymous	490	502	0.976096	163	AY.1;AY.10;AY.100;AY.101;AY.102;AY.103;AY.104;AY.105;AY.106;AY.107;AY.108;AY.109;AY.11;AY.110;AY.111;AY.113;AY.114;AY.116;AY.116.1;AY.117;AY.118;AY.119;AY.12;AY.120;AY.120.1;AY.120.2;AY.120.2.1;AY.121;AY.122;AY.122.1;AY.123;AY.124;AY.125;AY.13;AY.14;AY.15;AY.16;AY.16.1;AY.19;AY.2;AY.20;AY.21;AY.22;AY.23;AY.23.1;AY.24;AY.25;AY.26;AY.27;AY.28;AY.29;AY.29.1;AY.3;AY.3.1;AY.30;AY.32;AY.33;AY.34;AY.34.…
AY.108	SNP	284	21846	C->T	S	T95I	non-synonymous	402	502	0.800797	74	AV.1;AY.1;AY.100;AY.101;AY.102;AY.104;AY.105;AY.106;AY.107;AY.108;AY.109;AY.110;AY.111;AY.113;AY.114;AY.116;AY.116.1;AY.117;AY.118;AY.119;AY.120;AY.120.1;AY.120.2;AY.120.2.1;AY.121;AY.122.1;AY.123;AY.124;AY.125;AY.20;AY.21;AY.22;AY.29;AY.29.1;AY.34;AY.34.1;AY.36;AY.39;AY.39.1;AY.39.1.1;AY.39.2;AY.4;AY.4.1;AY.4.2;AY.4.2.1;AY.4.3;AY.4.4;AY.4.5;AY.42;AY.78;AY.85;AY.89;AY.92;AZ.1;AZ.2;AZ.3;AZ.4;AZ.5;…
AY.108	SNP	425	21987	G->A	S	G142D	non-synonymous	447	502	0.890438	124	AV.1;AY.1;AY.10;AY.103;AY.104;AY.105;AY.106;AY.107;AY.108;AY.109;AY.11;AY.110;AY.111;AY.113;AY.114;AY.116;AY.116.1;AY.117;AY.118;AY.119;AY.120;AY.120.1;AY.120.2;AY.120.2.1;AY.122;AY.122.1;AY.123;AY.13;AY.14;AY.16.1;AY.2;AY.20;AY.23;AY.23.1;AY.25;AY.26;AY.27;AY.28;AY.29;AY.29.1;AY.3;AY.3.1;AY.33;AY.34;AY.36;AY.37;AY.38;AY.39;AY.39.1;AY.39.1.1;AY.4;AY.4.1;AY.4.2;AY.4.2.1;AY.4.3;AY.4.4;AY.4.5;AY.40;…
AY.108	SNP	1355	22917	T->G	S	L452R	non-synonymous	499	502	0.994024	182	A.2.5;A.2.5.1;A.2.5.2;A.21;A.27;AY.1;AY.10;AY.100;AY.101;AY.102;AY.103;AY.104;AY.105;AY.106;AY.107;AY.108;AY.109;AY.11;AY.110;AY.111;AY.113;AY.114;AY.116;AY.116.1;AY.117;AY.118;AY.119;AY.12;AY.120;AY.120.1;AY.120.2;AY.120.2.1;AY.121;AY.122;AY.122.1;AY.123;AY.124;AY.125;AY.13;AY.14;AY.15;AY.16;AY.16.1;AY.19;AY.2;AY.20;AY.21;AY.22;AY.23;AY.23.1;AY.24;AY.25;AY.26;AY.27;AY.28;AY.29;AY.29.1;AY.3;AY.3.…
AY.108	SNP	1433	22995	C->A	S	T478K	non-synonymous	500	502	0.996016	169	AY.1;AY.10;AY.100;AY.101;AY.102;AY.103;AY.104;AY.105;AY.106;AY.107;AY.108;AY.109;AY.11;AY.110;AY.111;AY.113;AY.114;AY.116;AY.116.1;AY.117;AY.118;AY.119;AY.12;AY.120;AY.120.1;AY.120.2;AY.120.2.1;AY.121;AY.122;AY.122.1;AY.123;AY.124;AY.125;AY.13;AY.14;AY.15;AY.16;AY.16.1;AY.19;AY.2;AY.20;AY.21;AY.22;AY.23;AY.23.1;AY.24;AY.25;AY.26;AY.27;AY.28;AY.29;AY.29.1;AY.3;AY.3.1;AY.30;AY.32;AY.33;AY.34;AY.34.…
AY.108	SNP	1841	23403	A->G	S	D614G	non-synonymous	501	502	0.998008	678	A.2.5;A.2.5.1;A.2.5.2;AB.1;AD.1;AD.2;AE.8;AH.3;AM.4;AP.1;AU.1;AU.2;AU.3;AV.1;AW.1;AY.1;AY.10;AY.100;AY.101;AY.102;AY.103;AY.104;AY.105;AY.106;AY.107;AY.108;AY.109;AY.11;AY.110;AY.111;AY.113;AY.114;AY.116;AY.116.1;AY.117;AY.118;AY.119;AY.12;AY.120;AY.120.1;AY.120.2;AY.120.2.1;AY.121;AY.122;AY.122.1;AY.123;AY.124;AY.125;AY.13;AY.14;AY.15;AY.16;AY.16.1;AY.19;AY.2;AY.20;AY.21;AY.22;AY.23;AY.23.1;AY.2…
AY.108	SNP	2042	23604	C->G	S	P681R	non-synonymous	497	502	0.99004	171	A.23.1;AU.2;AU.3;AY.1;AY.10;AY.100;AY.101;AY.102;AY.103;AY.104;AY.105;AY.106;AY.107;AY.108;AY.109;AY.11;AY.110;AY.111;AY.113;AY.114;AY.116;AY.116.1;AY.117;AY.118;AY.119;AY.12;AY.120;AY.120.1;AY.120.2;AY.120.2.1;AY.121;AY.122;AY.122.1;AY.123;AY.124;AY.125;AY.13;AY.14;AY.15;AY.16;AY.16.1;AY.19;AY.2;AY.20;AY.21;AY.22;AY.23;AY.23.1;AY.24;AY.25;AY.26;AY.27;AY.28;AY.29;AY.29.1;AY.3;AY.3.1;AY.30;AY.32;A…
AY.108	SNP	2848	24410	G->A	S	D950N	non-synonymous	358	502	0.713147	166	AY.1;AY.10;AY.100;AY.101;AY.102;AY.103;AY.104;AY.105;AY.106;AY.107;AY.108;AY.109;AY.11;AY.110;AY.111;AY.113;AY.114;AY.116;AY.116.1;AY.117;AY.118;AY.119;AY.12;AY.120;AY.120.1;AY.120.2;AY.120.2.1;AY.121;AY.122;AY.122.1;AY.123;AY.124;AY.125;AY.13;AY.14;AY.15;AY.16;AY.16.1;AY.19;AY.2;AY.20;AY.21;AY.22;AY.23;AY.23.1;AY.24;AY.25;AY.26;AY.27;AY.28;AY.29;AY.29.1;AY.3;AY.3.1;AY.30;AY.32;AY.33;AY.34;AY.34.…
AY.108	deletion	467~472	22029~22034	AGTTCA->------	S	-	non-synonymous	375	502	0.747012	163	AY.1;AY.10;AY.100;AY.101;AY.102;AY.103;AY.104;AY.105;AY.106;AY.107;AY.108;AY.109;AY.11;AY.110;AY.111;AY.113;AY.114;AY.116;AY.116.1;AY.117;AY.118;AY.119;AY.12;AY.120;AY.120.1;AY.120.2;AY.120.2.1;AY.121;AY.122;AY.122.1;AY.123;AY.124;AY.125;AY.13;AY.14;AY.15;AY.16;AY.16.1;AY.19;AY.2;AY.20;AY.21;AY.22;AY.23;AY.23.1;AY.24;AY.25;AY.26;AY.27;AY.28;AY.29;AY.29.1;AY.3;AY.3.1;AY.30;AY.32;AY.33;AY.34;AY.34.…
AY.108	SNP	68	29742	G->T	UTR3	R23L	non-synonymous	489	502	0.974104	164	AY.1;AY.10;AY.100;AY.101;AY.102;AY.103;AY.104;AY.105;AY.106;AY.107;AY.108;AY.109;AY.11;AY.110;AY.111;AY.113;AY.114;AY.116;AY.116.1;AY.117;AY.118;AY.119;AY.12;AY.120;AY.120.1;AY.120.2;AY.120.2.1;AY.121;AY.122;AY.122.1;AY.123;AY.124;AY.125;AY.13;AY.14;AY.15;AY.16;AY.16.1;AY.19;AY.2;AY.20;AY.21;AY.22;AY.23;AY.23.1;AY.24;AY.25;AY.26;AY.27;AY.28;AY.29;AY.29.1;AY.3;AY.3.1;AY.30;AY.32;AY.33;AY.34;AY.34.…
AY.108	SNP	210	210	G->T	UTR5	V70V	synonymous	501	502	0.998008	164	AY.1;AY.10;AY.100;AY.101;AY.102;AY.103;AY.104;AY.105;AY.106;AY.107;AY.108;AY.109;AY.11;AY.110;AY.111;AY.113;AY.114;AY.116;AY.116.1;AY.117;AY.118;AY.119;AY.12;AY.120;AY.120.1;AY.120.2;AY.120.2.1;AY.121;AY.122;AY.122.1;AY.123;AY.124;AY.125;AY.13;AY.14;AY.15;AY.16;AY.16.1;AY.19;AY.2;AY.20;AY.21;AY.22;AY.23;AY.23.1;AY.24;AY.25;AY.26;AY.27;AY.28;AY.29;AY.29.1;AY.3;AY.3.1;AY.30;AY.32;AY.33;AY.34;AY.34.…
AY.108	SNP	241	241	C->T	UTR5	R81C	non-synonymous	502	502	1	677	AB.1;AD.1;AD.2;AE.8;AH.3;AM.4;AP.1;AU.1;AU.2;AU.3;AV.1;AW.1;AY.1;AY.10;AY.100;AY.101;AY.102;AY.103;AY.104;AY.105;AY.106;AY.107;AY.108;AY.109;AY.11;AY.110;AY.111;AY.113;AY.114;AY.116;AY.116.1;AY.117;AY.118;AY.119;AY.12;AY.120;AY.120.1;AY.120.2;AY.120.2.1;AY.121;AY.122;AY.122.1;AY.123;AY.124;AY.125;AY.13;AY.14;AY.15;AY.16;AY.16.1;AY.19;AY.2;AY.20;AY.21;AY.22;AY.23;AY.23.1;AY.24;AY.25;AY.26;AY.27;AY…
AY.108	SNP	1181	19220	C->T	exonuclease	A394V	non-synonymous	496	502	0.988048	110	AY.1;AY.100;AY.101;AY.102;AY.103;AY.104;AY.105;AY.106;AY.107;AY.108;AY.109;AY.110;AY.111;AY.113;AY.114;AY.116;AY.116.1;AY.117;AY.118;AY.119;AY.12;AY.120;AY.120.1;AY.120.2;AY.120.2.1;AY.121;AY.122;AY.122.1;AY.123;AY.124;AY.125;AY.20;AY.21;AY.22;AY.23;AY.23.1;AY.25;AY.29;AY.29.1;AY.3;AY.3.1;AY.32;AY.33;AY.34;AY.34.1;AY.36;AY.39;AY.39.1;AY.39.1.1;AY.39.2;AY.4;AY.4.1;AY.4.2;AY.4.2.1;AY.4.3;AY.4.4;AY.…
AY.108	SNP	230	16466	C->T	helicase	P77L	non-synonymous	498	502	0.992032	169	A.2.5;A.2.5.1;A.2.5.2;A.27;AY.1;AY.10;AY.100;AY.101;AY.102;AY.103;AY.104;AY.105;AY.106;AY.107;AY.108;AY.109;AY.11;AY.110;AY.111;AY.113;AY.114;AY.116;AY.116.1;AY.117;AY.118;AY.119;AY.12;AY.120;AY.120.1;AY.120.2;AY.120.2.1;AY.121;AY.122;AY.122.1;AY.123;AY.124;AY.125;AY.13;AY.14;AY.15;AY.16;AY.16.1;AY.19;AY.2;AY.20;AY.21;AY.22;AY.23;AY.23.1;AY.24;AY.25;AY.26;AY.27;AY.28;AY.29;AY.29.1;AY.3;AY.3.1;AY.…
AY.108	SNP	105	370	G->T	nsp1	V35V	synonymous	252	502	0.501992	1	AY.108
AY.108	SNP	480	745	C->T	nsp1	N160N	synonymous	251	502	0.5	3	AY.104;AY.108;AY.125
AY.108	SNP	18	823	C->T	nsp2	V6V	synonymous	327	502	0.651394	2	AY.108;B.1.1.285
AY.108	SNP	318	3037	C->T	nsp3	F106F	synonymous	502	502	1	676	AB.1;AD.1;AD.2;AE.8;AH.3;AM.4;AP.1;AU.1;AU.2;AU.3;AV.1;AW.1;AY.1;AY.10;AY.100;AY.101;AY.102;AY.103;AY.104;AY.105;AY.106;AY.107;AY.108;AY.109;AY.11;AY.110;AY.111;AY.113;AY.114;AY.116;AY.116.1;AY.117;AY.118;AY.119;AY.12;AY.120;AY.120.1;AY.120.2;AY.120.2.1;AY.121;AY.122;AY.122.1;AY.123;AY.124;AY.125;AY.13;AY.14;AY.15;AY.16;AY.16.1;AY.19;AY.2;AY.20;AY.21;AY.22;AY.23;AY.23.1;AY.24;AY.25;AY.26;AY.27;AY…
AY.108	SNP	1462	4181	G->T	nsp3	A488S	non-synonymous	495	502	0.986056	110	AY.1;AY.100;AY.101;AY.102;AY.103;AY.104;AY.105;AY.106;AY.107;AY.108;AY.109;AY.110;AY.111;AY.113;AY.114;AY.116;AY.116.1;AY.117;AY.118;AY.119;AY.12;AY.120;AY.120.1;AY.120.2;AY.120.2.1;AY.121;AY.122;AY.122.1;AY.123;AY.124;AY.125;AY.20;AY.21;AY.22;AY.23;AY.23.1;AY.25;AY.29;AY.29.1;AY.3;AY.3.1;AY.32;AY.33;AY.34;AY.34.1;AY.36;AY.39;AY.39.1;AY.39.1.1;AY.39.2;AY.4;AY.4.1;AY.4.2;AY.4.2.1;AY.4.3;AY.4.4;AY.…
AY.108	SNP	3683	6402	C->T	nsp3	P1228L	non-synonymous	498	502	0.992032	113	AY.1;AY.100;AY.101;AY.102;AY.103;AY.104;AY.105;AY.106;AY.107;AY.108;AY.109;AY.110;AY.111;AY.113;AY.114;AY.116;AY.116.1;AY.117;AY.118;AY.119;AY.12;AY.120;AY.120.1;AY.120.2;AY.120.2.1;AY.121;AY.122;AY.122.1;AY.123;AY.124;AY.125;AY.20;AY.21;AY.22;AY.23;AY.23.1;AY.25;AY.29;AY.29.1;AY.3;AY.3.1;AY.32;AY.33;AY.34;AY.34.1;AY.36;AY.39;AY.39.1;AY.39.1.1;AY.39.2;AY.4;AY.4.1;AY.4.2;AY.4.2.1;AY.4.3;AY.4.4;AY.…
AY.108	SNP	4405	7124	C->T	nsp3	P1469S	non-synonymous	498	502	0.992032	115	AY.1;AY.100;AY.101;AY.102;AY.103;AY.104;AY.105;AY.106;AY.107;AY.108;AY.109;AY.110;AY.111;AY.113;AY.114;AY.116;AY.116.1;AY.117;AY.118;AY.119;AY.12;AY.120;AY.120.1;AY.120.2;AY.120.2.1;AY.121;AY.122;AY.122.1;AY.123;AY.124;AY.125;AY.20;AY.21;AY.22;AY.23;AY.23.1;AY.25;AY.29;AY.29.1;AY.3;AY.3.1;AY.32;AY.33;AY.34;AY.34.1;AY.36;AY.39;AY.39.1;AY.39.1.1;AY.39.2;AY.4;AY.4.1;AY.4.2;AY.4.2.1;AY.4.3;AY.4.4;AY.…
AY.108	SNP	1475	10029	C->T	nsp4	T492I	non-synonymous	500	502	0.996016	125	A.2.5;A.2.5.1;A.2.5.2;AY.1;AY.100;AY.101;AY.102;AY.103;AY.104;AY.105;AY.106;AY.107;AY.108;AY.109;AY.110;AY.111;AY.113;AY.114;AY.116;AY.116.1;AY.117;AY.118;AY.119;AY.12;AY.120;AY.120.1;AY.120.2;AY.120.2.1;AY.121;AY.122;AY.122.1;AY.123;AY.124;AY.125;AY.20;AY.21;AY.22;AY.23;AY.23.1;AY.25;AY.29;AY.29.1;AY.3;AY.3.1;AY.32;AY.33;AY.34;AY.34.1;AY.36;AY.39;AY.39.1;AY.39.1.1;AY.39.2;AY.4;AY.4.1;AY.4.2;AY.4…
AY.108	SNP	432	8986	C->T	nsp4	D144D	synonymous	495	502	0.986056	111	AY.1;AY.100;AY.101;AY.102;AY.103;AY.104;AY.105;AY.106;AY.107;AY.108;AY.109;AY.110;AY.111;AY.113;AY.114;AY.116;AY.116.1;AY.117;AY.118;AY.119;AY.12;AY.120;AY.120.1;AY.120.2;AY.120.2.1;AY.121;AY.122;AY.122.1;AY.123;AY.124;AY.125;AY.20;AY.21;AY.22;AY.23;AY.23.1;AY.25;AY.29;AY.29.1;AY.3;AY.3.1;AY.32;AY.33;AY.34;AY.34.1;AY.36;AY.39;AY.39.1;AY.39.1.1;AY.39.2;AY.4;AY.4.1;AY.4.2;AY.4.2.1;AY.4.3;AY.4.4;AY.…
AY.108	SNP	499	9053	G->T	nsp4	V167L	non-synonymous	496	502	0.988048	111	AY.1;AY.100;AY.101;AY.102;AY.103;AY.104;AY.105;AY.106;AY.107;AY.108;AY.109;AY.110;AY.111;AY.113;AY.114;AY.116;AY.116.1;AY.117;AY.118;AY.119;AY.12;AY.120;AY.120.1;AY.120.2;AY.120.2.1;AY.121;AY.122;AY.122.1;AY.123;AY.124;AY.125;AY.20;AY.21;AY.22;AY.23;AY.23.1;AY.25;AY.29;AY.29.1;AY.3;AY.3.1;AY.32;AY.33;AY.34;AY.34.1;AY.36;AY.39;AY.39.1;AY.39.1.1;AY.39.2;AY.4;AY.4.1;AY.4.2;AY.4.2.1;AY.4.3;AY.4.4;AY.…
AY.108	SNP	229	11201	A->G	nsp6	T77A	non-synonymous	502	502	1	111	AY.1;AY.100;AY.101;AY.102;AY.103;AY.104;AY.105;AY.106;AY.107;AY.108;AY.109;AY.110;AY.111;AY.113;AY.114;AY.116;AY.116.1;AY.117;AY.118;AY.119;AY.12;AY.120;AY.120.1;AY.120.2;AY.120.2.1;AY.121;AY.122;AY.122.1;AY.123;AY.124;AY.125;AY.20;AY.21;AY.22;AY.23;AY.23.1;AY.25;AY.29;AY.29.1;AY.3;AY.3.1;AY.32;AY.33;AY.34;AY.34.1;AY.36;AY.39;AY.39.1;AY.39.1.1;AY.39.2;AY.4;AY.4.1;AY.4.2;AY.4.2.1;AY.4.3;AY.4.4;AY.…
AY.108	SNP	360	11332	A->G	nsp6	V120V	synonymous	493	502	0.982072	110	AY.1;AY.100;AY.101;AY.102;AY.103;AY.104;AY.105;AY.106;AY.107;AY.108;AY.109;AY.110;AY.111;AY.113;AY.114;AY.116;AY.116.1;AY.117;AY.118;AY.119;AY.12;AY.120;AY.120.1;AY.120.2;AY.120.2.1;AY.121;AY.122;AY.122.1;AY.123;AY.124;AY.125;AY.20;AY.21;AY.22;AY.23;AY.23.1;AY.25;AY.29;AY.29.1;AY.3;AY.3.1;AY.32;AY.33;AY.34;AY.34.1;AY.36;AY.39;AY.39.1;AY.39.1.1;AY.39.2;AY.4;AY.4.1;AY.4.2;AY.4.2.1;AY.4.3;AY.4.4;AY.…
AY.109	SNP	245	26767	T->C	M	I82T	non-synonymous	783	783	1	179	AY.1;AY.10;AY.100;AY.101;AY.102;AY.103;AY.104;AY.105;AY.106;AY.107;AY.108;AY.109;AY.11;AY.110;AY.111;AY.113;AY.114;AY.116;AY.116.1;AY.117;AY.118;AY.119;AY.12;AY.120;AY.120.1;AY.120.2;AY.120.2.1;AY.121;AY.122;AY.122.1;AY.123;AY.124;AY.125;AY.13;AY.14;AY.15;AY.16;AY.16.1;AY.19;AY.2;AY.20;AY.21;AY.22;AY.23;AY.23.1;AY.24;AY.25;AY.26;AY.27;AY.28;AY.29;AY.29.1;AY.3;AY.3.1;AY.30;AY.32;AY.33;AY.34;AY.34.…
AY.109	SNP	188	28461	A->G	N	D63G	non-synonymous	778	783	0.993614	163	AY.1;AY.10;AY.100;AY.101;AY.102;AY.103;AY.104;AY.105;AY.106;AY.107;AY.108;AY.109;AY.11;AY.110;AY.111;AY.113;AY.114;AY.116;AY.116.1;AY.117;AY.118;AY.119;AY.12;AY.120;AY.120.1;AY.120.2;AY.120.2.1;AY.121;AY.122;AY.122.1;AY.123;AY.124;AY.125;AY.13;AY.14;AY.15;AY.16;AY.16.1;AY.19;AY.2;AY.20;AY.21;AY.22;AY.23;AY.23.1;AY.24;AY.25;AY.26;AY.27;AY.28;AY.29;AY.29.1;AY.3;AY.3.1;AY.30;AY.32;AY.33;AY.34;AY.34.…
AY.109	SNP	608	28881	G->T	N	R203M	non-synonymous	783	783	1	165	AY.1;AY.10;AY.100;AY.101;AY.102;AY.103;AY.104;AY.105;AY.106;AY.107;AY.108;AY.109;AY.11;AY.110;AY.111;AY.113;AY.114;AY.116;AY.116.1;AY.117;AY.118;AY.119;AY.12;AY.120;AY.120.1;AY.120.2;AY.120.2.1;AY.121;AY.122;AY.122.1;AY.123;AY.124;AY.125;AY.13;AY.14;AY.15;AY.16;AY.16.1;AY.19;AY.2;AY.20;AY.21;AY.22;AY.23;AY.23.1;AY.24;AY.25;AY.26;AY.27;AY.28;AY.29;AY.29.1;AY.3;AY.3.1;AY.30;AY.32;AY.33;AY.34;AY.34.…
AY.109	SNP	643	28916	G->T	N	G215C	non-synonymous	765	783	0.977011	110	AY.1;AY.100;AY.101;AY.102;AY.103;AY.104;AY.105;AY.106;AY.107;AY.108;AY.109;AY.110;AY.111;AY.113;AY.114;AY.116;AY.116.1;AY.117;AY.118;AY.119;AY.12;AY.120;AY.120.1;AY.120.2;AY.120.2.1;AY.121;AY.122;AY.122.1;AY.123;AY.124;AY.125;AY.20;AY.21;AY.22;AY.23;AY.23.1;AY.25;AY.29;AY.29.1;AY.3;AY.3.1;AY.32;AY.33;AY.34;AY.34.1;AY.36;AY.39;AY.39.1;AY.39.1.1;AY.39.2;AY.4;AY.4.1;AY.4.2;AY.4.2.1;AY.4.3;AY.4.4;AY.…
AY.109	SNP	1129	29402	G->T	N	D377Y	non-synonymous	782	783	0.998723	171	AY.1;AY.10;AY.100;AY.101;AY.102;AY.103;AY.104;AY.105;AY.106;AY.107;AY.108;AY.109;AY.11;AY.110;AY.111;AY.113;AY.114;AY.116;AY.116.1;AY.117;AY.118;AY.119;AY.12;AY.120;AY.120.1;AY.120.2;AY.120.2.1;AY.121;AY.122;AY.122.1;AY.123;AY.124;AY.125;AY.13;AY.14;AY.15;AY.16;AY.16.1;AY.19;AY.2;AY.20;AY.21;AY.22;AY.23;AY.23.1;AY.24;AY.25;AY.26;AY.27;AY.28;AY.29;AY.29.1;AY.3;AY.3.1;AY.30;AY.32;AY.33;AY.34;AY.34.…
AY.109	SNP	77	25469	C->T	ORF3a	S26L	non-synonymous	783	783	1	164	AY.1;AY.10;AY.100;AY.101;AY.102;AY.103;AY.104;AY.105;AY.106;AY.107;AY.108;AY.109;AY.11;AY.110;AY.111;AY.113;AY.114;AY.116;AY.116.1;AY.117;AY.118;AY.119;AY.12;AY.120;AY.120.1;AY.120.2;AY.120.2.1;AY.121;AY.122;AY.122.1;AY.123;AY.124;AY.125;AY.13;AY.14;AY.15;AY.16;AY.16.1;AY.19;AY.2;AY.20;AY.21;AY.22;AY.23;AY.23.1;AY.24;AY.25;AY.26;AY.27;AY.28;AY.29;AY.29.1;AY.3;AY.3.1;AY.30;AY.32;AY.33;AY.34;AY.34.…
AY.109	SNP	156	27549	C->T	ORF7a	N52N	synonymous	700	783	0.893997	1	AY.109
AY.109	SNP	245	27638	T->C	ORF7a	V82A	non-synonymous	781	783	0.997446	164	AY.1;AY.10;AY.100;AY.101;AY.102;AY.103;AY.104;AY.105;AY.106;AY.107;AY.108;AY.109;AY.11;AY.110;AY.111;AY.113;AY.114;AY.116;AY.116.1;AY.117;AY.118;AY.119;AY.12;AY.120;AY.120.1;AY.120.2;AY.120.2.1;AY.121;AY.122;AY.122.1;AY.123;AY.124;AY.125;AY.13;AY.14;AY.15;AY.16;AY.16.1;AY.19;AY.2;AY.20;AY.21;AY.22;AY.23;AY.23.1;AY.24;AY.25;AY.26;AY.27;AY.28;AY.29;AY.29.1;AY.3;AY.3.1;AY.30;AY.32;AY.33;AY.34;AY.34.…
AY.109	SNP	359	27752	C->T	ORF7a	T120I	non-synonymous	782	783	0.998723	165	AY.1;AY.10;AY.100;AY.101;AY.102;AY.103;AY.104;AY.105;AY.106;AY.107;AY.108;AY.109;AY.11;AY.110;AY.111;AY.113;AY.114;AY.116;AY.116.1;AY.117;AY.118;AY.119;AY.12;AY.120;AY.120.1;AY.120.2;AY.120.2.1;AY.121;AY.122;AY.122.1;AY.123;AY.124;AY.125;AY.13;AY.14;AY.15;AY.16;AY.16.1;AY.19;AY.2;AY.20;AY.21;AY.22;AY.23;AY.23.1;AY.24;AY.25;AY.26;AY.27;AY.28;AY.29;AY.29.1;AY.3;AY.3.1;AY.30;AY.32;AY.33;AY.34;AY.34.…
AY.109	SNP	119	27874	C->T	ORF7b	T40I	non-synonymous	765	783	0.977011	110	AY.1;AY.100;AY.101;AY.102;AY.103;AY.104;AY.105;AY.106;AY.107;AY.108;AY.109;AY.110;AY.111;AY.113;AY.114;AY.116;AY.116.1;AY.117;AY.118;AY.119;AY.12;AY.120;AY.120.1;AY.120.2;AY.120.2.1;AY.121;AY.122;AY.122.1;AY.123;AY.124;AY.125;AY.20;AY.21;AY.22;AY.23;AY.23.1;AY.25;AY.29;AY.29.1;AY.3;AY.3.1;AY.32;AY.33;AY.34;AY.34.1;AY.36;AY.39;AY.39.1;AY.39.1.1;AY.39.2;AY.4;AY.4.1;AY.4.2;AY.4.2.1;AY.4.3;AY.4.4;AY.…
AY.109	deletion	355~360	28248~28253	GATTTC->------	ORF8	-	non-synonymous	780	783	0.996169	162	A.27;AY.1;AY.10;AY.100;AY.101;AY.102;AY.103;AY.104;AY.105;AY.106;AY.107;AY.108;AY.109;AY.11;AY.110;AY.111;AY.113;AY.114;AY.116;AY.116.1;AY.117;AY.118;AY.119;AY.12;AY.120;AY.120.1;AY.120.2;AY.120.2.1;AY.121;AY.122;AY.122.1;AY.123;AY.124;AY.125;AY.13;AY.14;AY.15;AY.16;AY.16.1;AY.19;AY.2;AY.20;AY.21;AY.22;AY.23;AY.23.1;AY.24;AY.25;AY.26;AY.27;AY.28;AY.29;AY.29.1;AY.3;AY.3.1;AY.30;AY.32;AY.33;AY.34;A…
AY.109	SNP	947	14408	C->T	RdRp	P316L	non-synonymous	783	783	1	677	AB.1;AD.1;AD.2;AE.8;AH.3;AM.4;AP.1;AU.1;AU.2;AU.3;AV.1;AW.1;AY.1;AY.10;AY.100;AY.101;AY.102;AY.103;AY.104;AY.105;AY.106;AY.107;AY.108;AY.109;AY.11;AY.110;AY.111;AY.113;AY.114;AY.116;AY.116.1;AY.117;AY.118;AY.119;AY.12;AY.120;AY.120.1;AY.120.2;AY.120.2.1;AY.121;AY.122;AY.122.1;AY.123;AY.124;AY.125;AY.13;AY.14;AY.15;AY.16;AY.16.1;AY.19;AY.2;AY.20;AY.21;AY.22;AY.23;AY.23.1;AY.24;AY.25;AY.26;AY.27;AY…
AY.109	SNP	1990	15451	G->A	RdRp	G664S	non-synonymous	783	783	1	164	AY.1;AY.10;AY.100;AY.101;AY.102;AY.103;AY.104;AY.105;AY.106;AY.107;AY.108;AY.109;AY.11;AY.110;AY.111;AY.113;AY.114;AY.116;AY.116.1;AY.117;AY.118;AY.119;AY.12;AY.120;AY.120.1;AY.120.2;AY.120.2.1;AY.121;AY.122;AY.122.1;AY.123;AY.124;AY.125;AY.13;AY.14;AY.15;AY.16;AY.16.1;AY.19;AY.2;AY.20;AY.21;AY.22;AY.23;AY.23.1;AY.24;AY.25;AY.26;AY.27;AY.28;AY.29;AY.29.1;AY.3;AY.3.1;AY.30;AY.32;AY.33;AY.34;AY.34.…
AY.109	SNP	56	21618	C->G	S	T19R	non-synonymous	783	783	1	163	AY.1;AY.10;AY.100;AY.101;AY.102;AY.103;AY.104;AY.105;AY.106;AY.107;AY.108;AY.109;AY.11;AY.110;AY.111;AY.113;AY.114;AY.116;AY.116.1;AY.117;AY.118;AY.119;AY.12;AY.120;AY.120.1;AY.120.2;AY.120.2.1;AY.121;AY.122;AY.122.1;AY.123;AY.124;AY.125;AY.13;AY.14;AY.15;AY.16;AY.16.1;AY.19;AY.2;AY.20;AY.21;AY.22;AY.23;AY.23.1;AY.24;AY.25;AY.26;AY.27;AY.28;AY.29;AY.29.1;AY.3;AY.3.1;AY.30;AY.32;AY.33;AY.34;AY.34.…
AY.109	SNP	284	21846	C->T	S	T95I	non-synonymous	736	783	0.939974	74	AV.1;AY.1;AY.100;AY.101;AY.102;AY.104;AY.105;AY.106;AY.107;AY.108;AY.109;AY.110;AY.111;AY.113;AY.114;AY.116;AY.116.1;AY.117;AY.118;AY.119;AY.120;AY.120.1;AY.120.2;AY.120.2.1;AY.121;AY.122.1;AY.123;AY.124;AY.125;AY.20;AY.21;AY.22;AY.29;AY.29.1;AY.34;AY.34.1;AY.36;AY.39;AY.39.1;AY.39.1.1;AY.39.2;AY.4;AY.4.1;AY.4.2;AY.4.2.1;AY.4.3;AY.4.4;AY.4.5;AY.42;AY.78;AY.85;AY.89;AY.92;AZ.1;AZ.2;AZ.3;AZ.4;AZ.5;…
AY.109	SNP	425	21987	G->A	S	G142D	non-synonymous	621	783	0.793103	124	AV.1;AY.1;AY.10;AY.103;AY.104;AY.105;AY.106;AY.107;AY.108;AY.109;AY.11;AY.110;AY.111;AY.113;AY.114;AY.116;AY.116.1;AY.117;AY.118;AY.119;AY.120;AY.120.1;AY.120.2;AY.120.2.1;AY.122;AY.122.1;AY.123;AY.13;AY.14;AY.16.1;AY.2;AY.20;AY.23;AY.23.1;AY.25;AY.26;AY.27;AY.28;AY.29;AY.29.1;AY.3;AY.3.1;AY.33;AY.34;AY.36;AY.37;AY.38;AY.39;AY.39.1;AY.39.1.1;AY.4;AY.4.1;AY.4.2;AY.4.2.1;AY.4.3;AY.4.4;AY.4.5;AY.40;…
AY.109	SNP	1355	22917	T->G	S	L452R	non-synonymous	782	783	0.998723	182	A.2.5;A.2.5.1;A.2.5.2;A.21;A.27;AY.1;AY.10;AY.100;AY.101;AY.102;AY.103;AY.104;AY.105;AY.106;AY.107;AY.108;AY.109;AY.11;AY.110;AY.111;AY.113;AY.114;AY.116;AY.116.1;AY.117;AY.118;AY.119;AY.12;AY.120;AY.120.1;AY.120.2;AY.120.2.1;AY.121;AY.122;AY.122.1;AY.123;AY.124;AY.125;AY.13;AY.14;AY.15;AY.16;AY.16.1;AY.19;AY.2;AY.20;AY.21;AY.22;AY.23;AY.23.1;AY.24;AY.25;AY.26;AY.27;AY.28;AY.29;AY.29.1;AY.3;AY.3.…
AY.109	SNP	1433	22995	C->A	S	T478K	non-synonymous	782	783	0.998723	169	AY.1;AY.10;AY.100;AY.101;AY.102;AY.103;AY.104;AY.105;AY.106;AY.107;AY.108;AY.109;AY.11;AY.110;AY.111;AY.113;AY.114;AY.116;AY.116.1;AY.117;AY.118;AY.119;AY.12;AY.120;AY.120.1;AY.120.2;AY.120.2.1;AY.121;AY.122;AY.122.1;AY.123;AY.124;AY.125;AY.13;AY.14;AY.15;AY.16;AY.16.1;AY.19;AY.2;AY.20;AY.21;AY.22;AY.23;AY.23.1;AY.24;AY.25;AY.26;AY.27;AY.28;AY.29;AY.29.1;AY.3;AY.3.1;AY.30;AY.32;AY.33;AY.34;AY.34.…
AY.109	SNP	1841	23403	A->G	S	D614G	non-synonymous	783	783	1	678	A.2.5;A.2.5.1;A.2.5.2;AB.1;AD.1;AD.2;AE.8;AH.3;AM.4;AP.1;AU.1;AU.2;AU.3;AV.1;AW.1;AY.1;AY.10;AY.100;AY.101;AY.102;AY.103;AY.104;AY.105;AY.106;AY.107;AY.108;AY.109;AY.11;AY.110;AY.111;AY.113;AY.114;AY.116;AY.116.1;AY.117;AY.118;AY.119;AY.12;AY.120;AY.120.1;AY.120.2;AY.120.2.1;AY.121;AY.122;AY.122.1;AY.123;AY.124;AY.125;AY.13;AY.14;AY.15;AY.16;AY.16.1;AY.19;AY.2;AY.20;AY.21;AY.22;AY.23;AY.23.1;AY.2…
AY.109	SNP	2042	23604	C->G	S	P681R	non-synonymous	783	783	1	171	A.23.1;AU.2;AU.3;AY.1;AY.10;AY.100;AY.101;AY.102;AY.103;AY.104;AY.105;AY.106;AY.107;AY.108;AY.109;AY.11;AY.110;AY.111;AY.113;AY.114;AY.116;AY.116.1;AY.117;AY.118;AY.119;AY.12;AY.120;AY.120.1;AY.120.2;AY.120.2.1;AY.121;AY.122;AY.122.1;AY.123;AY.124;AY.125;AY.13;AY.14;AY.15;AY.16;AY.16.1;AY.19;AY.2;AY.20;AY.21;AY.22;AY.23;AY.23.1;AY.24;AY.25;AY.26;AY.27;AY.28;AY.29;AY.29.1;AY.3;AY.3.1;AY.30;AY.32;A…
AY.109	SNP	2848	24410	G->A	S	D950N	non-synonymous	766	783	0.978289	166	AY.1;AY.10;AY.100;AY.101;AY.102;AY.103;AY.104;AY.105;AY.106;AY.107;AY.108;AY.109;AY.11;AY.110;AY.111;AY.113;AY.114;AY.116;AY.116.1;AY.117;AY.118;AY.119;AY.12;AY.120;AY.120.1;AY.120.2;AY.120.2.1;AY.121;AY.122;AY.122.1;AY.123;AY.124;AY.125;AY.13;AY.14;AY.15;AY.16;AY.16.1;AY.19;AY.2;AY.20;AY.21;AY.22;AY.23;AY.23.1;AY.24;AY.25;AY.26;AY.27;AY.28;AY.29;AY.29.1;AY.3;AY.3.1;AY.30;AY.32;AY.33;AY.34;AY.34.…
AY.109	deletion	467~472	22029~22034	AGTTCA->------	S	-	non-synonymous	774	783	0.988506	163	AY.1;AY.10;AY.100;AY.101;AY.102;AY.103;AY.104;AY.105;AY.106;AY.107;AY.108;AY.109;AY.11;AY.110;AY.111;AY.113;AY.114;AY.116;AY.116.1;AY.117;AY.118;AY.119;AY.12;AY.120;AY.120.1;AY.120.2;AY.120.2.1;AY.121;AY.122;AY.122.1;AY.123;AY.124;AY.125;AY.13;AY.14;AY.15;AY.16;AY.16.1;AY.19;AY.2;AY.20;AY.21;AY.22;AY.23;AY.23.1;AY.24;AY.25;AY.26;AY.27;AY.28;AY.29;AY.29.1;AY.3;AY.3.1;AY.30;AY.32;AY.33;AY.34;AY.34.…
AY.109	SNP	68	29742	G->T	UTR3	R23L	non-synonymous	761	783	0.971903	164	AY.1;AY.10;AY.100;AY.101;AY.102;AY.103;AY.104;AY.105;AY.106;AY.107;AY.108;AY.109;AY.11;AY.110;AY.111;AY.113;AY.114;AY.116;AY.116.1;AY.117;AY.118;AY.119;AY.12;AY.120;AY.120.1;AY.120.2;AY.120.2.1;AY.121;AY.122;AY.122.1;AY.123;AY.124;AY.125;AY.13;AY.14;AY.15;AY.16;AY.16.1;AY.19;AY.2;AY.20;AY.21;AY.22;AY.23;AY.23.1;AY.24;AY.25;AY.26;AY.27;AY.28;AY.29;AY.29.1;AY.3;AY.3.1;AY.30;AY.32;AY.33;AY.34;AY.34.…
AY.109	SNP	210	210	G->T	UTR5	V70V	synonymous	781	783	0.997446	164	AY.1;AY.10;AY.100;AY.101;AY.102;AY.103;AY.104;AY.105;AY.106;AY.107;AY.108;AY.109;AY.11;AY.110;AY.111;AY.113;AY.114;AY.116;AY.116.1;AY.117;AY.118;AY.119;AY.12;AY.120;AY.120.1;AY.120.2;AY.120.2.1;AY.121;AY.122;AY.122.1;AY.123;AY.124;AY.125;AY.13;AY.14;AY.15;AY.16;AY.16.1;AY.19;AY.2;AY.20;AY.21;AY.22;AY.23;AY.23.1;AY.24;AY.25;AY.26;AY.27;AY.28;AY.29;AY.29.1;AY.3;AY.3.1;AY.30;AY.32;AY.33;AY.34;AY.34.…
AY.109	SNP	241	241	C->T	UTR5	R81C	non-synonymous	781	783	0.997446	677	AB.1;AD.1;AD.2;AE.8;AH.3;AM.4;AP.1;AU.1;AU.2;AU.3;AV.1;AW.1;AY.1;AY.10;AY.100;AY.101;AY.102;AY.103;AY.104;AY.105;AY.106;AY.107;AY.108;AY.109;AY.11;AY.110;AY.111;AY.113;AY.114;AY.116;AY.116.1;AY.117;AY.118;AY.119;AY.12;AY.120;AY.120.1;AY.120.2;AY.120.2.1;AY.121;AY.122;AY.122.1;AY.123;AY.124;AY.125;AY.13;AY.14;AY.15;AY.16;AY.16.1;AY.19;AY.2;AY.20;AY.21;AY.22;AY.23;AY.23.1;AY.24;AY.25;AY.26;AY.27;AY…
AY.109	SNP	1181	19220	C->T	exonuclease	A394V	non-synonymous	763	783	0.974457	110	AY.1;AY.100;AY.101;AY.102;AY.103;AY.104;AY.105;AY.106;AY.107;AY.108;AY.109;AY.110;AY.111;AY.113;AY.114;AY.116;AY.116.1;AY.117;AY.118;AY.119;AY.12;AY.120;AY.120.1;AY.120.2;AY.120.2.1;AY.121;AY.122;AY.122.1;AY.123;AY.124;AY.125;AY.20;AY.21;AY.22;AY.23;AY.23.1;AY.25;AY.29;AY.29.1;AY.3;AY.3.1;AY.32;AY.33;AY.34;AY.34.1;AY.36;AY.39;AY.39.1;AY.39.1.1;AY.39.2;AY.4;AY.4.1;AY.4.2;AY.4.2.1;AY.4.3;AY.4.4;AY.…
AY.109	SNP	230	16466	C->T	helicase	P77L	non-synonymous	783	783	1	169	A.2.5;A.2.5.1;A.2.5.2;A.27;AY.1;AY.10;AY.100;AY.101;AY.102;AY.103;AY.104;AY.105;AY.106;AY.107;AY.108;AY.109;AY.11;AY.110;AY.111;AY.113;AY.114;AY.116;AY.116.1;AY.117;AY.118;AY.119;AY.12;AY.120;AY.120.1;AY.120.2;AY.120.2.1;AY.121;AY.122;AY.122.1;AY.123;AY.124;AY.125;AY.13;AY.14;AY.15;AY.16;AY.16.1;AY.19;AY.2;AY.20;AY.21;AY.22;AY.23;AY.23.1;AY.24;AY.25;AY.26;AY.27;AY.28;AY.29;AY.29.1;AY.3;AY.3.1;AY.…
AY.109	SNP	318	3037	C->T	nsp3	F106F	synonymous	773	783	0.987229	676	AB.1;AD.1;AD.2;AE.8;AH.3;AM.4;AP.1;AU.1;AU.2;AU.3;AV.1;AW.1;AY.1;AY.10;AY.100;AY.101;AY.102;AY.103;AY.104;AY.105;AY.106;AY.107;AY.108;AY.109;AY.11;AY.110;AY.111;AY.113;AY.114;AY.116;AY.116.1;AY.117;AY.118;AY.119;AY.12;AY.120;AY.120.1;AY.120.2;AY.120.2.1;AY.121;AY.122;AY.122.1;AY.123;AY.124;AY.125;AY.13;AY.14;AY.15;AY.16;AY.16.1;AY.19;AY.2;AY.20;AY.21;AY.22;AY.23;AY.23.1;AY.24;AY.25;AY.26;AY.27;AY…
AY.109	SNP	1462	4181	G->T	nsp3	A488S	non-synonymous	764	783	0.975734	110	AY.1;AY.100;AY.101;AY.102;AY.103;AY.104;AY.105;AY.106;AY.107;AY.108;AY.109;AY.110;AY.111;AY.113;AY.114;AY.116;AY.116.1;AY.117;AY.118;AY.119;AY.12;AY.120;AY.120.1;AY.120.2;AY.120.2.1;AY.121;AY.122;AY.122.1;AY.123;AY.124;AY.125;AY.20;AY.21;AY.22;AY.23;AY.23.1;AY.25;AY.29;AY.29.1;AY.3;AY.3.1;AY.32;AY.33;AY.34;AY.34.1;AY.36;AY.39;AY.39.1;AY.39.1.1;AY.39.2;AY.4;AY.4.1;AY.4.2;AY.4.2.1;AY.4.3;AY.4.4;AY.…
AY.109	SNP	3683	6402	C->T	nsp3	P1228L	non-synonymous	763	783	0.974457	113	AY.1;AY.100;AY.101;AY.102;AY.103;AY.104;AY.105;AY.106;AY.107;AY.108;AY.109;AY.110;AY.111;AY.113;AY.114;AY.116;AY.116.1;AY.117;AY.118;AY.119;AY.12;AY.120;AY.120.1;AY.120.2;AY.120.2.1;AY.121;AY.122;AY.122.1;AY.123;AY.124;AY.125;AY.20;AY.21;AY.22;AY.23;AY.23.1;AY.25;AY.29;AY.29.1;AY.3;AY.3.1;AY.32;AY.33;AY.34;AY.34.1;AY.36;AY.39;AY.39.1;AY.39.1.1;AY.39.2;AY.4;AY.4.1;AY.4.2;AY.4.2.1;AY.4.3;AY.4.4;AY.…
AY.109	SNP	4405	7124	C->T	nsp3	P1469S	non-synonymous	765	783	0.977011	115	AY.1;AY.100;AY.101;AY.102;AY.103;AY.104;AY.105;AY.106;AY.107;AY.108;AY.109;AY.110;AY.111;AY.113;AY.114;AY.116;AY.116.1;AY.117;AY.118;AY.119;AY.12;AY.120;AY.120.1;AY.120.2;AY.120.2.1;AY.121;AY.122;AY.122.1;AY.123;AY.124;AY.125;AY.20;AY.21;AY.22;AY.23;AY.23.1;AY.25;AY.29;AY.29.1;AY.3;AY.3.1;AY.32;AY.33;AY.34;AY.34.1;AY.36;AY.39;AY.39.1;AY.39.1.1;AY.39.2;AY.4;AY.4.1;AY.4.2;AY.4.2.1;AY.4.3;AY.4.4;AY.…
AY.109	SNP	1475	10029	C->T	nsp4	T492I	non-synonymous	765	783	0.977011	125	A.2.5;A.2.5.1;A.2.5.2;AY.1;AY.100;AY.101;AY.102;AY.103;AY.104;AY.105;AY.106;AY.107;AY.108;AY.109;AY.110;AY.111;AY.113;AY.114;AY.116;AY.116.1;AY.117;AY.118;AY.119;AY.12;AY.120;AY.120.1;AY.120.2;AY.120.2.1;AY.121;AY.122;AY.122.1;AY.123;AY.124;AY.125;AY.20;AY.21;AY.22;AY.23;AY.23.1;AY.25;AY.29;AY.29.1;AY.3;AY.3.1;AY.32;AY.33;AY.34;AY.34.1;AY.36;AY.39;AY.39.1;AY.39.1.1;AY.39.2;AY.4;AY.4.1;AY.4.2;AY.4…
AY.109	SNP	432	8986	C->T	nsp4	D144D	synonymous	763	783	0.974457	111	AY.1;AY.100;AY.101;AY.102;AY.103;AY.104;AY.105;AY.106;AY.107;AY.108;AY.109;AY.110;AY.111;AY.113;AY.114;AY.116;AY.116.1;AY.117;AY.118;AY.119;AY.12;AY.120;AY.120.1;AY.120.2;AY.120.2.1;AY.121;AY.122;AY.122.1;AY.123;AY.124;AY.125;AY.20;AY.21;AY.22;AY.23;AY.23.1;AY.25;AY.29;AY.29.1;AY.3;AY.3.1;AY.32;AY.33;AY.34;AY.34.1;AY.36;AY.39;AY.39.1;AY.39.1.1;AY.39.2;AY.4;AY.4.1;AY.4.2;AY.4.2.1;AY.4.3;AY.4.4;AY.…
AY.109	SNP	499	9053	G->T	nsp4	V167L	non-synonymous	762	783	0.97318	111	AY.1;AY.100;AY.101;AY.102;AY.103;AY.104;AY.105;AY.106;AY.107;AY.108;AY.109;AY.110;AY.111;AY.113;AY.114;AY.116;AY.116.1;AY.117;AY.118;AY.119;AY.12;AY.120;AY.120.1;AY.120.2;AY.120.2.1;AY.121;AY.122;AY.122.1;AY.123;AY.124;AY.125;AY.20;AY.21;AY.22;AY.23;AY.23.1;AY.25;AY.29;AY.29.1;AY.3;AY.3.1;AY.32;AY.33;AY.34;AY.34.1;AY.36;AY.39;AY.39.1;AY.39.1.1;AY.39.2;AY.4;AY.4.1;AY.4.2;AY.4.2.1;AY.4.3;AY.4.4;AY.…
AY.109	SNP	229	11201	A->G	nsp6	T77A	non-synonymous	764	783	0.975734	111	AY.1;AY.100;AY.101;AY.102;AY.103;AY.104;AY.105;AY.106;AY.107;AY.108;AY.109;AY.110;AY.111;AY.113;AY.114;AY.116;AY.116.1;AY.117;AY.118;AY.119;AY.12;AY.120;AY.120.1;AY.120.2;AY.120.2.1;AY.121;AY.122;AY.122.1;AY.123;AY.124;AY.125;AY.20;AY.21;AY.22;AY.23;AY.23.1;AY.25;AY.29;AY.29.1;AY.3;AY.3.1;AY.32;AY.33;AY.34;AY.34.1;AY.36;AY.39;AY.39.1;AY.39.1.1;AY.39.2;AY.4;AY.4.1;AY.4.2;AY.4.2.1;AY.4.3;AY.4.4;AY.…
AY.109	SNP	360	11332	A->G	nsp6	V120V	synonymous	752	783	0.960409	110	AY.1;AY.100;AY.101;AY.102;AY.103;AY.104;AY.105;AY.106;AY.107;AY.108;AY.109;AY.110;AY.111;AY.113;AY.114;AY.116;AY.116.1;AY.117;AY.118;AY.119;AY.12;AY.120;AY.120.1;AY.120.2;AY.120.2.1;AY.121;AY.122;AY.122.1;AY.123;AY.124;AY.125;AY.20;AY.21;AY.22;AY.23;AY.23.1;AY.25;AY.29;AY.29.1;AY.3;AY.3.1;AY.32;AY.33;AY.34;AY.34.1;AY.36;AY.39;AY.39.1;AY.39.1.1;AY.39.2;AY.4;AY.4.1;AY.4.2;AY.4.2.1;AY.4.3;AY.4.4;AY.…
AY.109	SNP	623	11595	A->G	nsp6	Q208R	non-synonymous	751	783	0.959132	1	AY.109
AY.11	SNP	4	26526	G->T	M	A2S	non-synonymous	400	493	0.811359	2	AY.11;B.1.1.210
AY.11	SNP	245	26767	T->C	M	I82T	non-synonymous	493	493	1	179	AY.1;AY.10;AY.100;AY.101;AY.102;AY.103;AY.104;AY.105;AY.106;AY.107;AY.108;AY.109;AY.11;AY.110;AY.111;AY.113;AY.114;AY.116;AY.116.1;AY.117;AY.118;AY.119;AY.12;AY.120;AY.120.1;AY.120.2;AY.120.2.1;AY.121;AY.122;AY.122.1;AY.123;AY.124;AY.125;AY.13;AY.14;AY.15;AY.16;AY.16.1;AY.19;AY.2;AY.20;AY.21;AY.22;AY.23;AY.23.1;AY.24;AY.25;AY.26;AY.27;AY.28;AY.29;AY.29.1;AY.3;AY.3.1;AY.30;AY.32;AY.33;AY.34;AY.34.…
AY.11	SNP	188	28461	A->G	N	D63G	non-synonymous	492	493	0.997972	163	AY.1;AY.10;AY.100;AY.101;AY.102;AY.103;AY.104;AY.105;AY.106;AY.107;AY.108;AY.109;AY.11;AY.110;AY.111;AY.113;AY.114;AY.116;AY.116.1;AY.117;AY.118;AY.119;AY.12;AY.120;AY.120.1;AY.120.2;AY.120.2.1;AY.121;AY.122;AY.122.1;AY.123;AY.124;AY.125;AY.13;AY.14;AY.15;AY.16;AY.16.1;AY.19;AY.2;AY.20;AY.21;AY.22;AY.23;AY.23.1;AY.24;AY.25;AY.26;AY.27;AY.28;AY.29;AY.29.1;AY.3;AY.3.1;AY.30;AY.32;AY.33;AY.34;AY.34.…
AY.11	SNP	608	28881	G->T	N	R203M	non-synonymous	493	493	1	165	AY.1;AY.10;AY.100;AY.101;AY.102;AY.103;AY.104;AY.105;AY.106;AY.107;AY.108;AY.109;AY.11;AY.110;AY.111;AY.113;AY.114;AY.116;AY.116.1;AY.117;AY.118;AY.119;AY.12;AY.120;AY.120.1;AY.120.2;AY.120.2.1;AY.121;AY.122;AY.122.1;AY.123;AY.124;AY.125;AY.13;AY.14;AY.15;AY.16;AY.16.1;AY.19;AY.2;AY.20;AY.21;AY.22;AY.23;AY.23.1;AY.24;AY.25;AY.26;AY.27;AY.28;AY.29;AY.29.1;AY.3;AY.3.1;AY.30;AY.32;AY.33;AY.34;AY.34.…
AY.11	SNP	1129	29402	G->T	N	D377Y	non-synonymous	493	493	1	171	AY.1;AY.10;AY.100;AY.101;AY.102;AY.103;AY.104;AY.105;AY.106;AY.107;AY.108;AY.109;AY.11;AY.110;AY.111;AY.113;AY.114;AY.116;AY.116.1;AY.117;AY.118;AY.119;AY.12;AY.120;AY.120.1;AY.120.2;AY.120.2.1;AY.121;AY.122;AY.122.1;AY.123;AY.124;AY.125;AY.13;AY.14;AY.15;AY.16;AY.16.1;AY.19;AY.2;AY.20;AY.21;AY.22;AY.23;AY.23.1;AY.24;AY.25;AY.26;AY.27;AY.28;AY.29;AY.29.1;AY.3;AY.3.1;AY.30;AY.32;AY.33;AY.34;AY.34.…
AY.11	SNP	1236	29509	C->T	N	S412S	synonymous	411	493	0.833671	3	AY.11;AY.3;AY.3.1
AY.11	SNP	77	25469	C->T	ORF3a	S26L	non-synonymous	493	493	1	164	AY.1;AY.10;AY.100;AY.101;AY.102;AY.103;AY.104;AY.105;AY.106;AY.107;AY.108;AY.109;AY.11;AY.110;AY.111;AY.113;AY.114;AY.116;AY.116.1;AY.117;AY.118;AY.119;AY.12;AY.120;AY.120.1;AY.120.2;AY.120.2.1;AY.121;AY.122;AY.122.1;AY.123;AY.124;AY.125;AY.13;AY.14;AY.15;AY.16;AY.16.1;AY.19;AY.2;AY.20;AY.21;AY.22;AY.23;AY.23.1;AY.24;AY.25;AY.26;AY.27;AY.28;AY.29;AY.29.1;AY.3;AY.3.1;AY.30;AY.32;AY.33;AY.34;AY.34.…
AY.11	SNP	245	27638	T->C	ORF7a	V82A	non-synonymous	493	493	1	164	AY.1;AY.10;AY.100;AY.101;AY.102;AY.103;AY.104;AY.105;AY.106;AY.107;AY.108;AY.109;AY.11;AY.110;AY.111;AY.113;AY.114;AY.116;AY.116.1;AY.117;AY.118;AY.119;AY.12;AY.120;AY.120.1;AY.120.2;AY.120.2.1;AY.121;AY.122;AY.122.1;AY.123;AY.124;AY.125;AY.13;AY.14;AY.15;AY.16;AY.16.1;AY.19;AY.2;AY.20;AY.21;AY.22;AY.23;AY.23.1;AY.24;AY.25;AY.26;AY.27;AY.28;AY.29;AY.29.1;AY.3;AY.3.1;AY.30;AY.32;AY.33;AY.34;AY.34.…
AY.11	SNP	359	27752	C->T	ORF7a	T120I	non-synonymous	492	493	0.997972	165	AY.1;AY.10;AY.100;AY.101;AY.102;AY.103;AY.104;AY.105;AY.106;AY.107;AY.108;AY.109;AY.11;AY.110;AY.111;AY.113;AY.114;AY.116;AY.116.1;AY.117;AY.118;AY.119;AY.12;AY.120;AY.120.1;AY.120.2;AY.120.2.1;AY.121;AY.122;AY.122.1;AY.123;AY.124;AY.125;AY.13;AY.14;AY.15;AY.16;AY.16.1;AY.19;AY.2;AY.20;AY.21;AY.22;AY.23;AY.23.1;AY.24;AY.25;AY.26;AY.27;AY.28;AY.29;AY.29.1;AY.3;AY.3.1;AY.30;AY.32;AY.33;AY.34;AY.34.…
AY.11	deletion	355~360	28248~28253	GATTTC->------	ORF8	-	non-synonymous	493	493	1	162	A.27;AY.1;AY.10;AY.100;AY.101;AY.102;AY.103;AY.104;AY.105;AY.106;AY.107;AY.108;AY.109;AY.11;AY.110;AY.111;AY.113;AY.114;AY.116;AY.116.1;AY.117;AY.118;AY.119;AY.12;AY.120;AY.120.1;AY.120.2;AY.120.2.1;AY.121;AY.122;AY.122.1;AY.123;AY.124;AY.125;AY.13;AY.14;AY.15;AY.16;AY.16.1;AY.19;AY.2;AY.20;AY.21;AY.22;AY.23;AY.23.1;AY.24;AY.25;AY.26;AY.27;AY.28;AY.29;AY.29.1;AY.3;AY.3.1;AY.30;AY.32;AY.33;AY.34;A…
AY.11	SNP	947	14408	C->T	RdRp	P316L	non-synonymous	493	493	1	677	AB.1;AD.1;AD.2;AE.8;AH.3;AM.4;AP.1;AU.1;AU.2;AU.3;AV.1;AW.1;AY.1;AY.10;AY.100;AY.101;AY.102;AY.103;AY.104;AY.105;AY.106;AY.107;AY.108;AY.109;AY.11;AY.110;AY.111;AY.113;AY.114;AY.116;AY.116.1;AY.117;AY.118;AY.119;AY.12;AY.120;AY.120.1;AY.120.2;AY.120.2.1;AY.121;AY.122;AY.122.1;AY.123;AY.124;AY.125;AY.13;AY.14;AY.15;AY.16;AY.16.1;AY.19;AY.2;AY.20;AY.21;AY.22;AY.23;AY.23.1;AY.24;AY.25;AY.26;AY.27;AY…
AY.11	SNP	1990	15451	G->A	RdRp	G664S	non-synonymous	493	493	1	164	AY.1;AY.10;AY.100;AY.101;AY.102;AY.103;AY.104;AY.105;AY.106;AY.107;AY.108;AY.109;AY.11;AY.110;AY.111;AY.113;AY.114;AY.116;AY.116.1;AY.117;AY.118;AY.119;AY.12;AY.120;AY.120.1;AY.120.2;AY.120.2.1;AY.121;AY.122;AY.122.1;AY.123;AY.124;AY.125;AY.13;AY.14;AY.15;AY.16;AY.16.1;AY.19;AY.2;AY.20;AY.21;AY.22;AY.23;AY.23.1;AY.24;AY.25;AY.26;AY.27;AY.28;AY.29;AY.29.1;AY.3;AY.3.1;AY.30;AY.32;AY.33;AY.34;AY.34.…
AY.11	SNP	56	21618	C->G	S	T19R	non-synonymous	493	493	1	163	AY.1;AY.10;AY.100;AY.101;AY.102;AY.103;AY.104;AY.105;AY.106;AY.107;AY.108;AY.109;AY.11;AY.110;AY.111;AY.113;AY.114;AY.116;AY.116.1;AY.117;AY.118;AY.119;AY.12;AY.120;AY.120.1;AY.120.2;AY.120.2.1;AY.121;AY.122;AY.122.1;AY.123;AY.124;AY.125;AY.13;AY.14;AY.15;AY.16;AY.16.1;AY.19;AY.2;AY.20;AY.21;AY.22;AY.23;AY.23.1;AY.24;AY.25;AY.26;AY.27;AY.28;AY.29;AY.29.1;AY.3;AY.3.1;AY.30;AY.32;AY.33;AY.34;AY.34.…
AY.11	SNP	425	21987	G->A	S	G142D	non-synonymous	390	493	0.791075	124	AV.1;AY.1;AY.10;AY.103;AY.104;AY.105;AY.106;AY.107;AY.108;AY.109;AY.11;AY.110;AY.111;AY.113;AY.114;AY.116;AY.116.1;AY.117;AY.118;AY.119;AY.120;AY.120.1;AY.120.2;AY.120.2.1;AY.122;AY.122.1;AY.123;AY.13;AY.14;AY.16.1;AY.2;AY.20;AY.23;AY.23.1;AY.25;AY.26;AY.27;AY.28;AY.29;AY.29.1;AY.3;AY.3.1;AY.33;AY.34;AY.36;AY.37;AY.38;AY.39;AY.39.1;AY.39.1.1;AY.4;AY.4.1;AY.4.2;AY.4.2.1;AY.4.3;AY.4.4;AY.4.5;AY.40;…
AY.11	SNP	665	22227	C->T	S	A222V	non-synonymous	449	493	0.910751	104	AY.10;AY.11;AY.19;AY.2;AY.24;AY.26;AY.27;AY.28;AY.37;AY.38;AY.4.2;AY.4.2.1;AY.47;AY.55;AY.56;AY.57;AY.58;AY.59;AY.60;AY.61;AY.62;AY.63;AY.64;AY.65;AY.66;AY.67;AY.68;AY.69;AY.70;AY.71;AY.72;AY.73;AY.74;AY.75;AY.75.2;AY.75.3;AY.9;AY.9.1;AY.9.2;AY.9.2.1;B.1.177;B.1.177.10;B.1.177.11;B.1.177.12;B.1.177.14;B.1.177.15;B.1.177.16;B.1.177.17;B.1.177.18;B.1.177.19;B.1.177.2;B.1.177.20;B.1.177.21;B.1.177.2…
AY.11	SNP	1355	22917	T->G	S	L452R	non-synonymous	493	493	1	182	A.2.5;A.2.5.1;A.2.5.2;A.21;A.27;AY.1;AY.10;AY.100;AY.101;AY.102;AY.103;AY.104;AY.105;AY.106;AY.107;AY.108;AY.109;AY.11;AY.110;AY.111;AY.113;AY.114;AY.116;AY.116.1;AY.117;AY.118;AY.119;AY.12;AY.120;AY.120.1;AY.120.2;AY.120.2.1;AY.121;AY.122;AY.122.1;AY.123;AY.124;AY.125;AY.13;AY.14;AY.15;AY.16;AY.16.1;AY.19;AY.2;AY.20;AY.21;AY.22;AY.23;AY.23.1;AY.24;AY.25;AY.26;AY.27;AY.28;AY.29;AY.29.1;AY.3;AY.3.…
AY.11	SNP	1433	22995	C->A	S	T478K	non-synonymous	493	493	1	169	AY.1;AY.10;AY.100;AY.101;AY.102;AY.103;AY.104;AY.105;AY.106;AY.107;AY.108;AY.109;AY.11;AY.110;AY.111;AY.113;AY.114;AY.116;AY.116.1;AY.117;AY.118;AY.119;AY.12;AY.120;AY.120.1;AY.120.2;AY.120.2.1;AY.121;AY.122;AY.122.1;AY.123;AY.124;AY.125;AY.13;AY.14;AY.15;AY.16;AY.16.1;AY.19;AY.2;AY.20;AY.21;AY.22;AY.23;AY.23.1;AY.24;AY.25;AY.26;AY.27;AY.28;AY.29;AY.29.1;AY.3;AY.3.1;AY.30;AY.32;AY.33;AY.34;AY.34.…
AY.11	SNP	1841	23403	A->G	S	D614G	non-synonymous	493	493	1	678	A.2.5;A.2.5.1;A.2.5.2;AB.1;AD.1;AD.2;AE.8;AH.3;AM.4;AP.1;AU.1;AU.2;AU.3;AV.1;AW.1;AY.1;AY.10;AY.100;AY.101;AY.102;AY.103;AY.104;AY.105;AY.106;AY.107;AY.108;AY.109;AY.11;AY.110;AY.111;AY.113;AY.114;AY.116;AY.116.1;AY.117;AY.118;AY.119;AY.12;AY.120;AY.120.1;AY.120.2;AY.120.2.1;AY.121;AY.122;AY.122.1;AY.123;AY.124;AY.125;AY.13;AY.14;AY.15;AY.16;AY.16.1;AY.19;AY.2;AY.20;AY.21;AY.22;AY.23;AY.23.1;AY.2…
AY.11	SNP	2042	23604	C->G	S	P681R	non-synonymous	493	493	1	171	A.23.1;AU.2;AU.3;AY.1;AY.10;AY.100;AY.101;AY.102;AY.103;AY.104;AY.105;AY.106;AY.107;AY.108;AY.109;AY.11;AY.110;AY.111;AY.113;AY.114;AY.116;AY.116.1;AY.117;AY.118;AY.119;AY.12;AY.120;AY.120.1;AY.120.2;AY.120.2.1;AY.121;AY.122;AY.122.1;AY.123;AY.124;AY.125;AY.13;AY.14;AY.15;AY.16;AY.16.1;AY.19;AY.2;AY.20;AY.21;AY.22;AY.23;AY.23.1;AY.24;AY.25;AY.26;AY.27;AY.28;AY.29;AY.29.1;AY.3;AY.3.1;AY.30;AY.32;A…
AY.11	SNP	2848	24410	G->A	S	D950N	non-synonymous	480	493	0.973631	166	AY.1;AY.10;AY.100;AY.101;AY.102;AY.103;AY.104;AY.105;AY.106;AY.107;AY.108;AY.109;AY.11;AY.110;AY.111;AY.113;AY.114;AY.116;AY.116.1;AY.117;AY.118;AY.119;AY.12;AY.120;AY.120.1;AY.120.2;AY.120.2.1;AY.121;AY.122;AY.122.1;AY.123;AY.124;AY.125;AY.13;AY.14;AY.15;AY.16;AY.16.1;AY.19;AY.2;AY.20;AY.21;AY.22;AY.23;AY.23.1;AY.24;AY.25;AY.26;AY.27;AY.28;AY.29;AY.29.1;AY.3;AY.3.1;AY.30;AY.32;AY.33;AY.34;AY.34.…
AY.11	deletion	467~472	22029~22034	AGTTCA->------	S	-	non-synonymous	485	493	0.983773	163	AY.1;AY.10;AY.100;AY.101;AY.102;AY.103;AY.104;AY.105;AY.106;AY.107;AY.108;AY.109;AY.11;AY.110;AY.111;AY.113;AY.114;AY.116;AY.116.1;AY.117;AY.118;AY.119;AY.12;AY.120;AY.120.1;AY.120.2;AY.120.2.1;AY.121;AY.122;AY.122.1;AY.123;AY.124;AY.125;AY.13;AY.14;AY.15;AY.16;AY.16.1;AY.19;AY.2;AY.20;AY.21;AY.22;AY.23;AY.23.1;AY.24;AY.25;AY.26;AY.27;AY.28;AY.29;AY.29.1;AY.3;AY.3.1;AY.30;AY.32;AY.33;AY.34;AY.34.…
AY.11	SNP	68	29742	G->T	UTR3	R23L	non-synonymous	432	493	0.876268	164	AY.1;AY.10;AY.100;AY.101;AY.102;AY.103;AY.104;AY.105;AY.106;AY.107;AY.108;AY.109;AY.11;AY.110;AY.111;AY.113;AY.114;AY.116;AY.116.1;AY.117;AY.118;AY.119;AY.12;AY.120;AY.120.1;AY.120.2;AY.120.2.1;AY.121;AY.122;AY.122.1;AY.123;AY.124;AY.125;AY.13;AY.14;AY.15;AY.16;AY.16.1;AY.19;AY.2;AY.20;AY.21;AY.22;AY.23;AY.23.1;AY.24;AY.25;AY.26;AY.27;AY.28;AY.29;AY.29.1;AY.3;AY.3.1;AY.30;AY.32;AY.33;AY.34;AY.34.…
AY.11	deletion	163~229	29837~29903	CCATGTGATTTTAATAGCTTCTTAGGAGAATGACAAAAAAAAAAAAAAAAAAAAAAAAAAAAAAAAA->-------------------------------------------------------------------	UTR3	-	non-synonymous	376	493	0.762677	180	A.3;AB.1;AD.1;AD.2;AM.4;AV.1;AY.10;AY.11;AY.120;AY.4;AY.4.1;AY.40;AY.58;AY.6;AY.66;AY.7;AY.7.1;AY.8;AY.80;AY.87;AY.9;AY.90;AY.91.1;AZ.1;AZ.4;B.1.1.1;B.1.1.113;B.1.1.121;B.1.1.138;B.1.1.153;B.1.1.157;B.1.1.170;B.1.1.171;B.1.1.176;B.1.1.181;B.1.1.191;B.1.1.196;B.1.1.198;B.1.1.217;B.1.1.219;B.1.1.220;B.1.1.227;B.1.1.232;B.1.1.240;B.1.1.253;B.1.1.255;B.1.1.272;B.1.1.274;B.1.1.277;B.1.1.279;B.1.1.286;…
AY.11	SNP	210	210	G->T	UTR5	V70V	synonymous	493	493	1	164	AY.1;AY.10;AY.100;AY.101;AY.102;AY.103;AY.104;AY.105;AY.106;AY.107;AY.108;AY.109;AY.11;AY.110;AY.111;AY.113;AY.114;AY.116;AY.116.1;AY.117;AY.118;AY.119;AY.12;AY.120;AY.120.1;AY.120.2;AY.120.2.1;AY.121;AY.122;AY.122.1;AY.123;AY.124;AY.125;AY.13;AY.14;AY.15;AY.16;AY.16.1;AY.19;AY.2;AY.20;AY.21;AY.22;AY.23;AY.23.1;AY.24;AY.25;AY.26;AY.27;AY.28;AY.29;AY.29.1;AY.3;AY.3.1;AY.30;AY.32;AY.33;AY.34;AY.34.…
AY.11	SNP	241	241	C->T	UTR5	R81C	non-synonymous	493	493	1	677	AB.1;AD.1;AD.2;AE.8;AH.3;AM.4;AP.1;AU.1;AU.2;AU.3;AV.1;AW.1;AY.1;AY.10;AY.100;AY.101;AY.102;AY.103;AY.104;AY.105;AY.106;AY.107;AY.108;AY.109;AY.11;AY.110;AY.111;AY.113;AY.114;AY.116;AY.116.1;AY.117;AY.118;AY.119;AY.12;AY.120;AY.120.1;AY.120.2;AY.120.2.1;AY.121;AY.122;AY.122.1;AY.123;AY.124;AY.125;AY.13;AY.14;AY.15;AY.16;AY.16.1;AY.19;AY.2;AY.20;AY.21;AY.22;AY.23;AY.23.1;AY.24;AY.25;AY.26;AY.27;AY…
AY.11	deletion	1~54	1~54	ATTAAAGGTTTATACCTTCCCAGGTAACAAACCAACCAACTTTCGATCTCTTGT->------------------------------------------------------	UTR5	-	non-synonymous	375	493	0.760649	217	A.23.1;A.3;AB.1;AD.1;AD.2;AE.8;AM.4;AV.1;AW.1;AY.10;AY.11;AY.120;AY.27;AY.29;AY.29.1;AY.39.1.1;AY.4;AY.4.1;AY.5;AY.50;AY.58;AY.6;AY.7;AY.75.3;AY.8;AY.86;AY.87;AY.9;AY.90;AY.93;AZ.1;AZ.4;B.1.1.1;B.1.1.113;B.1.1.121;B.1.1.138;B.1.1.153;B.1.1.157;B.1.1.170;B.1.1.171;B.1.1.176;B.1.1.181;B.1.1.191;B.1.1.196;B.1.1.198;B.1.1.214;B.1.1.217;B.1.1.219;B.1.1.220;B.1.1.227;B.1.1.232;B.1.1.240;B.1.1.253;B.1.1…
AY.11	SNP	487	18526	C->T	exonuclease	R163C	non-synonymous	411	493	0.833671	1	AY.11
AY.11	SNP	1477	19516	T->C	exonuclease	L493L	synonymous	411	493	0.833671	1	AY.11
AY.11	SNP	230	16466	C->T	helicase	P77L	non-synonymous	493	493	1	169	A.2.5;A.2.5.1;A.2.5.2;A.27;AY.1;AY.10;AY.100;AY.101;AY.102;AY.103;AY.104;AY.105;AY.106;AY.107;AY.108;AY.109;AY.11;AY.110;AY.111;AY.113;AY.114;AY.116;AY.116.1;AY.117;AY.118;AY.119;AY.12;AY.120;AY.120.1;AY.120.2;AY.120.2.1;AY.121;AY.122;AY.122.1;AY.123;AY.124;AY.125;AY.13;AY.14;AY.15;AY.16;AY.16.1;AY.19;AY.2;AY.20;AY.21;AY.22;AY.23;AY.23.1;AY.24;AY.25;AY.26;AY.27;AY.28;AY.29;AY.29.1;AY.3;AY.3.1;AY.…
AY.11	SNP	318	3037	C->T	nsp3	F106F	synonymous	493	493	1	676	AB.1;AD.1;AD.2;AE.8;AH.3;AM.4;AP.1;AU.1;AU.2;AU.3;AV.1;AW.1;AY.1;AY.10;AY.100;AY.101;AY.102;AY.103;AY.104;AY.105;AY.106;AY.107;AY.108;AY.109;AY.11;AY.110;AY.111;AY.113;AY.114;AY.116;AY.116.1;AY.117;AY.118;AY.119;AY.12;AY.120;AY.120.1;AY.120.2;AY.120.2.1;AY.121;AY.122;AY.122.1;AY.123;AY.124;AY.125;AY.13;AY.14;AY.15;AY.16;AY.16.1;AY.19;AY.2;AY.20;AY.21;AY.22;AY.23;AY.23.1;AY.24;AY.25;AY.26;AY.27;AY…
AY.11	SNP	767	3486	C->T	nsp3	A256V	non-synonymous	438	493	0.888438	1	AY.11
AY.11	SNP	2465	5184	C->T	nsp3	P822L	non-synonymous	469	493	0.951318	58	AU.1;AU.2;AU.3;AV.1;AY.10;AY.11;AY.13;AY.14;AY.15;AY.16;AY.16.1;AY.19;AY.2;AY.24;AY.26;AY.27;AY.28;AY.30;AY.35;AY.37;AY.38;AY.40;AY.47;AY.48;AY.50;AY.51;AY.52;AY.53;AY.55;AY.56;AY.57;AY.58;AY.59;AY.60;AY.61;AY.62;AY.63;AY.64;AY.65;AY.66;AY.67;AY.68;AY.69;AY.70;AY.71;AY.72;AY.73;AY.74;AY.75;AY.75.2;AY.75.3;AY.8;AY.9;AY.9.1;AY.9.2;AY.9.2.1;B.1.459;B.1.466.2
AY.11	SNP	2865	5584	A->G	nsp3	T955T	synonymous	446	493	0.904665	37	AY.10;AY.11;AY.19;AY.2;AY.24;AY.26;AY.27;AY.28;AY.37;AY.38;AY.47;AY.55;AY.56;AY.58;AY.59;AY.60;AY.61;AY.62;AY.63;AY.64;AY.65;AY.66;AY.67;AY.68;AY.69;AY.70;AY.71;AY.72;AY.73;AY.74;AY.75;AY.75.2;AY.75.3;AY.9;AY.9.1;AY.9.2;AY.9.2.1
AY.11	SNP	1337	9891	C->T	nsp4	A446V	non-synonymous	469	493	0.951318	62	AV.1;AY.10;AY.11;AY.13;AY.14;AY.15;AY.16;AY.16.1;AY.19;AY.2;AY.24;AY.26;AY.27;AY.28;AY.30;AY.37;AY.38;AY.40;AY.47;AY.50;AY.51;AY.52;AY.53;AY.55;AY.56;AY.57;AY.58;AY.59;AY.60;AY.61;AY.62;AY.63;AY.64;AY.65;AY.66;AY.67;AY.68;AY.69;AY.70;AY.71;AY.72;AY.73;AY.74;AY.75;AY.75.2;AY.75.3;AY.8;AY.9;AY.9.1;AY.9.2;AY.9.2.1;AZ.1;AZ.2;AZ.3;AZ.4;AZ.5;B.1.1.286;B.1.1.318;B.1.526.1;B.1.637;P.1.8;P.1.9
AY.11	SNP	446	11418	T->C	nsp6	V149A	non-synonymous	469	493	0.951318	50	AY.10;AY.11;AY.13;AY.14;AY.15;AY.16;AY.16.1;AY.19;AY.2;AY.24;AY.26;AY.27;AY.28;AY.30;AY.37;AY.38;AY.40;AY.47;AY.50;AY.51;AY.52;AY.53;AY.55;AY.56;AY.57;AY.58;AY.59;AY.60;AY.61;AY.62;AY.63;AY.64;AY.65;AY.66;AY.67;AY.68;AY.69;AY.70;AY.71;AY.72;AY.73;AY.74;AY.75;AY.75.2;AY.75.3;AY.8;AY.9;AY.9.1;AY.9.2;AY.9.2.1
AY.11	SNP	542	11514	C->T	nsp6	T181I	non-synonymous	449	493	0.910751	41	AY.10;AY.11;AY.19;AY.2;AY.24;AY.26;AY.27;AY.28;AY.37;AY.38;AY.47;AY.55;AY.56;AY.57;AY.58;AY.59;AY.60;AY.61;AY.62;AY.63;AY.64;AY.65;AY.66;AY.67;AY.68;AY.69;AY.70;AY.71;AY.72;AY.73;AY.74;AY.75;AY.75.2;AY.75.3;AY.9;AY.9.1;AY.9.2;AY.9.2.1;B.1.575;B.1.575.1;B.1.575.2
AY.11	SNP	334	13019	C->T	nsp9	L112L	synonymous	397	493	0.805274	40	AY.10;AY.11;AY.19;AY.2;AY.24;AY.26;AY.27;AY.28;AY.37;AY.38;AY.47;AY.55;AY.56;AY.57;AY.58;AY.59;AY.60;AY.61;AY.62;AY.63;AY.64;AY.65;AY.66;AY.67;AY.68;AY.69;AY.70;AY.71;AY.72;AY.73;AY.74;AY.75;AY.75.2;AY.75.3;AY.9;AY.9.1;AY.9.2;AY.9.2.1;B.1.1.196;B.1.404
AY.110	SNP	245	26767	T->C	M	I82T	non-synonymous	1908	2007	0.950673	179	AY.1;AY.10;AY.100;AY.101;AY.102;AY.103;AY.104;AY.105;AY.106;AY.107;AY.108;AY.109;AY.11;AY.110;AY.111;AY.113;AY.114;AY.116;AY.116.1;AY.117;AY.118;AY.119;AY.12;AY.120;AY.120.1;AY.120.2;AY.120.2.1;AY.121;AY.122;AY.122.1;AY.123;AY.124;AY.125;AY.13;AY.14;AY.15;AY.16;AY.16.1;AY.19;AY.2;AY.20;AY.21;AY.22;AY.23;AY.23.1;AY.24;AY.25;AY.26;AY.27;AY.28;AY.29;AY.29.1;AY.3;AY.3.1;AY.30;AY.32;AY.33;AY.34;AY.34.…
AY.110	SNP	188	28461	A->G	N	D63G	non-synonymous	1901	2007	0.947185	163	AY.1;AY.10;AY.100;AY.101;AY.102;AY.103;AY.104;AY.105;AY.106;AY.107;AY.108;AY.109;AY.11;AY.110;AY.111;AY.113;AY.114;AY.116;AY.116.1;AY.117;AY.118;AY.119;AY.12;AY.120;AY.120.1;AY.120.2;AY.120.2.1;AY.121;AY.122;AY.122.1;AY.123;AY.124;AY.125;AY.13;AY.14;AY.15;AY.16;AY.16.1;AY.19;AY.2;AY.20;AY.21;AY.22;AY.23;AY.23.1;AY.24;AY.25;AY.26;AY.27;AY.28;AY.29;AY.29.1;AY.3;AY.3.1;AY.30;AY.32;AY.33;AY.34;AY.34.…
AY.110	SNP	608	28881	G->T	N	R203M	non-synonymous	2005	2007	0.999003	165	AY.1;AY.10;AY.100;AY.101;AY.102;AY.103;AY.104;AY.105;AY.106;AY.107;AY.108;AY.109;AY.11;AY.110;AY.111;AY.113;AY.114;AY.116;AY.116.1;AY.117;AY.118;AY.119;AY.12;AY.120;AY.120.1;AY.120.2;AY.120.2.1;AY.121;AY.122;AY.122.1;AY.123;AY.124;AY.125;AY.13;AY.14;AY.15;AY.16;AY.16.1;AY.19;AY.2;AY.20;AY.21;AY.22;AY.23;AY.23.1;AY.24;AY.25;AY.26;AY.27;AY.28;AY.29;AY.29.1;AY.3;AY.3.1;AY.30;AY.32;AY.33;AY.34;AY.34.…
AY.110	SNP	643	28916	G->T	N	G215C	non-synonymous	2002	2007	0.997509	110	AY.1;AY.100;AY.101;AY.102;AY.103;AY.104;AY.105;AY.106;AY.107;AY.108;AY.109;AY.110;AY.111;AY.113;AY.114;AY.116;AY.116.1;AY.117;AY.118;AY.119;AY.12;AY.120;AY.120.1;AY.120.2;AY.120.2.1;AY.121;AY.122;AY.122.1;AY.123;AY.124;AY.125;AY.20;AY.21;AY.22;AY.23;AY.23.1;AY.25;AY.29;AY.29.1;AY.3;AY.3.1;AY.32;AY.33;AY.34;AY.34.1;AY.36;AY.39;AY.39.1;AY.39.1.1;AY.39.2;AY.4;AY.4.1;AY.4.2;AY.4.2.1;AY.4.3;AY.4.4;AY.…
AY.110	SNP	1129	29402	G->T	N	D377Y	non-synonymous	1997	2007	0.995017	171	AY.1;AY.10;AY.100;AY.101;AY.102;AY.103;AY.104;AY.105;AY.106;AY.107;AY.108;AY.109;AY.11;AY.110;AY.111;AY.113;AY.114;AY.116;AY.116.1;AY.117;AY.118;AY.119;AY.12;AY.120;AY.120.1;AY.120.2;AY.120.2.1;AY.121;AY.122;AY.122.1;AY.123;AY.124;AY.125;AY.13;AY.14;AY.15;AY.16;AY.16.1;AY.19;AY.2;AY.20;AY.21;AY.22;AY.23;AY.23.1;AY.24;AY.25;AY.26;AY.27;AY.28;AY.29;AY.29.1;AY.3;AY.3.1;AY.30;AY.32;AY.33;AY.34;AY.34.…
AY.110	SNP	77	25469	C->T	ORF3a	S26L	non-synonymous	2006	2007	0.999502	164	AY.1;AY.10;AY.100;AY.101;AY.102;AY.103;AY.104;AY.105;AY.106;AY.107;AY.108;AY.109;AY.11;AY.110;AY.111;AY.113;AY.114;AY.116;AY.116.1;AY.117;AY.118;AY.119;AY.12;AY.120;AY.120.1;AY.120.2;AY.120.2.1;AY.121;AY.122;AY.122.1;AY.123;AY.124;AY.125;AY.13;AY.14;AY.15;AY.16;AY.16.1;AY.19;AY.2;AY.20;AY.21;AY.22;AY.23;AY.23.1;AY.24;AY.25;AY.26;AY.27;AY.28;AY.29;AY.29.1;AY.3;AY.3.1;AY.30;AY.32;AY.33;AY.34;AY.34.…
AY.110	SNP	245	27638	T->C	ORF7a	V82A	non-synonymous	1994	2007	0.993523	164	AY.1;AY.10;AY.100;AY.101;AY.102;AY.103;AY.104;AY.105;AY.106;AY.107;AY.108;AY.109;AY.11;AY.110;AY.111;AY.113;AY.114;AY.116;AY.116.1;AY.117;AY.118;AY.119;AY.12;AY.120;AY.120.1;AY.120.2;AY.120.2.1;AY.121;AY.122;AY.122.1;AY.123;AY.124;AY.125;AY.13;AY.14;AY.15;AY.16;AY.16.1;AY.19;AY.2;AY.20;AY.21;AY.22;AY.23;AY.23.1;AY.24;AY.25;AY.26;AY.27;AY.28;AY.29;AY.29.1;AY.3;AY.3.1;AY.30;AY.32;AY.33;AY.34;AY.34.…
AY.110	SNP	359	27752	C->T	ORF7a	T120I	non-synonymous	2004	2007	0.998505	165	AY.1;AY.10;AY.100;AY.101;AY.102;AY.103;AY.104;AY.105;AY.106;AY.107;AY.108;AY.109;AY.11;AY.110;AY.111;AY.113;AY.114;AY.116;AY.116.1;AY.117;AY.118;AY.119;AY.12;AY.120;AY.120.1;AY.120.2;AY.120.2.1;AY.121;AY.122;AY.122.1;AY.123;AY.124;AY.125;AY.13;AY.14;AY.15;AY.16;AY.16.1;AY.19;AY.2;AY.20;AY.21;AY.22;AY.23;AY.23.1;AY.24;AY.25;AY.26;AY.27;AY.28;AY.29;AY.29.1;AY.3;AY.3.1;AY.30;AY.32;AY.33;AY.34;AY.34.…
AY.110	SNP	119	27874	C->T	ORF7b	T40I	non-synonymous	2002	2007	0.997509	110	AY.1;AY.100;AY.101;AY.102;AY.103;AY.104;AY.105;AY.106;AY.107;AY.108;AY.109;AY.110;AY.111;AY.113;AY.114;AY.116;AY.116.1;AY.117;AY.118;AY.119;AY.12;AY.120;AY.120.1;AY.120.2;AY.120.2.1;AY.121;AY.122;AY.122.1;AY.123;AY.124;AY.125;AY.20;AY.21;AY.22;AY.23;AY.23.1;AY.25;AY.29;AY.29.1;AY.3;AY.3.1;AY.32;AY.33;AY.34;AY.34.1;AY.36;AY.39;AY.39.1;AY.39.1.1;AY.39.2;AY.4;AY.4.1;AY.4.2;AY.4.2.1;AY.4.3;AY.4.4;AY.…
AY.110	deletion	355~360	28248~28253	GATTTC->------	ORF8	-	non-synonymous	1993	2007	0.993024	162	A.27;AY.1;AY.10;AY.100;AY.101;AY.102;AY.103;AY.104;AY.105;AY.106;AY.107;AY.108;AY.109;AY.11;AY.110;AY.111;AY.113;AY.114;AY.116;AY.116.1;AY.117;AY.118;AY.119;AY.12;AY.120;AY.120.1;AY.120.2;AY.120.2.1;AY.121;AY.122;AY.122.1;AY.123;AY.124;AY.125;AY.13;AY.14;AY.15;AY.16;AY.16.1;AY.19;AY.2;AY.20;AY.21;AY.22;AY.23;AY.23.1;AY.24;AY.25;AY.26;AY.27;AY.28;AY.29;AY.29.1;AY.3;AY.3.1;AY.30;AY.32;AY.33;AY.34;A…
AY.110	SNP	947	14408	C->T	RdRp	P316L	non-synonymous	2007	2007	1	677	AB.1;AD.1;AD.2;AE.8;AH.3;AM.4;AP.1;AU.1;AU.2;AU.3;AV.1;AW.1;AY.1;AY.10;AY.100;AY.101;AY.102;AY.103;AY.104;AY.105;AY.106;AY.107;AY.108;AY.109;AY.11;AY.110;AY.111;AY.113;AY.114;AY.116;AY.116.1;AY.117;AY.118;AY.119;AY.12;AY.120;AY.120.1;AY.120.2;AY.120.2.1;AY.121;AY.122;AY.122.1;AY.123;AY.124;AY.125;AY.13;AY.14;AY.15;AY.16;AY.16.1;AY.19;AY.2;AY.20;AY.21;AY.22;AY.23;AY.23.1;AY.24;AY.25;AY.26;AY.27;AY…
AY.110	SNP	1990	15451	G->A	RdRp	G664S	non-synonymous	2005	2007	0.999003	164	AY.1;AY.10;AY.100;AY.101;AY.102;AY.103;AY.104;AY.105;AY.106;AY.107;AY.108;AY.109;AY.11;AY.110;AY.111;AY.113;AY.114;AY.116;AY.116.1;AY.117;AY.118;AY.119;AY.12;AY.120;AY.120.1;AY.120.2;AY.120.2.1;AY.121;AY.122;AY.122.1;AY.123;AY.124;AY.125;AY.13;AY.14;AY.15;AY.16;AY.16.1;AY.19;AY.2;AY.20;AY.21;AY.22;AY.23;AY.23.1;AY.24;AY.25;AY.26;AY.27;AY.28;AY.29;AY.29.1;AY.3;AY.3.1;AY.30;AY.32;AY.33;AY.34;AY.34.…
AY.110	SNP	56	21618	C->G	S	T19R	non-synonymous	2006	2007	0.999502	163	AY.1;AY.10;AY.100;AY.101;AY.102;AY.103;AY.104;AY.105;AY.106;AY.107;AY.108;AY.109;AY.11;AY.110;AY.111;AY.113;AY.114;AY.116;AY.116.1;AY.117;AY.118;AY.119;AY.12;AY.120;AY.120.1;AY.120.2;AY.120.2.1;AY.121;AY.122;AY.122.1;AY.123;AY.124;AY.125;AY.13;AY.14;AY.15;AY.16;AY.16.1;AY.19;AY.2;AY.20;AY.21;AY.22;AY.23;AY.23.1;AY.24;AY.25;AY.26;AY.27;AY.28;AY.29;AY.29.1;AY.3;AY.3.1;AY.30;AY.32;AY.33;AY.34;AY.34.…
AY.110	SNP	284	21846	C->T	S	T95I	non-synonymous	1855	2007	0.924265	74	AV.1;AY.1;AY.100;AY.101;AY.102;AY.104;AY.105;AY.106;AY.107;AY.108;AY.109;AY.110;AY.111;AY.113;AY.114;AY.116;AY.116.1;AY.117;AY.118;AY.119;AY.120;AY.120.1;AY.120.2;AY.120.2.1;AY.121;AY.122.1;AY.123;AY.124;AY.125;AY.20;AY.21;AY.22;AY.29;AY.29.1;AY.34;AY.34.1;AY.36;AY.39;AY.39.1;AY.39.1.1;AY.39.2;AY.4;AY.4.1;AY.4.2;AY.4.2.1;AY.4.3;AY.4.4;AY.4.5;AY.42;AY.78;AY.85;AY.89;AY.92;AZ.1;AZ.2;AZ.3;AZ.4;AZ.5;…
AY.110	SNP	425	21987	G->A	S	G142D	non-synonymous	1596	2007	0.795217	124	AV.1;AY.1;AY.10;AY.103;AY.104;AY.105;AY.106;AY.107;AY.108;AY.109;AY.11;AY.110;AY.111;AY.113;AY.114;AY.116;AY.116.1;AY.117;AY.118;AY.119;AY.120;AY.120.1;AY.120.2;AY.120.2.1;AY.122;AY.122.1;AY.123;AY.13;AY.14;AY.16.1;AY.2;AY.20;AY.23;AY.23.1;AY.25;AY.26;AY.27;AY.28;AY.29;AY.29.1;AY.3;AY.3.1;AY.33;AY.34;AY.36;AY.37;AY.38;AY.39;AY.39.1;AY.39.1.1;AY.4;AY.4.1;AY.4.2;AY.4.2.1;AY.4.3;AY.4.4;AY.4.5;AY.40;…
AY.110	SNP	1355	22917	T->G	S	L452R	non-synonymous	2004	2007	0.998505	182	A.2.5;A.2.5.1;A.2.5.2;A.21;A.27;AY.1;AY.10;AY.100;AY.101;AY.102;AY.103;AY.104;AY.105;AY.106;AY.107;AY.108;AY.109;AY.11;AY.110;AY.111;AY.113;AY.114;AY.116;AY.116.1;AY.117;AY.118;AY.119;AY.12;AY.120;AY.120.1;AY.120.2;AY.120.2.1;AY.121;AY.122;AY.122.1;AY.123;AY.124;AY.125;AY.13;AY.14;AY.15;AY.16;AY.16.1;AY.19;AY.2;AY.20;AY.21;AY.22;AY.23;AY.23.1;AY.24;AY.25;AY.26;AY.27;AY.28;AY.29;AY.29.1;AY.3;AY.3.…
AY.110	SNP	1433	22995	C->A	S	T478K	non-synonymous	2006	2007	0.999502	169	AY.1;AY.10;AY.100;AY.101;AY.102;AY.103;AY.104;AY.105;AY.106;AY.107;AY.108;AY.109;AY.11;AY.110;AY.111;AY.113;AY.114;AY.116;AY.116.1;AY.117;AY.118;AY.119;AY.12;AY.120;AY.120.1;AY.120.2;AY.120.2.1;AY.121;AY.122;AY.122.1;AY.123;AY.124;AY.125;AY.13;AY.14;AY.15;AY.16;AY.16.1;AY.19;AY.2;AY.20;AY.21;AY.22;AY.23;AY.23.1;AY.24;AY.25;AY.26;AY.27;AY.28;AY.29;AY.29.1;AY.3;AY.3.1;AY.30;AY.32;AY.33;AY.34;AY.34.…
AY.110	SNP	1841	23403	A->G	S	D614G	non-synonymous	2007	2007	1	678	A.2.5;A.2.5.1;A.2.5.2;AB.1;AD.1;AD.2;AE.8;AH.3;AM.4;AP.1;AU.1;AU.2;AU.3;AV.1;AW.1;AY.1;AY.10;AY.100;AY.101;AY.102;AY.103;AY.104;AY.105;AY.106;AY.107;AY.108;AY.109;AY.11;AY.110;AY.111;AY.113;AY.114;AY.116;AY.116.1;AY.117;AY.118;AY.119;AY.12;AY.120;AY.120.1;AY.120.2;AY.120.2.1;AY.121;AY.122;AY.122.1;AY.123;AY.124;AY.125;AY.13;AY.14;AY.15;AY.16;AY.16.1;AY.19;AY.2;AY.20;AY.21;AY.22;AY.23;AY.23.1;AY.2…
AY.110	SNP	2042	23604	C->G	S	P681R	non-synonymous	2005	2007	0.999003	171	A.23.1;AU.2;AU.3;AY.1;AY.10;AY.100;AY.101;AY.102;AY.103;AY.104;AY.105;AY.106;AY.107;AY.108;AY.109;AY.11;AY.110;AY.111;AY.113;AY.114;AY.116;AY.116.1;AY.117;AY.118;AY.119;AY.12;AY.120;AY.120.1;AY.120.2;AY.120.2.1;AY.121;AY.122;AY.122.1;AY.123;AY.124;AY.125;AY.13;AY.14;AY.15;AY.16;AY.16.1;AY.19;AY.2;AY.20;AY.21;AY.22;AY.23;AY.23.1;AY.24;AY.25;AY.26;AY.27;AY.28;AY.29;AY.29.1;AY.3;AY.3.1;AY.30;AY.32;A…
AY.110	SNP	2848	24410	G->A	S	D950N	non-synonymous	1967	2007	0.98007	166	AY.1;AY.10;AY.100;AY.101;AY.102;AY.103;AY.104;AY.105;AY.106;AY.107;AY.108;AY.109;AY.11;AY.110;AY.111;AY.113;AY.114;AY.116;AY.116.1;AY.117;AY.118;AY.119;AY.12;AY.120;AY.120.1;AY.120.2;AY.120.2.1;AY.121;AY.122;AY.122.1;AY.123;AY.124;AY.125;AY.13;AY.14;AY.15;AY.16;AY.16.1;AY.19;AY.2;AY.20;AY.21;AY.22;AY.23;AY.23.1;AY.24;AY.25;AY.26;AY.27;AY.28;AY.29;AY.29.1;AY.3;AY.3.1;AY.30;AY.32;AY.33;AY.34;AY.34.…
AY.110	deletion	467~472	22029~22034	AGTTCA->------	S	-	non-synonymous	1967	2007	0.98007	163	AY.1;AY.10;AY.100;AY.101;AY.102;AY.103;AY.104;AY.105;AY.106;AY.107;AY.108;AY.109;AY.11;AY.110;AY.111;AY.113;AY.114;AY.116;AY.116.1;AY.117;AY.118;AY.119;AY.12;AY.120;AY.120.1;AY.120.2;AY.120.2.1;AY.121;AY.122;AY.122.1;AY.123;AY.124;AY.125;AY.13;AY.14;AY.15;AY.16;AY.16.1;AY.19;AY.2;AY.20;AY.21;AY.22;AY.23;AY.23.1;AY.24;AY.25;AY.26;AY.27;AY.28;AY.29;AY.29.1;AY.3;AY.3.1;AY.30;AY.32;AY.33;AY.34;AY.34.…
AY.110	SNP	68	29742	G->T	UTR3	R23L	non-synonymous	1946	2007	0.969606	164	AY.1;AY.10;AY.100;AY.101;AY.102;AY.103;AY.104;AY.105;AY.106;AY.107;AY.108;AY.109;AY.11;AY.110;AY.111;AY.113;AY.114;AY.116;AY.116.1;AY.117;AY.118;AY.119;AY.12;AY.120;AY.120.1;AY.120.2;AY.120.2.1;AY.121;AY.122;AY.122.1;AY.123;AY.124;AY.125;AY.13;AY.14;AY.15;AY.16;AY.16.1;AY.19;AY.2;AY.20;AY.21;AY.22;AY.23;AY.23.1;AY.24;AY.25;AY.26;AY.27;AY.28;AY.29;AY.29.1;AY.3;AY.3.1;AY.30;AY.32;AY.33;AY.34;AY.34.…
AY.110	SNP	210	210	G->T	UTR5	V70V	synonymous	2002	2007	0.997509	164	AY.1;AY.10;AY.100;AY.101;AY.102;AY.103;AY.104;AY.105;AY.106;AY.107;AY.108;AY.109;AY.11;AY.110;AY.111;AY.113;AY.114;AY.116;AY.116.1;AY.117;AY.118;AY.119;AY.12;AY.120;AY.120.1;AY.120.2;AY.120.2.1;AY.121;AY.122;AY.122.1;AY.123;AY.124;AY.125;AY.13;AY.14;AY.15;AY.16;AY.16.1;AY.19;AY.2;AY.20;AY.21;AY.22;AY.23;AY.23.1;AY.24;AY.25;AY.26;AY.27;AY.28;AY.29;AY.29.1;AY.3;AY.3.1;AY.30;AY.32;AY.33;AY.34;AY.34.…
AY.110	SNP	241	241	C->T	UTR5	R81C	non-synonymous	2002	2007	0.997509	677	AB.1;AD.1;AD.2;AE.8;AH.3;AM.4;AP.1;AU.1;AU.2;AU.3;AV.1;AW.1;AY.1;AY.10;AY.100;AY.101;AY.102;AY.103;AY.104;AY.105;AY.106;AY.107;AY.108;AY.109;AY.11;AY.110;AY.111;AY.113;AY.114;AY.116;AY.116.1;AY.117;AY.118;AY.119;AY.12;AY.120;AY.120.1;AY.120.2;AY.120.2.1;AY.121;AY.122;AY.122.1;AY.123;AY.124;AY.125;AY.13;AY.14;AY.15;AY.16;AY.16.1;AY.19;AY.2;AY.20;AY.21;AY.22;AY.23;AY.23.1;AY.24;AY.25;AY.26;AY.27;AY…
AY.110	SNP	1181	19220	C->T	exonuclease	A394V	non-synonymous	2002	2007	0.997509	110	AY.1;AY.100;AY.101;AY.102;AY.103;AY.104;AY.105;AY.106;AY.107;AY.108;AY.109;AY.110;AY.111;AY.113;AY.114;AY.116;AY.116.1;AY.117;AY.118;AY.119;AY.12;AY.120;AY.120.1;AY.120.2;AY.120.2.1;AY.121;AY.122;AY.122.1;AY.123;AY.124;AY.125;AY.20;AY.21;AY.22;AY.23;AY.23.1;AY.25;AY.29;AY.29.1;AY.3;AY.3.1;AY.32;AY.33;AY.34;AY.34.1;AY.36;AY.39;AY.39.1;AY.39.1.1;AY.39.2;AY.4;AY.4.1;AY.4.2;AY.4.2.1;AY.4.3;AY.4.4;AY.…
AY.110	SNP	230	16466	C->T	helicase	P77L	non-synonymous	2007	2007	1	169	A.2.5;A.2.5.1;A.2.5.2;A.27;AY.1;AY.10;AY.100;AY.101;AY.102;AY.103;AY.104;AY.105;AY.106;AY.107;AY.108;AY.109;AY.11;AY.110;AY.111;AY.113;AY.114;AY.116;AY.116.1;AY.117;AY.118;AY.119;AY.12;AY.120;AY.120.1;AY.120.2;AY.120.2.1;AY.121;AY.122;AY.122.1;AY.123;AY.124;AY.125;AY.13;AY.14;AY.15;AY.16;AY.16.1;AY.19;AY.2;AY.20;AY.21;AY.22;AY.23;AY.23.1;AY.24;AY.25;AY.26;AY.27;AY.28;AY.29;AY.29.1;AY.3;AY.3.1;AY.…
AY.110	deletion	421~429	686~694	AAGTCATTT->---------	nsp1	-	non-synonymous	1614	2007	0.804185	4	AY.110;AY.63;AY.70;AY.72
AY.110	SNP	107	912	C->A	nsp2	S36Y	non-synonymous	1725	2007	0.859492	1	AY.110
AY.110	SNP	318	3037	C->T	nsp3	F106F	synonymous	1980	2007	0.986547	676	AB.1;AD.1;AD.2;AE.8;AH.3;AM.4;AP.1;AU.1;AU.2;AU.3;AV.1;AW.1;AY.1;AY.10;AY.100;AY.101;AY.102;AY.103;AY.104;AY.105;AY.106;AY.107;AY.108;AY.109;AY.11;AY.110;AY.111;AY.113;AY.114;AY.116;AY.116.1;AY.117;AY.118;AY.119;AY.12;AY.120;AY.120.1;AY.120.2;AY.120.2.1;AY.121;AY.122;AY.122.1;AY.123;AY.124;AY.125;AY.13;AY.14;AY.15;AY.16;AY.16.1;AY.19;AY.2;AY.20;AY.21;AY.22;AY.23;AY.23.1;AY.24;AY.25;AY.26;AY.27;AY…
AY.110	SNP	1462	4181	G->T	nsp3	A488S	non-synonymous	2006	2007	0.999502	110	AY.1;AY.100;AY.101;AY.102;AY.103;AY.104;AY.105;AY.106;AY.107;AY.108;AY.109;AY.110;AY.111;AY.113;AY.114;AY.116;AY.116.1;AY.117;AY.118;AY.119;AY.12;AY.120;AY.120.1;AY.120.2;AY.120.2.1;AY.121;AY.122;AY.122.1;AY.123;AY.124;AY.125;AY.20;AY.21;AY.22;AY.23;AY.23.1;AY.25;AY.29;AY.29.1;AY.3;AY.3.1;AY.32;AY.33;AY.34;AY.34.1;AY.36;AY.39;AY.39.1;AY.39.1.1;AY.39.2;AY.4;AY.4.1;AY.4.2;AY.4.2.1;AY.4.3;AY.4.4;AY.…
AY.110	SNP	3683	6402	C->T	nsp3	P1228L	non-synonymous	2004	2007	0.998505	113	AY.1;AY.100;AY.101;AY.102;AY.103;AY.104;AY.105;AY.106;AY.107;AY.108;AY.109;AY.110;AY.111;AY.113;AY.114;AY.116;AY.116.1;AY.117;AY.118;AY.119;AY.12;AY.120;AY.120.1;AY.120.2;AY.120.2.1;AY.121;AY.122;AY.122.1;AY.123;AY.124;AY.125;AY.20;AY.21;AY.22;AY.23;AY.23.1;AY.25;AY.29;AY.29.1;AY.3;AY.3.1;AY.32;AY.33;AY.34;AY.34.1;AY.36;AY.39;AY.39.1;AY.39.1.1;AY.39.2;AY.4;AY.4.1;AY.4.2;AY.4.2.1;AY.4.3;AY.4.4;AY.…
AY.110	SNP	4405	7124	C->T	nsp3	P1469S	non-synonymous	1999	2007	0.996014	115	AY.1;AY.100;AY.101;AY.102;AY.103;AY.104;AY.105;AY.106;AY.107;AY.108;AY.109;AY.110;AY.111;AY.113;AY.114;AY.116;AY.116.1;AY.117;AY.118;AY.119;AY.12;AY.120;AY.120.1;AY.120.2;AY.120.2.1;AY.121;AY.122;AY.122.1;AY.123;AY.124;AY.125;AY.20;AY.21;AY.22;AY.23;AY.23.1;AY.25;AY.29;AY.29.1;AY.3;AY.3.1;AY.32;AY.33;AY.34;AY.34.1;AY.36;AY.39;AY.39.1;AY.39.1.1;AY.39.2;AY.4;AY.4.1;AY.4.2;AY.4.2.1;AY.4.3;AY.4.4;AY.…
AY.110	SNP	1475	10029	C->T	nsp4	T492I	non-synonymous	2004	2007	0.998505	125	A.2.5;A.2.5.1;A.2.5.2;AY.1;AY.100;AY.101;AY.102;AY.103;AY.104;AY.105;AY.106;AY.107;AY.108;AY.109;AY.110;AY.111;AY.113;AY.114;AY.116;AY.116.1;AY.117;AY.118;AY.119;AY.12;AY.120;AY.120.1;AY.120.2;AY.120.2.1;AY.121;AY.122;AY.122.1;AY.123;AY.124;AY.125;AY.20;AY.21;AY.22;AY.23;AY.23.1;AY.25;AY.29;AY.29.1;AY.3;AY.3.1;AY.32;AY.33;AY.34;AY.34.1;AY.36;AY.39;AY.39.1;AY.39.1.1;AY.39.2;AY.4;AY.4.1;AY.4.2;AY.4…
AY.110	SNP	432	8986	C->T	nsp4	D144D	synonymous	2006	2007	0.999502	111	AY.1;AY.100;AY.101;AY.102;AY.103;AY.104;AY.105;AY.106;AY.107;AY.108;AY.109;AY.110;AY.111;AY.113;AY.114;AY.116;AY.116.1;AY.117;AY.118;AY.119;AY.12;AY.120;AY.120.1;AY.120.2;AY.120.2.1;AY.121;AY.122;AY.122.1;AY.123;AY.124;AY.125;AY.20;AY.21;AY.22;AY.23;AY.23.1;AY.25;AY.29;AY.29.1;AY.3;AY.3.1;AY.32;AY.33;AY.34;AY.34.1;AY.36;AY.39;AY.39.1;AY.39.1.1;AY.39.2;AY.4;AY.4.1;AY.4.2;AY.4.2.1;AY.4.3;AY.4.4;AY.…
AY.110	SNP	499	9053	G->T	nsp4	V167L	non-synonymous	1999	2007	0.996014	111	AY.1;AY.100;AY.101;AY.102;AY.103;AY.104;AY.105;AY.106;AY.107;AY.108;AY.109;AY.110;AY.111;AY.113;AY.114;AY.116;AY.116.1;AY.117;AY.118;AY.119;AY.12;AY.120;AY.120.1;AY.120.2;AY.120.2.1;AY.121;AY.122;AY.122.1;AY.123;AY.124;AY.125;AY.20;AY.21;AY.22;AY.23;AY.23.1;AY.25;AY.29;AY.29.1;AY.3;AY.3.1;AY.32;AY.33;AY.34;AY.34.1;AY.36;AY.39;AY.39.1;AY.39.1.1;AY.39.2;AY.4;AY.4.1;AY.4.2;AY.4.2.1;AY.4.3;AY.4.4;AY.…
AY.110	SNP	229	11201	A->G	nsp6	T77A	non-synonymous	2004	2007	0.998505	111	AY.1;AY.100;AY.101;AY.102;AY.103;AY.104;AY.105;AY.106;AY.107;AY.108;AY.109;AY.110;AY.111;AY.113;AY.114;AY.116;AY.116.1;AY.117;AY.118;AY.119;AY.12;AY.120;AY.120.1;AY.120.2;AY.120.2.1;AY.121;AY.122;AY.122.1;AY.123;AY.124;AY.125;AY.20;AY.21;AY.22;AY.23;AY.23.1;AY.25;AY.29;AY.29.1;AY.3;AY.3.1;AY.32;AY.33;AY.34;AY.34.1;AY.36;AY.39;AY.39.1;AY.39.1.1;AY.39.2;AY.4;AY.4.1;AY.4.2;AY.4.2.1;AY.4.3;AY.4.4;AY.…
AY.110	SNP	360	11332	A->G	nsp6	V120V	synonymous	1976	2007	0.984554	110	AY.1;AY.100;AY.101;AY.102;AY.103;AY.104;AY.105;AY.106;AY.107;AY.108;AY.109;AY.110;AY.111;AY.113;AY.114;AY.116;AY.116.1;AY.117;AY.118;AY.119;AY.12;AY.120;AY.120.1;AY.120.2;AY.120.2.1;AY.121;AY.122;AY.122.1;AY.123;AY.124;AY.125;AY.20;AY.21;AY.22;AY.23;AY.23.1;AY.25;AY.29;AY.29.1;AY.3;AY.3.1;AY.32;AY.33;AY.34;AY.34.1;AY.36;AY.39;AY.39.1;AY.39.1.1;AY.39.2;AY.4;AY.4.1;AY.4.2;AY.4.2.1;AY.4.3;AY.4.4;AY.…
AY.111	SNP	245	26767	T->C	M	I82T	non-synonymous	3703	3703	1	179	AY.1;AY.10;AY.100;AY.101;AY.102;AY.103;AY.104;AY.105;AY.106;AY.107;AY.108;AY.109;AY.11;AY.110;AY.111;AY.113;AY.114;AY.116;AY.116.1;AY.117;AY.118;AY.119;AY.12;AY.120;AY.120.1;AY.120.2;AY.120.2.1;AY.121;AY.122;AY.122.1;AY.123;AY.124;AY.125;AY.13;AY.14;AY.15;AY.16;AY.16.1;AY.19;AY.2;AY.20;AY.21;AY.22;AY.23;AY.23.1;AY.24;AY.25;AY.26;AY.27;AY.28;AY.29;AY.29.1;AY.3;AY.3.1;AY.30;AY.32;AY.33;AY.34;AY.34.…
AY.111	SNP	188	28461	A->G	N	D63G	non-synonymous	3692	3703	0.997029	163	AY.1;AY.10;AY.100;AY.101;AY.102;AY.103;AY.104;AY.105;AY.106;AY.107;AY.108;AY.109;AY.11;AY.110;AY.111;AY.113;AY.114;AY.116;AY.116.1;AY.117;AY.118;AY.119;AY.12;AY.120;AY.120.1;AY.120.2;AY.120.2.1;AY.121;AY.122;AY.122.1;AY.123;AY.124;AY.125;AY.13;AY.14;AY.15;AY.16;AY.16.1;AY.19;AY.2;AY.20;AY.21;AY.22;AY.23;AY.23.1;AY.24;AY.25;AY.26;AY.27;AY.28;AY.29;AY.29.1;AY.3;AY.3.1;AY.30;AY.32;AY.33;AY.34;AY.34.…
AY.111	SNP	608	28881	G->T	N	R203M	non-synonymous	3703	3703	1	165	AY.1;AY.10;AY.100;AY.101;AY.102;AY.103;AY.104;AY.105;AY.106;AY.107;AY.108;AY.109;AY.11;AY.110;AY.111;AY.113;AY.114;AY.116;AY.116.1;AY.117;AY.118;AY.119;AY.12;AY.120;AY.120.1;AY.120.2;AY.120.2.1;AY.121;AY.122;AY.122.1;AY.123;AY.124;AY.125;AY.13;AY.14;AY.15;AY.16;AY.16.1;AY.19;AY.2;AY.20;AY.21;AY.22;AY.23;AY.23.1;AY.24;AY.25;AY.26;AY.27;AY.28;AY.29;AY.29.1;AY.3;AY.3.1;AY.30;AY.32;AY.33;AY.34;AY.34.…
AY.111	SNP	619	28892	C->T	N	P207S	non-synonymous	3243	3703	0.875776	3	AY.111;B.1.349;B.1.577
AY.111	SNP	643	28916	G->T	N	G215C	non-synonymous	3703	3703	1	110	AY.1;AY.100;AY.101;AY.102;AY.103;AY.104;AY.105;AY.106;AY.107;AY.108;AY.109;AY.110;AY.111;AY.113;AY.114;AY.116;AY.116.1;AY.117;AY.118;AY.119;AY.12;AY.120;AY.120.1;AY.120.2;AY.120.2.1;AY.121;AY.122;AY.122.1;AY.123;AY.124;AY.125;AY.20;AY.21;AY.22;AY.23;AY.23.1;AY.25;AY.29;AY.29.1;AY.3;AY.3.1;AY.32;AY.33;AY.34;AY.34.1;AY.36;AY.39;AY.39.1;AY.39.1.1;AY.39.2;AY.4;AY.4.1;AY.4.2;AY.4.2.1;AY.4.3;AY.4.4;AY.…
AY.111	SNP	1129	29402	G->T	N	D377Y	non-synonymous	3703	3703	1	171	AY.1;AY.10;AY.100;AY.101;AY.102;AY.103;AY.104;AY.105;AY.106;AY.107;AY.108;AY.109;AY.11;AY.110;AY.111;AY.113;AY.114;AY.116;AY.116.1;AY.117;AY.118;AY.119;AY.12;AY.120;AY.120.1;AY.120.2;AY.120.2.1;AY.121;AY.122;AY.122.1;AY.123;AY.124;AY.125;AY.13;AY.14;AY.15;AY.16;AY.16.1;AY.19;AY.2;AY.20;AY.21;AY.22;AY.23;AY.23.1;AY.24;AY.25;AY.26;AY.27;AY.28;AY.29;AY.29.1;AY.3;AY.3.1;AY.30;AY.32;AY.33;AY.34;AY.34.…
AY.111	SNP	77	25469	C->T	ORF3a	S26L	non-synonymous	3703	3703	1	164	AY.1;AY.10;AY.100;AY.101;AY.102;AY.103;AY.104;AY.105;AY.106;AY.107;AY.108;AY.109;AY.11;AY.110;AY.111;AY.113;AY.114;AY.116;AY.116.1;AY.117;AY.118;AY.119;AY.12;AY.120;AY.120.1;AY.120.2;AY.120.2.1;AY.121;AY.122;AY.122.1;AY.123;AY.124;AY.125;AY.13;AY.14;AY.15;AY.16;AY.16.1;AY.19;AY.2;AY.20;AY.21;AY.22;AY.23;AY.23.1;AY.24;AY.25;AY.26;AY.27;AY.28;AY.29;AY.29.1;AY.3;AY.3.1;AY.30;AY.32;AY.33;AY.34;AY.34.…
AY.111	SNP	245	27638	T->C	ORF7a	V82A	non-synonymous	3701	3703	0.99946	164	AY.1;AY.10;AY.100;AY.101;AY.102;AY.103;AY.104;AY.105;AY.106;AY.107;AY.108;AY.109;AY.11;AY.110;AY.111;AY.113;AY.114;AY.116;AY.116.1;AY.117;AY.118;AY.119;AY.12;AY.120;AY.120.1;AY.120.2;AY.120.2.1;AY.121;AY.122;AY.122.1;AY.123;AY.124;AY.125;AY.13;AY.14;AY.15;AY.16;AY.16.1;AY.19;AY.2;AY.20;AY.21;AY.22;AY.23;AY.23.1;AY.24;AY.25;AY.26;AY.27;AY.28;AY.29;AY.29.1;AY.3;AY.3.1;AY.30;AY.32;AY.33;AY.34;AY.34.…
AY.111	SNP	359	27752	C->T	ORF7a	T120I	non-synonymous	3703	3703	1	165	AY.1;AY.10;AY.100;AY.101;AY.102;AY.103;AY.104;AY.105;AY.106;AY.107;AY.108;AY.109;AY.11;AY.110;AY.111;AY.113;AY.114;AY.116;AY.116.1;AY.117;AY.118;AY.119;AY.12;AY.120;AY.120.1;AY.120.2;AY.120.2.1;AY.121;AY.122;AY.122.1;AY.123;AY.124;AY.125;AY.13;AY.14;AY.15;AY.16;AY.16.1;AY.19;AY.2;AY.20;AY.21;AY.22;AY.23;AY.23.1;AY.24;AY.25;AY.26;AY.27;AY.28;AY.29;AY.29.1;AY.3;AY.3.1;AY.30;AY.32;AY.33;AY.34;AY.34.…
AY.111	SNP	119	27874	C->T	ORF7b	T40I	non-synonymous	3703	3703	1	110	AY.1;AY.100;AY.101;AY.102;AY.103;AY.104;AY.105;AY.106;AY.107;AY.108;AY.109;AY.110;AY.111;AY.113;AY.114;AY.116;AY.116.1;AY.117;AY.118;AY.119;AY.12;AY.120;AY.120.1;AY.120.2;AY.120.2.1;AY.121;AY.122;AY.122.1;AY.123;AY.124;AY.125;AY.20;AY.21;AY.22;AY.23;AY.23.1;AY.25;AY.29;AY.29.1;AY.3;AY.3.1;AY.32;AY.33;AY.34;AY.34.1;AY.36;AY.39;AY.39.1;AY.39.1.1;AY.39.2;AY.4;AY.4.1;AY.4.2;AY.4.2.1;AY.4.3;AY.4.4;AY.…
AY.111	deletion	355~360	28248~28253	GATTTC->------	ORF8	-	non-synonymous	3690	3703	0.996489	162	A.27;AY.1;AY.10;AY.100;AY.101;AY.102;AY.103;AY.104;AY.105;AY.106;AY.107;AY.108;AY.109;AY.11;AY.110;AY.111;AY.113;AY.114;AY.116;AY.116.1;AY.117;AY.118;AY.119;AY.12;AY.120;AY.120.1;AY.120.2;AY.120.2.1;AY.121;AY.122;AY.122.1;AY.123;AY.124;AY.125;AY.13;AY.14;AY.15;AY.16;AY.16.1;AY.19;AY.2;AY.20;AY.21;AY.22;AY.23;AY.23.1;AY.24;AY.25;AY.26;AY.27;AY.28;AY.29;AY.29.1;AY.3;AY.3.1;AY.30;AY.32;AY.33;AY.34;A…
AY.111	SNP	947	14408	C->T	RdRp	P316L	non-synonymous	3703	3703	1	677	AB.1;AD.1;AD.2;AE.8;AH.3;AM.4;AP.1;AU.1;AU.2;AU.3;AV.1;AW.1;AY.1;AY.10;AY.100;AY.101;AY.102;AY.103;AY.104;AY.105;AY.106;AY.107;AY.108;AY.109;AY.11;AY.110;AY.111;AY.113;AY.114;AY.116;AY.116.1;AY.117;AY.118;AY.119;AY.12;AY.120;AY.120.1;AY.120.2;AY.120.2.1;AY.121;AY.122;AY.122.1;AY.123;AY.124;AY.125;AY.13;AY.14;AY.15;AY.16;AY.16.1;AY.19;AY.2;AY.20;AY.21;AY.22;AY.23;AY.23.1;AY.24;AY.25;AY.26;AY.27;AY…
AY.111	SNP	1990	15451	G->A	RdRp	G664S	non-synonymous	3703	3703	1	164	AY.1;AY.10;AY.100;AY.101;AY.102;AY.103;AY.104;AY.105;AY.106;AY.107;AY.108;AY.109;AY.11;AY.110;AY.111;AY.113;AY.114;AY.116;AY.116.1;AY.117;AY.118;AY.119;AY.12;AY.120;AY.120.1;AY.120.2;AY.120.2.1;AY.121;AY.122;AY.122.1;AY.123;AY.124;AY.125;AY.13;AY.14;AY.15;AY.16;AY.16.1;AY.19;AY.2;AY.20;AY.21;AY.22;AY.23;AY.23.1;AY.24;AY.25;AY.26;AY.27;AY.28;AY.29;AY.29.1;AY.3;AY.3.1;AY.30;AY.32;AY.33;AY.34;AY.34.…
AY.111	SNP	56	21618	C->G	S	T19R	non-synonymous	3702	3703	0.99973	163	AY.1;AY.10;AY.100;AY.101;AY.102;AY.103;AY.104;AY.105;AY.106;AY.107;AY.108;AY.109;AY.11;AY.110;AY.111;AY.113;AY.114;AY.116;AY.116.1;AY.117;AY.118;AY.119;AY.12;AY.120;AY.120.1;AY.120.2;AY.120.2.1;AY.121;AY.122;AY.122.1;AY.123;AY.124;AY.125;AY.13;AY.14;AY.15;AY.16;AY.16.1;AY.19;AY.2;AY.20;AY.21;AY.22;AY.23;AY.23.1;AY.24;AY.25;AY.26;AY.27;AY.28;AY.29;AY.29.1;AY.3;AY.3.1;AY.30;AY.32;AY.33;AY.34;AY.34.…
AY.111	SNP	284	21846	C->T	S	T95I	non-synonymous	3645	3703	0.984337	74	AV.1;AY.1;AY.100;AY.101;AY.102;AY.104;AY.105;AY.106;AY.107;AY.108;AY.109;AY.110;AY.111;AY.113;AY.114;AY.116;AY.116.1;AY.117;AY.118;AY.119;AY.120;AY.120.1;AY.120.2;AY.120.2.1;AY.121;AY.122.1;AY.123;AY.124;AY.125;AY.20;AY.21;AY.22;AY.29;AY.29.1;AY.34;AY.34.1;AY.36;AY.39;AY.39.1;AY.39.1.1;AY.39.2;AY.4;AY.4.1;AY.4.2;AY.4.2.1;AY.4.3;AY.4.4;AY.4.5;AY.42;AY.78;AY.85;AY.89;AY.92;AZ.1;AZ.2;AZ.3;AZ.4;AZ.5;…
AY.111	SNP	425	21987	G->A	S	G142D	non-synonymous	3504	3703	0.94626	124	AV.1;AY.1;AY.10;AY.103;AY.104;AY.105;AY.106;AY.107;AY.108;AY.109;AY.11;AY.110;AY.111;AY.113;AY.114;AY.116;AY.116.1;AY.117;AY.118;AY.119;AY.120;AY.120.1;AY.120.2;AY.120.2.1;AY.122;AY.122.1;AY.123;AY.13;AY.14;AY.16.1;AY.2;AY.20;AY.23;AY.23.1;AY.25;AY.26;AY.27;AY.28;AY.29;AY.29.1;AY.3;AY.3.1;AY.33;AY.34;AY.36;AY.37;AY.38;AY.39;AY.39.1;AY.39.1.1;AY.4;AY.4.1;AY.4.2;AY.4.2.1;AY.4.3;AY.4.4;AY.4.5;AY.40;…
AY.111	SNP	1355	22917	T->G	S	L452R	non-synonymous	3703	3703	1	182	A.2.5;A.2.5.1;A.2.5.2;A.21;A.27;AY.1;AY.10;AY.100;AY.101;AY.102;AY.103;AY.104;AY.105;AY.106;AY.107;AY.108;AY.109;AY.11;AY.110;AY.111;AY.113;AY.114;AY.116;AY.116.1;AY.117;AY.118;AY.119;AY.12;AY.120;AY.120.1;AY.120.2;AY.120.2.1;AY.121;AY.122;AY.122.1;AY.123;AY.124;AY.125;AY.13;AY.14;AY.15;AY.16;AY.16.1;AY.19;AY.2;AY.20;AY.21;AY.22;AY.23;AY.23.1;AY.24;AY.25;AY.26;AY.27;AY.28;AY.29;AY.29.1;AY.3;AY.3.…
AY.111	SNP	1433	22995	C->A	S	T478K	non-synonymous	3703	3703	1	169	AY.1;AY.10;AY.100;AY.101;AY.102;AY.103;AY.104;AY.105;AY.106;AY.107;AY.108;AY.109;AY.11;AY.110;AY.111;AY.113;AY.114;AY.116;AY.116.1;AY.117;AY.118;AY.119;AY.12;AY.120;AY.120.1;AY.120.2;AY.120.2.1;AY.121;AY.122;AY.122.1;AY.123;AY.124;AY.125;AY.13;AY.14;AY.15;AY.16;AY.16.1;AY.19;AY.2;AY.20;AY.21;AY.22;AY.23;AY.23.1;AY.24;AY.25;AY.26;AY.27;AY.28;AY.29;AY.29.1;AY.3;AY.3.1;AY.30;AY.32;AY.33;AY.34;AY.34.…
AY.111	SNP	1841	23403	A->G	S	D614G	non-synonymous	3703	3703	1	678	A.2.5;A.2.5.1;A.2.5.2;AB.1;AD.1;AD.2;AE.8;AH.3;AM.4;AP.1;AU.1;AU.2;AU.3;AV.1;AW.1;AY.1;AY.10;AY.100;AY.101;AY.102;AY.103;AY.104;AY.105;AY.106;AY.107;AY.108;AY.109;AY.11;AY.110;AY.111;AY.113;AY.114;AY.116;AY.116.1;AY.117;AY.118;AY.119;AY.12;AY.120;AY.120.1;AY.120.2;AY.120.2.1;AY.121;AY.122;AY.122.1;AY.123;AY.124;AY.125;AY.13;AY.14;AY.15;AY.16;AY.16.1;AY.19;AY.2;AY.20;AY.21;AY.22;AY.23;AY.23.1;AY.2…
AY.111	SNP	2042	23604	C->G	S	P681R	non-synonymous	3702	3703	0.99973	171	A.23.1;AU.2;AU.3;AY.1;AY.10;AY.100;AY.101;AY.102;AY.103;AY.104;AY.105;AY.106;AY.107;AY.108;AY.109;AY.11;AY.110;AY.111;AY.113;AY.114;AY.116;AY.116.1;AY.117;AY.118;AY.119;AY.12;AY.120;AY.120.1;AY.120.2;AY.120.2.1;AY.121;AY.122;AY.122.1;AY.123;AY.124;AY.125;AY.13;AY.14;AY.15;AY.16;AY.16.1;AY.19;AY.2;AY.20;AY.21;AY.22;AY.23;AY.23.1;AY.24;AY.25;AY.26;AY.27;AY.28;AY.29;AY.29.1;AY.3;AY.3.1;AY.30;AY.32;A…
AY.111	SNP	2848	24410	G->A	S	D950N	non-synonymous	3677	3703	0.992979	166	AY.1;AY.10;AY.100;AY.101;AY.102;AY.103;AY.104;AY.105;AY.106;AY.107;AY.108;AY.109;AY.11;AY.110;AY.111;AY.113;AY.114;AY.116;AY.116.1;AY.117;AY.118;AY.119;AY.12;AY.120;AY.120.1;AY.120.2;AY.120.2.1;AY.121;AY.122;AY.122.1;AY.123;AY.124;AY.125;AY.13;AY.14;AY.15;AY.16;AY.16.1;AY.19;AY.2;AY.20;AY.21;AY.22;AY.23;AY.23.1;AY.24;AY.25;AY.26;AY.27;AY.28;AY.29;AY.29.1;AY.3;AY.3.1;AY.30;AY.32;AY.33;AY.34;AY.34.…
AY.111	SNP	3213	24775	A->G	S	Q1071Q	synonymous	2278	3703	0.615177	1	AY.111
AY.111	deletion	467~472	22029~22034	AGTTCA->------	S	-	non-synonymous	3683	3703	0.994599	163	AY.1;AY.10;AY.100;AY.101;AY.102;AY.103;AY.104;AY.105;AY.106;AY.107;AY.108;AY.109;AY.11;AY.110;AY.111;AY.113;AY.114;AY.116;AY.116.1;AY.117;AY.118;AY.119;AY.12;AY.120;AY.120.1;AY.120.2;AY.120.2.1;AY.121;AY.122;AY.122.1;AY.123;AY.124;AY.125;AY.13;AY.14;AY.15;AY.16;AY.16.1;AY.19;AY.2;AY.20;AY.21;AY.22;AY.23;AY.23.1;AY.24;AY.25;AY.26;AY.27;AY.28;AY.29;AY.29.1;AY.3;AY.3.1;AY.30;AY.32;AY.33;AY.34;AY.34.…
AY.111	SNP	68	29742	G->T	UTR3	R23L	non-synonymous	3663	3703	0.989198	164	AY.1;AY.10;AY.100;AY.101;AY.102;AY.103;AY.104;AY.105;AY.106;AY.107;AY.108;AY.109;AY.11;AY.110;AY.111;AY.113;AY.114;AY.116;AY.116.1;AY.117;AY.118;AY.119;AY.12;AY.120;AY.120.1;AY.120.2;AY.120.2.1;AY.121;AY.122;AY.122.1;AY.123;AY.124;AY.125;AY.13;AY.14;AY.15;AY.16;AY.16.1;AY.19;AY.2;AY.20;AY.21;AY.22;AY.23;AY.23.1;AY.24;AY.25;AY.26;AY.27;AY.28;AY.29;AY.29.1;AY.3;AY.3.1;AY.30;AY.32;AY.33;AY.34;AY.34.…
AY.111	SNP	210	210	G->T	UTR5	V70V	synonymous	3699	3703	0.99892	164	AY.1;AY.10;AY.100;AY.101;AY.102;AY.103;AY.104;AY.105;AY.106;AY.107;AY.108;AY.109;AY.11;AY.110;AY.111;AY.113;AY.114;AY.116;AY.116.1;AY.117;AY.118;AY.119;AY.12;AY.120;AY.120.1;AY.120.2;AY.120.2.1;AY.121;AY.122;AY.122.1;AY.123;AY.124;AY.125;AY.13;AY.14;AY.15;AY.16;AY.16.1;AY.19;AY.2;AY.20;AY.21;AY.22;AY.23;AY.23.1;AY.24;AY.25;AY.26;AY.27;AY.28;AY.29;AY.29.1;AY.3;AY.3.1;AY.30;AY.32;AY.33;AY.34;AY.34.…
AY.111	SNP	241	241	C->T	UTR5	R81C	non-synonymous	3702	3703	0.99973	677	AB.1;AD.1;AD.2;AE.8;AH.3;AM.4;AP.1;AU.1;AU.2;AU.3;AV.1;AW.1;AY.1;AY.10;AY.100;AY.101;AY.102;AY.103;AY.104;AY.105;AY.106;AY.107;AY.108;AY.109;AY.11;AY.110;AY.111;AY.113;AY.114;AY.116;AY.116.1;AY.117;AY.118;AY.119;AY.12;AY.120;AY.120.1;AY.120.2;AY.120.2.1;AY.121;AY.122;AY.122.1;AY.123;AY.124;AY.125;AY.13;AY.14;AY.15;AY.16;AY.16.1;AY.19;AY.2;AY.20;AY.21;AY.22;AY.23;AY.23.1;AY.24;AY.25;AY.26;AY.27;AY…
AY.111	SNP	1181	19220	C->T	exonuclease	A394V	non-synonymous	3700	3703	0.99919	110	AY.1;AY.100;AY.101;AY.102;AY.103;AY.104;AY.105;AY.106;AY.107;AY.108;AY.109;AY.110;AY.111;AY.113;AY.114;AY.116;AY.116.1;AY.117;AY.118;AY.119;AY.12;AY.120;AY.120.1;AY.120.2;AY.120.2.1;AY.121;AY.122;AY.122.1;AY.123;AY.124;AY.125;AY.20;AY.21;AY.22;AY.23;AY.23.1;AY.25;AY.29;AY.29.1;AY.3;AY.3.1;AY.32;AY.33;AY.34;AY.34.1;AY.36;AY.39;AY.39.1;AY.39.1.1;AY.39.2;AY.4;AY.4.1;AY.4.2;AY.4.2.1;AY.4.3;AY.4.4;AY.…
AY.111	SNP	230	16466	C->T	helicase	P77L	non-synonymous	3703	3703	1	169	A.2.5;A.2.5.1;A.2.5.2;A.27;AY.1;AY.10;AY.100;AY.101;AY.102;AY.103;AY.104;AY.105;AY.106;AY.107;AY.108;AY.109;AY.11;AY.110;AY.111;AY.113;AY.114;AY.116;AY.116.1;AY.117;AY.118;AY.119;AY.12;AY.120;AY.120.1;AY.120.2;AY.120.2.1;AY.121;AY.122;AY.122.1;AY.123;AY.124;AY.125;AY.13;AY.14;AY.15;AY.16;AY.16.1;AY.19;AY.2;AY.20;AY.21;AY.22;AY.23;AY.23.1;AY.24;AY.25;AY.26;AY.27;AY.28;AY.29;AY.29.1;AY.3;AY.3.1;AY.…
AY.111	SNP	633	16869	C->T	helicase	Y211Y	synonymous	2281	3703	0.615987	1	AY.111
AY.111	SNP	318	3037	C->T	nsp3	F106F	synonymous	3702	3703	0.99973	676	AB.1;AD.1;AD.2;AE.8;AH.3;AM.4;AP.1;AU.1;AU.2;AU.3;AV.1;AW.1;AY.1;AY.10;AY.100;AY.101;AY.102;AY.103;AY.104;AY.105;AY.106;AY.107;AY.108;AY.109;AY.11;AY.110;AY.111;AY.113;AY.114;AY.116;AY.116.1;AY.117;AY.118;AY.119;AY.12;AY.120;AY.120.1;AY.120.2;AY.120.2.1;AY.121;AY.122;AY.122.1;AY.123;AY.124;AY.125;AY.13;AY.14;AY.15;AY.16;AY.16.1;AY.19;AY.2;AY.20;AY.21;AY.22;AY.23;AY.23.1;AY.24;AY.25;AY.26;AY.27;AY…
AY.111	SNP	1462	4181	G->T	nsp3	A488S	non-synonymous	3702	3703	0.99973	110	AY.1;AY.100;AY.101;AY.102;AY.103;AY.104;AY.105;AY.106;AY.107;AY.108;AY.109;AY.110;AY.111;AY.113;AY.114;AY.116;AY.116.1;AY.117;AY.118;AY.119;AY.12;AY.120;AY.120.1;AY.120.2;AY.120.2.1;AY.121;AY.122;AY.122.1;AY.123;AY.124;AY.125;AY.20;AY.21;AY.22;AY.23;AY.23.1;AY.25;AY.29;AY.29.1;AY.3;AY.3.1;AY.32;AY.33;AY.34;AY.34.1;AY.36;AY.39;AY.39.1;AY.39.1.1;AY.39.2;AY.4;AY.4.1;AY.4.2;AY.4.2.1;AY.4.3;AY.4.4;AY.…
AY.111	SNP	1737	4456	C->T	nsp3	A579A	synonymous	3673	3703	0.991898	1	AY.111
AY.111	SNP	3683	6402	C->T	nsp3	P1228L	non-synonymous	3703	3703	1	113	AY.1;AY.100;AY.101;AY.102;AY.103;AY.104;AY.105;AY.106;AY.107;AY.108;AY.109;AY.110;AY.111;AY.113;AY.114;AY.116;AY.116.1;AY.117;AY.118;AY.119;AY.12;AY.120;AY.120.1;AY.120.2;AY.120.2.1;AY.121;AY.122;AY.122.1;AY.123;AY.124;AY.125;AY.20;AY.21;AY.22;AY.23;AY.23.1;AY.25;AY.29;AY.29.1;AY.3;AY.3.1;AY.32;AY.33;AY.34;AY.34.1;AY.36;AY.39;AY.39.1;AY.39.1.1;AY.39.2;AY.4;AY.4.1;AY.4.2;AY.4.2.1;AY.4.3;AY.4.4;AY.…
AY.111	SNP	4405	7124	C->T	nsp3	P1469S	non-synonymous	3703	3703	1	115	AY.1;AY.100;AY.101;AY.102;AY.103;AY.104;AY.105;AY.106;AY.107;AY.108;AY.109;AY.110;AY.111;AY.113;AY.114;AY.116;AY.116.1;AY.117;AY.118;AY.119;AY.12;AY.120;AY.120.1;AY.120.2;AY.120.2.1;AY.121;AY.122;AY.122.1;AY.123;AY.124;AY.125;AY.20;AY.21;AY.22;AY.23;AY.23.1;AY.25;AY.29;AY.29.1;AY.3;AY.3.1;AY.32;AY.33;AY.34;AY.34.1;AY.36;AY.39;AY.39.1;AY.39.1.1;AY.39.2;AY.4;AY.4.1;AY.4.2;AY.4.2.1;AY.4.3;AY.4.4;AY.…
AY.111	SNP	1475	10029	C->T	nsp4	T492I	non-synonymous	3703	3703	1	125	A.2.5;A.2.5.1;A.2.5.2;AY.1;AY.100;AY.101;AY.102;AY.103;AY.104;AY.105;AY.106;AY.107;AY.108;AY.109;AY.110;AY.111;AY.113;AY.114;AY.116;AY.116.1;AY.117;AY.118;AY.119;AY.12;AY.120;AY.120.1;AY.120.2;AY.120.2.1;AY.121;AY.122;AY.122.1;AY.123;AY.124;AY.125;AY.20;AY.21;AY.22;AY.23;AY.23.1;AY.25;AY.29;AY.29.1;AY.3;AY.3.1;AY.32;AY.33;AY.34;AY.34.1;AY.36;AY.39;AY.39.1;AY.39.1.1;AY.39.2;AY.4;AY.4.1;AY.4.2;AY.4…
AY.111	SNP	432	8986	C->T	nsp4	D144D	synonymous	3703	3703	1	111	AY.1;AY.100;AY.101;AY.102;AY.103;AY.104;AY.105;AY.106;AY.107;AY.108;AY.109;AY.110;AY.111;AY.113;AY.114;AY.116;AY.116.1;AY.117;AY.118;AY.119;AY.12;AY.120;AY.120.1;AY.120.2;AY.120.2.1;AY.121;AY.122;AY.122.1;AY.123;AY.124;AY.125;AY.20;AY.21;AY.22;AY.23;AY.23.1;AY.25;AY.29;AY.29.1;AY.3;AY.3.1;AY.32;AY.33;AY.34;AY.34.1;AY.36;AY.39;AY.39.1;AY.39.1.1;AY.39.2;AY.4;AY.4.1;AY.4.2;AY.4.2.1;AY.4.3;AY.4.4;AY.…
AY.111	SNP	499	9053	G->T	nsp4	V167L	non-synonymous	3703	3703	1	111	AY.1;AY.100;AY.101;AY.102;AY.103;AY.104;AY.105;AY.106;AY.107;AY.108;AY.109;AY.110;AY.111;AY.113;AY.114;AY.116;AY.116.1;AY.117;AY.118;AY.119;AY.12;AY.120;AY.120.1;AY.120.2;AY.120.2.1;AY.121;AY.122;AY.122.1;AY.123;AY.124;AY.125;AY.20;AY.21;AY.22;AY.23;AY.23.1;AY.25;AY.29;AY.29.1;AY.3;AY.3.1;AY.32;AY.33;AY.34;AY.34.1;AY.36;AY.39;AY.39.1;AY.39.1.1;AY.39.2;AY.4;AY.4.1;AY.4.2;AY.4.2.1;AY.4.3;AY.4.4;AY.…
AY.111	SNP	229	11201	A->G	nsp6	T77A	non-synonymous	3703	3703	1	111	AY.1;AY.100;AY.101;AY.102;AY.103;AY.104;AY.105;AY.106;AY.107;AY.108;AY.109;AY.110;AY.111;AY.113;AY.114;AY.116;AY.116.1;AY.117;AY.118;AY.119;AY.12;AY.120;AY.120.1;AY.120.2;AY.120.2.1;AY.121;AY.122;AY.122.1;AY.123;AY.124;AY.125;AY.20;AY.21;AY.22;AY.23;AY.23.1;AY.25;AY.29;AY.29.1;AY.3;AY.3.1;AY.32;AY.33;AY.34;AY.34.1;AY.36;AY.39;AY.39.1;AY.39.1.1;AY.39.2;AY.4;AY.4.1;AY.4.2;AY.4.2.1;AY.4.3;AY.4.4;AY.…
AY.111	SNP	360	11332	A->G	nsp6	V120V	synonymous	3699	3703	0.99892	110	AY.1;AY.100;AY.101;AY.102;AY.103;AY.104;AY.105;AY.106;AY.107;AY.108;AY.109;AY.110;AY.111;AY.113;AY.114;AY.116;AY.116.1;AY.117;AY.118;AY.119;AY.12;AY.120;AY.120.1;AY.120.2;AY.120.2.1;AY.121;AY.122;AY.122.1;AY.123;AY.124;AY.125;AY.20;AY.21;AY.22;AY.23;AY.23.1;AY.25;AY.29;AY.29.1;AY.3;AY.3.1;AY.32;AY.33;AY.34;AY.34.1;AY.36;AY.39;AY.39.1;AY.39.1.1;AY.39.2;AY.4;AY.4.1;AY.4.2;AY.4.2.1;AY.4.3;AY.4.4;AY.…
AY.113	SNP	245	26767	T->C	M	I82T	non-synonymous	4192	4201	0.997858	179	AY.1;AY.10;AY.100;AY.101;AY.102;AY.103;AY.104;AY.105;AY.106;AY.107;AY.108;AY.109;AY.11;AY.110;AY.111;AY.113;AY.114;AY.116;AY.116.1;AY.117;AY.118;AY.119;AY.12;AY.120;AY.120.1;AY.120.2;AY.120.2.1;AY.121;AY.122;AY.122.1;AY.123;AY.124;AY.125;AY.13;AY.14;AY.15;AY.16;AY.16.1;AY.19;AY.2;AY.20;AY.21;AY.22;AY.23;AY.23.1;AY.24;AY.25;AY.26;AY.27;AY.28;AY.29;AY.29.1;AY.3;AY.3.1;AY.30;AY.32;AY.33;AY.34;AY.34.…
AY.113	SNP	188	28461	A->G	N	D63G	non-synonymous	4179	4201	0.994763	163	AY.1;AY.10;AY.100;AY.101;AY.102;AY.103;AY.104;AY.105;AY.106;AY.107;AY.108;AY.109;AY.11;AY.110;AY.111;AY.113;AY.114;AY.116;AY.116.1;AY.117;AY.118;AY.119;AY.12;AY.120;AY.120.1;AY.120.2;AY.120.2.1;AY.121;AY.122;AY.122.1;AY.123;AY.124;AY.125;AY.13;AY.14;AY.15;AY.16;AY.16.1;AY.19;AY.2;AY.20;AY.21;AY.22;AY.23;AY.23.1;AY.24;AY.25;AY.26;AY.27;AY.28;AY.29;AY.29.1;AY.3;AY.3.1;AY.30;AY.32;AY.33;AY.34;AY.34.…
AY.113	SNP	608	28881	G->T	N	R203M	non-synonymous	4196	4201	0.99881	165	AY.1;AY.10;AY.100;AY.101;AY.102;AY.103;AY.104;AY.105;AY.106;AY.107;AY.108;AY.109;AY.11;AY.110;AY.111;AY.113;AY.114;AY.116;AY.116.1;AY.117;AY.118;AY.119;AY.12;AY.120;AY.120.1;AY.120.2;AY.120.2.1;AY.121;AY.122;AY.122.1;AY.123;AY.124;AY.125;AY.13;AY.14;AY.15;AY.16;AY.16.1;AY.19;AY.2;AY.20;AY.21;AY.22;AY.23;AY.23.1;AY.24;AY.25;AY.26;AY.27;AY.28;AY.29;AY.29.1;AY.3;AY.3.1;AY.30;AY.32;AY.33;AY.34;AY.34.…
AY.113	SNP	643	28916	G->T	N	G215C	non-synonymous	4135	4201	0.984289	110	AY.1;AY.100;AY.101;AY.102;AY.103;AY.104;AY.105;AY.106;AY.107;AY.108;AY.109;AY.110;AY.111;AY.113;AY.114;AY.116;AY.116.1;AY.117;AY.118;AY.119;AY.12;AY.120;AY.120.1;AY.120.2;AY.120.2.1;AY.121;AY.122;AY.122.1;AY.123;AY.124;AY.125;AY.20;AY.21;AY.22;AY.23;AY.23.1;AY.25;AY.29;AY.29.1;AY.3;AY.3.1;AY.32;AY.33;AY.34;AY.34.1;AY.36;AY.39;AY.39.1;AY.39.1.1;AY.39.2;AY.4;AY.4.1;AY.4.2;AY.4.2.1;AY.4.3;AY.4.4;AY.…
AY.113	SNP	1129	29402	G->T	N	D377Y	non-synonymous	4181	4201	0.995239	171	AY.1;AY.10;AY.100;AY.101;AY.102;AY.103;AY.104;AY.105;AY.106;AY.107;AY.108;AY.109;AY.11;AY.110;AY.111;AY.113;AY.114;AY.116;AY.116.1;AY.117;AY.118;AY.119;AY.12;AY.120;AY.120.1;AY.120.2;AY.120.2.1;AY.121;AY.122;AY.122.1;AY.123;AY.124;AY.125;AY.13;AY.14;AY.15;AY.16;AY.16.1;AY.19;AY.2;AY.20;AY.21;AY.22;AY.23;AY.23.1;AY.24;AY.25;AY.26;AY.27;AY.28;AY.29;AY.29.1;AY.3;AY.3.1;AY.30;AY.32;AY.33;AY.34;AY.34.…
AY.113	SNP	77	25469	C->T	ORF3a	S26L	non-synonymous	4199	4201	0.999524	164	AY.1;AY.10;AY.100;AY.101;AY.102;AY.103;AY.104;AY.105;AY.106;AY.107;AY.108;AY.109;AY.11;AY.110;AY.111;AY.113;AY.114;AY.116;AY.116.1;AY.117;AY.118;AY.119;AY.12;AY.120;AY.120.1;AY.120.2;AY.120.2.1;AY.121;AY.122;AY.122.1;AY.123;AY.124;AY.125;AY.13;AY.14;AY.15;AY.16;AY.16.1;AY.19;AY.2;AY.20;AY.21;AY.22;AY.23;AY.23.1;AY.24;AY.25;AY.26;AY.27;AY.28;AY.29;AY.29.1;AY.3;AY.3.1;AY.30;AY.32;AY.33;AY.34;AY.34.…
AY.113	SNP	245	27638	T->C	ORF7a	V82A	non-synonymous	4181	4201	0.995239	164	AY.1;AY.10;AY.100;AY.101;AY.102;AY.103;AY.104;AY.105;AY.106;AY.107;AY.108;AY.109;AY.11;AY.110;AY.111;AY.113;AY.114;AY.116;AY.116.1;AY.117;AY.118;AY.119;AY.12;AY.120;AY.120.1;AY.120.2;AY.120.2.1;AY.121;AY.122;AY.122.1;AY.123;AY.124;AY.125;AY.13;AY.14;AY.15;AY.16;AY.16.1;AY.19;AY.2;AY.20;AY.21;AY.22;AY.23;AY.23.1;AY.24;AY.25;AY.26;AY.27;AY.28;AY.29;AY.29.1;AY.3;AY.3.1;AY.30;AY.32;AY.33;AY.34;AY.34.…
AY.113	SNP	359	27752	C->T	ORF7a	T120I	non-synonymous	4179	4201	0.994763	165	AY.1;AY.10;AY.100;AY.101;AY.102;AY.103;AY.104;AY.105;AY.106;AY.107;AY.108;AY.109;AY.11;AY.110;AY.111;AY.113;AY.114;AY.116;AY.116.1;AY.117;AY.118;AY.119;AY.12;AY.120;AY.120.1;AY.120.2;AY.120.2.1;AY.121;AY.122;AY.122.1;AY.123;AY.124;AY.125;AY.13;AY.14;AY.15;AY.16;AY.16.1;AY.19;AY.2;AY.20;AY.21;AY.22;AY.23;AY.23.1;AY.24;AY.25;AY.26;AY.27;AY.28;AY.29;AY.29.1;AY.3;AY.3.1;AY.30;AY.32;AY.33;AY.34;AY.34.…
AY.113	SNP	119	27874	C->T	ORF7b	T40I	non-synonymous	4135	4201	0.984289	110	AY.1;AY.100;AY.101;AY.102;AY.103;AY.104;AY.105;AY.106;AY.107;AY.108;AY.109;AY.110;AY.111;AY.113;AY.114;AY.116;AY.116.1;AY.117;AY.118;AY.119;AY.12;AY.120;AY.120.1;AY.120.2;AY.120.2.1;AY.121;AY.122;AY.122.1;AY.123;AY.124;AY.125;AY.20;AY.21;AY.22;AY.23;AY.23.1;AY.25;AY.29;AY.29.1;AY.3;AY.3.1;AY.32;AY.33;AY.34;AY.34.1;AY.36;AY.39;AY.39.1;AY.39.1.1;AY.39.2;AY.4;AY.4.1;AY.4.2;AY.4.2.1;AY.4.3;AY.4.4;AY.…
AY.113	deletion	355~360	28248~28253	GATTTC->------	ORF8	-	non-synonymous	4097	4201	0.975244	162	A.27;AY.1;AY.10;AY.100;AY.101;AY.102;AY.103;AY.104;AY.105;AY.106;AY.107;AY.108;AY.109;AY.11;AY.110;AY.111;AY.113;AY.114;AY.116;AY.116.1;AY.117;AY.118;AY.119;AY.12;AY.120;AY.120.1;AY.120.2;AY.120.2.1;AY.121;AY.122;AY.122.1;AY.123;AY.124;AY.125;AY.13;AY.14;AY.15;AY.16;AY.16.1;AY.19;AY.2;AY.20;AY.21;AY.22;AY.23;AY.23.1;AY.24;AY.25;AY.26;AY.27;AY.28;AY.29;AY.29.1;AY.3;AY.3.1;AY.30;AY.32;AY.33;AY.34;A…
AY.113	SNP	947	14408	C->T	RdRp	P316L	non-synonymous	4200	4201	0.999762	677	AB.1;AD.1;AD.2;AE.8;AH.3;AM.4;AP.1;AU.1;AU.2;AU.3;AV.1;AW.1;AY.1;AY.10;AY.100;AY.101;AY.102;AY.103;AY.104;AY.105;AY.106;AY.107;AY.108;AY.109;AY.11;AY.110;AY.111;AY.113;AY.114;AY.116;AY.116.1;AY.117;AY.118;AY.119;AY.12;AY.120;AY.120.1;AY.120.2;AY.120.2.1;AY.121;AY.122;AY.122.1;AY.123;AY.124;AY.125;AY.13;AY.14;AY.15;AY.16;AY.16.1;AY.19;AY.2;AY.20;AY.21;AY.22;AY.23;AY.23.1;AY.24;AY.25;AY.26;AY.27;AY…
AY.113	SNP	1779	15240	C->T	RdRp	N593N	synonymous	3960	4201	0.942633	9	AY.100;AY.101;AY.113;AY.99;AY.99.1;AY.99.2;B.1.1.529;BA.1;C.23
AY.113	SNP	1990	15451	G->A	RdRp	G664S	non-synonymous	4156	4201	0.989288	164	AY.1;AY.10;AY.100;AY.101;AY.102;AY.103;AY.104;AY.105;AY.106;AY.107;AY.108;AY.109;AY.11;AY.110;AY.111;AY.113;AY.114;AY.116;AY.116.1;AY.117;AY.118;AY.119;AY.12;AY.120;AY.120.1;AY.120.2;AY.120.2.1;AY.121;AY.122;AY.122.1;AY.123;AY.124;AY.125;AY.13;AY.14;AY.15;AY.16;AY.16.1;AY.19;AY.2;AY.20;AY.21;AY.22;AY.23;AY.23.1;AY.24;AY.25;AY.26;AY.27;AY.28;AY.29;AY.29.1;AY.3;AY.3.1;AY.30;AY.32;AY.33;AY.34;AY.34.…
AY.113	SNP	56	21618	C->G	S	T19R	non-synonymous	4194	4201	0.998334	163	AY.1;AY.10;AY.100;AY.101;AY.102;AY.103;AY.104;AY.105;AY.106;AY.107;AY.108;AY.109;AY.11;AY.110;AY.111;AY.113;AY.114;AY.116;AY.116.1;AY.117;AY.118;AY.119;AY.12;AY.120;AY.120.1;AY.120.2;AY.120.2.1;AY.121;AY.122;AY.122.1;AY.123;AY.124;AY.125;AY.13;AY.14;AY.15;AY.16;AY.16.1;AY.19;AY.2;AY.20;AY.21;AY.22;AY.23;AY.23.1;AY.24;AY.25;AY.26;AY.27;AY.28;AY.29;AY.29.1;AY.3;AY.3.1;AY.30;AY.32;AY.33;AY.34;AY.34.…
AY.113	SNP	284	21846	C->T	S	T95I	non-synonymous	3945	4201	0.939062	74	AV.1;AY.1;AY.100;AY.101;AY.102;AY.104;AY.105;AY.106;AY.107;AY.108;AY.109;AY.110;AY.111;AY.113;AY.114;AY.116;AY.116.1;AY.117;AY.118;AY.119;AY.120;AY.120.1;AY.120.2;AY.120.2.1;AY.121;AY.122.1;AY.123;AY.124;AY.125;AY.20;AY.21;AY.22;AY.29;AY.29.1;AY.34;AY.34.1;AY.36;AY.39;AY.39.1;AY.39.1.1;AY.39.2;AY.4;AY.4.1;AY.4.2;AY.4.2.1;AY.4.3;AY.4.4;AY.4.5;AY.42;AY.78;AY.85;AY.89;AY.92;AZ.1;AZ.2;AZ.3;AZ.4;AZ.5;…
AY.113	SNP	425	21987	G->A	S	G142D	non-synonymous	2977	4201	0.708641	124	AV.1;AY.1;AY.10;AY.103;AY.104;AY.105;AY.106;AY.107;AY.108;AY.109;AY.11;AY.110;AY.111;AY.113;AY.114;AY.116;AY.116.1;AY.117;AY.118;AY.119;AY.120;AY.120.1;AY.120.2;AY.120.2.1;AY.122;AY.122.1;AY.123;AY.13;AY.14;AY.16.1;AY.2;AY.20;AY.23;AY.23.1;AY.25;AY.26;AY.27;AY.28;AY.29;AY.29.1;AY.3;AY.3.1;AY.33;AY.34;AY.36;AY.37;AY.38;AY.39;AY.39.1;AY.39.1.1;AY.4;AY.4.1;AY.4.2;AY.4.2.1;AY.4.3;AY.4.4;AY.4.5;AY.40;…
AY.113	SNP	1355	22917	T->G	S	L452R	non-synonymous	4197	4201	0.999048	182	A.2.5;A.2.5.1;A.2.5.2;A.21;A.27;AY.1;AY.10;AY.100;AY.101;AY.102;AY.103;AY.104;AY.105;AY.106;AY.107;AY.108;AY.109;AY.11;AY.110;AY.111;AY.113;AY.114;AY.116;AY.116.1;AY.117;AY.118;AY.119;AY.12;AY.120;AY.120.1;AY.120.2;AY.120.2.1;AY.121;AY.122;AY.122.1;AY.123;AY.124;AY.125;AY.13;AY.14;AY.15;AY.16;AY.16.1;AY.19;AY.2;AY.20;AY.21;AY.22;AY.23;AY.23.1;AY.24;AY.25;AY.26;AY.27;AY.28;AY.29;AY.29.1;AY.3;AY.3.…
AY.113	SNP	1433	22995	C->A	S	T478K	non-synonymous	4197	4201	0.999048	169	AY.1;AY.10;AY.100;AY.101;AY.102;AY.103;AY.104;AY.105;AY.106;AY.107;AY.108;AY.109;AY.11;AY.110;AY.111;AY.113;AY.114;AY.116;AY.116.1;AY.117;AY.118;AY.119;AY.12;AY.120;AY.120.1;AY.120.2;AY.120.2.1;AY.121;AY.122;AY.122.1;AY.123;AY.124;AY.125;AY.13;AY.14;AY.15;AY.16;AY.16.1;AY.19;AY.2;AY.20;AY.21;AY.22;AY.23;AY.23.1;AY.24;AY.25;AY.26;AY.27;AY.28;AY.29;AY.29.1;AY.3;AY.3.1;AY.30;AY.32;AY.33;AY.34;AY.34.…
AY.113	SNP	1841	23403	A->G	S	D614G	non-synonymous	4200	4201	0.999762	678	A.2.5;A.2.5.1;A.2.5.2;AB.1;AD.1;AD.2;AE.8;AH.3;AM.4;AP.1;AU.1;AU.2;AU.3;AV.1;AW.1;AY.1;AY.10;AY.100;AY.101;AY.102;AY.103;AY.104;AY.105;AY.106;AY.107;AY.108;AY.109;AY.11;AY.110;AY.111;AY.113;AY.114;AY.116;AY.116.1;AY.117;AY.118;AY.119;AY.12;AY.120;AY.120.1;AY.120.2;AY.120.2.1;AY.121;AY.122;AY.122.1;AY.123;AY.124;AY.125;AY.13;AY.14;AY.15;AY.16;AY.16.1;AY.19;AY.2;AY.20;AY.21;AY.22;AY.23;AY.23.1;AY.2…
AY.113	SNP	2042	23604	C->G	S	P681R	non-synonymous	4194	4201	0.998334	171	A.23.1;AU.2;AU.3;AY.1;AY.10;AY.100;AY.101;AY.102;AY.103;AY.104;AY.105;AY.106;AY.107;AY.108;AY.109;AY.11;AY.110;AY.111;AY.113;AY.114;AY.116;AY.116.1;AY.117;AY.118;AY.119;AY.12;AY.120;AY.120.1;AY.120.2;AY.120.2.1;AY.121;AY.122;AY.122.1;AY.123;AY.124;AY.125;AY.13;AY.14;AY.15;AY.16;AY.16.1;AY.19;AY.2;AY.20;AY.21;AY.22;AY.23;AY.23.1;AY.24;AY.25;AY.26;AY.27;AY.28;AY.29;AY.29.1;AY.3;AY.3.1;AY.30;AY.32;A…
AY.113	SNP	2848	24410	G->A	S	D950N	non-synonymous	4046	4201	0.963104	166	AY.1;AY.10;AY.100;AY.101;AY.102;AY.103;AY.104;AY.105;AY.106;AY.107;AY.108;AY.109;AY.11;AY.110;AY.111;AY.113;AY.114;AY.116;AY.116.1;AY.117;AY.118;AY.119;AY.12;AY.120;AY.120.1;AY.120.2;AY.120.2.1;AY.121;AY.122;AY.122.1;AY.123;AY.124;AY.125;AY.13;AY.14;AY.15;AY.16;AY.16.1;AY.19;AY.2;AY.20;AY.21;AY.22;AY.23;AY.23.1;AY.24;AY.25;AY.26;AY.27;AY.28;AY.29;AY.29.1;AY.3;AY.3.1;AY.30;AY.32;AY.33;AY.34;AY.34.…
AY.113	deletion	467~472	22029~22034	AGTTCA->------	S	-	non-synonymous	4090	4201	0.973578	163	AY.1;AY.10;AY.100;AY.101;AY.102;AY.103;AY.104;AY.105;AY.106;AY.107;AY.108;AY.109;AY.11;AY.110;AY.111;AY.113;AY.114;AY.116;AY.116.1;AY.117;AY.118;AY.119;AY.12;AY.120;AY.120.1;AY.120.2;AY.120.2.1;AY.121;AY.122;AY.122.1;AY.123;AY.124;AY.125;AY.13;AY.14;AY.15;AY.16;AY.16.1;AY.19;AY.2;AY.20;AY.21;AY.22;AY.23;AY.23.1;AY.24;AY.25;AY.26;AY.27;AY.28;AY.29;AY.29.1;AY.3;AY.3.1;AY.30;AY.32;AY.33;AY.34;AY.34.…
AY.113	SNP	68	29742	G->T	UTR3	R23L	non-synonymous	4127	4201	0.982385	164	AY.1;AY.10;AY.100;AY.101;AY.102;AY.103;AY.104;AY.105;AY.106;AY.107;AY.108;AY.109;AY.11;AY.110;AY.111;AY.113;AY.114;AY.116;AY.116.1;AY.117;AY.118;AY.119;AY.12;AY.120;AY.120.1;AY.120.2;AY.120.2.1;AY.121;AY.122;AY.122.1;AY.123;AY.124;AY.125;AY.13;AY.14;AY.15;AY.16;AY.16.1;AY.19;AY.2;AY.20;AY.21;AY.22;AY.23;AY.23.1;AY.24;AY.25;AY.26;AY.27;AY.28;AY.29;AY.29.1;AY.3;AY.3.1;AY.30;AY.32;AY.33;AY.34;AY.34.…
AY.113	SNP	210	210	G->T	UTR5	V70V	synonymous	4184	4201	0.995953	164	AY.1;AY.10;AY.100;AY.101;AY.102;AY.103;AY.104;AY.105;AY.106;AY.107;AY.108;AY.109;AY.11;AY.110;AY.111;AY.113;AY.114;AY.116;AY.116.1;AY.117;AY.118;AY.119;AY.12;AY.120;AY.120.1;AY.120.2;AY.120.2.1;AY.121;AY.122;AY.122.1;AY.123;AY.124;AY.125;AY.13;AY.14;AY.15;AY.16;AY.16.1;AY.19;AY.2;AY.20;AY.21;AY.22;AY.23;AY.23.1;AY.24;AY.25;AY.26;AY.27;AY.28;AY.29;AY.29.1;AY.3;AY.3.1;AY.30;AY.32;AY.33;AY.34;AY.34.…
AY.113	SNP	241	241	C->T	UTR5	R81C	non-synonymous	4188	4201	0.996905	677	AB.1;AD.1;AD.2;AE.8;AH.3;AM.4;AP.1;AU.1;AU.2;AU.3;AV.1;AW.1;AY.1;AY.10;AY.100;AY.101;AY.102;AY.103;AY.104;AY.105;AY.106;AY.107;AY.108;AY.109;AY.11;AY.110;AY.111;AY.113;AY.114;AY.116;AY.116.1;AY.117;AY.118;AY.119;AY.12;AY.120;AY.120.1;AY.120.2;AY.120.2.1;AY.121;AY.122;AY.122.1;AY.123;AY.124;AY.125;AY.13;AY.14;AY.15;AY.16;AY.16.1;AY.19;AY.2;AY.20;AY.21;AY.22;AY.23;AY.23.1;AY.24;AY.25;AY.26;AY.27;AY…
AY.113	SNP	1181	19220	C->T	exonuclease	A394V	non-synonymous	4144	4201	0.986432	110	AY.1;AY.100;AY.101;AY.102;AY.103;AY.104;AY.105;AY.106;AY.107;AY.108;AY.109;AY.110;AY.111;AY.113;AY.114;AY.116;AY.116.1;AY.117;AY.118;AY.119;AY.12;AY.120;AY.120.1;AY.120.2;AY.120.2.1;AY.121;AY.122;AY.122.1;AY.123;AY.124;AY.125;AY.20;AY.21;AY.22;AY.23;AY.23.1;AY.25;AY.29;AY.29.1;AY.3;AY.3.1;AY.32;AY.33;AY.34;AY.34.1;AY.36;AY.39;AY.39.1;AY.39.1.1;AY.39.2;AY.4;AY.4.1;AY.4.2;AY.4.2.1;AY.4.3;AY.4.4;AY.…
AY.113	SNP	230	16466	C->T	helicase	P77L	non-synonymous	4191	4201	0.99762	169	A.2.5;A.2.5.1;A.2.5.2;A.27;AY.1;AY.10;AY.100;AY.101;AY.102;AY.103;AY.104;AY.105;AY.106;AY.107;AY.108;AY.109;AY.11;AY.110;AY.111;AY.113;AY.114;AY.116;AY.116.1;AY.117;AY.118;AY.119;AY.12;AY.120;AY.120.1;AY.120.2;AY.120.2.1;AY.121;AY.122;AY.122.1;AY.123;AY.124;AY.125;AY.13;AY.14;AY.15;AY.16;AY.16.1;AY.19;AY.2;AY.20;AY.21;AY.22;AY.23;AY.23.1;AY.24;AY.25;AY.26;AY.27;AY.28;AY.29;AY.29.1;AY.3;AY.3.1;AY.…
AY.113	SNP	318	3037	C->T	nsp3	F106F	synonymous	4138	4201	0.985004	676	AB.1;AD.1;AD.2;AE.8;AH.3;AM.4;AP.1;AU.1;AU.2;AU.3;AV.1;AW.1;AY.1;AY.10;AY.100;AY.101;AY.102;AY.103;AY.104;AY.105;AY.106;AY.107;AY.108;AY.109;AY.11;AY.110;AY.111;AY.113;AY.114;AY.116;AY.116.1;AY.117;AY.118;AY.119;AY.12;AY.120;AY.120.1;AY.120.2;AY.120.2.1;AY.121;AY.122;AY.122.1;AY.123;AY.124;AY.125;AY.13;AY.14;AY.15;AY.16;AY.16.1;AY.19;AY.2;AY.20;AY.21;AY.22;AY.23;AY.23.1;AY.24;AY.25;AY.26;AY.27;AY…
AY.113	SNP	1462	4181	G->T	nsp3	A488S	non-synonymous	4173	4201	0.993335	110	AY.1;AY.100;AY.101;AY.102;AY.103;AY.104;AY.105;AY.106;AY.107;AY.108;AY.109;AY.110;AY.111;AY.113;AY.114;AY.116;AY.116.1;AY.117;AY.118;AY.119;AY.12;AY.120;AY.120.1;AY.120.2;AY.120.2.1;AY.121;AY.122;AY.122.1;AY.123;AY.124;AY.125;AY.20;AY.21;AY.22;AY.23;AY.23.1;AY.25;AY.29;AY.29.1;AY.3;AY.3.1;AY.32;AY.33;AY.34;AY.34.1;AY.36;AY.39;AY.39.1;AY.39.1.1;AY.39.2;AY.4;AY.4.1;AY.4.2;AY.4.2.1;AY.4.3;AY.4.4;AY.…
AY.113	SNP	3683	6402	C->T	nsp3	P1228L	non-synonymous	4177	4201	0.994287	113	AY.1;AY.100;AY.101;AY.102;AY.103;AY.104;AY.105;AY.106;AY.107;AY.108;AY.109;AY.110;AY.111;AY.113;AY.114;AY.116;AY.116.1;AY.117;AY.118;AY.119;AY.12;AY.120;AY.120.1;AY.120.2;AY.120.2.1;AY.121;AY.122;AY.122.1;AY.123;AY.124;AY.125;AY.20;AY.21;AY.22;AY.23;AY.23.1;AY.25;AY.29;AY.29.1;AY.3;AY.3.1;AY.32;AY.33;AY.34;AY.34.1;AY.36;AY.39;AY.39.1;AY.39.1.1;AY.39.2;AY.4;AY.4.1;AY.4.2;AY.4.2.1;AY.4.3;AY.4.4;AY.…
AY.113	SNP	4405	7124	C->T	nsp3	P1469S	non-synonymous	4115	4201	0.979529	115	AY.1;AY.100;AY.101;AY.102;AY.103;AY.104;AY.105;AY.106;AY.107;AY.108;AY.109;AY.110;AY.111;AY.113;AY.114;AY.116;AY.116.1;AY.117;AY.118;AY.119;AY.12;AY.120;AY.120.1;AY.120.2;AY.120.2.1;AY.121;AY.122;AY.122.1;AY.123;AY.124;AY.125;AY.20;AY.21;AY.22;AY.23;AY.23.1;AY.25;AY.29;AY.29.1;AY.3;AY.3.1;AY.32;AY.33;AY.34;AY.34.1;AY.36;AY.39;AY.39.1;AY.39.1.1;AY.39.2;AY.4;AY.4.1;AY.4.2;AY.4.2.1;AY.4.3;AY.4.4;AY.…
AY.113	SNP	1475	10029	C->T	nsp4	T492I	non-synonymous	4174	4201	0.993573	125	A.2.5;A.2.5.1;A.2.5.2;AY.1;AY.100;AY.101;AY.102;AY.103;AY.104;AY.105;AY.106;AY.107;AY.108;AY.109;AY.110;AY.111;AY.113;AY.114;AY.116;AY.116.1;AY.117;AY.118;AY.119;AY.12;AY.120;AY.120.1;AY.120.2;AY.120.2.1;AY.121;AY.122;AY.122.1;AY.123;AY.124;AY.125;AY.20;AY.21;AY.22;AY.23;AY.23.1;AY.25;AY.29;AY.29.1;AY.3;AY.3.1;AY.32;AY.33;AY.34;AY.34.1;AY.36;AY.39;AY.39.1;AY.39.1.1;AY.39.2;AY.4;AY.4.1;AY.4.2;AY.4…
AY.113	SNP	432	8986	C->T	nsp4	D144D	synonymous	4197	4201	0.999048	111	AY.1;AY.100;AY.101;AY.102;AY.103;AY.104;AY.105;AY.106;AY.107;AY.108;AY.109;AY.110;AY.111;AY.113;AY.114;AY.116;AY.116.1;AY.117;AY.118;AY.119;AY.12;AY.120;AY.120.1;AY.120.2;AY.120.2.1;AY.121;AY.122;AY.122.1;AY.123;AY.124;AY.125;AY.20;AY.21;AY.22;AY.23;AY.23.1;AY.25;AY.29;AY.29.1;AY.3;AY.3.1;AY.32;AY.33;AY.34;AY.34.1;AY.36;AY.39;AY.39.1;AY.39.1.1;AY.39.2;AY.4;AY.4.1;AY.4.2;AY.4.2.1;AY.4.3;AY.4.4;AY.…
AY.113	SNP	499	9053	G->T	nsp4	V167L	non-synonymous	4159	4201	0.990002	111	AY.1;AY.100;AY.101;AY.102;AY.103;AY.104;AY.105;AY.106;AY.107;AY.108;AY.109;AY.110;AY.111;AY.113;AY.114;AY.116;AY.116.1;AY.117;AY.118;AY.119;AY.12;AY.120;AY.120.1;AY.120.2;AY.120.2.1;AY.121;AY.122;AY.122.1;AY.123;AY.124;AY.125;AY.20;AY.21;AY.22;AY.23;AY.23.1;AY.25;AY.29;AY.29.1;AY.3;AY.3.1;AY.32;AY.33;AY.34;AY.34.1;AY.36;AY.39;AY.39.1;AY.39.1.1;AY.39.2;AY.4;AY.4.1;AY.4.2;AY.4.2.1;AY.4.3;AY.4.4;AY.…
AY.113	SNP	611	9165	C->T	nsp4	T204I	non-synonymous	3676	4201	0.87503	1	AY.113
AY.113	SNP	229	11201	A->G	nsp6	T77A	non-synonymous	4172	4201	0.993097	111	AY.1;AY.100;AY.101;AY.102;AY.103;AY.104;AY.105;AY.106;AY.107;AY.108;AY.109;AY.110;AY.111;AY.113;AY.114;AY.116;AY.116.1;AY.117;AY.118;AY.119;AY.12;AY.120;AY.120.1;AY.120.2;AY.120.2.1;AY.121;AY.122;AY.122.1;AY.123;AY.124;AY.125;AY.20;AY.21;AY.22;AY.23;AY.23.1;AY.25;AY.29;AY.29.1;AY.3;AY.3.1;AY.32;AY.33;AY.34;AY.34.1;AY.36;AY.39;AY.39.1;AY.39.1.1;AY.39.2;AY.4;AY.4.1;AY.4.2;AY.4.2.1;AY.4.3;AY.4.4;AY.…
AY.113	SNP	360	11332	A->G	nsp6	V120V	synonymous	4125	4201	0.981909	110	AY.1;AY.100;AY.101;AY.102;AY.103;AY.104;AY.105;AY.106;AY.107;AY.108;AY.109;AY.110;AY.111;AY.113;AY.114;AY.116;AY.116.1;AY.117;AY.118;AY.119;AY.12;AY.120;AY.120.1;AY.120.2;AY.120.2.1;AY.121;AY.122;AY.122.1;AY.123;AY.124;AY.125;AY.20;AY.21;AY.22;AY.23;AY.23.1;AY.25;AY.29;AY.29.1;AY.3;AY.3.1;AY.32;AY.33;AY.34;AY.34.1;AY.36;AY.39;AY.39.1;AY.39.1.1;AY.39.2;AY.4;AY.4.1;AY.4.2;AY.4.2.1;AY.4.3;AY.4.4;AY.…
AY.113	SNP	87	12772	A->G	nsp9	L29L	synonymous	3580	4201	0.852178	1	AY.113
AY.113	SNP	269	10323	A->G	proteinase	K90R	non-synonymous	3598	4201	0.856463	19	AY.113;AY.124;AY.70;B.1.1.329;B.1.177.18;B.1.351;B.1.351.2;B.1.351.3;B.1.351.5;B.1.36.21;B.1.36.22;B.1.361;B.1.404;B.1.561;B.1.568;B.1.573;B.1.582;B.1.612;B.1.625
AY.114	SNP	245	26767	T->C	M	I82T	non-synonymous	2396	2396	1	179	AY.1;AY.10;AY.100;AY.101;AY.102;AY.103;AY.104;AY.105;AY.106;AY.107;AY.108;AY.109;AY.11;AY.110;AY.111;AY.113;AY.114;AY.116;AY.116.1;AY.117;AY.118;AY.119;AY.12;AY.120;AY.120.1;AY.120.2;AY.120.2.1;AY.121;AY.122;AY.122.1;AY.123;AY.124;AY.125;AY.13;AY.14;AY.15;AY.16;AY.16.1;AY.19;AY.2;AY.20;AY.21;AY.22;AY.23;AY.23.1;AY.24;AY.25;AY.26;AY.27;AY.28;AY.29;AY.29.1;AY.3;AY.3.1;AY.30;AY.32;AY.33;AY.34;AY.34.…
AY.114	SNP	188	28461	A->G	N	D63G	non-synonymous	2376	2396	0.991653	163	AY.1;AY.10;AY.100;AY.101;AY.102;AY.103;AY.104;AY.105;AY.106;AY.107;AY.108;AY.109;AY.11;AY.110;AY.111;AY.113;AY.114;AY.116;AY.116.1;AY.117;AY.118;AY.119;AY.12;AY.120;AY.120.1;AY.120.2;AY.120.2.1;AY.121;AY.122;AY.122.1;AY.123;AY.124;AY.125;AY.13;AY.14;AY.15;AY.16;AY.16.1;AY.19;AY.2;AY.20;AY.21;AY.22;AY.23;AY.23.1;AY.24;AY.25;AY.26;AY.27;AY.28;AY.29;AY.29.1;AY.3;AY.3.1;AY.30;AY.32;AY.33;AY.34;AY.34.…
AY.114	SNP	608	28881	G->T	N	R203M	non-synonymous	2392	2396	0.998331	165	AY.1;AY.10;AY.100;AY.101;AY.102;AY.103;AY.104;AY.105;AY.106;AY.107;AY.108;AY.109;AY.11;AY.110;AY.111;AY.113;AY.114;AY.116;AY.116.1;AY.117;AY.118;AY.119;AY.12;AY.120;AY.120.1;AY.120.2;AY.120.2.1;AY.121;AY.122;AY.122.1;AY.123;AY.124;AY.125;AY.13;AY.14;AY.15;AY.16;AY.16.1;AY.19;AY.2;AY.20;AY.21;AY.22;AY.23;AY.23.1;AY.24;AY.25;AY.26;AY.27;AY.28;AY.29;AY.29.1;AY.3;AY.3.1;AY.30;AY.32;AY.33;AY.34;AY.34.…
AY.114	SNP	643	28916	G->T	N	G215C	non-synonymous	2360	2396	0.984975	110	AY.1;AY.100;AY.101;AY.102;AY.103;AY.104;AY.105;AY.106;AY.107;AY.108;AY.109;AY.110;AY.111;AY.113;AY.114;AY.116;AY.116.1;AY.117;AY.118;AY.119;AY.12;AY.120;AY.120.1;AY.120.2;AY.120.2.1;AY.121;AY.122;AY.122.1;AY.123;AY.124;AY.125;AY.20;AY.21;AY.22;AY.23;AY.23.1;AY.25;AY.29;AY.29.1;AY.3;AY.3.1;AY.32;AY.33;AY.34;AY.34.1;AY.36;AY.39;AY.39.1;AY.39.1.1;AY.39.2;AY.4;AY.4.1;AY.4.2;AY.4.2.1;AY.4.3;AY.4.4;AY.…
AY.114	SNP	1129	29402	G->T	N	D377Y	non-synonymous	2386	2396	0.995826	171	AY.1;AY.10;AY.100;AY.101;AY.102;AY.103;AY.104;AY.105;AY.106;AY.107;AY.108;AY.109;AY.11;AY.110;AY.111;AY.113;AY.114;AY.116;AY.116.1;AY.117;AY.118;AY.119;AY.12;AY.120;AY.120.1;AY.120.2;AY.120.2.1;AY.121;AY.122;AY.122.1;AY.123;AY.124;AY.125;AY.13;AY.14;AY.15;AY.16;AY.16.1;AY.19;AY.2;AY.20;AY.21;AY.22;AY.23;AY.23.1;AY.24;AY.25;AY.26;AY.27;AY.28;AY.29;AY.29.1;AY.3;AY.3.1;AY.30;AY.32;AY.33;AY.34;AY.34.…
AY.114	SNP	77	25469	C->T	ORF3a	S26L	non-synonymous	2396	2396	1	164	AY.1;AY.10;AY.100;AY.101;AY.102;AY.103;AY.104;AY.105;AY.106;AY.107;AY.108;AY.109;AY.11;AY.110;AY.111;AY.113;AY.114;AY.116;AY.116.1;AY.117;AY.118;AY.119;AY.12;AY.120;AY.120.1;AY.120.2;AY.120.2.1;AY.121;AY.122;AY.122.1;AY.123;AY.124;AY.125;AY.13;AY.14;AY.15;AY.16;AY.16.1;AY.19;AY.2;AY.20;AY.21;AY.22;AY.23;AY.23.1;AY.24;AY.25;AY.26;AY.27;AY.28;AY.29;AY.29.1;AY.3;AY.3.1;AY.30;AY.32;AY.33;AY.34;AY.34.…
AY.114	SNP	245	27638	T->C	ORF7a	V82A	non-synonymous	2381	2396	0.99374	164	AY.1;AY.10;AY.100;AY.101;AY.102;AY.103;AY.104;AY.105;AY.106;AY.107;AY.108;AY.109;AY.11;AY.110;AY.111;AY.113;AY.114;AY.116;AY.116.1;AY.117;AY.118;AY.119;AY.12;AY.120;AY.120.1;AY.120.2;AY.120.2.1;AY.121;AY.122;AY.122.1;AY.123;AY.124;AY.125;AY.13;AY.14;AY.15;AY.16;AY.16.1;AY.19;AY.2;AY.20;AY.21;AY.22;AY.23;AY.23.1;AY.24;AY.25;AY.26;AY.27;AY.28;AY.29;AY.29.1;AY.3;AY.3.1;AY.30;AY.32;AY.33;AY.34;AY.34.…
AY.114	SNP	359	27752	C->T	ORF7a	T120I	non-synonymous	2393	2396	0.998748	165	AY.1;AY.10;AY.100;AY.101;AY.102;AY.103;AY.104;AY.105;AY.106;AY.107;AY.108;AY.109;AY.11;AY.110;AY.111;AY.113;AY.114;AY.116;AY.116.1;AY.117;AY.118;AY.119;AY.12;AY.120;AY.120.1;AY.120.2;AY.120.2.1;AY.121;AY.122;AY.122.1;AY.123;AY.124;AY.125;AY.13;AY.14;AY.15;AY.16;AY.16.1;AY.19;AY.2;AY.20;AY.21;AY.22;AY.23;AY.23.1;AY.24;AY.25;AY.26;AY.27;AY.28;AY.29;AY.29.1;AY.3;AY.3.1;AY.30;AY.32;AY.33;AY.34;AY.34.…
AY.114	SNP	119	27874	C->T	ORF7b	T40I	non-synonymous	2360	2396	0.984975	110	AY.1;AY.100;AY.101;AY.102;AY.103;AY.104;AY.105;AY.106;AY.107;AY.108;AY.109;AY.110;AY.111;AY.113;AY.114;AY.116;AY.116.1;AY.117;AY.118;AY.119;AY.12;AY.120;AY.120.1;AY.120.2;AY.120.2.1;AY.121;AY.122;AY.122.1;AY.123;AY.124;AY.125;AY.20;AY.21;AY.22;AY.23;AY.23.1;AY.25;AY.29;AY.29.1;AY.3;AY.3.1;AY.32;AY.33;AY.34;AY.34.1;AY.36;AY.39;AY.39.1;AY.39.1.1;AY.39.2;AY.4;AY.4.1;AY.4.2;AY.4.2.1;AY.4.3;AY.4.4;AY.…
AY.114	deletion	355~360	28248~28253	GATTTC->------	ORF8	-	non-synonymous	2352	2396	0.981636	162	A.27;AY.1;AY.10;AY.100;AY.101;AY.102;AY.103;AY.104;AY.105;AY.106;AY.107;AY.108;AY.109;AY.11;AY.110;AY.111;AY.113;AY.114;AY.116;AY.116.1;AY.117;AY.118;AY.119;AY.12;AY.120;AY.120.1;AY.120.2;AY.120.2.1;AY.121;AY.122;AY.122.1;AY.123;AY.124;AY.125;AY.13;AY.14;AY.15;AY.16;AY.16.1;AY.19;AY.2;AY.20;AY.21;AY.22;AY.23;AY.23.1;AY.24;AY.25;AY.26;AY.27;AY.28;AY.29;AY.29.1;AY.3;AY.3.1;AY.30;AY.32;AY.33;AY.34;A…
AY.114	SNP	947	14408	C->T	RdRp	P316L	non-synonymous	2396	2396	1	677	AB.1;AD.1;AD.2;AE.8;AH.3;AM.4;AP.1;AU.1;AU.2;AU.3;AV.1;AW.1;AY.1;AY.10;AY.100;AY.101;AY.102;AY.103;AY.104;AY.105;AY.106;AY.107;AY.108;AY.109;AY.11;AY.110;AY.111;AY.113;AY.114;AY.116;AY.116.1;AY.117;AY.118;AY.119;AY.12;AY.120;AY.120.1;AY.120.2;AY.120.2.1;AY.121;AY.122;AY.122.1;AY.123;AY.124;AY.125;AY.13;AY.14;AY.15;AY.16;AY.16.1;AY.19;AY.2;AY.20;AY.21;AY.22;AY.23;AY.23.1;AY.24;AY.25;AY.26;AY.27;AY…
AY.114	SNP	1990	15451	G->A	RdRp	G664S	non-synonymous	2396	2396	1	164	AY.1;AY.10;AY.100;AY.101;AY.102;AY.103;AY.104;AY.105;AY.106;AY.107;AY.108;AY.109;AY.11;AY.110;AY.111;AY.113;AY.114;AY.116;AY.116.1;AY.117;AY.118;AY.119;AY.12;AY.120;AY.120.1;AY.120.2;AY.120.2.1;AY.121;AY.122;AY.122.1;AY.123;AY.124;AY.125;AY.13;AY.14;AY.15;AY.16;AY.16.1;AY.19;AY.2;AY.20;AY.21;AY.22;AY.23;AY.23.1;AY.24;AY.25;AY.26;AY.27;AY.28;AY.29;AY.29.1;AY.3;AY.3.1;AY.30;AY.32;AY.33;AY.34;AY.34.…
AY.114	SNP	56	21618	C->G	S	T19R	non-synonymous	2387	2396	0.996244	163	AY.1;AY.10;AY.100;AY.101;AY.102;AY.103;AY.104;AY.105;AY.106;AY.107;AY.108;AY.109;AY.11;AY.110;AY.111;AY.113;AY.114;AY.116;AY.116.1;AY.117;AY.118;AY.119;AY.12;AY.120;AY.120.1;AY.120.2;AY.120.2.1;AY.121;AY.122;AY.122.1;AY.123;AY.124;AY.125;AY.13;AY.14;AY.15;AY.16;AY.16.1;AY.19;AY.2;AY.20;AY.21;AY.22;AY.23;AY.23.1;AY.24;AY.25;AY.26;AY.27;AY.28;AY.29;AY.29.1;AY.3;AY.3.1;AY.30;AY.32;AY.33;AY.34;AY.34.…
AY.114	SNP	284	21846	C->T	S	T95I	non-synonymous	2275	2396	0.949499	74	AV.1;AY.1;AY.100;AY.101;AY.102;AY.104;AY.105;AY.106;AY.107;AY.108;AY.109;AY.110;AY.111;AY.113;AY.114;AY.116;AY.116.1;AY.117;AY.118;AY.119;AY.120;AY.120.1;AY.120.2;AY.120.2.1;AY.121;AY.122.1;AY.123;AY.124;AY.125;AY.20;AY.21;AY.22;AY.29;AY.29.1;AY.34;AY.34.1;AY.36;AY.39;AY.39.1;AY.39.1.1;AY.39.2;AY.4;AY.4.1;AY.4.2;AY.4.2.1;AY.4.3;AY.4.4;AY.4.5;AY.42;AY.78;AY.85;AY.89;AY.92;AZ.1;AZ.2;AZ.3;AZ.4;AZ.5;…
AY.114	SNP	425	21987	G->A	S	G142D	non-synonymous	1795	2396	0.749165	124	AV.1;AY.1;AY.10;AY.103;AY.104;AY.105;AY.106;AY.107;AY.108;AY.109;AY.11;AY.110;AY.111;AY.113;AY.114;AY.116;AY.116.1;AY.117;AY.118;AY.119;AY.120;AY.120.1;AY.120.2;AY.120.2.1;AY.122;AY.122.1;AY.123;AY.13;AY.14;AY.16.1;AY.2;AY.20;AY.23;AY.23.1;AY.25;AY.26;AY.27;AY.28;AY.29;AY.29.1;AY.3;AY.3.1;AY.33;AY.34;AY.36;AY.37;AY.38;AY.39;AY.39.1;AY.39.1.1;AY.4;AY.4.1;AY.4.2;AY.4.2.1;AY.4.3;AY.4.4;AY.4.5;AY.40;…
AY.114	SNP	1355	22917	T->G	S	L452R	non-synonymous	2391	2396	0.997913	182	A.2.5;A.2.5.1;A.2.5.2;A.21;A.27;AY.1;AY.10;AY.100;AY.101;AY.102;AY.103;AY.104;AY.105;AY.106;AY.107;AY.108;AY.109;AY.11;AY.110;AY.111;AY.113;AY.114;AY.116;AY.116.1;AY.117;AY.118;AY.119;AY.12;AY.120;AY.120.1;AY.120.2;AY.120.2.1;AY.121;AY.122;AY.122.1;AY.123;AY.124;AY.125;AY.13;AY.14;AY.15;AY.16;AY.16.1;AY.19;AY.2;AY.20;AY.21;AY.22;AY.23;AY.23.1;AY.24;AY.25;AY.26;AY.27;AY.28;AY.29;AY.29.1;AY.3;AY.3.…
AY.114	SNP	1433	22995	C->A	S	T478K	non-synonymous	2395	2396	0.999583	169	AY.1;AY.10;AY.100;AY.101;AY.102;AY.103;AY.104;AY.105;AY.106;AY.107;AY.108;AY.109;AY.11;AY.110;AY.111;AY.113;AY.114;AY.116;AY.116.1;AY.117;AY.118;AY.119;AY.12;AY.120;AY.120.1;AY.120.2;AY.120.2.1;AY.121;AY.122;AY.122.1;AY.123;AY.124;AY.125;AY.13;AY.14;AY.15;AY.16;AY.16.1;AY.19;AY.2;AY.20;AY.21;AY.22;AY.23;AY.23.1;AY.24;AY.25;AY.26;AY.27;AY.28;AY.29;AY.29.1;AY.3;AY.3.1;AY.30;AY.32;AY.33;AY.34;AY.34.…
AY.114	SNP	1841	23403	A->G	S	D614G	non-synonymous	2395	2396	0.999583	678	A.2.5;A.2.5.1;A.2.5.2;AB.1;AD.1;AD.2;AE.8;AH.3;AM.4;AP.1;AU.1;AU.2;AU.3;AV.1;AW.1;AY.1;AY.10;AY.100;AY.101;AY.102;AY.103;AY.104;AY.105;AY.106;AY.107;AY.108;AY.109;AY.11;AY.110;AY.111;AY.113;AY.114;AY.116;AY.116.1;AY.117;AY.118;AY.119;AY.12;AY.120;AY.120.1;AY.120.2;AY.120.2.1;AY.121;AY.122;AY.122.1;AY.123;AY.124;AY.125;AY.13;AY.14;AY.15;AY.16;AY.16.1;AY.19;AY.2;AY.20;AY.21;AY.22;AY.23;AY.23.1;AY.2…
AY.114	SNP	2042	23604	C->G	S	P681R	non-synonymous	2394	2396	0.999165	171	A.23.1;AU.2;AU.3;AY.1;AY.10;AY.100;AY.101;AY.102;AY.103;AY.104;AY.105;AY.106;AY.107;AY.108;AY.109;AY.11;AY.110;AY.111;AY.113;AY.114;AY.116;AY.116.1;AY.117;AY.118;AY.119;AY.12;AY.120;AY.120.1;AY.120.2;AY.120.2.1;AY.121;AY.122;AY.122.1;AY.123;AY.124;AY.125;AY.13;AY.14;AY.15;AY.16;AY.16.1;AY.19;AY.2;AY.20;AY.21;AY.22;AY.23;AY.23.1;AY.24;AY.25;AY.26;AY.27;AY.28;AY.29;AY.29.1;AY.3;AY.3.1;AY.30;AY.32;A…
AY.114	SNP	2848	24410	G->A	S	D950N	non-synonymous	2319	2396	0.967863	166	AY.1;AY.10;AY.100;AY.101;AY.102;AY.103;AY.104;AY.105;AY.106;AY.107;AY.108;AY.109;AY.11;AY.110;AY.111;AY.113;AY.114;AY.116;AY.116.1;AY.117;AY.118;AY.119;AY.12;AY.120;AY.120.1;AY.120.2;AY.120.2.1;AY.121;AY.122;AY.122.1;AY.123;AY.124;AY.125;AY.13;AY.14;AY.15;AY.16;AY.16.1;AY.19;AY.2;AY.20;AY.21;AY.22;AY.23;AY.23.1;AY.24;AY.25;AY.26;AY.27;AY.28;AY.29;AY.29.1;AY.3;AY.3.1;AY.30;AY.32;AY.33;AY.34;AY.34.…
AY.114	deletion	467~472	22029~22034	AGTTCA->------	S	-	non-synonymous	2325	2396	0.970367	163	AY.1;AY.10;AY.100;AY.101;AY.102;AY.103;AY.104;AY.105;AY.106;AY.107;AY.108;AY.109;AY.11;AY.110;AY.111;AY.113;AY.114;AY.116;AY.116.1;AY.117;AY.118;AY.119;AY.12;AY.120;AY.120.1;AY.120.2;AY.120.2.1;AY.121;AY.122;AY.122.1;AY.123;AY.124;AY.125;AY.13;AY.14;AY.15;AY.16;AY.16.1;AY.19;AY.2;AY.20;AY.21;AY.22;AY.23;AY.23.1;AY.24;AY.25;AY.26;AY.27;AY.28;AY.29;AY.29.1;AY.3;AY.3.1;AY.30;AY.32;AY.33;AY.34;AY.34.…
AY.114	SNP	68	29742	G->T	UTR3	R23L	non-synonymous	2326	2396	0.970785	164	AY.1;AY.10;AY.100;AY.101;AY.102;AY.103;AY.104;AY.105;AY.106;AY.107;AY.108;AY.109;AY.11;AY.110;AY.111;AY.113;AY.114;AY.116;AY.116.1;AY.117;AY.118;AY.119;AY.12;AY.120;AY.120.1;AY.120.2;AY.120.2.1;AY.121;AY.122;AY.122.1;AY.123;AY.124;AY.125;AY.13;AY.14;AY.15;AY.16;AY.16.1;AY.19;AY.2;AY.20;AY.21;AY.22;AY.23;AY.23.1;AY.24;AY.25;AY.26;AY.27;AY.28;AY.29;AY.29.1;AY.3;AY.3.1;AY.30;AY.32;AY.33;AY.34;AY.34.…
AY.114	SNP	210	210	G->T	UTR5	V70V	synonymous	2354	2396	0.982471	164	AY.1;AY.10;AY.100;AY.101;AY.102;AY.103;AY.104;AY.105;AY.106;AY.107;AY.108;AY.109;AY.11;AY.110;AY.111;AY.113;AY.114;AY.116;AY.116.1;AY.117;AY.118;AY.119;AY.12;AY.120;AY.120.1;AY.120.2;AY.120.2.1;AY.121;AY.122;AY.122.1;AY.123;AY.124;AY.125;AY.13;AY.14;AY.15;AY.16;AY.16.1;AY.19;AY.2;AY.20;AY.21;AY.22;AY.23;AY.23.1;AY.24;AY.25;AY.26;AY.27;AY.28;AY.29;AY.29.1;AY.3;AY.3.1;AY.30;AY.32;AY.33;AY.34;AY.34.…
AY.114	SNP	241	241	C->T	UTR5	R81C	non-synonymous	2356	2396	0.983306	677	AB.1;AD.1;AD.2;AE.8;AH.3;AM.4;AP.1;AU.1;AU.2;AU.3;AV.1;AW.1;AY.1;AY.10;AY.100;AY.101;AY.102;AY.103;AY.104;AY.105;AY.106;AY.107;AY.108;AY.109;AY.11;AY.110;AY.111;AY.113;AY.114;AY.116;AY.116.1;AY.117;AY.118;AY.119;AY.12;AY.120;AY.120.1;AY.120.2;AY.120.2.1;AY.121;AY.122;AY.122.1;AY.123;AY.124;AY.125;AY.13;AY.14;AY.15;AY.16;AY.16.1;AY.19;AY.2;AY.20;AY.21;AY.22;AY.23;AY.23.1;AY.24;AY.25;AY.26;AY.27;AY…
AY.114	SNP	57	19677	G->T	endoRNAse	Q19H	non-synonymous	1998	2396	0.83389	2	AY.114;B.1.139
AY.114	SNP	1181	19220	C->T	exonuclease	A394V	non-synonymous	2381	2396	0.99374	110	AY.1;AY.100;AY.101;AY.102;AY.103;AY.104;AY.105;AY.106;AY.107;AY.108;AY.109;AY.110;AY.111;AY.113;AY.114;AY.116;AY.116.1;AY.117;AY.118;AY.119;AY.12;AY.120;AY.120.1;AY.120.2;AY.120.2.1;AY.121;AY.122;AY.122.1;AY.123;AY.124;AY.125;AY.20;AY.21;AY.22;AY.23;AY.23.1;AY.25;AY.29;AY.29.1;AY.3;AY.3.1;AY.32;AY.33;AY.34;AY.34.1;AY.36;AY.39;AY.39.1;AY.39.1.1;AY.39.2;AY.4;AY.4.1;AY.4.2;AY.4.2.1;AY.4.3;AY.4.4;AY.…
AY.114	SNP	230	16466	C->T	helicase	P77L	non-synonymous	2396	2396	1	169	A.2.5;A.2.5.1;A.2.5.2;A.27;AY.1;AY.10;AY.100;AY.101;AY.102;AY.103;AY.104;AY.105;AY.106;AY.107;AY.108;AY.109;AY.11;AY.110;AY.111;AY.113;AY.114;AY.116;AY.116.1;AY.117;AY.118;AY.119;AY.12;AY.120;AY.120.1;AY.120.2;AY.120.2.1;AY.121;AY.122;AY.122.1;AY.123;AY.124;AY.125;AY.13;AY.14;AY.15;AY.16;AY.16.1;AY.19;AY.2;AY.20;AY.21;AY.22;AY.23;AY.23.1;AY.24;AY.25;AY.26;AY.27;AY.28;AY.29;AY.29.1;AY.3;AY.3.1;AY.…
AY.114	SNP	678	16914	G->T	helicase	V226V	synonymous	1966	2396	0.820534	2	AY.114;AY.85
AY.114	SNP	79	884	C->T	nsp2	R27C	non-synonymous	1954	2396	0.815526	2	AY.114;AY.50
AY.114	SNP	318	3037	C->T	nsp3	F106F	synonymous	2369	2396	0.988731	676	AB.1;AD.1;AD.2;AE.8;AH.3;AM.4;AP.1;AU.1;AU.2;AU.3;AV.1;AW.1;AY.1;AY.10;AY.100;AY.101;AY.102;AY.103;AY.104;AY.105;AY.106;AY.107;AY.108;AY.109;AY.11;AY.110;AY.111;AY.113;AY.114;AY.116;AY.116.1;AY.117;AY.118;AY.119;AY.12;AY.120;AY.120.1;AY.120.2;AY.120.2.1;AY.121;AY.122;AY.122.1;AY.123;AY.124;AY.125;AY.13;AY.14;AY.15;AY.16;AY.16.1;AY.19;AY.2;AY.20;AY.21;AY.22;AY.23;AY.23.1;AY.24;AY.25;AY.26;AY.27;AY…
AY.114	SNP	1462	4181	G->T	nsp3	A488S	non-synonymous	2380	2396	0.993322	110	AY.1;AY.100;AY.101;AY.102;AY.103;AY.104;AY.105;AY.106;AY.107;AY.108;AY.109;AY.110;AY.111;AY.113;AY.114;AY.116;AY.116.1;AY.117;AY.118;AY.119;AY.12;AY.120;AY.120.1;AY.120.2;AY.120.2.1;AY.121;AY.122;AY.122.1;AY.123;AY.124;AY.125;AY.20;AY.21;AY.22;AY.23;AY.23.1;AY.25;AY.29;AY.29.1;AY.3;AY.3.1;AY.32;AY.33;AY.34;AY.34.1;AY.36;AY.39;AY.39.1;AY.39.1.1;AY.39.2;AY.4;AY.4.1;AY.4.2;AY.4.2.1;AY.4.3;AY.4.4;AY.…
AY.114	SNP	3683	6402	C->T	nsp3	P1228L	non-synonymous	2378	2396	0.992487	113	AY.1;AY.100;AY.101;AY.102;AY.103;AY.104;AY.105;AY.106;AY.107;AY.108;AY.109;AY.110;AY.111;AY.113;AY.114;AY.116;AY.116.1;AY.117;AY.118;AY.119;AY.12;AY.120;AY.120.1;AY.120.2;AY.120.2.1;AY.121;AY.122;AY.122.1;AY.123;AY.124;AY.125;AY.20;AY.21;AY.22;AY.23;AY.23.1;AY.25;AY.29;AY.29.1;AY.3;AY.3.1;AY.32;AY.33;AY.34;AY.34.1;AY.36;AY.39;AY.39.1;AY.39.1.1;AY.39.2;AY.4;AY.4.1;AY.4.2;AY.4.2.1;AY.4.3;AY.4.4;AY.…
AY.114	SNP	4405	7124	C->T	nsp3	P1469S	non-synonymous	2380	2396	0.993322	115	AY.1;AY.100;AY.101;AY.102;AY.103;AY.104;AY.105;AY.106;AY.107;AY.108;AY.109;AY.110;AY.111;AY.113;AY.114;AY.116;AY.116.1;AY.117;AY.118;AY.119;AY.12;AY.120;AY.120.1;AY.120.2;AY.120.2.1;AY.121;AY.122;AY.122.1;AY.123;AY.124;AY.125;AY.20;AY.21;AY.22;AY.23;AY.23.1;AY.25;AY.29;AY.29.1;AY.3;AY.3.1;AY.32;AY.33;AY.34;AY.34.1;AY.36;AY.39;AY.39.1;AY.39.1.1;AY.39.2;AY.4;AY.4.1;AY.4.2;AY.4.2.1;AY.4.3;AY.4.4;AY.…
AY.114	SNP	1475	10029	C->T	nsp4	T492I	non-synonymous	2383	2396	0.994574	125	A.2.5;A.2.5.1;A.2.5.2;AY.1;AY.100;AY.101;AY.102;AY.103;AY.104;AY.105;AY.106;AY.107;AY.108;AY.109;AY.110;AY.111;AY.113;AY.114;AY.116;AY.116.1;AY.117;AY.118;AY.119;AY.12;AY.120;AY.120.1;AY.120.2;AY.120.2.1;AY.121;AY.122;AY.122.1;AY.123;AY.124;AY.125;AY.20;AY.21;AY.22;AY.23;AY.23.1;AY.25;AY.29;AY.29.1;AY.3;AY.3.1;AY.32;AY.33;AY.34;AY.34.1;AY.36;AY.39;AY.39.1;AY.39.1.1;AY.39.2;AY.4;AY.4.1;AY.4.2;AY.4…
AY.114	SNP	432	8986	C->T	nsp4	D144D	synonymous	2382	2396	0.994157	111	AY.1;AY.100;AY.101;AY.102;AY.103;AY.104;AY.105;AY.106;AY.107;AY.108;AY.109;AY.110;AY.111;AY.113;AY.114;AY.116;AY.116.1;AY.117;AY.118;AY.119;AY.12;AY.120;AY.120.1;AY.120.2;AY.120.2.1;AY.121;AY.122;AY.122.1;AY.123;AY.124;AY.125;AY.20;AY.21;AY.22;AY.23;AY.23.1;AY.25;AY.29;AY.29.1;AY.3;AY.3.1;AY.32;AY.33;AY.34;AY.34.1;AY.36;AY.39;AY.39.1;AY.39.1.1;AY.39.2;AY.4;AY.4.1;AY.4.2;AY.4.2.1;AY.4.3;AY.4.4;AY.…
AY.114	SNP	499	9053	G->T	nsp4	V167L	non-synonymous	2378	2396	0.992487	111	AY.1;AY.100;AY.101;AY.102;AY.103;AY.104;AY.105;AY.106;AY.107;AY.108;AY.109;AY.110;AY.111;AY.113;AY.114;AY.116;AY.116.1;AY.117;AY.118;AY.119;AY.12;AY.120;AY.120.1;AY.120.2;AY.120.2.1;AY.121;AY.122;AY.122.1;AY.123;AY.124;AY.125;AY.20;AY.21;AY.22;AY.23;AY.23.1;AY.25;AY.29;AY.29.1;AY.3;AY.3.1;AY.32;AY.33;AY.34;AY.34.1;AY.36;AY.39;AY.39.1;AY.39.1.1;AY.39.2;AY.4;AY.4.1;AY.4.2;AY.4.2.1;AY.4.3;AY.4.4;AY.…
AY.114	SNP	229	11201	A->G	nsp6	T77A	non-synonymous	2383	2396	0.994574	111	AY.1;AY.100;AY.101;AY.102;AY.103;AY.104;AY.105;AY.106;AY.107;AY.108;AY.109;AY.110;AY.111;AY.113;AY.114;AY.116;AY.116.1;AY.117;AY.118;AY.119;AY.12;AY.120;AY.120.1;AY.120.2;AY.120.2.1;AY.121;AY.122;AY.122.1;AY.123;AY.124;AY.125;AY.20;AY.21;AY.22;AY.23;AY.23.1;AY.25;AY.29;AY.29.1;AY.3;AY.3.1;AY.32;AY.33;AY.34;AY.34.1;AY.36;AY.39;AY.39.1;AY.39.1.1;AY.39.2;AY.4;AY.4.1;AY.4.2;AY.4.2.1;AY.4.3;AY.4.4;AY.…
AY.114	SNP	360	11332	A->G	nsp6	V120V	synonymous	2376	2396	0.991653	110	AY.1;AY.100;AY.101;AY.102;AY.103;AY.104;AY.105;AY.106;AY.107;AY.108;AY.109;AY.110;AY.111;AY.113;AY.114;AY.116;AY.116.1;AY.117;AY.118;AY.119;AY.12;AY.120;AY.120.1;AY.120.2;AY.120.2.1;AY.121;AY.122;AY.122.1;AY.123;AY.124;AY.125;AY.20;AY.21;AY.22;AY.23;AY.23.1;AY.25;AY.29;AY.29.1;AY.3;AY.3.1;AY.32;AY.33;AY.34;AY.34.1;AY.36;AY.39;AY.39.1;AY.39.1.1;AY.39.2;AY.4;AY.4.1;AY.4.2;AY.4.2.1;AY.4.3;AY.4.4;AY.…
AY.116	SNP	245	26767	T->C	M	I82T	non-synonymous	1455	1460	0.996575	179	AY.1;AY.10;AY.100;AY.101;AY.102;AY.103;AY.104;AY.105;AY.106;AY.107;AY.108;AY.109;AY.11;AY.110;AY.111;AY.113;AY.114;AY.116;AY.116.1;AY.117;AY.118;AY.119;AY.12;AY.120;AY.120.1;AY.120.2;AY.120.2.1;AY.121;AY.122;AY.122.1;AY.123;AY.124;AY.125;AY.13;AY.14;AY.15;AY.16;AY.16.1;AY.19;AY.2;AY.20;AY.21;AY.22;AY.23;AY.23.1;AY.24;AY.25;AY.26;AY.27;AY.28;AY.29;AY.29.1;AY.3;AY.3.1;AY.30;AY.32;AY.33;AY.34;AY.34.…
AY.116	SNP	188	28461	A->G	N	D63G	non-synonymous	1448	1460	0.991781	163	AY.1;AY.10;AY.100;AY.101;AY.102;AY.103;AY.104;AY.105;AY.106;AY.107;AY.108;AY.109;AY.11;AY.110;AY.111;AY.113;AY.114;AY.116;AY.116.1;AY.117;AY.118;AY.119;AY.12;AY.120;AY.120.1;AY.120.2;AY.120.2.1;AY.121;AY.122;AY.122.1;AY.123;AY.124;AY.125;AY.13;AY.14;AY.15;AY.16;AY.16.1;AY.19;AY.2;AY.20;AY.21;AY.22;AY.23;AY.23.1;AY.24;AY.25;AY.26;AY.27;AY.28;AY.29;AY.29.1;AY.3;AY.3.1;AY.30;AY.32;AY.33;AY.34;AY.34.…
AY.116	SNP	608	28881	G->T	N	R203M	non-synonymous	1459	1460	0.999315	165	AY.1;AY.10;AY.100;AY.101;AY.102;AY.103;AY.104;AY.105;AY.106;AY.107;AY.108;AY.109;AY.11;AY.110;AY.111;AY.113;AY.114;AY.116;AY.116.1;AY.117;AY.118;AY.119;AY.12;AY.120;AY.120.1;AY.120.2;AY.120.2.1;AY.121;AY.122;AY.122.1;AY.123;AY.124;AY.125;AY.13;AY.14;AY.15;AY.16;AY.16.1;AY.19;AY.2;AY.20;AY.21;AY.22;AY.23;AY.23.1;AY.24;AY.25;AY.26;AY.27;AY.28;AY.29;AY.29.1;AY.3;AY.3.1;AY.30;AY.32;AY.33;AY.34;AY.34.…
AY.116	SNP	643	28916	G->T	N	G215C	non-synonymous	1437	1460	0.984247	110	AY.1;AY.100;AY.101;AY.102;AY.103;AY.104;AY.105;AY.106;AY.107;AY.108;AY.109;AY.110;AY.111;AY.113;AY.114;AY.116;AY.116.1;AY.117;AY.118;AY.119;AY.12;AY.120;AY.120.1;AY.120.2;AY.120.2.1;AY.121;AY.122;AY.122.1;AY.123;AY.124;AY.125;AY.20;AY.21;AY.22;AY.23;AY.23.1;AY.25;AY.29;AY.29.1;AY.3;AY.3.1;AY.32;AY.33;AY.34;AY.34.1;AY.36;AY.39;AY.39.1;AY.39.1.1;AY.39.2;AY.4;AY.4.1;AY.4.2;AY.4.2.1;AY.4.3;AY.4.4;AY.…
AY.116	SNP	1129	29402	G->T	N	D377Y	non-synonymous	1458	1460	0.99863	171	AY.1;AY.10;AY.100;AY.101;AY.102;AY.103;AY.104;AY.105;AY.106;AY.107;AY.108;AY.109;AY.11;AY.110;AY.111;AY.113;AY.114;AY.116;AY.116.1;AY.117;AY.118;AY.119;AY.12;AY.120;AY.120.1;AY.120.2;AY.120.2.1;AY.121;AY.122;AY.122.1;AY.123;AY.124;AY.125;AY.13;AY.14;AY.15;AY.16;AY.16.1;AY.19;AY.2;AY.20;AY.21;AY.22;AY.23;AY.23.1;AY.24;AY.25;AY.26;AY.27;AY.28;AY.29;AY.29.1;AY.3;AY.3.1;AY.30;AY.32;AY.33;AY.34;AY.34.…
AY.116	SNP	77	25469	C->T	ORF3a	S26L	non-synonymous	1459	1460	0.999315	164	AY.1;AY.10;AY.100;AY.101;AY.102;AY.103;AY.104;AY.105;AY.106;AY.107;AY.108;AY.109;AY.11;AY.110;AY.111;AY.113;AY.114;AY.116;AY.116.1;AY.117;AY.118;AY.119;AY.12;AY.120;AY.120.1;AY.120.2;AY.120.2.1;AY.121;AY.122;AY.122.1;AY.123;AY.124;AY.125;AY.13;AY.14;AY.15;AY.16;AY.16.1;AY.19;AY.2;AY.20;AY.21;AY.22;AY.23;AY.23.1;AY.24;AY.25;AY.26;AY.27;AY.28;AY.29;AY.29.1;AY.3;AY.3.1;AY.30;AY.32;AY.33;AY.34;AY.34.…
AY.116	SNP	245	27638	T->C	ORF7a	V82A	non-synonymous	1449	1460	0.992466	164	AY.1;AY.10;AY.100;AY.101;AY.102;AY.103;AY.104;AY.105;AY.106;AY.107;AY.108;AY.109;AY.11;AY.110;AY.111;AY.113;AY.114;AY.116;AY.116.1;AY.117;AY.118;AY.119;AY.12;AY.120;AY.120.1;AY.120.2;AY.120.2.1;AY.121;AY.122;AY.122.1;AY.123;AY.124;AY.125;AY.13;AY.14;AY.15;AY.16;AY.16.1;AY.19;AY.2;AY.20;AY.21;AY.22;AY.23;AY.23.1;AY.24;AY.25;AY.26;AY.27;AY.28;AY.29;AY.29.1;AY.3;AY.3.1;AY.30;AY.32;AY.33;AY.34;AY.34.…
AY.116	SNP	359	27752	C->T	ORF7a	T120I	non-synonymous	1457	1460	0.997945	165	AY.1;AY.10;AY.100;AY.101;AY.102;AY.103;AY.104;AY.105;AY.106;AY.107;AY.108;AY.109;AY.11;AY.110;AY.111;AY.113;AY.114;AY.116;AY.116.1;AY.117;AY.118;AY.119;AY.12;AY.120;AY.120.1;AY.120.2;AY.120.2.1;AY.121;AY.122;AY.122.1;AY.123;AY.124;AY.125;AY.13;AY.14;AY.15;AY.16;AY.16.1;AY.19;AY.2;AY.20;AY.21;AY.22;AY.23;AY.23.1;AY.24;AY.25;AY.26;AY.27;AY.28;AY.29;AY.29.1;AY.3;AY.3.1;AY.30;AY.32;AY.33;AY.34;AY.34.…
AY.116	SNP	119	27874	C->T	ORF7b	T40I	non-synonymous	1410	1460	0.965753	110	AY.1;AY.100;AY.101;AY.102;AY.103;AY.104;AY.105;AY.106;AY.107;AY.108;AY.109;AY.110;AY.111;AY.113;AY.114;AY.116;AY.116.1;AY.117;AY.118;AY.119;AY.12;AY.120;AY.120.1;AY.120.2;AY.120.2.1;AY.121;AY.122;AY.122.1;AY.123;AY.124;AY.125;AY.20;AY.21;AY.22;AY.23;AY.23.1;AY.25;AY.29;AY.29.1;AY.3;AY.3.1;AY.32;AY.33;AY.34;AY.34.1;AY.36;AY.39;AY.39.1;AY.39.1.1;AY.39.2;AY.4;AY.4.1;AY.4.2;AY.4.2.1;AY.4.3;AY.4.4;AY.…
AY.116	deletion	355~360	28248~28253	GATTTC->------	ORF8	-	non-synonymous	1427	1460	0.977397	162	A.27;AY.1;AY.10;AY.100;AY.101;AY.102;AY.103;AY.104;AY.105;AY.106;AY.107;AY.108;AY.109;AY.11;AY.110;AY.111;AY.113;AY.114;AY.116;AY.116.1;AY.117;AY.118;AY.119;AY.12;AY.120;AY.120.1;AY.120.2;AY.120.2.1;AY.121;AY.122;AY.122.1;AY.123;AY.124;AY.125;AY.13;AY.14;AY.15;AY.16;AY.16.1;AY.19;AY.2;AY.20;AY.21;AY.22;AY.23;AY.23.1;AY.24;AY.25;AY.26;AY.27;AY.28;AY.29;AY.29.1;AY.3;AY.3.1;AY.30;AY.32;AY.33;AY.34;A…
AY.116	SNP	947	14408	C->T	RdRp	P316L	non-synonymous	1459	1460	0.999315	677	AB.1;AD.1;AD.2;AE.8;AH.3;AM.4;AP.1;AU.1;AU.2;AU.3;AV.1;AW.1;AY.1;AY.10;AY.100;AY.101;AY.102;AY.103;AY.104;AY.105;AY.106;AY.107;AY.108;AY.109;AY.11;AY.110;AY.111;AY.113;AY.114;AY.116;AY.116.1;AY.117;AY.118;AY.119;AY.12;AY.120;AY.120.1;AY.120.2;AY.120.2.1;AY.121;AY.122;AY.122.1;AY.123;AY.124;AY.125;AY.13;AY.14;AY.15;AY.16;AY.16.1;AY.19;AY.2;AY.20;AY.21;AY.22;AY.23;AY.23.1;AY.24;AY.25;AY.26;AY.27;AY…
AY.116	SNP	1990	15451	G->A	RdRp	G664S	non-synonymous	1436	1460	0.983562	164	AY.1;AY.10;AY.100;AY.101;AY.102;AY.103;AY.104;AY.105;AY.106;AY.107;AY.108;AY.109;AY.11;AY.110;AY.111;AY.113;AY.114;AY.116;AY.116.1;AY.117;AY.118;AY.119;AY.12;AY.120;AY.120.1;AY.120.2;AY.120.2.1;AY.121;AY.122;AY.122.1;AY.123;AY.124;AY.125;AY.13;AY.14;AY.15;AY.16;AY.16.1;AY.19;AY.2;AY.20;AY.21;AY.22;AY.23;AY.23.1;AY.24;AY.25;AY.26;AY.27;AY.28;AY.29;AY.29.1;AY.3;AY.3.1;AY.30;AY.32;AY.33;AY.34;AY.34.…
AY.116	SNP	56	21618	C->G	S	T19R	non-synonymous	1457	1460	0.997945	163	AY.1;AY.10;AY.100;AY.101;AY.102;AY.103;AY.104;AY.105;AY.106;AY.107;AY.108;AY.109;AY.11;AY.110;AY.111;AY.113;AY.114;AY.116;AY.116.1;AY.117;AY.118;AY.119;AY.12;AY.120;AY.120.1;AY.120.2;AY.120.2.1;AY.121;AY.122;AY.122.1;AY.123;AY.124;AY.125;AY.13;AY.14;AY.15;AY.16;AY.16.1;AY.19;AY.2;AY.20;AY.21;AY.22;AY.23;AY.23.1;AY.24;AY.25;AY.26;AY.27;AY.28;AY.29;AY.29.1;AY.3;AY.3.1;AY.30;AY.32;AY.33;AY.34;AY.34.…
AY.116	SNP	284	21846	C->T	S	T95I	non-synonymous	1272	1460	0.871233	74	AV.1;AY.1;AY.100;AY.101;AY.102;AY.104;AY.105;AY.106;AY.107;AY.108;AY.109;AY.110;AY.111;AY.113;AY.114;AY.116;AY.116.1;AY.117;AY.118;AY.119;AY.120;AY.120.1;AY.120.2;AY.120.2.1;AY.121;AY.122.1;AY.123;AY.124;AY.125;AY.20;AY.21;AY.22;AY.29;AY.29.1;AY.34;AY.34.1;AY.36;AY.39;AY.39.1;AY.39.1.1;AY.39.2;AY.4;AY.4.1;AY.4.2;AY.4.2.1;AY.4.3;AY.4.4;AY.4.5;AY.42;AY.78;AY.85;AY.89;AY.92;AZ.1;AZ.2;AZ.3;AZ.4;AZ.5;…
AY.116	SNP	425	21987	G->A	S	G142D	non-synonymous	1023	1460	0.700685	124	AV.1;AY.1;AY.10;AY.103;AY.104;AY.105;AY.106;AY.107;AY.108;AY.109;AY.11;AY.110;AY.111;AY.113;AY.114;AY.116;AY.116.1;AY.117;AY.118;AY.119;AY.120;AY.120.1;AY.120.2;AY.120.2.1;AY.122;AY.122.1;AY.123;AY.13;AY.14;AY.16.1;AY.2;AY.20;AY.23;AY.23.1;AY.25;AY.26;AY.27;AY.28;AY.29;AY.29.1;AY.3;AY.3.1;AY.33;AY.34;AY.36;AY.37;AY.38;AY.39;AY.39.1;AY.39.1.1;AY.4;AY.4.1;AY.4.2;AY.4.2.1;AY.4.3;AY.4.4;AY.4.5;AY.40;…
AY.116	SNP	1355	22917	T->G	S	L452R	non-synonymous	1452	1460	0.994521	182	A.2.5;A.2.5.1;A.2.5.2;A.21;A.27;AY.1;AY.10;AY.100;AY.101;AY.102;AY.103;AY.104;AY.105;AY.106;AY.107;AY.108;AY.109;AY.11;AY.110;AY.111;AY.113;AY.114;AY.116;AY.116.1;AY.117;AY.118;AY.119;AY.12;AY.120;AY.120.1;AY.120.2;AY.120.2.1;AY.121;AY.122;AY.122.1;AY.123;AY.124;AY.125;AY.13;AY.14;AY.15;AY.16;AY.16.1;AY.19;AY.2;AY.20;AY.21;AY.22;AY.23;AY.23.1;AY.24;AY.25;AY.26;AY.27;AY.28;AY.29;AY.29.1;AY.3;AY.3.…
AY.116	SNP	1433	22995	C->A	S	T478K	non-synonymous	1454	1460	0.99589	169	AY.1;AY.10;AY.100;AY.101;AY.102;AY.103;AY.104;AY.105;AY.106;AY.107;AY.108;AY.109;AY.11;AY.110;AY.111;AY.113;AY.114;AY.116;AY.116.1;AY.117;AY.118;AY.119;AY.12;AY.120;AY.120.1;AY.120.2;AY.120.2.1;AY.121;AY.122;AY.122.1;AY.123;AY.124;AY.125;AY.13;AY.14;AY.15;AY.16;AY.16.1;AY.19;AY.2;AY.20;AY.21;AY.22;AY.23;AY.23.1;AY.24;AY.25;AY.26;AY.27;AY.28;AY.29;AY.29.1;AY.3;AY.3.1;AY.30;AY.32;AY.33;AY.34;AY.34.…
AY.116	SNP	1841	23403	A->G	S	D614G	non-synonymous	1456	1460	0.99726	678	A.2.5;A.2.5.1;A.2.5.2;AB.1;AD.1;AD.2;AE.8;AH.3;AM.4;AP.1;AU.1;AU.2;AU.3;AV.1;AW.1;AY.1;AY.10;AY.100;AY.101;AY.102;AY.103;AY.104;AY.105;AY.106;AY.107;AY.108;AY.109;AY.11;AY.110;AY.111;AY.113;AY.114;AY.116;AY.116.1;AY.117;AY.118;AY.119;AY.12;AY.120;AY.120.1;AY.120.2;AY.120.2.1;AY.121;AY.122;AY.122.1;AY.123;AY.124;AY.125;AY.13;AY.14;AY.15;AY.16;AY.16.1;AY.19;AY.2;AY.20;AY.21;AY.22;AY.23;AY.23.1;AY.2…
AY.116	SNP	2042	23604	C->G	S	P681R	non-synonymous	1459	1460	0.999315	171	A.23.1;AU.2;AU.3;AY.1;AY.10;AY.100;AY.101;AY.102;AY.103;AY.104;AY.105;AY.106;AY.107;AY.108;AY.109;AY.11;AY.110;AY.111;AY.113;AY.114;AY.116;AY.116.1;AY.117;AY.118;AY.119;AY.12;AY.120;AY.120.1;AY.120.2;AY.120.2.1;AY.121;AY.122;AY.122.1;AY.123;AY.124;AY.125;AY.13;AY.14;AY.15;AY.16;AY.16.1;AY.19;AY.2;AY.20;AY.21;AY.22;AY.23;AY.23.1;AY.24;AY.25;AY.26;AY.27;AY.28;AY.29;AY.29.1;AY.3;AY.3.1;AY.30;AY.32;A…
AY.116	SNP	2848	24410	G->A	S	D950N	non-synonymous	1401	1460	0.959589	166	AY.1;AY.10;AY.100;AY.101;AY.102;AY.103;AY.104;AY.105;AY.106;AY.107;AY.108;AY.109;AY.11;AY.110;AY.111;AY.113;AY.114;AY.116;AY.116.1;AY.117;AY.118;AY.119;AY.12;AY.120;AY.120.1;AY.120.2;AY.120.2.1;AY.121;AY.122;AY.122.1;AY.123;AY.124;AY.125;AY.13;AY.14;AY.15;AY.16;AY.16.1;AY.19;AY.2;AY.20;AY.21;AY.22;AY.23;AY.23.1;AY.24;AY.25;AY.26;AY.27;AY.28;AY.29;AY.29.1;AY.3;AY.3.1;AY.30;AY.32;AY.33;AY.34;AY.34.…
AY.116	deletion	467~472	22029~22034	AGTTCA->------	S	-	non-synonymous	1358	1460	0.930137	163	AY.1;AY.10;AY.100;AY.101;AY.102;AY.103;AY.104;AY.105;AY.106;AY.107;AY.108;AY.109;AY.11;AY.110;AY.111;AY.113;AY.114;AY.116;AY.116.1;AY.117;AY.118;AY.119;AY.12;AY.120;AY.120.1;AY.120.2;AY.120.2.1;AY.121;AY.122;AY.122.1;AY.123;AY.124;AY.125;AY.13;AY.14;AY.15;AY.16;AY.16.1;AY.19;AY.2;AY.20;AY.21;AY.22;AY.23;AY.23.1;AY.24;AY.25;AY.26;AY.27;AY.28;AY.29;AY.29.1;AY.3;AY.3.1;AY.30;AY.32;AY.33;AY.34;AY.34.…
AY.116	SNP	68	29742	G->T	UTR3	R23L	non-synonymous	1400	1460	0.958904	164	AY.1;AY.10;AY.100;AY.101;AY.102;AY.103;AY.104;AY.105;AY.106;AY.107;AY.108;AY.109;AY.11;AY.110;AY.111;AY.113;AY.114;AY.116;AY.116.1;AY.117;AY.118;AY.119;AY.12;AY.120;AY.120.1;AY.120.2;AY.120.2.1;AY.121;AY.122;AY.122.1;AY.123;AY.124;AY.125;AY.13;AY.14;AY.15;AY.16;AY.16.1;AY.19;AY.2;AY.20;AY.21;AY.22;AY.23;AY.23.1;AY.24;AY.25;AY.26;AY.27;AY.28;AY.29;AY.29.1;AY.3;AY.3.1;AY.30;AY.32;AY.33;AY.34;AY.34.…
AY.116	SNP	210	210	G->T	UTR5	V70V	synonymous	1457	1460	0.997945	164	AY.1;AY.10;AY.100;AY.101;AY.102;AY.103;AY.104;AY.105;AY.106;AY.107;AY.108;AY.109;AY.11;AY.110;AY.111;AY.113;AY.114;AY.116;AY.116.1;AY.117;AY.118;AY.119;AY.12;AY.120;AY.120.1;AY.120.2;AY.120.2.1;AY.121;AY.122;AY.122.1;AY.123;AY.124;AY.125;AY.13;AY.14;AY.15;AY.16;AY.16.1;AY.19;AY.2;AY.20;AY.21;AY.22;AY.23;AY.23.1;AY.24;AY.25;AY.26;AY.27;AY.28;AY.29;AY.29.1;AY.3;AY.3.1;AY.30;AY.32;AY.33;AY.34;AY.34.…
AY.116	SNP	241	241	C->T	UTR5	R81C	non-synonymous	1458	1460	0.99863	677	AB.1;AD.1;AD.2;AE.8;AH.3;AM.4;AP.1;AU.1;AU.2;AU.3;AV.1;AW.1;AY.1;AY.10;AY.100;AY.101;AY.102;AY.103;AY.104;AY.105;AY.106;AY.107;AY.108;AY.109;AY.11;AY.110;AY.111;AY.113;AY.114;AY.116;AY.116.1;AY.117;AY.118;AY.119;AY.12;AY.120;AY.120.1;AY.120.2;AY.120.2.1;AY.121;AY.122;AY.122.1;AY.123;AY.124;AY.125;AY.13;AY.14;AY.15;AY.16;AY.16.1;AY.19;AY.2;AY.20;AY.21;AY.22;AY.23;AY.23.1;AY.24;AY.25;AY.26;AY.27;AY…
AY.116	SNP	1181	19220	C->T	exonuclease	A394V	non-synonymous	1444	1460	0.989041	110	AY.1;AY.100;AY.101;AY.102;AY.103;AY.104;AY.105;AY.106;AY.107;AY.108;AY.109;AY.110;AY.111;AY.113;AY.114;AY.116;AY.116.1;AY.117;AY.118;AY.119;AY.12;AY.120;AY.120.1;AY.120.2;AY.120.2.1;AY.121;AY.122;AY.122.1;AY.123;AY.124;AY.125;AY.20;AY.21;AY.22;AY.23;AY.23.1;AY.25;AY.29;AY.29.1;AY.3;AY.3.1;AY.32;AY.33;AY.34;AY.34.1;AY.36;AY.39;AY.39.1;AY.39.1.1;AY.39.2;AY.4;AY.4.1;AY.4.2;AY.4.2.1;AY.4.3;AY.4.4;AY.…
[truncated: 14,068 more rows]
