# Supplementary material for: Distribution of intra‐host variations and mutations in the genomes of SARS‐CoV‐2 and their implications on detection and therapeutics
Source: MedComm (2020). 2022 Dec 2;3(4):e186. doi: 10.1002/mco2.186 (PMC9717708; doi:10.1002/mco2.186)
Supplement: Supplementary file 4 — Supporting Information [file MCO2-3-0-s004.xlsx]

## Sheet: A. iSNVs in each sample
Lineage	Sample	Position	Minor allele frequency	Major base	Minor base	Mutated type
B.1/A	SRR11826825	511	0.0464839	T	A	syn
B.1/A	SRR11826825	512	0.045177	C	G	non-syn
B.1/A	SRR11826825	513	0.0365408	A	C	non-syn
B.1/A	SRR11826825	520	0.0340843	G	C	non-syn
B.1/A	SRR11826825	521	0.0410724	G	A	non-syn
B.1/A	SRR11826825	523	0.0437536	T	G	syn
B.1/A	SRR11826825	1984	0.0388389	T	G	non-syn
B.1/A	SRR11826825	3689	0.080232	G	A	non-syn
B.1/A	SRR11826825	4543	0.0518018	C	G	syn
B.1/A	SRR11826825	4545	0.0493827	G	C	non-syn
B.1/A	SRR11826825	4550	0.0387324	A	T	non-syn
B.1/A	SRR11826825	4551	0.0365714	C	G	non-syn
B.1/A	SRR11826825	4554	0.0357995	C	A	non-syn
B.1/A	SRR11826825	4576	0.0240506	A	T	syn
B.1/A	SRR11826825	4577	0.0246002	C	T	non-syn
B.1/A	SRR11826825	4721	0.227806	T	C	non-syn
B.1/A	SRR11826825	5392	0.204365	C	T	syn
B.1/A	SRR11826825	14382	0.138713	T	C	syn
B.1/A	SRR11826825	20296	0.0783605	A	G	non-syn
B.1/A	SRR11826825	20297	0.079857	A	T	non-syn
B.1/A	SRR11826825	20298	0.111047	A	G	syn
B.1/A	SRR11826825	20299	0.101734	T	A	non-syn
B.1/A	SRR11826825	20300	0.149756	T	A	non-syn
B.1/A	SRR11826825	23248	0.0305677	C	T	syn
B.1/A	SRR11826825	23337	0.040553	T	C	non-syn
B.1/A	SRR11826825	23348	0.042218	A	G	non-syn
B.1/A	SRR11826825	24668	0.0762829	C	A	non-syn
B.1/A	SRR11826825	24693	0.0615247	G	A	non-syn
B.1/A	SRR11826825	25330	0.0729323	T	A	non-syn
B.1/A	SRR11826825	25333	0.0377095	T	A	non-syn
B.1/A	SRR11826825	25336	0.0444305	A	G	syn
B.1/A	SRR11826825	25918	0.0565093	A	T	non-syn
B.1/A	SRR11826825	26596	0.0493577	G	T	non-syn
B.1/A	SRR11826825	27481	0.0383466	C	T	non-syn
B.1/A	SRR11826825	27647	0.0467572	A	G	non-syn
B.1/A	SRR11826825	28961	0.0883882	C	T	non-syn
B.1/A	SRR11826825	29341	0.020202	T	C	syn
B.1/A	SRR11826847	1394	0.0213662	G	A	non-syn
B.1/A	SRR11826847	7208	0.0242826	A	T	non-syn
B.1/A	SRR11826847	7209	0.0243094	A	T	non-syn
B.1/A	SRR11826847	16621	0.498044	G	A	non-syn
B.1/A	SRR11826847	17761	0.204956	G	T	non-syn
B.1/A	SRR11826847	25047	0.209694	C	T	non-syn
B.1/A	SRR11826847	25322	0.0205055	T	C	non-syn
B.1/A	SRR11826847	25327	0.0277136	A	T	non-syn
B.1/A	SRR11826847	25330	0.100684	T	A	non-syn
B.1/A	SRR11826847	25333	0.0710572	T	A	non-syn
B.1/A	SRR11826847	25336	0.0723077	A	G	syn
B.1/A	SRR11826847	26165	0.0440279	C	T	non-syn
B.1/A	SRR11826859	25296	0.0208589	A	G	non-syn
B.1/A	SRR11826859	25312	0.0272628	T	A	non-syn
B.1/A	SRR11826859	25319	0.0289855	T	C	non-syn
B.1/A	SRR11826859	25322	0.029703	T	A	non-syn
B.1/A	SRR11826859	25327	0.0309524	A	T	non-syn
B.1/A	SRR11826859	25330	0.129936	T	A	non-syn
B.1/A	SRR11826859	25333	0.0998852	T	A	non-syn
B.1/A	SRR11826859	25336	0.0752033	A	G	syn
B.1/A	SRR11826859	29170	0.0201294	A	G	syn
B.1/A	SRR11826859	29172	0.0233962	A	C	non-syn
B.1/A	SRR11826860	51	0.0253807	T	G	non-coding
B.1/A	SRR11826860	3540	0.0246479	C	T	non-syn
B.1/A	SRR11826860	7926	0.0421429	C	T	non-syn
B.1/A	SRR11826860	13268	0.0248344	G	A	non-syn
B.1/A	SRR11826860	14931	0.0220493	C	T	syn
B.1/A	SRR11826860	25296	0.0245232	A	G	non-syn
B.1/A	SRR11826860	25310	0.0222513	T	A	non-syn
B.1/A	SRR11826860	25312	0.0234375	T	A	non-syn
B.1/A	SRR11826860	25322	0.0218023	T	A	non-syn
B.1/A	SRR11826860	25327	0.0229226	A	T	non-syn
B.1/A	SRR11826860	25330	0.114286	T	A	non-syn
B.1/A	SRR11826860	25333	0.0884354	T	A	non-syn
B.1/A	SRR11826860	25336	0.0514706	A	G	syn
B.1/A	SRR11826860	25714	0.0314342	C	T	non-syn
B.1/A	SRR11826863	79	0.020339	A	T	non-coding
B.1/A	SRR11826863	80	0.020202	A	G	non-coding
B.1/A	SRR11826863	9534	0.0480841	C	T	non-syn
B.1/A	SRR11826863	22329	0.0209125	C	T	non-syn
B.1/A	SRR11826863	25312	0.026936	T	A	non-syn
B.1/A	SRR11826863	25322	0.0243902	T	A	non-syn
B.1/A	SRR11826863	25327	0.0254545	A	T	non-syn
B.1/A	SRR11826863	25330	0.140873	T	A	non-syn
B.1/A	SRR11826863	25333	0.0976492	T	A	non-syn
B.1/A	SRR11826863	25336	0.0715447	A	G	syn
B.1/A	SRR11826863	26204	0.0224274	C	T	non-syn
B.1/A	SRR11826864	25310	0.0223695	T	A	non-syn
B.1/A	SRR11826864	25322	0.0213953	T	C	non-syn
B.1/A	SRR11826864	25330	0.129159	T	A	non-syn
B.1/A	SRR11826864	25333	0.0801762	T	A	non-syn
B.1/A	SRR11826864	25336	0.0506329	A	G	syn
B.1/A	SRR11826865	25312	0.0210084	T	A	non-syn
B.1/A	SRR11826865	25322	0.0210238	T	C	non-syn
B.1/A	SRR11826865	25330	0.138389	T	A	non-syn
B.1/A	SRR11826865	25333	0.0833333	T	A	non-syn
B.1/A	SRR11826865	25336	0.0550943	A	G	syn
B.1/A	SRR11826871	2509	0.0223881	C	A	syn
B.1/A	SRR11826871	5743	0.0613027	G	C	non-syn
B.1/A	SRR11826871	5744	0.0610687	T	C	non-syn
B.1/A	SRR11826871	25314	0.0926295	G	T	non-syn
B.1/A	SRR11826871	25330	0.125	T	A	non-syn
B.1/A	SRR11826871	25333	0.0821596	T	A	non-syn
B.1/A	SRR11826871	25336	0.0493179	A	G	syn
B.1/A	SRR11826871	28242	0.0609481	G	C	non-syn
B.1/A	SRR11826871	28245	0.0765766	T	G	non-syn
B.1/A	SRR11826871	28600	0.0245399	T	A	non-syn
B.1/A	SRR11826871	28601	0.0503018	T	G	non-syn
B.1/A	SRR11826871	28602	0.0235756	T	A	non-syn
B.1/A	SRR11826871	28603	0.0333333	C	T	syn
B.1/A	SRR11826871	28604	0.0253411	T	A	non-syn
B.1/A	SRR11826871	28607	0.0218341	T	A	non-syn
B.1/A	SRR11826872	51	0.0214286	T	G	non-coding
B.1/A	SRR11826872	3480	0.177606	C	T	non-syn
B.1/A	SRR11826872	25310	0.02	T	A	non-syn
B.1/A	SRR11826872	25312	0.0232301	T	A	non-syn
B.1/A	SRR11826872	25330	0.105744	T	A	non-syn
B.1/A	SRR11826872	25333	0.0825359	T	A	non-syn
B.1/A	SRR11826872	25336	0.0558598	A	G	syn
B.1/A	SRR11826873	5743	0.0455446	G	C	non-syn
B.1/A	SRR11826873	5744	0.0453649	T	C	non-syn
B.1/A	SRR11826873	25330	0.122244	T	A	non-syn
B.1/A	SRR11826873	25333	0.0720222	T	A	non-syn
B.1/A	SRR11826873	25336	0.0552805	A	G	syn
B.1/A	SRR11826875	4733	0.316342	C	A	non-syn
B.1/A	SRR11826875	21762	0.0276498	C	T	non-syn
B.1/A	SRR11826875	25327	0.0295699	A	T	non-syn
B.1/A	SRR11826875	25330	0.0974212	T	A	non-syn
B.1/A	SRR11826875	25333	0.0716113	T	A	non-syn
B.1/A	SRR11826875	25336	0.080786	A	G	syn
B.1/A	SRR11826875	25337	0.0309051	G	C	non-syn
B.1/A	SRR11826875	25615	0.330671	G	A	non-syn
B.1/A	SRR11826875	25831	0.0251256	C	T	non-syn
B.1/A	SRR11826876	5869	0.0287278	C	T	syn
B.1/A	SRR11826876	7119	0.0222458	C	T	non-syn
B.1/A	SRR11826876	17787	0.0215686	A	C	syn
B.1/A	SRR11826876	25327	0.0246533	A	T	non-syn
B.1/A	SRR11826876	25330	0.0964052	T	A	non-syn
B.1/A	SRR11826876	25333	0.0701754	T	A	non-syn
B.1/A	SRR11826876	25336	0.0828025	A	G	syn
B.1/A	SRR11826876	25337	0.023166	G	C	non-syn
B.1/A	SRR11826878	3556	0.0339912	T	A	syn
B.1/A	SRR11826878	13667	0.0256849	C	T	non-syn
B.1/A	SRR11826878	25327	0.0340136	A	T	non-syn
B.1/A	SRR11826878	25330	0.100559	T	A	non-syn
B.1/A	SRR11826878	25333	0.0566038	T	A	non-syn
B.1/A	SRR11826878	25336	0.0649547	A	G	syn
B.1/A	SRR11826878	25337	0.0333333	G	C	non-syn
B.1/A	SRR11826878	29168	0.0210016	A	T	non-syn
B.1/A	SRR11826878	29170	0.0236593	A	G	syn
B.1/A	SRR11826879	7844	0.217561	C	T	syn
B.1/A	SRR11826879	12223	0.170813	G	T	syn
B.1/A	SRR11826879	15652	0.0729888	G	T	non-syn
B.1/A	SRR11826879	25327	0.0301003	A	T	non-syn
B.1/A	SRR11826879	25330	0.107143	T	A	non-syn
B.1/A	SRR11826879	25333	0.0555556	T	A	non-syn
B.1/A	SRR11826879	25336	0.0800562	A	G	syn
B.1/A	SRR11826879	25720	0.122727	G	T	non-syn
B.1/A	SRR11826879	26727	0.0542005	G	T	non-syn
B.1/A	SRR11826881	7851	0.116246	C	T	non-syn
B.1/A	SRR11826881	13672	0.0438596	T	G	non-syn
B.1/A	SRR11826881	17787	0.0284302	A	C	syn
B.1/A	SRR11826881	25315	0.021322	A	T	syn
B.1/A	SRR11826881	25322	0.0207373	T	A	non-syn
B.1/A	SRR11826881	25327	0.0363636	A	T	non-syn
B.1/A	SRR11826881	25330	0.0933661	T	A	non-syn
B.1/A	SRR11826881	25333	0.0736842	T	A	non-syn
B.1/A	SRR11826881	25336	0.0783972	A	G	syn
B.1/A	SRR11826881	25337	0.0244755	G	C	non-syn
B.1/A	SRR11826881	26198	0.0499244	C	T	non-syn
B.1/A	SRR11826884	25330	0.108238	T	A	non-syn
B.1/A	SRR11826884	25333	0.062931	T	A	non-syn
B.1/A	SRR11826884	25336	0.066315	A	G	syn
B.1/A	SRR11826884	25337	0.0235921	G	C	non-syn
B.1/A	SRR11826885	282	0.136264	C	T	non-syn
B.1/A	SRR11826885	6070	0.258679	C	T	syn
B.1/A	SRR11826885	25327	0.0239521	A	T	non-syn
B.1/A	SRR11826885	25330	0.0969163	T	A	non-syn
B.1/A	SRR11826885	25333	0.0736318	T	A	non-syn
B.1/A	SRR11826885	25336	0.0691716	A	G	syn
B.1/A	SRR11826885	25337	0.0232959	G	C	non-syn
B.1/A	SRR11826887	10521	0.165797	G	A	non-syn
B.1/A	SRR11826887	25244	0.02889	G	T	non-syn
B.1/A	SRR11826887	25327	0.0212955	A	T	non-syn
B.1/A	SRR11826887	25330	0.0748299	T	A	non-syn
B.1/A	SRR11826887	25333	0.0718722	T	A	non-syn
B.1/A	SRR11826887	25336	0.0686199	A	G	syn
B.1/A	SRR11826887	25337	0.02331	G	C	non-syn
B.1/A	SRR11826887	25615	0.240577	G	A	non-syn
B.1/A	SRR11826887	25991	0.177116	G	C	non-syn
B.1/A	SRR11826887	27396	0.02	G	A	non-syn
B.1/A	SRR11826888	25330	0.110974	T	A	non-syn
B.1/A	SRR11826888	25333	0.0684932	T	A	non-syn
B.1/A	SRR11826888	25336	0.0802846	A	G	syn
B.1/A	SRR11826888	25337	0.0256674	G	C	non-syn
B.1/A	SRR11826889	1770	0.020025	T	A	non-syn
B.1/A	SRR11826889	5158	0.0263158	T	C	syn
B.1/A	SRR11826889	6179	0.0208333	T	C	non-syn
B.1/A	SRR11826889	6978	0.0283843	T	C	non-syn
B.1/A	SRR11826889	9500	0.0204819	G	C	non-syn
B.1/A	SRR11826889	9559	0.0206612	C	T	syn
B.1/A	SRR11826889	20279	0.0228091	A	C	non-syn
B.1/A	SRR11826889	24400	0.0208333	A	G	syn
B.1/A	SRR11826889	25327	0.0240642	A	T	non-syn
B.1/A	SRR11826889	25330	0.0948276	T	A	non-syn
B.1/A	SRR11826889	25333	0.0710572	T	A	non-syn
B.1/A	SRR11826889	25336	0.0785928	A	G	syn
B.1/A	SRR11826889	25337	0.026435	G	C	non-syn
B.1/A	SRR11826889	27138	0.0205909	T	C	syn
B.1/A	SRR11826889	28881	0.0448578	G	T	non-syn
B.1/A	SRR11826890	216	0.0331551	G	T	non-coding
B.1/A	SRR11826890	1793	0.0273585	A	T	non-syn
B.1/A	SRR11826890	2428	0.0266005	T	C	syn
B.1/A	SRR11826890	3146	0.0379464	G	A	non-syn
B.1/A	SRR11826890	3303	0.0320733	A	G	non-syn
B.1/A	SRR11826890	3418	0.0308789	G	A	syn
B.1/A	SRR11826890	3904	0.0324729	A	T	syn
B.1/A	SRR11826890	3998	0.0438079	G	A	non-syn
B.1/A	SRR11826890	4145	0.0338828	G	A	non-syn
B.1/A	SRR11826890	6696	0.0235664	C	T	non-syn
B.1/A	SRR11826890	7043	0.0280749	C	T	non-syn
B.1/A	SRR11826890	9556	0.0298507	T	G	syn
B.1/A	SRR11826890	9606	0.0333797	T	C	non-syn
B.1/A	SRR11826890	10119	0.0242678	G	C	non-syn
B.1/A	SRR11826890	11071	0.180451	C	T	syn
B.1/A	SRR11826890	11729	0.028065	T	C	non-syn
B.1/A	SRR11826890	12008	0.0215909	C	T	non-syn
B.1/A	SRR11826890	13086	0.0269608	T	C	non-syn
B.1/A	SRR11826890	13323	0.0271773	C	T	non-syn
B.1/A	SRR11826890	13335	0.0219161	C	T	non-syn
B.1/A	SRR11826890	14001	0.0268966	A	T	non-syn
B.1/A	SRR11826890	16074	0.0244932	T	C	syn
B.1/A	SRR11826890	17241	0.0276074	T	C	syn
B.1/A	SRR11826890	19295	0.0366667	T	C	non-syn
B.1/A	SRR11826890	19324	0.0210843	C	T	non-syn
B.1/A	SRR11826890	20043	0.0232932	T	C	syn
B.1/A	SRR11826890	21125	0.0318544	T	C	non-syn
B.1/A	SRR11826890	22833	0.0338266	A	G	non-syn
B.1/A	SRR11826890	24829	0.0293792	T	C	syn
B.1/A	SRR11826890	25327	0.0262948	A	T	non-syn
B.1/A	SRR11826890	25330	0.0840708	T	A	non-syn
B.1/A	SRR11826890	25333	0.0567721	T	A	non-syn
B.1/A	SRR11826890	25336	0.0766575	A	G	syn
B.1/A	SRR11826890	25337	0.0236439	G	C	non-syn
B.1/A	SRR11826890	25514	0.0232186	T	C	non-syn
B.1/A	SRR11826890	25797	0.047138	C	T	syn
B.1/A	SRR11826890	26543	0.0415861	T	C	syn
B.1/A	SRR11826890	27213	0.0230681	C	T	syn
B.1/A	SRR11826890	27396	0.0374269	G	A	non-syn
B.1/A	SRR11826890	29079	0.0208783	A	C	non-syn
B.1/A	SRR11826890	29081	0.0220532	G	A	non-syn
B.1/A	SRR11826890	29784	0.0204082	C	T	non-coding
B.1/A	SRR11826892	2034	0.100689	T	C	non-syn
B.1/A	SRR11826892	2691	0.375073	C	A	non-syn
B.1/A	SRR11826892	3096	0.33427	C	T	non-syn
B.1/A	SRR11826892	5355	0.141732	A	C	non-syn
B.1/A	SRR11826892	5360	0.0352697	T	A	non-syn
B.1/A	SRR11826892	5362	0.0323887	T	C	syn
B.1/A	SRR11826892	5364	0.0285132	A	T	non-syn
B.1/A	SRR11826892	5365	0.0288066	C	T	syn
B.1/A	SRR11826892	5368	0.0333333	A	T	non-syn
B.1/A	SRR11826892	5369	0.0225873	G	C	non-syn
B.1/A	SRR11826892	5372	0.0311203	A	C	syn
B.1/A	SRR11826892	5373	0.0309278	G	C	non-syn
B.1/A	SRR11826892	5374	0.0309278	G	T	non-syn
B.1/A	SRR11826892	5378	0.153101	G	C	non-syn
B.1/A	SRR11826892	5379	0.154717	G	T	non-syn
B.1/A	SRR11826892	5380	0.162921	T	A	syn
B.1/A	SRR11826892	5381	0.180039	G	C	non-syn
B.1/A	SRR11826892	8960	0.348148	C	T	non-syn
B.1/A	SRR11826892	9747	0.38193	T	C	non-syn
B.1/A	SRR11826892	9748	0.381781	A	T	syn
B.1/A	SRR11826892	10010	0.307692	C	T	non-syn
B.1/A	SRR11826892	10606	0.117647	T	C	syn
B.1/A	SRR11826892	10787	0.130964	G	A	non-syn
B.1/A	SRR11826892	10936	0.0622683	T	A	non-syn
B.1/A	SRR11826892	10939	0.0601368	T	C	syn
B.1/A	SRR11826892	10941	0.104974	T	C	non-syn
B.1/A	SRR11826892	10942	0.10528	T	C	syn
B.1/A	SRR11826892	10943	0.108787	G	T	non-syn
B.1/A	SRR11826892	11001	0.151526	C	T	non-syn
B.1/A	SRR11826892	11607	0.14489	T	C	non-syn
B.1/A	SRR11826892	11674	0.193844	C	T	syn
B.1/A	SRR11826892	12579	0.12926	A	G	non-syn
B.1/A	SRR11826892	13409	0.446623	T	A	non-syn
B.1/A	SRR11826892	16063	0.371918	C	T	non-syn
B.1/A	SRR11826892	17787	0.022158	A	C	syn
B.1/A	SRR11826892	20320	0.475831	T	C	non-syn
B.1/A	SRR11826892	23802	0.331858	C	T	non-syn
B.1/A	SRR11826892	23912	0.381818	C	T	non-syn
B.1/A	SRR11826892	24210	0.359138	C	T	non-syn
B.1/A	SRR11826892	24579	0.341975	C	T	non-syn
B.1/A	SRR11826892	25322	0.0231023	T	C	non-syn
B.1/A	SRR11826892	25327	0.0430622	A	T	non-syn
B.1/A	SRR11826892	25330	0.142857	T	A	non-syn
B.1/A	SRR11826892	25333	0.0740741	T	A	non-syn
B.1/A	SRR11826892	25336	0.116541	A	G	syn
B.1/A	SRR11826892	25337	0.0276382	G	C	non-syn
B.1/A	SRR11826892	25513	0.385366	C	T	non-syn
B.1/A	SRR11826892	27513	0.130952	C	T	syn
B.1/A	SRR11826892	28045	0.101485	C	T	non-syn
B.1/A	SRR11826892	29450	0.294737	A	T	non-syn
B.1/A	SRR11826893	2853	0.148261	A	G	non-syn
B.1/A	SRR11826893	5152	0.0457644	T	G	syn
B.1/A	SRR11826893	6912	0.424069	A	T	non-syn
B.1/A	SRR11826893	12467	0.304162	G	A	non-syn
B.1/A	SRR11826893	12708	0.047011	C	A	non-syn
B.1/A	SRR11826893	18685	0.284264	T	A	non-syn
B.1/A	SRR11826893	18828	0.305477	C	T	syn
B.1/A	SRR11826893	19639	0.298146	T	C	non-syn
B.1/A	SRR11826893	20227	0.260917	T	C	non-syn
B.1/A	SRR11826893	21438	0.166297	G	A	non-syn
B.1/A	SRR11826893	25322	0.0206813	T	C	non-syn
B.1/A	SRR11826893	25327	0.0224586	A	T	non-syn
B.1/A	SRR11826893	25330	0.100372	T	A	non-syn
B.1/A	SRR11826893	25333	0.066012	T	A	non-syn
B.1/A	SRR11826893	25336	0.0651544	A	G	syn
B.1/A	SRR11826893	25627	0.217487	T	C	non-syn
B.1/A	SRR11826893	27134	0.0245047	T	A	non-syn
B.1/A	SRR11826893	27136	0.0220061	A	T	non-syn
B.1/A	SRR11826893	28240	0.024619	T	C	non-syn
B.1/A	SRR11826893	28242	0.154369	G	C	non-syn
B.1/A	SRR11826893	28245	0.169903	T	G	non-syn
B.1/A	SRR11826893	28251	0.0241313	T	G	non-syn
B.1/A	SRR11826893	28253	0.0380228	C	T	syn
B.1/A	SRR11826893	29266	0.0819838	G	C	non-syn
B.1/A	SRR11826893	29268	0.0922768	C	A	non-syn
B.1/A	SRR11826893	29273	0.0287356	A	T	non-syn
B.1/A	SRR11826893	29276	0.0243363	G	T	non-syn
B.1/A	SRR11826895	11085	0.0578436	A	T	non-syn
B.1/A	SRR11826895	25312	0.0215054	T	A	non-syn
B.1/A	SRR11826895	25330	0.109361	T	A	non-syn
B.1/A	SRR11826895	25333	0.0701619	T	A	non-syn
B.1/A	SRR11826895	25336	0.0707733	A	G	syn
B.1/A	SRR11826895	27372	0.0874685	A	C	syn
B.1/A	SRR11826895	27373	0.0958678	A	T	non-syn
B.1/A	SRR11826895	27376	0.099839	G	T	non-syn
B.1/A	SRR11826895	27382	0.0268817	G	C	non-syn
B.1/A	SRR11826895	27383	0.133588	A	T	non-syn
B.1/A	SRR11826897	686	0.0594817	A	G	non-syn
B.1/A	SRR11826897	688	0.057715	G	C	non-syn
B.1/A	SRR11826897	693	0.0300454	T	C	non-syn
B.1/A	SRR11826897	1691	0.120363	A	G	non-syn
B.1/A	SRR11826897	9448	0.039548	C	T	syn
B.1/A	SRR11826897	12629	0.0213946	T	G	non-syn
B.1/A	SRR11826897	17362	0.0347476	A	G	non-syn
B.1/A	SRR11826897	18186	0.0235935	G	A	non-syn
B.1/A	SRR11826897	24213	0.025771	C	T	non-syn
B.1/A	SRR11826897	25330	0.0991136	T	A	non-syn
B.1/A	SRR11826897	25333	0.0656827	T	A	non-syn
B.1/A	SRR11826897	25336	0.0543406	A	G	syn
B.1/A	SRR11826897	26892	0.0303214	C	A	non-syn
B.1/A	SRR11826897	27641	0.166667	C	T	non-syn
B.1/A	SRR11826898	512	0.0210105	C	G	non-syn
B.1/A	SRR11826898	686	0.0241875	A	G	non-syn
B.1/A	SRR11826898	688	0.0234848	G	C	non-syn
B.1/A	SRR11826898	20298	0.0220365	A	G	syn
B.1/A	SRR11826898	20299	0.0205011	T	A	non-syn
B.1/A	SRR11826898	25312	0.0225428	T	A	non-syn
B.1/A	SRR11826898	25322	0.0251309	T	C	non-syn
B.1/A	SRR11826898	25327	0.0309917	A	T	non-syn
B.1/A	SRR11826898	25330	0.105946	T	A	non-syn
B.1/A	SRR11826898	25333	0.0607843	T	A	non-syn
B.1/A	SRR11826898	25336	0.0879791	A	G	syn
B.1/A	SRR11826898	27224	0.0226064	A	G	non-syn
B.1/A	SRR11826898	27348	0.0215385	T	C	syn
B.1/A	SRR11826900	1975	0.0360313	A	G	syn
B.1/A	SRR11826900	10753	0.0570587	G	A	syn
B.1/A	SRR11826900	10755	0.0416777	C	A	non-syn
B.1/A	SRR11826900	11124	0.0483571	C	G	non-syn
B.1/A	SRR11826900	12559	0.0224475	C	T	syn
B.1/A	SRR11826900	12560	0.0524425	C	T	non-syn
B.1/A	SRR11826900	12561	0.0208184	A	T	non-syn
B.1/A	SRR11826900	12562	0.021692	A	T	non-syn
B.1/A	SRR11826900	12563	0.0222382	C	A	non-syn
B.1/A	SRR11826900	12565	0.0453579	G	C	non-syn
B.1/A	SRR11826900	12566	0.0705036	G	C	non-syn
B.1/A	SRR11826900	14548	0.105176	G	A	non-syn
B.1/A	SRR11826900	18020	0.0287286	G	A	non-syn
B.1/A	SRR11826900	18021	0.0277946	G	C	non-syn
B.1/A	SRR11826900	18033	0.024302	T	G	syn
B.1/A	SRR11826900	18035	0.0263702	T	A	non-syn
B.1/A	SRR11826900	21403	0.128502	A	G	non-syn
B.1/A	SRR11826900	21508	0.0225	G	A	non-syn
B.1/A	SRR11826900	23251	0.0246723	A	G	syn
B.1/A	SRR11826900	25009	0.0303588	G	A	syn
B.1/A	SRR11826900	25312	0.021645	T	A	non-syn
B.1/A	SRR11826900	25327	0.0229508	A	T	non-syn
B.1/A	SRR11826900	25330	0.0918544	T	A	non-syn
B.1/A	SRR11826900	25333	0.056872	T	A	non-syn
B.1/A	SRR11826900	25336	0.0662906	A	G	syn
B.1/A	SRR11826900	27793	0.0456989	T	C	non-syn
B.1/A	SRR11826900	28548	0.198324	G	A	non-syn
B.1/A	SRR11826900	29406	0.0954198	A	G	non-syn
B.1/A	SRR11826900	29685	0.0245902	T	C	non-coding
B.1/A	SRR11826902	25047	0.0211055	C	T	non-syn
B.1/A	SRR11826902	25322	0.0232843	T	A	non-syn
B.1/A	SRR11826902	25330	0.0972906	T	A	non-syn
B.1/A	SRR11826902	25333	0.0448792	T	A	non-syn
B.1/A	SRR11826902	25336	0.0529661	A	G	syn
B.1/A	SRR11826902	29253	0.0341023	C	T	non-syn
B.1/A	SRR11826903	11521	0.0292537	G	T	non-syn
B.1/A	SRR11826903	16748	0.0437457	A	G	non-syn
B.1/A	SRR11826903	16749	0.0450686	A	T	non-syn
B.1/A	SRR11826903	16750	0.0465686	C	A	non-syn
B.1/A	SRR11826903	16751	0.0573601	C	T	non-syn
B.1/A	SRR11826903	25312	0.0213675	T	A	non-syn
B.1/A	SRR11826903	25330	0.0995025	T	A	non-syn
B.1/A	SRR11826903	25333	0.0644028	T	A	non-syn
B.1/A	SRR11826903	25336	0.0428422	A	G	syn
B.1/A	SRR11826903	27393	0.220544	T	C	non-coding
B.1/A	SRR11826904	3671	0.0348361	G	A	non-syn
B.1/A	SRR11826904	3806	0.0214216	A	G	non-syn
B.1/A	SRR11826904	3813	0.020202	A	C	non-syn
B.1/A	SRR11826904	3814	0.0301724	T	A	non-syn
B.1/A	SRR11826904	3815	0.0842451	G	A	non-syn
B.1/A	SRR11826904	9426	0.0344828	C	A	non-syn
B.1/A	SRR11826904	9428	0.0248199	A	G	non-syn
B.1/A	SRR11826904	9429	0.0216346	T	C	non-syn
B.1/A	SRR11826904	9430	0.0328836	C	A	syn
B.1/A	SRR11826904	19263	0.0494071	C	A	non-syn
B.1/A	SRR11826904	25330	0.0791476	T	A	non-syn
B.1/A	SRR11826904	25333	0.0615385	T	A	non-syn
B.1/A	SRR11826904	25336	0.0469361	A	G	syn
B.1/A	SRR11826904	25831	0.0552764	C	T	non-syn
B.1/A	SRR11826905	25312	0.0223518	T	C	syn
B.1/A	SRR11826905	25319	0.024619	T	C	non-syn
B.1/A	SRR11826905	25322	0.0218103	T	C	non-syn
B.1/A	SRR11826905	25327	0.0258065	A	T	non-syn
B.1/A	SRR11826905	25330	0.115991	T	A	non-syn
B.1/A	SRR11826905	25333	0.0793499	T	A	non-syn
B.1/A	SRR11826905	25336	0.0817348	A	G	syn
B.1/A	SRR11826905	29732	0.0302419	T	C	non-coding
B.1/A	SRR11826908	25330	0.0926431	T	A	non-syn
B.1/A	SRR11826908	25333	0.053316	T	A	non-syn
B.1/A	SRR11826908	25336	0.0404281	A	G	syn
B.1/A	SRR11826910	3049	0.0320796	T	C	syn
B.1/A	SRR11826910	9764	0.0263158	T	A	non-syn
B.1/A	SRR11826910	17125	0.0253411	C	T	non-syn
B.1/A	SRR11826910	20501	0.0212072	T	C	non-syn
B.1/A	SRR11826910	25330	0.0835322	T	A	non-syn
B.1/A	SRR11826910	25333	0.059867	T	A	non-syn
B.1/A	SRR11826910	25336	0.041498	A	G	syn
B.1/A	SRR11826910	25521	0.0219966	C	T	syn
B.1/A	SRR11826911	23126	0.0316847	G	C	non-syn
B.1/A	SRR11826911	25330	0.0997831	T	A	non-syn
B.1/A	SRR11826911	25333	0.0531697	T	A	non-syn
B.1/A	SRR11826911	25336	0.0319549	A	G	syn
B.1/A	SRR11826913	6638	0.495637	C	T	non-syn
B.1/A	SRR11826913	6941	0.227552	C	T	syn
B.1/A	SRR11826913	25336	0.094306	A	C	non-syn
B.1/A	SRR11826913	25337	0.024911	G	C	non-syn
B.1/A	SRR11826913	28531	0.0204082	C	T	syn
B.1/A	SRR11826914	686	0.0416667	A	G	non-syn
B.1/A	SRR11826914	688	0.0416244	G	C	non-syn
B.1/A	SRR11826914	8640	0.032707	C	T	non-syn
B.1/A	SRR11826914	9962	0.027266	C	T	non-syn
B.1/A	SRR11826914	15315	0.423335	T	C	syn
B.1/A	SRR11826914	25336	0.0595447	A	C	non-syn
B.1/A	SRR11826914	25337	0.0318584	G	C	non-syn
B.1/A	SRR11826914	29172	0.0252324	A	T	non-syn
B.1/A	SRR11826917	686	0.0312164	A	G	non-syn
B.1/A	SRR11826917	688	0.0290011	G	C	non-syn
B.1/A	SRR11826917	16662	0.0337319	G	A	syn
B.1/A	SRR11826917	20300	0.0211225	T	A	non-syn
B.1/A	SRR11826917	25327	0.0261661	A	T	non-syn
B.1/A	SRR11826917	25330	0.106715	T	A	non-syn
B.1/A	SRR11826917	25333	0.0666667	T	A	non-syn
B.1/A	SRR11826917	25336	0.0673171	A	G	syn
B.1/A	SRR11826919	25336	0.0792899	A	C	non-syn
B.1/A	SRR11826919	25337	0.027381	G	C	non-syn
B.1/A	SRR11826919	26464	0.0875969	C	G	non-syn
B.1/A	SRR11826919	26466	0.0672083	G	A	syn
B.1/A	SRR11826919	26689	0.0403624	T	A	non-syn
B.1/A	SRR11826919	26690	0.0380881	G	C	syn
B.1/A	SRR11826919	26691	0.0327869	T	C	syn
B.1/A	SRR11826919	26692	0.0380597	T	C	non-syn
B.1/A	SRR11826919	26693	0.0320656	A	C	non-syn
B.1/A	SRR11826919	26696	0.0246619	G	C	non-syn
B.1/A	SRR11826920	686	0.0237316	A	G	non-syn
B.1/A	SRR11826920	688	0.0245499	G	C	non-syn
B.1/A	SRR11826920	1882	0.078208	G	A	syn
B.1/A	SRR11826920	3410	0.0291878	G	T	non-syn
B.1/A	SRR11826920	18914	0.0226642	G	T	non-syn
B.1/A	SRR11826920	18915	0.0211494	G	A	non-syn
B.1/A	SRR11826920	18916	0.0215596	A	C	non-syn
B.1/A	SRR11826920	18917	0.0207873	C	A	non-syn
B.1/A	SRR11826920	18918	0.0213333	T	A	syn
B.1/A	SRR11826920	25336	0.0911458	A	C	non-syn
B.1/A	SRR11826920	25337	0.0208333	G	C	non-syn
B.1/A	SRR11826920	25648	0.0224632	T	A	non-syn
B.1/A	SRR11826920	25649	0.0208978	T	A	non-syn
B.1/A	SRR11826920	29166	0.0329341	A	T	non-syn
B.1/A	SRR11826920	29167	0.0338819	C	T	syn
B.1/A	SRR11826920	29168	0.027959	A	T	non-syn
B.1/A	SRR11826920	29170	0.0375802	A	G	syn
B.1/A	SRR11826920	29172	0.0353391	A	C	non-syn
B.1/A	SRR11826922	105	0.197382	G	T	non-coding
B.1/A	SRR11826922	686	0.0323584	A	G	non-syn
B.1/A	SRR11826922	688	0.0318352	G	C	non-syn
B.1/A	SRR11826922	14205	0.0238698	A	C	syn
B.1/A	SRR11826922	23191	0.159154	C	T	syn
B.1/A	SRR11826922	25336	0.0906149	A	C	non-syn
B.1/A	SRR11826922	25337	0.0280475	G	C	non-syn
B.1/A	SRR11826926	466	0.420367	C	T	syn
B.1/A	SRR11826926	1616	0.0220884	C	T	non-syn
B.1/A	SRR11826926	11121	0.158337	T	C	non-syn
B.1/A	SRR11826926	12873	0.0303665	G	T	non-syn
B.1/A	SRR11826926	12875	0.0305263	A	G	non-syn
B.1/A	SRR11826926	12876	0.0402299	C	A	non-syn
B.1/A	SRR11826926	18896	0.0239391	T	C	non-syn
B.1/A	SRR11826926	18897	0.0280682	T	A	non-syn
B.1/A	SRR11826926	18898	0.0306346	G	C	non-syn
B.1/A	SRR11826926	18899	0.0297556	T	A	non-syn
B.1/A	SRR11826926	21232	0.0220653	G	T	non-syn
B.1/A	SRR11826926	23587	0.196035	G	T	non-syn
B.1/A	SRR11826926	25317	0.0263158	C	A	non-syn
B.1/A	SRR11826926	25336	0.0931818	A	C	non-syn
B.1/A	SRR11826926	25337	0.0251142	G	C	non-syn
B.1/A	SRR11826926	26060	0.211833	C	T	non-syn
B.1/A	SRR11826926	27372	0.0296	A	C	syn
B.1/A	SRR11826926	27373	0.0353496	A	T	non-syn
B.1/A	SRR11826926	27376	0.0341246	G	T	non-syn
B.1/A	SRR11826926	27383	0.0450113	A	T	non-syn
B.1/A	SRR11826926	28077	0.0364656	G	T	non-syn
B.1/A	SRR11826928	25330	0.0621915	T	A	non-syn
B.1/A	SRR11826928	25333	0.0319343	T	A	non-syn
B.1/A	SRR11826928	25336	0.0302041	A	G	syn
B.1/A	SRR11826928	28093	0.0560676	C	T	non-syn
B.1/A	SRR11826928	28378	0.0412844	G	A	syn
B.1/A	SRR11826934	3806	0.0281288	A	G	non-syn
B.1/A	SRR11826934	3813	0.0437616	A	C	non-syn
B.1/A	SRR11826934	3814	0.0459567	T	A	non-syn
B.1/A	SRR11826934	3815	0.12766	G	A	non-syn
B.1/A	SRR11826934	3818	0.0244898	A	G	non-syn
B.1/A	SRR11826934	3862	0.0222951	T	C	syn
B.1/A	SRR11826934	3926	0.0227642	T	C	non-syn
B.1/A	SRR11826934	3927	0.021955	C	T	non-syn
B.1/A	SRR11826934	3929	0.033814	G	A	non-syn
B.1/A	SRR11826934	3930	0.0343811	T	A	non-syn
B.1/A	SRR11826934	3954	0.0523148	A	C	non-syn
B.1/A	SRR11826934	3955	0.0512351	G	T	non-syn
B.1/A	SRR11826934	3956	0.0314233	A	C	non-syn
B.1/A	SRR11826934	3957	0.0328856	A	T	non-syn
B.1/A	SRR11826934	10725	0.0964256	C	A	non-syn
B.1/A	SRR11826934	20589	0.0200669	C	T	syn
B.1/A	SRR11826934	22534	0.0293399	A	G	syn
B.1/A	SRR11826934	25336	0.0902778	A	C	non-syn
B.1/A	SRR11826934	25337	0.041225	G	C	non-syn
B.1/A	SRR11826936	25336	0.0989957	A	C	non-syn
B.1/A	SRR11826936	25337	0.0401146	G	C	non-syn
B.1/A	SRR11826936	27766	0.0300097	T	C	non-syn
B.1/A	SRR11826936	27768	0.0290615	T	A	non-syn
B.1/A	SRR11826936	27771	0.0238663	T	C	syn
B.1/A	SRR11826936	29166	0.0391534	A	T	non-syn
B.1/A	SRR11826936	29167	0.0378323	C	T	syn
B.1/A	SRR11826936	29168	0.0368526	A	T	non-syn
B.1/A	SRR11826936	29170	0.0410959	A	G	syn
B.1/A	SRR11826936	29172	0.0406504	A	C	non-syn
B.1/A	SRR11826936	29254	0.0212465	G	A	syn
B.1/A	SRR11826936	29255	0.0210674	G	T	non-syn
B.1/A	SRR11826936	29256	0.0249135	G	T	non-syn
B.1/A	SRR11826937	427	0.121822	T	A	syn
B.1/A	SRR11826937	12875	0.0933558	G	A	non-syn
B.1/A	SRR11826937	13499	0.101691	C	T	non-syn
B.1/A	SRR11826937	25336	0.0857988	A	C	non-syn
B.1/A	SRR11826937	25337	0.0268123	G	C	non-syn
B.1/A	SRR11826939	913	0.0544218	C	T	syn
B.1/A	SRR11826939	1077	0.029106	C	T	non-syn
B.1/A	SRR11826939	1342	0.037931	C	T	syn
B.1/A	SRR11826939	1394	0.0424077	G	A	non-syn
B.1/A	SRR11826939	1682	0.0209424	A	G	non-syn
B.1/A	SRR11826939	2146	0.0247863	C	T	syn
B.1/A	SRR11826939	2494	0.0240964	G	T	non-syn
B.1/A	SRR11826939	3037	0.490161	A	C	non-syn
B.1/A	SRR11826939	3403	0.0527027	G	T	syn
B.1/A	SRR11826939	3934	0.0335821	A	T	non-syn
B.1/A	SRR11826939	3955	0.0433213	G	A	syn
B.1/A	SRR11826939	4841	0.0405904	G	A	non-syn
B.1/A	SRR11826939	5198	0.0498652	A	G	non-syn
B.1/A	SRR11826939	5788	0.0594262	T	C	syn
B.1/A	SRR11826939	6043	0.0353774	T	C	syn
B.1/A	SRR11826939	6044	0.0334928	A	C	non-syn
B.1/A	SRR11826939	6047	0.0414634	T	A	non-syn
B.1/A	SRR11826939	6543	0.0276316	C	T	non-syn
B.1/A	SRR11826939	6573	0.0240385	C	T	non-syn
B.1/A	SRR11826939	8001	0.0415184	A	G	non-syn
B.1/A	SRR11826939	8600	0.0376884	G	C	non-syn
B.1/A	SRR11826939	8704	0.0494737	T	G	non-syn
B.1/A	SRR11826939	9374	0.0481928	C	T	non-syn
B.1/A	SRR11826939	10463	0.0493186	A	G	non-syn
B.1/A	SRR11826939	10871	0.0218398	C	A	non-syn
B.1/A	SRR11826939	11132	0.0720268	G	A	non-syn
B.1/A	SRR11826939	11568	0.0534247	T	A	non-syn
B.1/A	SRR11826939	11758	0.0804598	C	T	syn
B.1/A	SRR11826939	13420	0.0380228	A	T	non-syn
B.1/A	SRR11826939	13725	0.0451977	T	G	syn
B.1/A	SRR11826939	13915	0.0343643	A	G	non-syn
B.1/A	SRR11826939	14548	0.0203488	G	A	non-syn
B.1/A	SRR11826939	14908	0.0238095	G	T	non-syn
B.1/A	SRR11826939	15455	0.02781	C	T	non-syn
B.1/A	SRR11826939	15541	0.0284858	A	T	non-syn
B.1/A	SRR11826939	15619	0.0401837	C	T	non-syn
B.1/A	SRR11826939	16096	0.0384088	C	T	non-syn
B.1/A	SRR11826939	16830	0.0334395	C	T	syn
B.1/A	SRR11826939	16887	0.0245399	C	T	syn
B.1/A	SRR11826939	17083	0.0208145	C	T	non-syn
B.1/A	SRR11826939	17304	0.0432309	C	T	syn
B.1/A	SRR11826939	17787	0.0208078	A	C	syn
B.1/A	SRR11826939	18004	0.0404313	C	T	non-syn
B.1/A	SRR11826939	18968	0.0296221	G	A	non-syn
B.1/A	SRR11826939	19158	0.0254545	T	C	syn
B.1/A	SRR11826939	19569	0.0546875	T	C	syn
B.1/A	SRR11826939	22560	0.0431655	C	A	non-syn
B.1/A	SRR11826939	22661	0.0275229	G	T	non-syn
B.1/A	SRR11826939	23033	0.031185	C	T	non-syn
B.1/A	SRR11826939	23874	0.0201439	C	T	non-syn
B.1/A	SRR11826939	24410	0.0850785	G	T	non-syn
B.1/A	SRR11826939	24483	0.0402219	C	T	non-syn
B.1/A	SRR11826939	24769	0.0312826	T	C	syn
B.1/A	SRR11826939	24904	0.031477	C	T	syn
B.1/A	SRR11826939	25015	0.0279823	G	A	syn
B.1/A	SRR11826939	25330	0.0802348	T	A	non-syn
B.1/A	SRR11826939	25333	0.0333952	T	A	non-syn
B.1/A	SRR11826939	25336	0.0547945	A	G	syn
B.1/A	SRR11826939	26131	0.0341365	C	T	non-syn
B.1/A	SRR11826939	26357	0.0588235	G	T	non-syn
B.1/A	SRR11826939	26588	0.0235294	A	C	syn
B.1/A	SRR11826939	26589	0.0223714	G	C	non-syn
B.1/A	SRR11826939	26591	0.0227273	A	T	syn
B.1/A	SRR11826939	27000	0.0470163	G	C	non-syn
B.1/A	SRR11826939	28093	0.0275735	C	T	non-syn
B.1/A	SRR11826939	28213	0.0272727	A	G	non-syn
B.1/A	SRR11826939	28603	0.0396341	C	T	syn
B.1/A	SRR11826939	28620	0.024055	G	A	non-syn
B.1/A	SRR11826939	28957	0.030303	C	T	syn
B.1/A	SRR11826939	29330	0.0227273	C	T	syn
B.1/A	SRR11826939	29541	0.0290698	C	T	non-coding
B.1/A	SRR11826940	11083	0.0211268	G	T	non-syn
B.1/A	SRR11826940	21765	0.0226443	T	G	non-syn
B.1/A	SRR11826940	21766	0.0217234	A	C	syn
B.1/A	SRR11826940	25336	0.0786164	A	C	non-syn
B.1/A	SRR11826940	25337	0.0253566	G	C	non-syn
B.1/A	SRR11826940	29366	0.0279279	C	T	non-syn
B.1/A	SRR11826941	1186	0.178822	G	T	syn
B.1/A	SRR11826941	1377	0.0291869	C	T	non-syn
B.1/A	SRR11826941	3806	0.04	A	G	non-syn
B.1/A	SRR11826941	3807	0.0215686	A	T	non-syn
B.1/A	SRR11826941	3813	0.0573664	A	C	non-syn
B.1/A	SRR11826941	3814	0.0891397	T	A	non-syn
B.1/A	SRR11826941	3815	0.197892	G	A	non-syn
B.1/A	SRR11826941	3818	0.0318091	A	G	non-syn
B.1/A	SRR11826941	9611	0.0460304	C	T	non-syn
B.1/A	SRR11826941	10236	0.0464564	A	G	non-syn
B.1/A	SRR11826941	22450	0.0300648	C	T	syn
B.1/A	SRR11826941	24998	0.0345353	G	C	non-syn
B.1/A	SRR11826941	25336	0.0852156	A	C	non-syn
B.1/A	SRR11826941	25337	0.0290456	G	C	non-syn
B.1/A	SRR11826941	25810	0.0223919	C	T	non-syn
B.1/A	SRR11826941	26573	0.245321	T	C	syn
B.1/A	SRR11826941	27387	0.0470767	A	G	syn
B.1/A	SRR11826941	27389	0.0441065	C	T	non-coding
B.1/A	SRR11826941	27392	0.0350877	A	T	non-coding
B.1/A	SRR11826941	27393	0.0302115	C	T	non-coding
B.1/A	SRR11826941	27394	0.0277575	A	T	non-syn
B.1/A	SRR11826941	27899	0.08636	A	T	non-syn
B.1/A	SRR11826941	27925	0.0761267	C	A	non-syn
B.1/A	SRR11826941	29466	0.0397974	C	G	non-syn
B.1/A	SRR11826941	29472	0.0635877	T	A	non-syn
B.1/A	SRR11826941	29732	0.0404355	C	T	non-coding
B.1/A	SRR11826945	9267	0.0980831	G	A	non-syn
B.1/A	SRR11826945	25336	0.0753828	A	C	non-syn
B.1/A	SRR11826947	3147	0.020558	A	G	non-syn
B.1/A	SRR11826947	19656	0.0292569	G	T	non-syn
B.1/A	SRR11826947	25336	0.0687711	A	C	non-syn
B.1/A	SRR11826947	25337	0.0204082	G	C	non-syn
B.1/A	SRR11826948	1120	0.0215264	A	G	syn
B.1/A	SRR11826948	7764	0.360499	C	T	non-syn
B.1/A	SRR11826948	23988	0.0245327	C	T	non-syn
B.1/A	SRR11826948	25336	0.0865088	A	C	non-syn
B.1/A	SRR11826948	25337	0.029106	G	C	non-syn
B.1/A	SRR11826948	29166	0.0225108	A	T	non-syn
B.1/A	SRR11826948	29170	0.0216346	A	G	syn
B.1/A	SRR11826948	29172	0.0325203	A	T	non-syn
B.1/A	SRR11826949	1218	0.0272351	C	T	non-syn
B.1/A	SRR11826949	7973	0.0227179	C	T	syn
B.1/A	SRR11826949	10642	0.0428906	G	T	syn
B.1/A	SRR11826949	11083	0.120891	G	T	non-syn
B.1/A	SRR11826949	14666	0.0212572	C	T	non-syn
B.1/A	SRR11826949	16440	0.0730271	G	A	non-syn
B.1/A	SRR11826949	20199	0.0241064	C	T	syn
B.1/A	SRR11826949	22450	0.171924	C	T	syn
B.1/A	SRR11826949	25075	0.276307	C	T	syn
B.1/A	SRR11826949	25336	0.0932091	A	C	non-syn
B.1/A	SRR11826949	25337	0.024032	G	C	non-syn
B.1/A	SRR11826949	27676	0.0343915	G	C	non-syn
B.1/A	SRR11826949	27998	0.0241516	C	T	syn
B.1/A	SRR11826949	29163	0.02	A	C	non-syn
B.1/A	SRR11826949	29166	0.0367521	A	T	non-syn
B.1/A	SRR11826949	29167	0.0372517	C	T	syn
B.1/A	SRR11826949	29168	0.03751	A	T	non-syn
B.1/A	SRR11826949	29170	0.0464567	A	G	syn
B.1/A	SRR11826949	29172	0.045977	A	C	non-syn
B.1/A	SRR11826950	66	0.0318907	C	T	non-coding
B.1/A	SRR11826950	527	0.0934315	C	T	syn
B.1/A	SRR11826950	1170	0.101858	C	T	non-syn
B.1/A	SRR11826950	1288	0.0837283	C	T	syn
B.1/A	SRR11826950	2294	0.0506676	A	T	non-syn
B.1/A	SRR11826950	2603	0.110248	G	A	non-syn
B.1/A	SRR11826950	4146	0.0918614	G	A	non-syn
B.1/A	SRR11826950	6421	0.10289	G	C	syn
B.1/A	SRR11826950	6890	0.129921	T	A	non-syn
B.1/A	SRR11826950	9653	0.0897436	G	T	non-syn
B.1/A	SRR11826950	9758	0.0713464	G	C	non-syn
B.1/A	SRR11826950	10052	0.0550344	C	T	non-syn
B.1/A	SRR11826950	12602	0.126437	G	A	non-syn
B.1/A	SRR11826950	14681	0.0242863	A	T	non-syn
B.1/A	SRR11826950	14877	0.0694348	C	T	syn
B.1/A	SRR11826950	14902	0.020526	A	G	non-syn
B.1/A	SRR11826950	15406	0.0520258	G	A	non-syn
B.1/A	SRR11826950	15407	0.0517799	C	T	non-syn
B.1/A	SRR11826950	16334	0.0806549	A	T	non-syn
B.1/A	SRR11826950	17083	0.0490868	C	T	non-syn
B.1/A	SRR11826950	17977	0.0977288	C	T	non-syn
B.1/A	SRR11826950	18010	0.0968641	A	G	non-syn
B.1/A	SRR11826950	19007	0.0670813	C	T	non-syn
B.1/A	SRR11826950	19185	0.0439312	C	T	syn
B.1/A	SRR11826950	19551	0.023235	T	G	syn
B.1/A	SRR11826950	19858	0.0694554	G	C	non-syn
B.1/A	SRR11826950	20213	0.0411184	G	A	non-syn
B.1/A	SRR11826950	21101	0.0531178	G	T	non-syn
B.1/A	SRR11826950	22393	0.0854473	A	T	non-syn
B.1/A	SRR11826950	22404	0.0982503	A	C	non-syn
B.1/A	SRR11826950	23205	0.0453662	G	A	non-syn
B.1/A	SRR11826950	23547	0.0504523	G	C	non-syn
B.1/A	SRR11826950	23621	0.0436192	G	A	non-syn
B.1/A	SRR11826950	23721	0.0232471	T	C	non-syn
B.1/A	SRR11826950	24404	0.0588235	C	T	non-syn
B.1/A	SRR11826950	24579	0.0747375	C	T	non-syn
B.1/A	SRR11826950	25330	0.056797	T	A	non-syn
B.1/A	SRR11826950	25333	0.0423509	T	A	non-syn
B.1/A	SRR11826950	25336	0.0448819	A	G	syn
B.1/A	SRR11826950	25459	0.0523256	G	C	non-syn
B.1/A	SRR11826950	25710	0.057423	C	T	syn
B.1/A	SRR11826950	26161	0.0809944	A	G	non-syn
B.1/A	SRR11826950	26770	0.0625	C	A	non-syn
B.1/A	SRR11826950	26892	0.06639	C	T	non-syn
B.1/A	SRR11826950	27219	0.0632124	C	T	syn
B.1/A	SRR11826950	27630	0.0490937	C	T	syn
B.1/A	SRR11826950	27709	0.0638783	G	C	non-syn
B.1/A	SRR11826950	27904	0.0459574	T	C	non-syn
B.1/A	SRR11826950	28029	0.0261383	T	C	non-syn
B.1/A	SRR11826950	28084	0.033241	A	G	non-syn
B.1/A	SRR11826950	28199	0.0773639	T	C	syn
B.1/A	SRR11826950	28313	0.0742857	C	T	non-syn
B.1/A	SRR11826950	29224	0.0460251	G	T	non-syn
B.1/A	SRR11826952	6975	0.0380488	G	T	non-syn
B.1/A	SRR11826952	25207	0.0330364	T	C	syn
B.1/A	SRR11826952	25336	0.102853	A	C	non-syn
B.1/A	SRR11826952	25337	0.0313333	G	C	non-syn
B.1/A	SRR11826953	4540	0.0291935	T	C	syn
B.1/A	SRR11826953	6310	0.027641	C	T	syn
B.1/A	SRR11826953	25336	0.0619546	A	C	non-syn
B.1/A	SRR11826953	25337	0.02513	G	C	non-syn
B.1/A	SRR11826956	8179	0.0969313	G	T	syn
B.1/A	SRR11826956	10999	0.0210099	T	C	syn
B.1/A	SRR11826956	22048	0.0211726	T	C	syn
B.1/A	SRR11826956	25336	0.0836084	A	C	non-syn
B.1/A	SRR11826956	25337	0.0241758	G	C	non-syn
B.1/A	SRR11826956	25548	0.0251908	T	C	syn
B.1/A	SRR11826958	686	0.0271647	A	G	non-syn
B.1/A	SRR11826958	688	0.0271647	G	C	non-syn
B.1/A	SRR11826958	22987	0.352301	C	T	syn
B.1/A	SRR11826958	25336	0.075	A	C	non-syn
B.1/A	SRR11826958	25337	0.0206186	G	C	non-syn
B.1/A	SRR11826958	25455	0.197172	G	T	non-syn
B.1/A	SRR11826958	26262	0.220058	G	A	syn
B.1/A	SRR11826958	27782	0.0231263	C	T	syn
B.1/A	SRR11826958	27785	0.0235499	T	G	non-syn
B.1/A	SRR11826958	27787	0.0200535	T	A	non-syn
B.1/A	SRR11826958	29520	0.0241692	C	T	non-syn
B.1/A	SRR11826960	133	0.0215909	T	C	non-coding
B.1/A	SRR11826960	3806	0.053617	A	G	non-syn
B.1/A	SRR11826960	3807	0.0331633	A	T	non-syn
B.1/A	SRR11826960	3813	0.0406872	A	C	non-syn
B.1/A	SRR11826960	3815	0.177119	G	A	non-syn
B.1/A	SRR11826960	3818	0.0209556	A	G	non-syn
B.1/A	SRR11826960	23422	0.297508	T	C	syn
B.1/A	SRR11826960	25310	0.0215385	T	A	non-syn
B.1/A	SRR11826960	25312	0.0252016	T	A	non-syn
B.1/A	SRR11826960	25322	0.0269966	T	A	non-syn
B.1/A	SRR11826960	25327	0.0207197	A	T	non-syn
B.1/A	SRR11826960	25330	0.123256	T	A	non-syn
B.1/A	SRR11826960	25333	0.0915948	T	A	non-syn
B.1/A	SRR11826960	25336	0.0487805	A	G	syn
B.1/A	SRR11826963	549	0.0395778	T	C	non-syn
B.1/A	SRR11826963	551	0.0316901	C	A	non-syn
B.1/A	SRR11826963	553	0.0295139	G	C	non-syn
B.1/A	SRR11826963	2300	0.0208	T	C	non-syn
B.1/A	SRR11826963	2418	0.0228277	G	A	non-syn
B.1/A	SRR11826963	3036	0.0205479	T	G	non-syn
B.1/A	SRR11826963	3492	0.0446927	A	C	non-syn
B.1/A	SRR11826963	4784	0.0206101	C	T	non-syn
B.1/A	SRR11826963	6094	0.0205392	G	A	syn
B.1/A	SRR11826963	6109	0.0246637	G	A	syn
B.1/A	SRR11826963	6736	0.0253411	T	A	syn
B.1/A	SRR11826963	21388	0.0291545	T	C	syn
B.1/A	SRR11826963	25322	0.0228717	T	A	non-syn
B.1/A	SRR11826963	25330	0.10757	T	A	non-syn
B.1/A	SRR11826963	25333	0.0754258	T	A	non-syn
B.1/A	SRR11826963	25336	0.0511425	A	G	syn
B.1/A	SRR11826964	686	0.0215264	A	G	non-syn
B.1/A	SRR11826964	25330	0.10597	T	A	non-syn
B.1/A	SRR11826964	25333	0.0592992	T	A	non-syn
B.1/A	SRR11826964	25336	0.0473301	A	G	syn
B.1/A	SRR11826964	25459	0.0484429	G	T	non-syn
B.1/A	SRR11826964	25547	0.0410822	T	C	non-syn
B.1/A	SRR11826964	25548	0.0404624	T	A	syn
B.1/A	SRR11826964	25549	0.0524752	C	G	non-syn
B.1/A	SRR11826965	396	0.0672116	A	T	non-syn
B.1/A	SRR11826965	8017	0.0862374	G	T	syn
B.1/A	SRR11826965	10626	0.0230438	C	T	non-syn
B.1/A	SRR11826965	15080	0.0267499	C	T	non-syn
B.1/A	SRR11826965	20799	0.161497	T	C	syn
B.1/A	SRR11826965	21295	0.038175	G	T	non-syn
B.1/A	SRR11826965	22104	0.0236593	G	A	non-syn
B.1/A	SRR11826965	25330	0.0971979	T	A	non-syn
B.1/A	SRR11826965	25333	0.0622441	T	A	non-syn
B.1/A	SRR11826965	25336	0.0473373	A	G	syn
B.1/A	SRR11826965	26754	0.0868744	G	T	non-syn
B.1/A	SRR11826965	28462	0.0322855	C	T	syn
B.1/A	SRR11826966	635	0.11396	C	T	non-syn
B.1/A	SRR11826966	3177	0.152288	C	T	non-syn
B.1/A	SRR11826966	4095	0.121419	C	T	non-syn
B.1/A	SRR11826966	6310	0.179357	T	C	syn
B.1/A	SRR11826966	6312	0.189491	C	A	non-syn
B.1/A	SRR11826966	6369	0.0334706	G	C	non-syn
B.1/A	SRR11826966	6582	0.034405	C	T	non-syn
B.1/A	SRR11826966	7306	0.0692236	G	T	non-syn
B.1/A	SRR11826966	7420	0.0777778	C	T	syn
B.1/A	SRR11826966	8137	0.0605834	G	C	syn
B.1/A	SRR11826966	8508	0.0873074	G	T	non-syn
B.1/A	SRR11826966	8650	0.0387513	C	T	syn
B.1/A	SRR11826966	9040	0.111467	T	C	syn
B.1/A	SRR11826966	10143	0.0901922	T	C	non-syn
B.1/A	SRR11826966	10402	0.0318143	T	C	syn
B.1/A	SRR11826966	10582	0.0448461	C	T	syn
B.1/A	SRR11826966	10857	0.0457262	T	A	non-syn
B.1/A	SRR11826966	11055	0.0730113	G	T	non-syn
B.1/A	SRR11826966	12517	0.071475	T	C	syn
B.1/A	SRR11826966	12733	0.078114	C	T	syn
B.1/A	SRR11826966	13730	0.0426036	T	C	non-syn
B.1/A	SRR11826966	13845	0.0809399	T	C	syn
B.1/A	SRR11826966	14408	0.0448276	C	T	non-syn
B.1/A	SRR11826966	15485	0.0946225	C	T	non-syn
B.1/A	SRR11826966	15738	0.25406	C	T	syn
B.1/A	SRR11826966	16302	0.0334833	A	T	non-syn
B.1/A	SRR11826966	16303	0.0339426	C	G	non-syn
B.1/A	SRR11826966	16329	0.0959752	C	T	syn
B.1/A	SRR11826966	16551	0.0788712	C	T	syn
B.1/A	SRR11826966	16883	0.0247826	C	T	non-syn
B.1/A	SRR11826966	17072	0.0450048	C	T	non-syn
B.1/A	SRR11826966	19251	0.0597628	A	T	non-syn
B.1/A	SRR11826966	19763	0.0592105	C	T	non-syn
B.1/A	SRR11826966	20033	0.0866142	G	T	non-syn
B.1/A	SRR11826966	20126	0.0632184	G	C	non-syn
B.1/A	SRR11826966	20340	0.0222816	T	C	syn
B.1/A	SRR11826966	21958	0.0857143	A	T	non-syn
B.1/A	SRR11826966	22232	0.117318	G	C	non-syn
B.1/A	SRR11826966	22750	0.10415	T	G	non-syn
B.1/A	SRR11826966	22906	0.128609	T	C	syn
B.1/A	SRR11826966	23399	0.0723158	C	T	non-syn
B.1/A	SRR11826966	23595	0.0371328	C	T	non-syn
B.1/A	SRR11826966	23642	0.0328664	G	C	non-syn
B.1/A	SRR11826966	23710	0.0259228	A	G	syn
B.1/A	SRR11826966	23802	0.0450368	C	T	non-syn
B.1/A	SRR11826966	24164	0.0625434	G	A	non-syn
B.1/A	SRR11826966	24324	0.055269	A	G	non-syn
B.1/A	SRR11826966	25106	0.0648228	G	A	non-syn
B.1/A	SRR11826966	25330	0.0751731	T	A	non-syn
B.1/A	SRR11826966	25333	0.0517404	T	A	non-syn
B.1/A	SRR11826966	25336	0.0337553	A	G	syn
B.1/A	SRR11826966	26470	0.10199	T	A	non-syn
B.1/A	SRR11826966	27459	0.0973888	G	C	non-syn
B.1/A	SRR11826966	27657	0.0560864	C	T	syn
B.1/A	SRR11826966	27792	0.0233645	T	C	non-syn
B.1/A	SRR11826966	27917	0.0399361	A	G	syn
B.1/A	SRR11826966	28253	0.0698779	C	T	syn
B.1/A	SRR11826966	28727	0.0607735	G	T	non-syn
B.1/A	SRR11826966	28815	0.036	A	G	non-syn
B.1/A	SRR11826966	29028	0.0537289	C	T	non-syn
B.1/A	SRR11826972	368	0.0498221	G	T	non-syn
B.1/A	SRR11826972	675	0.0338316	G	C	non-syn
B.1/A	SRR11826972	1558	0.0825843	A	G	non-syn
B.1/A	SRR11826972	1996	0.0249584	A	G	syn
B.1/A	SRR11826972	2084	0.0302238	C	T	non-syn
B.1/A	SRR11826972	2237	0.0212271	G	A	non-syn
B.1/A	SRR11826972	2268	0.0209766	C	A	non-syn
B.1/A	SRR11826972	3037	0.0342936	C	T	syn
B.1/A	SRR11826972	3455	0.0288288	T	C	non-syn
B.1/A	SRR11826972	3656	0.0321053	C	T	non-syn
B.1/A	SRR11826972	7749	0.0839637	C	T	non-syn
B.1/A	SRR11826972	10789	0.110299	C	T	syn
B.1/A	SRR11826972	10912	0.381824	G	A	syn
B.1/A	SRR11826972	12923	0.0324826	C	A	non-syn
B.1/A	SRR11826972	13356	0.0848485	C	T	non-syn
B.1/A	SRR11826972	14001	0.104446	A	T	non-syn
B.1/A	SRR11826972	15053	0.0446233	C	T	non-syn
B.1/A	SRR11826972	15488	0.0510367	G	T	non-syn
B.1/A	SRR11826972	15724	0.054525	G	A	non-syn
B.1/A	SRR11826972	16375	0.13041	C	T	non-syn
B.1/A	SRR11826972	19007	0.0339605	C	A	non-syn
B.1/A	SRR11826972	19059	0.0232759	T	C	syn
B.1/A	SRR11826972	21198	0.0942731	T	C	syn
B.1/A	SRR11826972	21549	0.228938	C	T	syn
B.1/A	SRR11826972	21606	0.0732044	G	T	non-syn
B.1/A	SRR11826972	23286	0.0281341	C	G	non-syn
B.1/A	SRR11826972	25330	0.0617696	T	A	non-syn
B.1/A	SRR11826972	25333	0.0304687	T	A	non-syn
B.1/A	SRR11826972	25336	0.0440967	A	G	syn
B.1/A	SRR11826972	25525	0.060733	T	G	non-syn
B.1/A	SRR11826972	26748	0.0278527	A	G	non-syn
B.1/A	SRR11826972	28347	0.258993	G	T	non-syn
B.1/A	SRR11826972	28495	0.0617577	T	C	syn
B.1/A	SRR11826983	25330	0.0582011	T	A	non-syn
B.1/A	SRR11826983	25333	0.0316816	T	A	non-syn
B.1/A	SRR11826983	25336	0.0326895	A	G	syn
B.1/A	SRR11827005	11085	0.0617978	A	T	non-syn
B.1/A	SRR11827005	25330	0.0647694	T	A	non-syn
B.1/A	SRR11827005	25333	0.0381471	T	A	non-syn
B.1/A	SRR11827005	25336	0.0358598	A	G	syn
B.1/A	SRR11827016	1001	0.0910704	G	A	non-syn
B.1/A	SRR11827016	4592	0.284296	G	A	non-syn
B.1/A	SRR11827016	5229	0.297086	A	T	non-syn
B.1/A	SRR11827016	8668	0.0390927	C	T	syn
B.1/A	SRR11827016	11071	0.0234645	G	C	non-syn
B.1/A	SRR11827016	11085	0.0500417	A	T	non-syn
B.1/A	SRR11827016	19444	0.0797238	A	G	non-syn
B.1/A	SRR11827016	20452	0.0552908	T	G	non-syn
B.1/A	SRR11827016	25327	0.0281955	A	T	non-syn
B.1/A	SRR11827016	25330	0.0853778	T	A	non-syn
B.1/A	SRR11827016	25333	0.0522648	T	A	non-syn
B.1/A	SRR11827016	25336	0.0489671	A	G	syn
B.1/A	SRR11827016	26270	0.132885	C	T	non-syn
B.1/A	SRR11827016	29541	0.226027	C	T	non-coding
B.1/A	SRR11827016	29659	0.109005	C	T	syn
B.1/A	SRR15514198	686	0.0286885	A	G	non-syn
B.1/A	SRR15514198	688	0.0262726	G	C	non-syn
B.1/A	SRR15514198	3357	0.0240803	A	C	non-syn
B.1/A	SRR15514198	3359	0.0256748	T	C	syn
B.1/A	SRR15514198	3684	0.0224972	A	T	non-syn
B.1/A	SRR15514198	3685	0.0296177	G	A	syn
B.1/A	SRR15514198	3686	0.0367965	C	A	non-syn
B.1/A	SRR15514198	3815	0.0642235	G	A	non-syn
B.1/A	SRR15514198	3840	0.0396127	A	G	non-syn
B.1/A	SRR15514198	3841	0.0940242	A	C	non-syn
B.1/A	SRR15514198	3842	0.0928305	A	T	non-syn
B.1/A	SRR15514198	3844	0.102941	G	T	non-syn
B.1/A	SRR15514198	4158	0.0662629	C	T	non-syn
B.1/A	SRR15514198	4354	0.0308019	G	A	syn
B.1/A	SRR15514198	4356	0.0223642	A	T	non-syn
B.1/A	SRR15514198	4357	0.034188	G	T	non-syn
B.1/A	SRR15514198	4358	0.074141	C	T	non-syn
B.1/A	SRR15514198	5802	0.0623123	A	G	non-syn
B.1/A	SRR15514198	6117	0.024237	C	T	non-syn
B.1/A	SRR15514198	6310	0.0294586	C	A	non-syn
B.1/A	SRR15514198	6577	0.0225641	T	C	syn
B.1/A	SRR15514198	6629	0.0203704	C	T	non-syn
B.1/A	SRR15514198	8683	0.0449236	C	T	syn
B.1/A	SRR15514198	10759	0.11257	G	A	non-syn
B.1/A	SRR15514198	17233	0.0412088	A	G	non-syn
B.1/A	SRR15514198	17419	0.02	C	T	non-syn
B.1/A	SRR15514198	17840	0.0813492	C	T	non-syn
B.1/A	SRR15514198	17967	0.0642458	T	C	syn
B.1/A	SRR15514198	18123	0.0216963	T	G	non-syn
B.1/A	SRR15514198	19060	0.0241287	G	A	non-syn
B.1/A	SRR15514198	19227	0.0260586	C	T	syn
B.1/A	SRR15514198	19557	0.0231884	T	C	syn
B.1/A	SRR15514198	19784	0.0243056	T	C	non-syn
B.1/A	SRR15514198	20151	0.0282686	T	A	non-syn
B.1/A	SRR15514198	20216	0.0338983	A	C	non-syn
B.1/A	SRR15514198	20406	0.02	T	C	syn
B.1/A	SRR15514198	24748	0.0213333	C	T	syn
B.1/A	SRR15514198	25312	0.023166	T	A	non-syn
B.1/A	SRR15514198	25322	0.0272109	T	A	non-syn
B.1/A	SRR15514198	25327	0.0311111	A	T	non-syn
B.1/A	SRR15514198	25330	0.181818	T	A	non-syn
B.1/A	SRR15514198	25333	0.114094	T	A	non-syn
B.1/A	SRR15514198	25336	0.0830189	A	G	syn
B.1/A	SRR15514198	25757	0.0363636	G	T	non-syn
B.1/A	SRR15514198	26732	0.0529801	T	C	syn
B.1/A	SRR15514198	26892	0.0225989	C	T	non-syn
B.1/A	SRR15514198	26902	0.021164	C	T	non-syn
B.1/A	SRR15514198	27767	0.0211268	T	C	syn
B.1/A	SRR15514198	28027	0.0306748	G	A	non-syn
B.1/A	SRR15514198	28240	0.25	T	C	non-syn
B.1/A	SRR15514198	28242	0.327945	C	G	non-syn
B.1/A	SRR15514198	28245	0.297917	G	T	non-syn
B.1/A	SRR15514198	28251	0.0779896	T	G	non-syn
B.1/A	SRR15514198	28253	0.146127	C	T	syn
B.1/A	SRR15514198	29311	0.148718	C	G	non-syn
B.1/A	SRR15514198	29313	0.0829016	A	G	non-syn
B.1/A	SRR15514198	29315	0.100529	G	A	non-syn
B.1/A	SRR15514198	29316	0.0374332	A	T	non-syn
B.1/A	SRR15514198	29317	0.159341	T	A	non-syn
B.1/A	SRR15514198	29318	0.0338983	C	G	non-syn
B.1/A	SRR15514198	29319	0.0479452	A	T	non-syn
B.1/A	SRR15514198	29320	0.0479452	A	T	non-syn
B.1/A	SRR15514198	29322	0.05	T	G	non-syn
B.1/A	SRR15514198	29323	0.0289855	C	A	syn
B.1/A	SRR15514209	51	0.035545	T	G	non-coding
B.1/A	SRR15514209	3767	0.0243278	A	T	non-syn
B.1/A	SRR15514209	25312	0.0295082	T	A	non-syn
B.1/A	SRR15514209	25322	0.0295567	T	A	non-syn
B.1/A	SRR15514209	25327	0.0217654	A	T	non-syn
B.1/A	SRR15514209	25330	0.160207	T	A	non-syn
B.1/A	SRR15514209	25333	0.132544	T	A	non-syn
B.1/A	SRR15514209	25336	0.0595745	A	G	syn
B.1/A	SRR15514245	4534	0.0355072	C	T	syn
B.1/A	SRR15514245	4536	0.0213549	T	A	non-syn
B.1/A	SRR15514245	6678	0.0261493	T	G	non-syn
B.1/A	SRR15514245	6680	0.0338363	G	T	non-syn
B.1/A	SRR15514245	6681	0.0339605	C	T	non-syn
B.1/A	SRR15514245	6683	0.0359745	A	T	non-syn
B.1/A	SRR15514245	8768	0.022182	G	A	non-syn
B.1/A	SRR15514245	10941	0.0209514	T	G	non-syn
B.1/A	SRR15514245	10943	0.0359961	G	C	non-syn
B.1/A	SRR15514245	10945	0.0366032	T	A	syn
B.1/A	SRR15514245	13309	0.0643392	G	A	syn
B.1/A	SRR15514245	13312	0.0661402	T	C	syn
B.1/A	SRR15514245	13313	0.0666023	G	A	non-syn
B.1/A	SRR15514245	13314	0.0657705	T	C	non-syn
B.1/A	SRR15514245	13543	0.0888889	T	G	non-syn
B.1/A	SRR15514245	13544	0.0891247	T	C	non-syn
B.1/A	SRR15514245	13550	0.0976769	T	C	non-syn
B.1/A	SRR15514245	13552	0.0326248	T	G	non-syn
B.1/A	SRR15514245	13553	0.0917659	A	G	non-syn
B.1/A	SRR15514245	13816	0.0548105	G	T	non-syn
B.1/A	SRR15514245	13822	0.0334635	G	A	non-syn
B.1/A	SRR15514245	13823	0.0354178	T	A	non-syn
B.1/A	SRR15514245	25269	0.0569044	G	T	non-syn
B.1/A	SRR15514245	25327	0.0215827	A	T	non-syn
B.1/A	SRR15514245	25330	0.0772856	T	A	non-syn
B.1/A	SRR15514245	25333	0.0558464	T	A	non-syn
B.1/A	SRR15514245	25336	0.0520095	A	G	syn
B.1/A	SRR15514245	25675	0.0368381	T	A	non-syn
B.1/A	SRR15514245	25676	0.0305344	T	A	non-syn
B.1/A	SRR15514245	25677	0.0313695	G	C	non-syn
B.1/A	SRR15514245	25679	0.0391705	T	A	non-syn
B.1/A	SRR15514245	28250	0.0300885	T	G	non-syn
B.1/A	SRR15514245	29163	0.0336134	A	C	non-syn
B.1/A	SRR15514245	29166	0.0478668	A	T	non-syn
B.1/A	SRR15514245	29167	0.0510806	C	T	syn
B.1/A	SRR15514245	29168	0.0575472	A	T	non-syn
B.1/A	SRR15514245	29170	0.0741758	A	G	syn
B.1/A	SRR15514245	29172	0.0581717	A	C	non-syn
B.1/A	SRR15514245	29181	0.0248889	A	T	non-syn
B.1/A	SRR15514262	4258	0.0206689	T	A	syn
B.1/A	SRR15514262	4259	0.0225734	C	A	non-syn
B.1/A	SRR15514262	4261	0.0219282	G	C	non-syn
B.1/A	SRR15514262	4262	0.0207348	G	T	non-syn
B.1/A	SRR15514262	4264	0.0259923	T	C	syn
B.1/A	SRR15514262	5743	0.0627615	G	C	non-syn
B.1/A	SRR15514262	5744	0.060166	T	C	non-syn
B.1/A	SRR15514262	19133	0.0384117	A	G	non-syn
B.1/A	SRR15514262	25312	0.0228202	T	A	non-syn
B.1/A	SRR15514262	25322	0.023622	T	A	non-syn
B.1/A	SRR15514262	25330	0.124851	T	A	non-syn
B.1/A	SRR15514262	25333	0.0867857	T	A	non-syn
B.1/A	SRR15514262	25336	0.0654116	A	G	syn
B.1/A	SRR15514262	28180	0.0253165	G	T	non-syn
B.1/A	SRR15514262	28181	0.0246914	T	C	syn
B.1/A	SRR15514262	28184	0.0223881	T	A	non-syn
B.1/A	SRR15514262	28188	0.0230769	G	T	non-syn
B.1/A	SRR15514267	76	0.0212766	T	A	non-coding
B.1/A	SRR15514267	2509	0.0206976	C	G	syn
B.1/A	SRR15514267	3496	0.161954	G	A	syn
B.1/A	SRR15514267	11085	0.066838	A	T	non-syn
B.1/A	SRR15514267	12669	0.0236318	C	T	non-syn
B.1/A	SRR15514267	12672	0.0283951	C	T	non-syn
B.1/A	SRR15514267	15444	0.141359	G	T	non-syn
B.1/A	SRR15514267	25312	0.0212089	T	C	syn
B.1/A	SRR15514267	25327	0.0250855	A	T	non-syn
B.1/A	SRR15514267	25330	0.08753	T	A	non-syn
B.1/A	SRR15514267	25333	0.0561674	T	A	non-syn
B.1/A	SRR15514267	25336	0.0540806	A	G	syn
B.1/A	SRR15514267	25685	0.0258303	C	A	non-syn
B.1/A	SRR15514267	25686	0.0262172	T	G	syn
B.1/A	SRR15514267	26464	0.0262069	C	G	non-syn
B.1/A	SRR15514267	26466	0.0203252	G	A	syn
B.1/A	SRR15514267	26560	0.0470297	T	C	non-syn
B.1/A	SRR15514267	26696	0.021254	G	A	non-syn
B.1/A	SRR15514267	27879	0.0259481	C	A	non-syn
B.1/A	SRR15514267	27880	0.0331384	A	G	non-syn
B.1/A	SRR15514267	27881	0.0270951	C	A	non-syn
B.1/A	SRR15514267	27882	0.0319149	G	T	non-syn
B.1/A	SRR15514267	27896	0.0259155	G	A	non-syn
B.1/A	SRR15514267	28242	0.0245283	G	C	non-syn
B.1/A	SRR15514267	28245	0.0284091	T	G	non-syn
B.1/A	SRR15514267	29166	0.0228091	A	T	non-syn
B.1/A	SRR15514267	29168	0.0226501	A	T	non-syn
B.1/A	SRR15514267	29170	0.030837	A	G	syn
B.1/A	SRR15514267	29172	0.0293785	A	T	non-syn
B.1/A	SRR16287043	18	0.28777	T	G	non-coding
B.1/A	SRR16287043	19	0.264901	C	G	non-coding
B.1/A	SRR16287043	20	0.253165	C	G	non-coding
B.1/A	SRR16287043	21	0.253165	C	A	non-coding
B.1/A	SRR16287043	260	0.0311299	G	C	non-coding
B.1/A	SRR16287043	261	0.0336964	G	C	non-coding
B.1/A	SRR16287043	458	0.0325543	G	C	non-syn
B.1/A	SRR16287043	459	0.0331665	A	T	non-syn
B.1/A	SRR16287043	519	0.0209524	T	A	non-syn
B.1/A	SRR16287043	520	0.0203013	G	A	non-syn
B.1/A	SRR16287043	993	0.0248612	A	C	non-syn
B.1/A	SRR16287043	1624	0.0277368	A	T	syn
B.1/A	SRR16287043	1631	0.038279	A	C	non-syn
B.1/A	SRR16287043	1639	0.0310791	A	G	syn
B.1/A	SRR16287043	1733	0.0376884	A	G	non-syn
B.1/A	SRR16287043	1735	0.0522708	T	A	syn
B.1/A	SRR16287043	1737	0.051083	T	A	non-syn
B.1/A	SRR16287043	1738	0.0494483	G	A	syn
B.1/A	SRR16287043	1950	0.0200308	T	C	non-syn
B.1/A	SRR16287043	2015	0.0554871	A	G	non-syn
B.1/A	SRR16287043	2019	0.0400481	T	A	non-syn
B.1/A	SRR16287043	2020	0.0379845	G	A	non-syn
B.1/A	SRR16287043	2072	0.0307513	G	A	non-syn
B.1/A	SRR16287043	2073	0.0227719	G	C	non-syn
B.1/A	SRR16287043	2075	0.0281577	G	A	non-syn
B.1/A	SRR16287043	2078	0.0274941	G	A	non-syn
B.1/A	SRR16287043	2179	0.177449	T	G	syn
B.1/A	SRR16287043	2180	0.224919	G	T	non-syn
B.1/A	SRR16287043	2182	0.177843	A	T	syn
B.1/A	SRR16287043	2189	0.028805	C	T	non-syn
B.1/A	SRR16287043	2372	0.0221465	T	A	non-syn
B.1/A	SRR16287043	2373	0.0221938	T	A	non-syn
B.1/A	SRR16287043	2374	0.0253058	G	A	syn
B.1/A	SRR16287043	2604	0.0237955	G	T	non-syn
B.1/A	SRR16287043	2605	0.0235225	T	A	syn
B.1/A	SRR16287043	2607	0.0779327	C	A	non-syn
B.1/A	SRR16287043	2667	0.0212572	C	T	non-syn
B.1/A	SRR16287043	2669	0.0224541	C	T	non-syn
B.1/A	SRR16287043	2952	0.036045	A	G	non-syn
B.1/A	SRR16287043	2956	0.0333844	A	T	non-syn
B.1/A	SRR16287043	2957	0.0335956	G	T	non-syn
B.1/A	SRR16287043	3005	0.0235327	T	C	non-syn
B.1/A	SRR16287043	3007	0.0242649	T	C	syn
B.1/A	SRR16287043	3012	0.0229185	T	C	non-syn
B.1/A	SRR16287043	3013	0.0261582	G	T	non-syn
B.1/A	SRR16287043	3014	0.0262409	G	T	non-syn
B.1/A	SRR16287043	3057	0.0221391	A	T	non-syn
B.1/A	SRR16287043	3067	0.0447805	T	C	syn
B.1/A	SRR16287043	3068	0.0476044	G	A	non-syn
B.1/A	SRR16287043	3078	0.0276098	A	C	non-syn
B.1/A	SRR16287043	3188	0.137465	C	G	non-syn
B.1/A	SRR16287043	3189	0.141222	A	C	non-syn
B.1/A	SRR16287043	3190	0.0223572	A	G	syn
B.1/A	SRR16287043	3192	0.135258	A	C	non-syn
B.1/A	SRR16287043	3317	0.0220633	C	A	non-syn
B.1/A	SRR16287043	3320	0.0235891	G	A	non-syn
B.1/A	SRR16287043	3326	0.030894	C	T	non-syn
B.1/A	SRR16287043	3327	0.0328052	A	C	non-syn
B.1/A	SRR16287043	3328	0.0322011	G	A	syn
B.1/A	SRR16287043	3329	0.0339397	A	T	non-syn
B.1/A	SRR16287043	3337	0.0258253	A	G	syn
B.1/A	SRR16287043	3500	0.0316854	A	C	non-syn
B.1/A	SRR16287043	3896	0.0250069	G	T	non-syn
B.1/A	SRR16287043	3897	0.0258526	T	C	non-syn
B.1/A	SRR16287043	3899	0.0260149	A	C	non-syn
B.1/A	SRR16287043	3917	0.0338886	A	G	non-syn
B.1/A	SRR16287043	3920	0.0339479	A	T	non-syn
B.1/A	SRR16287043	3921	0.0348494	A	T	non-syn
B.1/A	SRR16287043	3924	0.0370958	C	T	non-syn
B.1/A	SRR16287043	4019	0.0383366	A	G	non-syn
B.1/A	SRR16287043	4021	0.0498705	C	G	non-syn
B.1/A	SRR16287043	4233	0.0249037	A	C	non-syn
B.1/A	SRR16287043	4235	0.0243413	A	T	non-syn
B.1/A	SRR16287043	4236	0.0251389	A	T	non-syn
B.1/A	SRR16287043	4239	0.0237536	A	G	non-syn
B.1/A	SRR16287043	4465	0.0234272	A	C	syn
B.1/A	SRR16287043	4504	0.0455439	G	T	non-syn
B.1/A	SRR16287043	4505	0.0456954	G	C	non-syn
B.1/A	SRR16287043	4548	0.0202355	A	T	non-syn
B.1/A	SRR16287043	4564	0.0265279	A	C	syn
B.1/A	SRR16287043	4565	0.0247727	C	A	non-syn
B.1/A	SRR16287043	4567	0.0292899	T	A	syn
B.1/A	SRR16287043	4574	0.0216822	A	C	non-syn
B.1/A	SRR16287043	4585	0.0337412	T	G	non-syn
B.1/A	SRR16287043	4636	0.0218341	A	T	non-syn
B.1/A	SRR16287043	4637	0.0210348	A	C	non-syn
B.1/A	SRR16287043	4642	0.0356405	G	A	syn
B.1/A	SRR16287043	4964	0.0329619	A	T	non-syn
B.1/A	SRR16287043	5433	0.0324925	G	C	non-syn
B.1/A	SRR16287043	5434	0.0323555	T	C	syn
B.1/A	SRR16287043	5435	0.0509787	G	A	non-syn
B.1/A	SRR16287043	5438	0.0548685	T	A	non-syn
B.1/A	SRR16287043	5441	0.0557992	G	A	non-syn
B.1/A	SRR16287043	5484	0.0210871	A	G	non-syn
B.1/A	SRR16287043	5492	0.0241324	T	A	non-syn
B.1/A	SRR16287043	5493	0.0245526	C	A	non-syn
B.1/A	SRR16287043	5494	0.0241586	T	G	syn
B.1/A	SRR16287043	5765	0.262948	G	A	non-syn
B.1/A	SRR16287043	5766	0.254317	G	C	non-syn
B.1/A	SRR16287043	5828	0.0436594	A	G	non-syn
B.1/A	SRR16287043	5829	0.0444783	A	T	non-syn
B.1/A	SRR16287043	5830	0.0427659	G	T	non-syn
B.1/A	SRR16287043	5833	0.0654022	C	T	syn
B.1/A	SRR16287043	5835	0.066432	C	T	non-syn
B.1/A	SRR16287043	6206	0.0370252	A	T	non-syn
B.1/A	SRR16287043	6207	0.0260671	A	C	non-syn
B.1/A	SRR16287043	6211	0.0314465	A	G	syn
B.1/A	SRR16287043	6213	0.0306822	C	G	non-syn
B.1/A	SRR16287043	6214	0.0322292	T	A	syn
B.1/A	SRR16287043	6218	0.0404274	T	A	non-syn
B.1/A	SRR16287043	6222	0.0278436	T	A	non-syn
B.1/A	SRR16287043	6225	0.025729	A	T	non-syn
B.1/A	SRR16287043	6227	0.0225214	A	T	non-syn
B.1/A	SRR16287043	6483	0.036387	G	T	non-syn
B.1/A	SRR16287043	6484	0.0372144	A	T	syn
B.1/A	SRR16287043	6485	0.0361779	G	T	non-syn
B.1/A	SRR16287043	6492	0.0377799	T	C	non-syn
B.1/A	SRR16287043	6604	0.029656	A	G	syn
B.1/A	SRR16287043	6969	0.021316	T	A	non-syn
B.1/A	SRR16287043	7138	0.0326409	T	C	syn
B.1/A	SRR16287043	7139	0.0334833	C	A	non-syn
B.1/A	SRR16287043	7140	0.0346791	T	A	non-syn
B.1/A	SRR16287043	7453	0.0267357	T	A	non-syn
B.1/A	SRR16287043	7457	0.0218245	G	A	non-syn
B.1/A	SRR16287043	7459	0.0265564	G	A	syn
B.1/A	SRR16287043	7507	0.0372263	A	C	non-syn
B.1/A	SRR16287043	7713	0.0231323	C	G	non-syn
B.1/A	SRR16287043	7881	0.0228041	A	G	non-syn
B.1/A	SRR16287043	8075	0.0263158	G	T	non-syn
B.1/A	SRR16287043	8130	0.02662	A	C	non-syn
B.1/A	SRR16287043	8446	0.050509	A	T	non-syn
B.1/A	SRR16287043	8448	0.0655456	A	T	non-syn
B.1/A	SRR16287043	8449	0.0703333	A	T	non-syn
B.1/A	SRR16287043	8450	0.0623974	A	T	non-syn
B.1/A	SRR16287043	8451	0.0653808	T	A	non-syn
B.1/A	SRR16287043	8505	0.0209981	C	A	non-syn
B.1/A	SRR16287043	8506	0.0206803	T	A	syn
B.1/A	SRR16287043	8509	0.0248179	A	G	syn
B.1/A	SRR16287043	8510	0.0220965	C	T	non-syn
B.1/A	SRR16287043	8516	0.0233252	G	A	non-syn
B.1/A	SRR16287043	8972	0.0229843	A	C	non-syn
B.1/A	SRR16287043	9232	0.0322465	T	G	non-syn
B.1/A	SRR16287043	9233	0.0322465	G	T	non-syn
B.1/A	SRR16287043	9384	0.0279543	C	G	non-syn
B.1/A	SRR16287043	9386	0.0283538	T	G	non-syn
B.1/A	SRR16287043	9388	0.0258887	G	A	syn
B.1/A	SRR16287043	9389	0.0257967	G	A	non-syn
B.1/A	SRR16287043	9660	0.0800589	T	A	non-syn
B.1/A	SRR16287043	9661	0.0856865	C	A	non-syn
B.1/A	SRR16287043	9706	0.0312757	T	G	non-syn
B.1/A	SRR16287043	9707	0.0375413	A	T	non-syn
B.1/A	SRR16287043	9709	0.0390365	T	A	syn
B.1/A	SRR16287043	9714	0.0316991	C	G	non-syn
B.1/A	SRR16287043	9762	0.0200685	T	G	non-syn
B.1/A	SRR16287043	9764	0.0218146	T	A	non-syn
B.1/A	SRR16287043	9765	0.0205823	T	C	non-syn
B.1/A	SRR16287043	9769	0.0211538	T	A	non-syn
B.1/A	SRR16287043	9820	0.043279	A	T	non-syn
B.1/A	SRR16287043	9821	0.0698035	A	T	non-syn
B.1/A	SRR16287043	9875	0.042028	T	C	non-syn
B.1/A	SRR16287043	9876	0.0408033	A	T	non-syn
B.1/A	SRR16287043	9877	0.0240659	T	C	syn
B.1/A	SRR16287043	9887	0.121724	T	A	non-syn
B.1/A	SRR16287043	9888	0.0336485	T	C	non-syn
B.1/A	SRR16287043	9891	0.160275	C	T	non-syn
B.1/A	SRR16287043	10275	0.0231494	A	T	non-syn
B.1/A	SRR16287043	10277	0.0231199	C	A	non-syn
B.1/A	SRR16287043	10279	0.0230947	C	T	syn
B.1/A	SRR16287043	10435	0.0439361	A	T	non-syn
B.1/A	SRR16287043	10481	0.0419901	G	A	non-syn
B.1/A	SRR16287043	10866	0.0218723	T	A	non-syn
B.1/A	SRR16287043	10880	0.0204167	A	C	non-syn
B.1/A	SRR16287043	11464	0.0484706	G	A	non-syn
B.1/A	SRR16287043	11466	0.0261628	G	A	non-syn
B.1/A	SRR16287043	11467	0.0262136	G	A	non-syn
B.1/A	SRR16287043	11468	0.0254357	G	A	non-syn
B.1/A	SRR16287043	11498	0.0308026	T	A	non-syn
B.1/A	SRR16287043	11500	0.0309233	A	C	syn
B.1/A	SRR16287043	11501	0.0306253	G	T	non-syn
B.1/A	SRR16287043	11503	0.0320457	T	A	syn
B.1/A	SRR16287043	11603	0.0221305	A	T	non-syn
B.1/A	SRR16287043	11605	0.0214341	G	A	non-syn
B.1/A	SRR16287043	11607	0.0240137	T	C	non-syn
B.1/A	SRR16287043	11970	0.0296256	A	G	non-syn
B.1/A	SRR16287043	11971	0.0426925	A	T	non-syn
B.1/A	SRR16287043	11972	0.031324	G	A	non-syn
B.1/A	SRR16287043	11974	0.033006	T	G	non-syn
B.1/A	SRR16287043	12413	0.143685	A	C	non-syn
B.1/A	SRR16287043	12447	0.0319194	T	C	non-syn
B.1/A	SRR16287043	12450	0.032	T	C	non-syn
B.1/A	SRR16287043	12452	0.0325352	C	T	non-syn
B.1/A	SRR16287043	12518	0.0284125	G	T	non-syn
B.1/A	SRR16287043	12927	0.0232657	A	C	non-syn
B.1/A	SRR16287043	13102	0.0446864	T	A	syn
B.1/A	SRR16287043	13103	0.0385113	T	C	non-syn
B.1/A	SRR16287043	13105	0.0382268	C	G	non-syn
B.1/A	SRR16287043	13112	0.022815	T	A	non-syn
B.1/A	SRR16287043	13686	0.142	T	A	non-syn
B.1/A	SRR16287043	13687	0.1712	G	T	non-syn
B.1/A	SRR16287043	13693	0.0584297	A	T	non-syn
B.1/A	SRR16287043	13791	0.0207353	A	C	non-syn
B.1/A	SRR16287043	13852	0.0236075	A	C	non-syn
B.1/A	SRR16287043	14111	0.0398539	A	C	non-syn
B.1/A	SRR16287043	14222	0.0815856	T	G	non-syn
B.1/A	SRR16287043	14223	0.0804621	A	C	non-syn
B.1/A	SRR16287043	14225	0.0738625	C	T	non-syn
B.1/A	SRR16287043	14243	0.028496	G	C	non-syn
B.1/A	SRR16287043	14244	0.0274619	G	A	non-syn
B.1/A	SRR16287043	14252	0.0294957	T	C	non-syn
B.1/A	SRR16287043	14255	0.0504791	A	G	non-syn
B.1/A	SRR16287043	14258	0.0289923	A	G	non-syn
B.1/A	SRR16287043	14335	0.0437923	G	T	non-syn
B.1/A	SRR16287043	14340	0.0223611	C	A	non-syn
B.1/A	SRR16287043	14344	0.0227328	T	C	syn
B.1/A	SRR16287043	14424	0.0209048	A	T	syn
B.1/A	SRR16287043	14427	0.0529879	A	G	syn
B.1/A	SRR16287043	14428	0.0507203	G	T	non-syn
B.1/A	SRR16287043	14429	0.0733129	T	A	non-syn
B.1/A	SRR16287043	14432	0.0236265	G	A	non-syn
B.1/A	SRR16287043	14433	0.0261972	A	T	non-syn
B.1/A	SRR16287043	14714	0.0533252	C	T	non-syn
B.1/A	SRR16287043	14715	0.0502742	T	A	syn
B.1/A	SRR16287043	14913	0.0202184	C	T	syn
B.1/A	SRR16287043	14914	0.0204573	C	A	non-syn
B.1/A	SRR16287043	15063	0.058129	A	T	non-syn
B.1/A	SRR16287043	15071	0.0572536	T	A	non-syn
B.1/A	SRR16287043	15298	0.0241779	C	T	non-syn
B.1/A	SRR16287043	15881	0.0230292	C	T	non-syn
B.1/A	SRR16287043	15992	0.0751477	A	C	non-syn
B.1/A	SRR16287043	15993	0.0605447	T	C	syn
B.1/A	SRR16287043	16355	0.0519564	A	G	non-syn
B.1/A	SRR16287043	16357	0.0591352	T	A	non-syn
B.1/A	SRR16287043	16359	0.0597862	A	G	syn
B.1/A	SRR16287043	16497	0.021336	A	G	syn
B.1/A	SRR16287043	16499	0.0447798	A	T	non-syn
B.1/A	SRR16287043	16500	0.020889	A	G	syn
B.1/A	SRR16287043	16501	0.024878	G	A	non-syn
B.1/A	SRR16287043	16503	0.0392562	T	G	syn
B.1/A	SRR16287043	16504	0.0391886	T	G	non-syn
B.1/A	SRR16287043	16505	0.0391705	T	G	non-syn
B.1/A	SRR16287043	16521	0.0216509	T	A	non-syn
B.1/A	SRR16287043	16524	0.0215585	A	T	syn
B.1/A	SRR16287043	16859	0.100132	C	G	non-syn
B.1/A	SRR16287043	16861	0.101596	G	C	non-syn
B.1/A	SRR16287043	16863	0.0956674	T	G	syn
B.1/A	SRR16287043	17178	0.0493305	T	G	syn
B.1/A	SRR16287043	17179	0.048992	G	T	non-syn
B.1/A	SRR16287043	17182	0.0497994	G	A	non-syn
B.1/A	SRR16287043	17190	0.0353027	T	C	syn
B.1/A	SRR16287043	17194	0.0248494	A	C	non-syn
B.1/A	SRR16287043	17219	0.0364554	A	C	non-syn
B.1/A	SRR16287043	17220	0.031028	T	A	non-syn
B.1/A	SRR16287043	17223	0.0291446	A	G	syn
B.1/A	SRR16287043	17224	0.0333207	T	G	non-syn
B.1/A	SRR16287043	17233	0.0219077	A	G	non-syn
B.1/A	SRR16287043	17277	0.0354499	A	G	syn
B.1/A	SRR16287043	17280	0.036049	G	A	syn
B.1/A	SRR16287043	17286	0.0327929	A	T	syn
B.1/A	SRR16287043	17514	0.026117	T	C	syn
B.1/A	SRR16287043	17561	0.0335217	G	T	non-syn
B.1/A	SRR16287043	17697	0.0212075	A	G	syn
B.1/A	SRR16287043	17698	0.0202194	A	T	non-syn
B.1/A	SRR16287043	18147	0.0208055	A	G	syn
B.1/A	SRR16287043	18330	0.0202449	T	A	syn
B.1/A	SRR16287043	18332	0.0203828	G	C	non-syn
B.1/A	SRR16287043	18334	0.0205875	G	T	non-syn
B.1/A	SRR16287043	18412	0.0214876	G	A	non-syn
B.1/A	SRR16287043	18416	0.037927	A	T	non-syn
B.1/A	SRR16287043	18770	0.103791	T	C	non-syn
B.1/A	SRR16287043	18835	0.0367925	A	G	non-syn
B.1/A	SRR16287043	18836	0.041464	A	T	non-syn
B.1/A	SRR16287043	18841	0.0402734	C	T	non-syn
B.1/A	SRR16287043	18842	0.0464596	A	T	non-syn
B.1/A	SRR16287043	19543	0.022082	A	G	non-syn
B.1/A	SRR16287043	19623	0.0586222	T	G	non-syn
B.1/A	SRR16287043	19627	0.0595349	G	T	non-syn
B.1/A	SRR16287043	19645	0.0213229	G	T	non-syn
B.1/A	SRR16287043	19812	0.0261289	A	C	non-syn
B.1/A	SRR16287043	19898	0.0207125	C	G	non-syn
B.1/A	SRR16287043	19899	0.0224128	A	T	syn
B.1/A	SRR16287043	19944	0.076504	C	G	syn
B.1/A	SRR16287043	19947	0.0846898	G	C	non-syn
B.1/A	SRR16287043	20079	0.0562762	A	T	syn
B.1/A	SRR16287043	20190	0.0372873	T	A	syn
B.1/A	SRR16287043	20191	0.0377885	G	T	non-syn
B.1/A	SRR16287043	20192	0.0373078	A	C	non-syn
B.1/A	SRR16287043	20375	0.0975478	T	C	non-syn
B.1/A	SRR16287043	20377	0.0929418	G	T	non-syn
B.1/A	SRR16287043	21045	0.0594027	T	C	syn
B.1/A	SRR16287043	21046	0.056869	G	T	non-syn
B.1/A	SRR16287043	21047	0.0568401	A	G	non-syn
B.1/A	SRR16287043	21055	0.0429733	G	A	non-syn
B.1/A	SRR16287043	21235	0.0212957	T	G	non-syn
B.1/A	SRR16287043	21240	0.0220536	T	C	syn
B.1/A	SRR16287043	21243	0.0245965	T	A	syn
B.1/A	SRR16287043	21474	0.023104	A	G	syn
B.1/A	SRR16287043	21475	0.0238334	T	A	non-syn
B.1/A	SRR16287043	21482	0.0457034	T	C	non-syn
B.1/A	SRR16287043	21484	0.0553456	A	T	non-syn
B.1/A	SRR16287043	21485	0.0470718	G	T	non-syn
B.1/A	SRR16287043	21812	0.0295652	C	T	syn
B.1/A	SRR16287043	21910	0.0683955	C	G	syn
B.1/A	SRR16287043	21912	0.0753194	T	C	non-syn
B.1/A	SRR16287043	21913	0.0766902	A	T	syn
B.1/A	SRR16287043	21949	0.144188	A	C	non-syn
B.1/A	SRR16287043	22175	0.0663692	T	C	non-syn
B.1/A	SRR16287043	22176	0.0692441	C	T	non-syn
B.1/A	SRR16287043	22180	0.0746518	G	A	syn
B.1/A	SRR16287043	22204	0.0921636	T	C	syn
B.1/A	SRR16287043	22205	0.09545	G	A	non-syn
B.1/A	SRR16287043	22207	0.0965966	T	A	non-syn
B.1/A	SRR16287043	22208	0.0881935	C	T	non-syn
B.1/A	SRR16287043	22214	0.0522545	C	A	non-syn
B.1/A	SRR16287043	22216	0.020976	G	A	syn
B.1/A	SRR16287043	22218	0.0208777	G	A	non-syn
B.1/A	SRR16287043	22255	0.0212202	A	G	non-syn
B.1/A	SRR16287043	22304	0.0315534	T	A	non-syn
B.1/A	SRR16287043	22311	0.0275301	C	A	non-syn
B.1/A	SRR16287043	22312	0.0630665	T	A	syn
B.1/A	SRR16287043	22316	0.0657122	G	A	non-syn
B.1/A	SRR16287043	22661	0.0589912	G	T	non-syn
B.1/A	SRR16287043	22752	0.0221221	C	G	non-syn
B.1/A	SRR16287043	23076	0.0954367	A	G	non-syn
B.1/A	SRR16287043	23077	0.0973665	C	G	non-syn
B.1/A	SRR16287043	23078	0.0925926	C	A	non-syn
B.1/A	SRR16287043	23519	0.0313037	G	T	non-syn
B.1/A	SRR16287043	23524	0.0229481	A	G	syn
B.1/A	SRR16287043	23525	0.023248	C	T	non-syn
B.1/A	SRR16287043	23526	0.0236234	A	C	non-syn
B.1/A	SRR16287043	23652	0.106012	T	C	non-syn
B.1/A	SRR16287043	23894	0.0295294	A	T	non-syn
B.1/A	SRR16287043	23895	0.0221583	C	T	non-syn
B.1/A	SRR16287043	23897	0.0222994	C	T	non-syn
B.1/A	SRR16287043	23898	0.02331	A	T	non-syn
B.1/A	SRR16287043	23899	0.0230088	A	G	syn
B.1/A	SRR16287043	23901	0.0228554	A	G	non-syn
B.1/A	SRR16287043	23902	0.0238806	A	T	non-syn
B.1/A	SRR16287043	24161	0.0404006	G	A	non-syn
B.1/A	SRR16287043	24166	0.0495868	A	G	syn
B.1/A	SRR16287043	24333	0.0202554	C	G	non-syn
B.1/A	SRR16287043	24337	0.0200178	C	T	syn
B.1/A	SRR16287043	24465	0.0425423	C	G	non-syn
B.1/A	SRR16287043	24466	0.0362667	C	T	syn
B.1/A	SRR16287043	24467	0.0351967	A	G	non-syn
B.1/A	SRR16287043	24592	0.0604414	A	C	non-syn
B.1/A	SRR16287043	24594	0.0745072	A	T	non-syn
B.1/A	SRR16287043	24597	0.0751754	T	C	non-syn
B.1/A	SRR16287043	24779	0.0362357	A	G	non-syn
B.1/A	SRR16287043	24782	0.0406184	A	G	non-syn
B.1/A	SRR16287043	24786	0.0528381	T	A	non-syn
B.1/A	SRR16287043	24872	0.0355357	G	C	non-syn
B.1/A	SRR16287043	25587	0.0207361	C	G	syn
B.1/A	SRR16287043	25611	0.0236872	C	T	syn
B.1/A	SRR16287043	25613	0.0225501	C	T	non-syn
B.1/A	SRR16287043	25614	0.0228986	C	T	syn
B.1/A	SRR16287043	25615	0.0226457	A	G	non-syn
B.1/A	SRR16287043	26007	0.116492	T	G	non-syn
B.1/A	SRR16287043	26009	0.115734	A	C	non-syn
B.1/A	SRR16287043	26010	0.120154	C	T	syn
B.1/A	SRR16287043	26013	0.122722	C	T	syn
B.1/A	SRR16287043	26017	0.121814	T	C	non-syn
B.1/A	SRR16287043	26057	0.0331001	A	C	non-syn
B.1/A	SRR16287043	26112	0.0578995	T	A	syn
B.1/A	SRR16287043	26194	0.0374046	A	T	non-syn
B.1/A	SRR16287043	26416	0.0240405	G	A	non-syn
B.1/A	SRR16287043	26417	0.0240522	T	A	non-syn
B.1/A	SRR16287043	26418	0.0224359	T	G	syn
B.1/A	SRR16287043	26427	0.0398966	T	C	syn
B.1/A	SRR16287043	26433	0.0540541	A	C	non-syn
B.1/A	SRR16287043	26464	0.0368951	C	G	non-syn
B.1/A	SRR16287043	26466	0.0215255	G	A	syn
B.1/A	SRR16287043	26467	0.0340445	G	C	non-syn
B.1/A	SRR16287043	26505	0.0419986	G	A	non-coding
B.1/A	SRR16287043	26542	0.0393507	C	A	non-syn
B.1/A	SRR16287043	26545	0.0398208	T	G	non-syn
B.1/A	SRR16287043	26589	0.0241636	G	T	non-syn
B.1/A	SRR16287043	26592	0.0240444	A	C	non-syn
B.1/A	SRR16287043	26655	0.150492	T	C	non-syn
B.1/A	SRR16287043	26656	0.13794	T	A	non-syn
B.1/A	SRR16287043	26657	0.160584	T	A	non-syn
B.1/A	SRR16287043	26705	0.0211446	T	A	syn
B.1/A	SRR16287043	26709	0.0254567	G	A	non-syn
B.1/A	SRR16287043	27152	0.0242474	T	A	non-syn
B.1/A	SRR16287043	27156	0.0295958	A	T	non-syn
B.1/A	SRR16287043	27164	0.0335318	T	C	syn
B.1/A	SRR16287043	27168	0.0317094	A	T	non-syn
B.1/A	SRR16287043	27169	0.033488	A	G	non-syn
B.1/A	SRR16287043	27221	0.0200187	T	G	non-syn
B.1/A	SRR16287043	27298	0.0686256	A	T	non-syn
B.1/A	SRR16287043	27300	0.0598452	A	T	syn
B.1/A	SRR16287043	27354	0.0295337	A	G	syn
B.1/A	SRR16287043	27660	0.0404143	A	C	non-syn
B.1/A	SRR16287043	27661	0.0392857	C	T	non-syn
B.1/A	SRR16287043	27720	0.0369693	T	A	non-syn
B.1/A	SRR16287043	27721	0.0369312	A	T	non-syn
B.1/A	SRR16287043	27722	0.0366862	T	A	non-syn
B.1/A	SRR16287043	27750	0.0427977	G	A	syn
B.1/A	SRR16287043	27870	0.0231836	G	T	non-syn
B.1/A	SRR16287043	27909	0.0204224	T	C	non-syn
B.1/A	SRR16287043	27997	0.0276867	A	T	non-syn
B.1/A	SRR16287043	28208	0.0256079	T	C	syn
B.1/A	SRR16287043	28209	0.0250776	G	A	non-syn
B.1/A	SRR16287043	29594	0.109304	A	T	non-syn
B.1/A	SRR16287055	261	0.069275	G	C	non-coding
B.1/A	SRR16287055	269	0.0428433	G	T	non-syn
B.1/A	SRR16287055	1738	0.0514747	G	A	syn
B.1/A	SRR16287055	2015	0.034126	A	G	non-syn
B.1/A	SRR16287055	2019	0.0312575	T	A	non-syn
B.1/A	SRR16287055	2020	0.0301347	G	A	non-syn
B.1/A	SRR16287055	2952	0.0432613	A	G	non-syn
B.1/A	SRR16287055	2956	0.0417032	A	T	non-syn
B.1/A	SRR16287055	2957	0.0407507	G	T	non-syn
B.1/A	SRR16287055	3069	0.0328193	A	T	non-syn
B.1/A	SRR16287055	3500	0.0283647	A	C	non-syn
B.1/A	SRR16287055	3761	0.0406875	G	A	non-syn
B.1/A	SRR16287055	4967	0.0246639	A	C	non-syn
B.1/A	SRR16287055	5420	0.023273	A	C	non-syn
B.1/A	SRR16287055	5421	0.0248407	A	T	non-syn
B.1/A	SRR16287055	5835	0.0238196	C	T	non-syn
B.1/A	SRR16287055	7507	0.0216814	A	C	non-syn
B.1/A	SRR16287055	8541	0.024015	C	T	non-syn
B.1/A	SRR16287055	8543	0.0224582	C	G	non-syn
B.1/A	SRR16287055	8775	0.0494827	G	T	non-syn
B.1/A	SRR16287055	8783	0.0673625	C	T	non-syn
B.1/A	SRR16287055	9706	0.0296665	T	G	non-syn
B.1/A	SRR16287055	9707	0.0313972	A	T	non-syn
B.1/A	SRR16287055	9891	0.183756	C	T	non-syn
B.1/A	SRR16287055	10357	0.034776	T	C	syn
B.1/A	SRR16287055	10360	0.0248275	G	T	non-syn
B.1/A	SRR16287055	11467	0.0508358	G	A	non-syn
B.1/A	SRR16287055	11511	0.0205168	C	G	non-syn
B.1/A	SRR16287055	12413	0.208661	A	C	non-syn
B.1/A	SRR16287055	12927	0.0488914	A	C	non-syn
B.1/A	SRR16287055	14244	0.043706	G	A	non-syn
B.1/A	SRR16287055	15298	0.0223435	C	T	non-syn
B.1/A	SRR16287055	16859	0.185451	C	G	non-syn
B.1/A	SRR16287055	16861	0.186997	G	C	non-syn
B.1/A	SRR16287055	16863	0.178023	T	G	syn
B.1/A	SRR16287055	17178	0.0626664	T	G	syn
B.1/A	SRR16287055	18412	0.0231794	G	A	non-syn
B.1/A	SRR16287055	18416	0.0316583	A	T	non-syn
B.1/A	SRR16287055	18841	0.0617182	C	T	non-syn
B.1/A	SRR16287055	19947	0.058058	G	C	non-syn
B.1/A	SRR16287055	20079	0.0413459	A	T	syn
B.1/A	SRR16287055	20106	0.0315952	T	A	syn
B.1/A	SRR16287055	20192	0.0568119	A	C	non-syn
B.1/A	SRR16287055	21240	0.0223528	T	C	syn
B.1/A	SRR16287055	21482	0.0485594	T	C	non-syn
B.1/A	SRR16287055	22207	0.0518953	T	A	non-syn
B.1/A	SRR16287055	22208	0.0483871	C	T	non-syn
B.1/A	SRR16287055	22214	0.0256805	C	A	non-syn
B.1/A	SRR16287055	23516	0.0268576	G	T	non-syn
B.1/A	SRR16287055	23894	0.0287148	A	T	non-syn
B.1/A	SRR16287055	24467	0.0431461	A	G	non-syn
B.1/A	SRR16287055	27720	0.0494007	T	A	non-syn
B.1/A	SRR16287055	28209	0.0265115	G	A	non-syn
B.1/A	SRR16287055	29594	0.144463	A	T	non-syn
B.1/A	SRR16287055	29602	0.0259144	T	C	syn
B.1/A	SRR16287055	29604	0.0216847	T	C	non-syn
B.1/A	C106 10.1007/s12250-021-00378-8	746	0.0205183	T	C	non-syn
B.1/A	C106 10.1007/s12250-021-00378-8	2405	0.0409455	A	T	non-syn
B.1/A	C106 10.1007/s12250-021-00378-8	2406	0.0398482	A	T	non-syn
B.1/A	C106 10.1007/s12250-021-00378-8	2407	0.0395385	G	C	non-syn
B.1/A	C106 10.1007/s12250-021-00378-8	2408	0.0408566	G	A	non-syn
B.1/A	C106 10.1007/s12250-021-00378-8	2409	0.0408163	G	A	non-syn
B.1/A	C106 10.1007/s12250-021-00378-8	2410	0.0386079	A	G	syn
B.1/A	C106 10.1007/s12250-021-00378-8	2411	0.0411441	T	C	syn
B.1/A	C106 10.1007/s12250-021-00378-8	2413	0.0411557	G	T	non-syn
B.1/A	C106 10.1007/s12250-021-00378-8	2414	0.0404681	T	C	non-syn
B.1/A	C106 10.1007/s12250-021-00378-8	2415	0.0416079	A	T	non-syn
B.1/A	C106 10.1007/s12250-021-00378-8	2418	0.0409084	G	A	non-syn
B.1/A	C106 10.1007/s12250-021-00378-8	2421	0.0408681	A	T	non-syn
B.1/A	C106 10.1007/s12250-021-00378-8	2423	0.0447172	T	C	non-syn
B.1/A	C106 10.1007/s12250-021-00378-8	2424	0.0382498	G	C	non-syn
B.1/A	C106 10.1007/s12250-021-00378-8	2425	0.0361582	T	C	syn
B.1/A	C106 10.1007/s12250-021-00378-8	2427	0.0352043	T	C	non-syn
B.1/A	C106 10.1007/s12250-021-00378-8	3067	0.0201717	T	G	syn
B.1/A	C106 10.1007/s12250-021-00378-8	4476	0.0275246	G	T	non-syn
B.1/A	C106 10.1007/s12250-021-00378-8	8087	0.0306565	A	G	non-syn
B.1/A	C106 10.1007/s12250-021-00378-8	9017	0.0229893	G	A	non-syn
B.1/A	C106 10.1007/s12250-021-00378-8	9861	0.145299	T	G	non-syn
B.1/A	C106 10.1007/s12250-021-00378-8	9862	0.165242	A	G	syn
B.1/A	C106 10.1007/s12250-021-00378-8	9863	0.129353	C	G	non-syn
B.1/A	C106 10.1007/s12250-021-00378-8	9864	0.14	C	T	non-syn
B.1/A	C106 10.1007/s12250-021-00378-8	9865	0.138418	T	G	syn
B.1/A	C106 10.1007/s12250-021-00378-8	9866	0.0234899	C	G	non-syn
B.1/A	C106 10.1007/s12250-021-00378-8	9868	0.0244898	T	G	syn
B.1/A	C106 10.1007/s12250-021-00378-8	9870	0.0285714	C	T	non-syn
B.1/A	C106 10.1007/s12250-021-00378-8	9872	0.0244898	C	T	non-syn
B.1/A	C106 10.1007/s12250-021-00378-8	9873	0.0202429	A	G	non-syn
B.1/A	C106 10.1007/s12250-021-00378-8	9930	0.115966	A	T	non-syn
B.1/A	C106 10.1007/s12250-021-00378-8	9934	0.134831	A	G	syn
B.1/A	C106 10.1007/s12250-021-00378-8	9935	0.135084	A	G	non-syn
B.1/A	C106 10.1007/s12250-021-00378-8	9936	0.133829	C	G	non-syn
B.1/A	C106 10.1007/s12250-021-00378-8	9942	0.144465	A	G	non-syn
B.1/A	C106 10.1007/s12250-021-00378-8	9944	0.143657	A	T	non-syn
B.1/A	C106 10.1007/s12250-021-00378-8	10138	0.0251963	C	T	syn
B.1/A	C106 10.1007/s12250-021-00378-8	12395	0.0314033	G	A	non-syn
B.1/A	C106 10.1007/s12250-021-00378-8	12895	0.0239962	A	G	syn
B.1/A	C106 10.1007/s12250-021-00378-8	14123	0.0215087	G	T	non-syn
B.1/A	C106 10.1007/s12250-021-00378-8	15036	0.034005	A	C	non-syn
B.1/A	C106 10.1007/s12250-021-00378-8	15047	0.0366232	T	C	non-syn
B.1/A	C106 10.1007/s12250-021-00378-8	15061	0.0215339	C	A	non-syn
B.1/A	C106 10.1007/s12250-021-00378-8	15089	0.0223859	C	A	non-syn
B.1/A	C106 10.1007/s12250-021-00378-8	15106	0.0373134	A	C	non-syn
B.1/A	C106 10.1007/s12250-021-00378-8	15139	0.0454291	A	C	non-syn
B.1/A	C106 10.1007/s12250-021-00378-8	15141	0.0375771	C	A	syn
B.1/A	C106 10.1007/s12250-021-00378-8	15157	0.0463428	C	A	non-syn
B.1/A	C106 10.1007/s12250-021-00378-8	15168	0.031808	G	A	syn
B.1/A	C106 10.1007/s12250-021-00378-8	16349	0.0267321	T	C	non-syn
B.1/A	C106 10.1007/s12250-021-00378-8	16389	0.0486258	T	A	non-syn
B.1/A	C106 10.1007/s12250-021-00378-8	17333	0.0225639	C	T	non-syn
B.1/A	C106 10.1007/s12250-021-00378-8	20008	0.0223214	C	A	non-syn
B.1/A	C106 10.1007/s12250-021-00378-8	20333	0.0210084	G	T	non-syn
B.1/A	C106 10.1007/s12250-021-00378-8	20371	0.025	C	A	non-syn
B.1/A	C106 10.1007/s12250-021-00378-8	21512	0.0812883	C	A	non-syn
B.1/A	C106 10.1007/s12250-021-00378-8	21517	0.0823171	C	A	syn
B.1/A	C106 10.1007/s12250-021-00378-8	21518	0.0823171	A	G	non-syn
B.1/A	C106 10.1007/s12250-021-00378-8	21520	0.0823171	C	G	non-syn
B.1/A	C106 10.1007/s12250-021-00378-8	21523	0.0882801	T	G	non-syn
B.1/A	C106 10.1007/s12250-021-00378-8	21524	0.0852359	C	T	non-syn
B.1/A	C106 10.1007/s12250-021-00378-8	21525	0.0913242	G	T	syn
B.1/A	C106 10.1007/s12250-021-00378-8	21528	0.0898021	C	T	syn
B.1/A	C106 10.1007/s12250-021-00378-8	21532	0.0965309	T	A	non-syn
B.1/A	C106 10.1007/s12250-021-00378-8	21537	0.0287009	T	A	non-syn
B.1/A	C106 10.1007/s12250-021-00378-8	21539	0.0226244	T	A	non-syn
B.1/A	C106 10.1007/s12250-021-00378-8	23122	0.161074	A	C	syn
B.1/A	C106 10.1007/s12250-021-00378-8	25076	0.0216301	A	G	non-syn
B.1/A	C106 10.1007/s12250-021-00378-8	25088	0.0266963	G	C	non-syn
B.1/A	C106 10.1007/s12250-021-00378-8	25119	0.0220061	T	C	non-syn
B.1/A	C106 10.1007/s12250-021-00378-8	26448	0.0282415	T	C	syn
B.1/A	C106 10.1007/s12250-021-00378-8	26450	0.0468357	G	A	non-syn
B.1/A	C106 10.1007/s12250-021-00378-8	26452	0.0539834	G	C	non-syn
B.1/A	C106 10.1007/s12250-021-00378-8	26454	0.316583	A	T	syn
B.1/A	C106 10.1007/s12250-021-00378-8	26467	0.293549	C	G	non-syn
B.1/A	C106 10.1007/s12250-021-00378-8	27015	0.0333851	C	A	non-syn
B.1/A	C106 10.1007/s12250-021-00378-8	27017	0.131044	T	C	syn
B.1/A	C106 10.1007/s12250-021-00378-8	27020	0.0365875	A	C	non-syn
B.1/A	C106 10.1007/s12250-021-00378-8	27021	0.21652	C	G	non-syn
B.1/A	C106 10.1007/s12250-021-00378-8	27022	0.250656	C	A	non-syn
B.1/A	C106 10.1007/s12250-021-00378-8	27024	0.0275118	A	C	non-syn
B.1/A	C106 10.1007/s12250-021-00378-8	27025	0.244929	C	T	non-syn
B.1/A	C106 10.1007/s12250-021-00378-8	27026	0.0230303	C	A	syn
B.1/A	C106 10.1007/s12250-021-00378-8	27030	0.223325	C	G	non-syn
B.1/A	C106 10.1007/s12250-021-00378-8	27037	0.212311	G	C	non-syn
B.1/A	C106 10.1007/s12250-021-00378-8	27247	0.214412	C	T	syn
B.1/A	C106 10.1007/s12250-021-00378-8	27511	0.0207684	T	C	non-syn
B.1/A	C106 10.1007/s12250-021-00378-8	27534	0.032	T	A	non-syn
B.1/A	C106 10.1007/s12250-021-00378-8	27753	0.0327869	A	C	syn
B.1/A	C106 10.1007/s12250-021-00378-8	27754	0.0322581	G	A	non-syn
B.1/A	C106 10.1007/s12250-021-00378-8	27758	0.448	G	A	non-syn
B.1/A	C106 10.1007/s12250-021-00378-8	27760	0.44186	T	A	non-syn
B.1/A	C106 10.1007/s12250-021-00378-8	27761	0.48	T	C	syn
B.1/A	C106 10.1007/s12250-021-00378-8	27772	0.024	T	A	non-syn
B.1/A	C106 10.1007/s12250-021-00378-8	27784	0.0238095	A	T	non-syn
B.1/A	C106 10.1007/s12250-021-00378-8	28226	0.147442	T	C	syn
B.1/A	C106 10.1007/s12250-021-00378-8	28229	0.13471	T	C	syn
B.1/A	C106 10.1007/s12250-021-00378-8	28230	0.144366	G	A	non-syn
B.1/A	C106 10.1007/s12250-021-00378-8	28233	0.151793	G	T	non-syn
B.1/A	C106 10.1007/s12250-021-00378-8	28238	0.148361	T	A	syn
B.1/A	C106 10.1007/s12250-021-00378-8	28239	0.148809	G	T	non-syn
B.1/A	C106 10.1007/s12250-021-00378-8	28240	0.148606	T	C	non-syn
B.1/A	C106 10.1007/s12250-021-00378-8	28242	0.148677	G	C	non-syn
B.1/A	C106 10.1007/s12250-021-00378-8	28245	0.148793	T	G	non-syn
B.1/A	C106 10.1007/s12250-021-00378-8	28918	0.0790488	T	G	syn
B.1/A	C106 10.1007/s12250-021-00378-8	28920	0.0395095	A	G	non-syn
B.1/A	C106 10.1007/s12250-021-00378-8	29495	0.0454545	C	T	non-syn
B.1/A	C14 10.1007/s12250-021-00378-8	2623	0.0307692	T	C	syn
B.1/A	C14 10.1007/s12250-021-00378-8	2660	0.0212202	T	C	non-syn
B.1/A	C14 10.1007/s12250-021-00378-8	3067	0.0316217	T	G	syn
B.1/A	C14 10.1007/s12250-021-00378-8	6874	0.0333333	T	A	syn
B.1/A	C14 10.1007/s12250-021-00378-8	8452	0.107616	A	G	non-syn
B.1/A	C14 10.1007/s12250-021-00378-8	8453	0.106941	C	G	non-syn
B.1/A	C14 10.1007/s12250-021-00378-8	8457	0.107652	G	T	non-syn
B.1/A	C14 10.1007/s12250-021-00378-8	9566	0.145345	T	C	syn
B.1/A	C14 10.1007/s12250-021-00378-8	9859	0.0282132	A	T	syn
B.1/A	C14 10.1007/s12250-021-00378-8	9861	0.105785	T	G	non-syn
B.1/A	C14 10.1007/s12250-021-00378-8	9862	0.104305	A	T	non-syn
B.1/A	C14 10.1007/s12250-021-00378-8	9863	0.102107	C	G	non-syn
B.1/A	C14 10.1007/s12250-021-00378-8	9864	0.0281457	C	T	non-syn
B.1/A	C14 10.1007/s12250-021-00378-8	9865	0.0213465	T	G	syn
B.1/A	C14 10.1007/s12250-021-00378-8	9872	0.0248566	C	T	non-syn
B.1/A	C14 10.1007/s12250-021-00378-8	9876	0.0211538	A	G	non-syn
B.1/A	C14 10.1007/s12250-021-00378-8	10317	0.0636103	A	G	non-syn
B.1/A	C14 10.1007/s12250-021-00378-8	10323	0.0522087	A	G	non-syn
B.1/A	C14 10.1007/s12250-021-00378-8	11878	0.48121	T	C	syn
B.1/A	C14 10.1007/s12250-021-00378-8	14935	0.0330912	G	A	non-syn
B.1/A	C14 10.1007/s12250-021-00378-8	15036	0.0418224	A	C	non-syn
B.1/A	C14 10.1007/s12250-021-00378-8	15047	0.025	T	C	non-syn
B.1/A	C14 10.1007/s12250-021-00378-8	15058	0.0202688	A	C	non-syn
B.1/A	C14 10.1007/s12250-021-00378-8	15089	0.0278143	C	A	non-syn
B.1/A	C14 10.1007/s12250-021-00378-8	15106	0.0376917	A	C	non-syn
B.1/A	C14 10.1007/s12250-021-00378-8	15118	0.0267966	G	T	non-syn
B.1/A	C14 10.1007/s12250-021-00378-8	15139	0.0563725	A	C	non-syn
B.1/A	C14 10.1007/s12250-021-00378-8	15141	0.0437092	C	A	syn
B.1/A	C14 10.1007/s12250-021-00378-8	15150	0.0232085	G	T	non-syn
B.1/A	C14 10.1007/s12250-021-00378-8	15157	0.0711961	C	A	non-syn
B.1/A	C14 10.1007/s12250-021-00378-8	15168	0.0324675	G	A	syn
B.1/A	C14 10.1007/s12250-021-00378-8	17110	0.196855	G	T	non-syn
B.1/A	C14 10.1007/s12250-021-00378-8	17734	0.0426031	C	T	non-syn
B.1/A	C14 10.1007/s12250-021-00378-8	20112	0.203765	A	T	syn
B.1/A	C14 10.1007/s12250-021-00378-8	20117	0.205784	C	T	non-syn
B.1/A	C14 10.1007/s12250-021-00378-8	20118	0.20634	A	G	syn
B.1/A	C14 10.1007/s12250-021-00378-8	20119	0.204672	T	C	syn
B.1/A	C14 10.1007/s12250-021-00378-8	20123	0.204116	T	C	non-syn
B.1/A	C14 10.1007/s12250-021-00378-8	20125	0.204672	G	A	non-syn
B.1/A	C14 10.1007/s12250-021-00378-8	20133	0.203229	C	T	syn
B.1/A	C14 10.1007/s12250-021-00378-8	20136	0.202228	A	T	syn
B.1/A	C14 10.1007/s12250-021-00378-8	20137	0.201671	A	G	non-syn
B.1/A	C14 10.1007/s12250-021-00378-8	20138	0.201447	A	G	non-syn
B.1/A	C14 10.1007/s12250-021-00378-8	20139	0.201447	A	T	non-syn
B.1/A	C14 10.1007/s12250-021-00378-8	20142	0.200893	A	C	syn
B.1/A	C14 10.1007/s12250-021-00378-8	20327	0.0209059	T	C	non-syn
B.1/A	C14 10.1007/s12250-021-00378-8	20328	0.0209059	T	A	syn
B.1/A	C14 10.1007/s12250-021-00378-8	20329	0.0209059	T	A	non-syn
B.1/A	C14 10.1007/s12250-021-00378-8	20335	0.0210526	G	A	non-syn
B.1/A	C14 10.1007/s12250-021-00378-8	20341	0.0245614	A	T	non-syn
B.1/A	C14 10.1007/s12250-021-00378-8	20342	0.0210526	G	C	non-syn
B.1/A	C14 10.1007/s12250-021-00378-8	20344	0.0210526	C	T	non-syn
B.1/A	C14 10.1007/s12250-021-00378-8	20346	0.0210526	T	G	non-syn
B.1/A	C14 10.1007/s12250-021-00378-8	20348	0.0210526	G	A	non-syn
B.1/A	C14 10.1007/s12250-021-00378-8	20350	0.027972	C	T	non-syn
B.1/A	C14 10.1007/s12250-021-00378-8	20353	0.020979	T	C	syn
B.1/A	C14 10.1007/s12250-021-00378-8	20357	0.020979	G	A	non-syn
B.1/A	C14 10.1007/s12250-021-00378-8	20360	0.020979	G	A	non-syn
B.1/A	C14 10.1007/s12250-021-00378-8	20361	0.020979	T	A	syn
B.1/A	C14 10.1007/s12250-021-00378-8	21512	0.262774	C	A	non-syn
B.1/A	C14 10.1007/s12250-021-00378-8	21517	0.263285	C	A	syn
B.1/A	C14 10.1007/s12250-021-00378-8	21518	0.263285	A	G	non-syn
B.1/A	C14 10.1007/s12250-021-00378-8	21520	0.26506	C	G	non-syn
B.1/A	C14 10.1007/s12250-021-00378-8	21523	0.270335	T	G	non-syn
B.1/A	C14 10.1007/s12250-021-00378-8	21524	0.268585	C	T	non-syn
B.1/A	C14 10.1007/s12250-021-00378-8	21525	0.275779	G	T	syn
B.1/A	C14 10.1007/s12250-021-00378-8	21528	0.270983	C	T	syn
B.1/A	C14 10.1007/s12250-021-00378-8	21532	0.276596	T	A	non-syn
B.1/A	C14 10.1007/s12250-021-00378-8	21537	0.047619	T	A	non-syn
B.1/A	C14 10.1007/s12250-021-00378-8	21539	0.042654	T	A	non-syn
B.1/A	C14 10.1007/s12250-021-00378-8	23122	0.103448	A	C	syn
B.1/A	C14 10.1007/s12250-021-00378-8	23662	0.0237389	T	G	syn
B.1/A	C14 10.1007/s12250-021-00378-8	25076	0.0227044	A	G	non-syn
B.1/A	C14 10.1007/s12250-021-00378-8	26221	0.0258171	G	C	non-coding
B.1/A	C14 10.1007/s12250-021-00378-8	26228	0.0251889	C	T	non-coding
B.1/A	C14 10.1007/s12250-021-00378-8	26229	0.0247138	T	A	non-coding
B.1/A	C14 10.1007/s12250-021-00378-8	26233	0.0264026	G	C	non-coding
B.1/A	C14 10.1007/s12250-021-00378-8	26234	0.0274448	A	T	non-coding
B.1/A	C14 10.1007/s12250-021-00378-8	26448	0.0239482	T	C	syn
B.1/A	C14 10.1007/s12250-021-00378-8	26450	0.0419192	G	A	non-syn
B.1/A	C14 10.1007/s12250-021-00378-8	26452	0.0474363	G	C	non-syn
B.1/A	C14 10.1007/s12250-021-00378-8	26454	0.426387	A	T	syn
B.1/A	C14 10.1007/s12250-021-00378-8	26467	0.3981	C	G	non-syn
B.1/A	C14 10.1007/s12250-021-00378-8	26681	0.070899	C	T	syn
B.1/A	C14 10.1007/s12250-021-00378-8	27021	0.337577	G	C	non-syn
B.1/A	C14 10.1007/s12250-021-00378-8	27022	0.325658	A	C	non-syn
B.1/A	C14 10.1007/s12250-021-00378-8	27025	0.325128	T	C	non-syn
B.1/A	C14 10.1007/s12250-021-00378-8	27030	0.330056	G	C	non-syn
B.1/A	C14 10.1007/s12250-021-00378-8	27037	0.342056	C	G	non-syn
B.1/A	C14 10.1007/s12250-021-00378-8	28226	0.195996	T	C	syn
B.1/A	C14 10.1007/s12250-021-00378-8	28229	0.177342	T	C	syn
B.1/A	C14 10.1007/s12250-021-00378-8	28230	0.191454	G	A	non-syn
B.1/A	C14 10.1007/s12250-021-00378-8	28233	0.200853	G	T	non-syn
B.1/A	C14 10.1007/s12250-021-00378-8	28238	0.198118	T	A	syn
B.1/A	C14 10.1007/s12250-021-00378-8	28239	0.198544	G	T	non-syn
B.1/A	C14 10.1007/s12250-021-00378-8	28240	0.198468	T	C	non-syn
B.1/A	C14 10.1007/s12250-021-00378-8	28242	0.198355	G	C	non-syn
B.1/A	C14 10.1007/s12250-021-00378-8	28245	0.198552	T	G	non-syn
B.1/A	C14 10.1007/s12250-021-00378-8	28253	0.492676	C	T	syn
B.1/A	C14 10.1007/s12250-021-00378-8	28918	0.0818354	T	G	syn
B.1/A	C14 10.1007/s12250-021-00378-8	28920	0.0361809	A	G	non-syn
B.1/A	C14 10.1007/s12250-021-00378-8	29492	0.0230769	T	A	non-syn
B.1/A	C10 10.1007/s12250-021-00378-8	2923	0.0289495	A	T	syn
B.1/A	C10 10.1007/s12250-021-00378-8	3067	0.0263015	T	G	syn
B.1/A	C10 10.1007/s12250-021-00378-8	5497	0.0295709	C	G	non-syn
B.1/A	C10 10.1007/s12250-021-00378-8	5504	0.0352113	G	T	non-syn
B.1/A	C10 10.1007/s12250-021-00378-8	5505	0.0281492	T	G	non-syn
B.1/A	C10 10.1007/s12250-021-00378-8	5506	0.0288834	C	G	syn
B.1/A	C10 10.1007/s12250-021-00378-8	5509	0.0292872	G	T	non-syn
B.1/A	C10 10.1007/s12250-021-00378-8	5513	0.0271413	G	C	non-syn
B.1/A	C10 10.1007/s12250-021-00378-8	5514	0.0298197	T	A	non-syn
B.1/A	C10 10.1007/s12250-021-00378-8	15036	0.0410513	A	C	non-syn
B.1/A	C10 10.1007/s12250-021-00378-8	15047	0.0270337	T	C	non-syn
B.1/A	C10 10.1007/s12250-021-00378-8	15089	0.030128	C	A	non-syn
B.1/A	C10 10.1007/s12250-021-00378-8	15106	0.0385065	A	C	non-syn
B.1/A	C10 10.1007/s12250-021-00378-8	15133	0.0202596	A	C	non-syn
B.1/A	C10 10.1007/s12250-021-00378-8	15139	0.0526354	A	C	non-syn
B.1/A	C10 10.1007/s12250-021-00378-8	15141	0.0407068	C	A	syn
B.1/A	C10 10.1007/s12250-021-00378-8	15150	0.0268606	G	T	non-syn
B.1/A	C10 10.1007/s12250-021-00378-8	15157	0.0578127	C	A	non-syn
B.1/A	C10 10.1007/s12250-021-00378-8	15168	0.037475	G	A	syn
B.1/A	C10 10.1007/s12250-021-00378-8	15173	0.0464877	C	A	non-syn
B.1/A	C10 10.1007/s12250-021-00378-8	15356	0.020455	C	T	non-syn
B.1/A	C10 10.1007/s12250-021-00378-8	20008	0.0211718	C	A	non-syn
B.1/A	C10 10.1007/s12250-021-00378-8	21512	0.126274	A	C	non-syn
B.1/A	C10 10.1007/s12250-021-00378-8	21517	0.127735	A	C	syn
B.1/A	C10 10.1007/s12250-021-00378-8	21518	0.127956	G	A	non-syn
B.1/A	C10 10.1007/s12250-021-00378-8	21520	0.12765	G	C	non-syn
B.1/A	C10 10.1007/s12250-021-00378-8	21523	0.128092	G	T	non-syn
B.1/A	C10 10.1007/s12250-021-00378-8	21524	0.127208	T	C	non-syn
B.1/A	C10 10.1007/s12250-021-00378-8	21525	0.127429	T	G	syn
B.1/A	C10 10.1007/s12250-021-00378-8	21528	0.127265	T	C	syn
B.1/A	C10 10.1007/s12250-021-00378-8	21532	0.123402	A	T	non-syn
B.1/A	C10 10.1007/s12250-021-00378-8	23662	0.0238021	T	G	syn
B.1/A	C10 10.1007/s12250-021-00378-8	26454	0.293696	T	A	syn
B.1/A	C10 10.1007/s12250-021-00378-8	26467	0.312658	G	C	non-syn
B.1/A	C10 10.1007/s12250-021-00378-8	27021	0.0372449	G	C	non-syn
B.1/A	C10 10.1007/s12250-021-00378-8	27022	0.0352641	A	C	non-syn
B.1/A	C10 10.1007/s12250-021-00378-8	27025	0.0354475	T	C	non-syn
B.1/A	C10 10.1007/s12250-021-00378-8	27030	0.037044	G	C	non-syn
B.1/A	C10 10.1007/s12250-021-00378-8	27037	0.0420661	C	G	non-syn
B.1/A	C10 10.1007/s12250-021-00378-8	28000	0.127898	C	A	non-syn
B.1/A	C10 10.1007/s12250-021-00378-8	28226	0.190736	T	C	syn
B.1/A	C10 10.1007/s12250-021-00378-8	28229	0.172225	T	C	syn
B.1/A	C10 10.1007/s12250-021-00378-8	28230	0.185436	G	A	non-syn
B.1/A	C10 10.1007/s12250-021-00378-8	28233	0.196757	G	T	non-syn
B.1/A	C10 10.1007/s12250-021-00378-8	28238	0.194373	T	A	syn
B.1/A	C10 10.1007/s12250-021-00378-8	28239	0.195006	G	T	non-syn
B.1/A	C10 10.1007/s12250-021-00378-8	28240	0.194534	T	C	non-syn
B.1/A	C10 10.1007/s12250-021-00378-8	28242	0.194668	G	C	non-syn
B.1/A	C10 10.1007/s12250-021-00378-8	28245	0.194675	T	G	non-syn
B.1/A	C10 10.1007/s12250-021-00378-8	28918	0.0742482	T	G	syn
B.1/A	C10 10.1007/s12250-021-00378-8	28920	0.0319322	A	G	non-syn
Alpha	ERR6592756	371	0.025	G	T	non-syn
Alpha	ERR6592756	1499	0.0222222	T	C	non-syn
Alpha	ERR6592756	1500	0.0205224	C	T	non-syn
Alpha	ERR6592756	1503	0.020794	A	T	non-syn
Alpha	ERR6592756	1510	0.0200401	T	C	syn
Alpha	ERR6592756	1860	0.0212355	C	G	non-syn
Alpha	ERR6592756	1862	0.0232558	C	G	non-syn
Alpha	ERR6592756	1865	0.026975	T	G	non-syn
Alpha	ERR6592756	1867	0.0225564	T	G	non-syn
Alpha	ERR6592756	1870	0.0342205	A	T	syn
Alpha	ERR6592756	1871	0.0439771	T	G	non-syn
Alpha	ERR6592756	1875	0.0487329	C	T	non-syn
Alpha	ERR6592756	1876	0.0495238	A	G	syn
Alpha	ERR6592756	1877	0.0456274	T	G	non-syn
Alpha	ERR6592756	2903	0.0231116	A	G	non-syn
Alpha	ERR6592756	3178	0.0270453	T	G	syn
Alpha	ERR6592756	3180	0.0273598	A	T	non-syn
Alpha	ERR6592756	3181	0.0273598	A	T	non-syn
Alpha	ERR6592756	4054	0.061194	T	G	syn
Alpha	ERR6592756	4055	0.0591716	C	G	non-syn
Alpha	ERR6592756	5260	0.0439147	T	A	syn
Alpha	ERR6592756	5261	0.0423841	T	G	non-syn
Alpha	ERR6592756	5262	0.0223776	C	T	non-syn
Alpha	ERR6592756	5265	0.0206327	T	A	non-syn
Alpha	ERR6592756	6866	0.0249077	A	T	non-syn
Alpha	ERR6592756	6869	0.0241411	A	T	non-syn
Alpha	ERR6592756	6872	0.0231481	G	T	non-syn
Alpha	ERR6592756	6877	0.0268199	G	T	non-syn
Alpha	ERR6592756	7381	0.0205714	A	G	syn
Alpha	ERR6592756	7383	0.0227001	A	T	non-syn
Alpha	ERR6592756	7388	0.0294118	G	A	non-syn
Alpha	ERR6592756	8655	0.103448	C	T	non-syn
Alpha	ERR6592756	8658	0.124138	A	G	non-syn
Alpha	ERR6592756	8668	0.0723684	C	A	non-syn
Alpha	ERR6592756	8669	0.0608108	T	C	non-syn
Alpha	ERR6592756	8671	0.028777	T	A	non-syn
Alpha	ERR6592756	9476	0.0334572	T	A	non-syn
Alpha	ERR6592756	9477	0.0253623	T	C	non-syn
Alpha	ERR6592756	9480	0.037037	G	C	non-syn
Alpha	ERR6592756	9483	0.037594	A	T	non-syn
Alpha	ERR6592756	9486	0.032967	A	C	non-syn
Alpha	ERR6592756	9642	0.0277778	T	C	non-syn
Alpha	ERR6592756	11863	0.0216066	G	C	non-syn
Alpha	ERR6592756	11865	0.0241167	G	A	non-syn
Alpha	ERR6592756	11867	0.0225989	A	T	non-syn
Alpha	ERR6592756	11868	0.0226886	C	G	non-syn
Alpha	ERR6592756	12775	0.0458377	T	A	syn
Alpha	ERR6592756	12778	0.0758505	C	A	non-syn
Alpha	ERR6592756	15488	0.0200617	G	T	non-syn
Alpha	ERR6592756	15489	0.0202492	A	T	syn
Alpha	ERR6592756	15548	0.02	A	G	non-syn
Alpha	ERR6592756	15557	0.0216535	C	A	non-syn
Alpha	ERR6592756	15558	0.0226155	A	C	syn
Alpha	ERR6592756	16117	0.0223152	G	C	non-syn
Alpha	ERR6592756	16121	0.0253521	A	T	non-syn
Alpha	ERR6592756	21547	0.0345679	A	G	non-syn
Alpha	ERR6592756	21548	0.0403531	A	T	non-syn
Alpha	ERR6592756	21549	0.0371661	C	T	syn
Alpha	ERR6592756	21550	0.0331858	A	C	non-syn
Alpha	ERR6592756	21551	0.0358306	A	T	non-syn
Alpha	ERR6592756	21994	0.0605061	T	C	syn
Alpha	ERR6592756	21995	0.0532151	T	C	non-syn
Alpha	ERR6592756	22223	0.319231	T	G	non-syn
Alpha	ERR6592756	25216	0.0212427	A	T	syn
Alpha	ERR6592756	25277	0.0263305	A	T	non-syn
Alpha	ERR6592756	25286	0.0308924	A	T	non-syn
Alpha	ERR6592756	25296	0.0219675	A	T	non-syn
Alpha	ERR6592756	25314	0.0274032	G	T	non-syn
Alpha	ERR6592756	25316	0.0204437	T	C	non-syn
Alpha	ERR6592756	25317	0.022261	C	A	non-syn
Alpha	ERR6592756	25318	0.0235808	C	T	syn
Alpha	ERR6592756	25324	0.0429688	C	A	non-syn
Alpha	ERR6592756	25325	0.0202936	A	T	non-syn
Alpha	ERR6592756	25990	0.0241935	T	C	non-syn
Alpha	ERR6592756	26022	0.0316456	C	T	syn
Alpha	ERR6592756	26223	0.0226415	A	T	non-coding
Alpha	ERR6592756	26225	0.0498221	A	T	non-coding
Alpha	ERR6592756	26226	0.0528169	A	T	non-coding
Alpha	ERR6592756	26228	0.0657439	C	T	non-coding
Alpha	ERR6592756	26229	0.0551724	T	A	non-coding
Alpha	ERR6592756	26233	0.0825083	G	C	non-coding
Alpha	ERR6592756	26234	0.0833333	A	T	non-coding
Alpha	ERR6592756	26467	0.0350318	G	C	non-syn
Alpha	ERR6592756	26715	0.0810489	T	G	non-syn
Alpha	ERR6592756	26720	0.0731707	G	A	syn
Alpha	ERR6592756	27030	0.034188	G	T	non-syn
Alpha	ERR6592756	27033	0.0705394	G	T	non-syn
Alpha	ERR6592756	27034	0.0696721	C	G	non-syn
Alpha	ERR6592756	27037	0.0897959	C	G	non-syn
Alpha	ERR6592756	27038	0.023622	A	T	syn
Alpha	ERR6592756	28095	0.31324	T	A	non-syn
Alpha	ERR6592756	28238	0.0234987	T	A	syn
Alpha	ERR6592756	28239	0.0317726	G	T	non-syn
Alpha	ERR6592756	28240	0.0317726	T	C	non-syn
Alpha	ERR6592756	28242	0.0737179	G	C	non-syn
Alpha	ERR6592756	28245	0.079602	T	G	non-syn
Alpha	ERR6592756	28274	0.0554493	A	T	non-syn
Alpha	ERR6592756	28783	0.047619	C	T	syn
Alpha	ERR6592756	29030	0.0254042	G	T	non-syn
Alpha	ERR6592756	29033	0.0498812	G	T	non-syn
Alpha	ERR6592756	29036	0.0244499	T	C	non-syn
Alpha	ERR6592756	29730	0.0352941	C	A	non-coding
Alpha	ERR6592779	346	0.0223464	C	G	syn
Alpha	ERR6592779	347	0.0220386	G	A	non-syn
Alpha	ERR6592779	835	0.0275862	C	T	syn
Alpha	ERR6592779	841	0.0205479	C	A	syn
Alpha	ERR6592779	1499	0.0202991	T	C	non-syn
Alpha	ERR6592779	1510	0.0238095	T	C	syn
Alpha	ERR6592779	1860	0.0651163	C	G	non-syn
Alpha	ERR6592779	1862	0.0688073	C	G	non-syn
Alpha	ERR6592779	1865	0.0831461	T	G	non-syn
Alpha	ERR6592779	1866	0.0313199	A	G	non-syn
Alpha	ERR6592779	1867	0.0694737	T	G	non-syn
Alpha	ERR6592779	1868	0.0628931	G	T	non-syn
Alpha	ERR6592779	1870	0.100629	A	T	syn
Alpha	ERR6592779	1871	0.109091	T	G	non-syn
Alpha	ERR6592779	1875	0.161088	C	T	non-syn
Alpha	ERR6592779	1876	0.161736	A	G	syn
Alpha	ERR6592779	1877	0.165029	T	G	non-syn
Alpha	ERR6592779	1882	0.0206767	G	T	non-syn
Alpha	ERR6592779	2508	0.020757	C	T	non-syn
Alpha	ERR6592779	2509	0.0208333	C	G	syn
Alpha	ERR6592779	2510	0.0220588	A	T	non-syn
Alpha	ERR6592779	2512	0.0230863	A	G	syn
Alpha	ERR6592779	2903	0.0566706	A	G	non-syn
Alpha	ERR6592779	2905	0.0260509	A	G	non-syn
Alpha	ERR6592779	2906	0.0301597	A	G	non-syn
Alpha	ERR6592779	2908	0.0264264	A	G	syn
Alpha	ERR6592779	2909	0.0238386	A	G	non-syn
Alpha	ERR6592779	3178	0.0308071	T	G	syn
Alpha	ERR6592779	3180	0.0312118	A	T	non-syn
Alpha	ERR6592779	3181	0.0323961	A	T	non-syn
Alpha	ERR6592779	5260	0.0979955	T	A	syn
Alpha	ERR6592779	5261	0.08	T	G	non-syn
Alpha	ERR6592779	5743	0.0411985	G	C	non-syn
Alpha	ERR6592779	5744	0.0406905	T	C	non-syn
Alpha	ERR6592779	5765	0.0264317	G	A	non-syn
Alpha	ERR6592779	5766	0.0267857	G	C	non-syn
Alpha	ERR6592779	7381	0.0352697	A	G	syn
Alpha	ERR6592779	7383	0.0370102	A	T	non-syn
Alpha	ERR6592779	7388	0.054437	G	A	non-syn
Alpha	ERR6592779	7936	0.0204082	G	A	syn
Alpha	ERR6592779	7938	0.0215947	C	A	non-syn
Alpha	ERR6592779	7939	0.020816	T	A	syn
Alpha	ERR6592779	7941	0.0225376	T	C	non-syn
Alpha	ERR6592779	7943	0.0225188	T	G	non-syn
Alpha	ERR6592779	7947	0.022632	A	G	non-syn
Alpha	ERR6592779	7948	0.0217938	C	T	syn
Alpha	ERR6592779	8655	0.0446602	C	T	non-syn
Alpha	ERR6592779	8658	0.0509165	A	G	non-syn
Alpha	ERR6592779	8668	0.0233918	C	A	non-syn
Alpha	ERR6592779	8669	0.0275049	T	C	non-syn
Alpha	ERR6592779	9010	0.0283554	G	C	non-syn
Alpha	ERR6592779	11941	0.0248447	C	A	syn
Alpha	ERR6592779	11942	0.0278746	C	A	non-syn
Alpha	ERR6592779	11943	0.0382166	A	C	non-syn
Alpha	ERR6592779	11944	0.0380349	G	T	non-syn
Alpha	ERR6592779	11945	0.0375	T	G	non-syn
Alpha	ERR6592779	11946	0.0376176	T	G	non-syn
Alpha	ERR6592779	11952	0.0366412	A	T	non-syn
Alpha	ERR6592779	11956	0.0363086	C	G	non-syn
Alpha	ERR6592779	11957	0.0363086	A	C	non-syn
Alpha	ERR6592779	11958	0.0331825	T	C	non-syn
Alpha	ERR6592779	12775	0.0357143	T	A	syn
Alpha	ERR6592779	12778	0.0602181	C	A	non-syn
Alpha	ERR6592779	14544	0.020202	T	C	syn
Alpha	ERR6592779	14548	0.0262097	G	T	non-syn
Alpha	ERR6592779	14553	0.0260521	A	C	non-syn
Alpha	ERR6592779	15548	0.0450098	A	G	non-syn
Alpha	ERR6592779	15557	0.0527027	C	A	non-syn
Alpha	ERR6592779	15558	0.0566802	A	C	syn
Alpha	ERR6592779	15762	0.0223214	T	G	syn
Alpha	ERR6592779	16826	0.0269687	A	T	non-syn
Alpha	ERR6592779	16827	0.0205184	G	A	syn
Alpha	ERR6592779	16828	0.0207877	T	C	non-syn
Alpha	ERR6592779	16829	0.0209482	A	T	non-syn
Alpha	ERR6592779	16831	0.0253304	A	T	non-syn
Alpha	ERR6592779	18250	0.0208333	A	C	non-syn
Alpha	ERR6592779	18251	0.0229406	A	G	non-syn
[truncated: 28,755 more rows]

## Sheet: B. Summary of iSNVs & mutations
Statistics of iSNVs in each gene of SARS-CoV-2 VOCs
		B.1/A				Alpha				Beta				Delta				Omicron
Genes	length	Average number of iSNVs	Average number of iSNVs per 100bp (density)	Ka/Ks	95% CI of Ka/Ks	Average number of iSNVs	Average number of iSNVs per 100bp (density)	Ka/Ks	95% CI of Ka/Ks	Average number of iSNVs	Average number of iSNVs per 100bp (density)	Ka/Ks	95% CI of Ka/Ks	Average number of iSNVs	Average number of iSNVs per 100bp (density)	Ka/Ks	95% CI of Ka/Ks	Average number of iSNVs	Average number of iSNVs per 100bp (density)	Ka/Ks	95% CI of Ka/Ks
nsp1	540	1.38462	0.25641	0.6805	0.2803, 0.8908	9.26966	1.7166	0.6942	0.2134, 0.8749	7.85233	1.4537	1.0543	0.3428, 1.7659	4.92	0.911111	0.568274	0.3475, 0.8691	3.12821	0.579297	0.243235	0.0730, 0.5595
nsp2	1914	1.9359	0.101144	0.2876	0.0209, 0.5544	7.91011	0.413277	0.6164	0.5357, 0.6972	7.75433	0.404911	1.1588	0.6385, 1.6791	10.0476	0.524556	0.820601	0.6109, 1.0303	3.02564	0.158079	0.0566502	0.0055, 0.1078
nsp3	5385	7.11538	0.132133	0.407	0.2470, 0.5671	39.5393	0.734249	0.6472	0.5984, 0.6960	43.7123	0.811513	0.5918	0.1982, 0.9765	43.3647	0.8052	0.86519	0.1822, 1.5482	21.5897	0.400924	1.28931	0.9680, 1.6106
nsp4	1500	2	0.133333	0.2572	0.0301, 0.5444	16.7416	1.1161	0.4597	0.1927, 0.8465	10.5178	0.7	0.4693	0.2465, 0.8670	11.5238	0.768	0.38825	0.0774, 0.8515	9.25641	0.617094	0.814785	0.6555, 0.9740
nsp5	918	0.884615	0.0963633	0.2084	0.0158, 0.4011	4.39326	0.478568	0.3302	0.0791, 0.5813	1.75239	0.190632	0.2729	0.1187, 0.4270	1.2177	0.130719	0.254383	0.1765, 0.3323	5.71795	0.62287	0.556689	0.4669, 0.6465
nsp6	870	2.21795	0.254937	0.3444	0.3966, 1.0854	4.91011	0.564381	1.1391	0.7664, 1.5117	6.15231	0.706897	0.4967	0.2409, 0.8765	4.76588	0.547126	0.542311	0.3263, 0.8668	7.4359	0.854701	0.477731	0.2535, 0.7301
nsp7	249	0.166667	0.0669344	0.4689	0.1434, 1.3278	5.91011	2.37354	0.4982	0.2342, 1.9997	1	0.401606	0.2664	0.0696, 1.4633	1.72333	0.690763	0.420998	0.0810, 1.9339	0.0512821	0.0205952	0.423	0.2390, 1.7900
nsp8	594	0.564103	0.0949668	0.3888	0.1839, 2.0614	0.134831	0.0226989	0.327	0.0798, 1.7337	1.3	0.218855	0.6512	0.3713, 0.9468	1.12589	0.188552	0.37906	0.1326, 1.3141	0.769231	0.1295	0.512257	0.1181, 1.1426
nsp9	339	0.217949	0.0642917	0.648	0.1540, 1.0800	2.97753	0.878327	0.4739	0.0156, 0.9266	2.32366	0.678466	0.5484	0.2381, 0.8587	1.52489	0.448378	0.365	0.0762, 1.7700	0.0769231	0.0226912	0.659921	0.1210, 1.1390
nsp10	417	0.230769	0.0553403	0.4886	0.1644, 0.6415	1.11236	0.266753	1.068	0.5195, 1.8166	0.853631	0.203837	0.963	0.2750, 1.0100	0.24879	0.057554	0.163672	0.0406, 0.8679	0.794872	0.190617	0.546537	0.1227, 0.8615
RdRp	2775	2.71795	0.0979441	0.2875	0.1111, 0.7861	4.89888	0.176536	0.4051	0.2719, 0.5382	10.3548	0.371171	0.1669	0.0590, 0.2748	12.2877	0.43964	0.178356	0.0873, 0.2694	36.4359	1.31301	0.861121	0.4155, 1.3067
nsp13	1803	1.79487	0.0995492	0.2168	0.0436, 0.3901	6.74157	0.373909	1.0426	0.9157, 1.1695	4.55	0.252357	0.4753	0.3793, 0.5714	8.36833	0.463672	0.530998	0.4346, 0.6274	10.4872	0.581652	0.713517	0.1423, 1.3694
nsp14	1581	1.0641	0.0673057	0.6943	0.1585, 1.7471	0.52809	0.0334023	1.0983	0.0575, 2.5540	4.11276	0.25933	0.3323	0.0787, 0.8465	5.36874	0.339026	0.621746	0.1498, 1.0407	11.4359	0.723333	0.80253	0.5924, 1.0126
nsp15	1038	2.0641	0.198854	0.3328	0.0278, 0.6377	7.59551	0.731744	0.3922	0.2959, 0.4885	6.75459	0.650289	0.4005	0.1231, 0.6779	7.4	0.712909	0.643945	0.3770, 0.9109	8.92308	0.859641	0.248429	0.1663, 0.3305
nsp16	894	1.64103	0.18356	0.1559	0.0400, 0.3517	7.2809	0.814418	0.8125	0.7650, 0.8600	5.22398	0.581655	0.7657	0.4796, 1.2327	6.08123	0.680089	0.616424	0.4996, 0.7333	9.74359	1.08989	0.669255	0.5646, 0.7739
S	3822	7.60256	0.198916	0.8977	0.6561, 1.1393	20.4382	0.534751	1.6831	0.0291, 3.3953	19.7534	0.516745	1.0004	0.7280, 1.2728	23.2898	0.609105	1.06417	0.6871, 1.4413	29.6154	0.774866	1.74257	1.1716, 2.9136
ORF3a	828	1.38462	0.167224	0.3725	0.0029, 0.7479	1.04494	0.126201	0.4973	0.1774, 0.8173	4.75332	0.567633	0.5445	0.4304, 0.6587	5.76458	0.695652	0.527654	0.3845, 0.6708	0.666667	0.0805153	0.772636	0.1664, 2.3117
E	228	0.615385	0.269906	0.4212	0.2291, 1.0715	0.898876	0.394244	0.6152	0.5317, 0.7019	2.85378	1.25	0.4288	0.2900, 0.5675	2.88872	1.22807	0.384153	0.2894, 0.4789	12.0256	5.2744	0.916902	0.6762, 1.9576
M	669	1.33333	0.199302	0.431	0.0442, 0.9062	11.3258	1.69295	0.94	0.3279, 1.6080	6.65116	0.994021	0.8445	0.6245, 1.5135	4.08156	0.609865	0.654204	0.1807, 1.1012	13.8205	2.06585	0.711023	0.1049, 1.3172
ORF6	186	0.705128	0.379101	0.1341	0.1123, 0.3806	0.213483	0.114776	0.675	0.1571, 1.5071	1.4625	0.752688	0.2283	0.0496, 0.4069	1.72	0.924731	0.286595	0.2279, 0.3453	6.58974	3.54287	0.738882	0.6158, 0.8619
ORF7	494	0.512821	0.10381	0.9148	0.1472, 1.1142	0.460674	0.0932539	0.6214	0.1146, 0.9741	0.95	0.192308	0.4126	0.1436, 0.9614	0.0487654	0.00809717	0.635102	0.1142, 1.1502	6.10256	1.23534	0.635422	0.1120, 1.0124
ORF8	366	1.46154	0.399327	0.5737	0.0988, 1.0486	8.77528	2.39762	0.8018	0.7365, 0.8672	6.8	1.85792	1.0159	0.6398, 1.3919	4.16781	1.0929	0.794671	0.1633, 1.4261	5.87179	1.60432	0.979611	0.8112, 1.1480
N	1260	1.85897	0.147538	0.4327	0.0922, 0.9576	6.8427	0.543071	0.5508	0.4706, 0.6311	1.55	0.123016	0.2137	0.0124, 0.9631	1.24135	0.0984127	0.631547	0.0146, 1.2160	19.5128	1.54864	0.968825	0.3446, 1.8822
ORF10	117	0.102564	0.0876616	0.4944	0.1463, 1.0351	0.011236	0.00960338	0.322	0.1420, 0.9360	0.45	0.384615	0.6532	0.0633, 1.0478	0.490246	0.34188	0.8362	0.1687, 0.9968	0.025641	0.0219154	0.399	0.1140, 0.5210
Statistics of common mutations in each gene of SARS-CoV-2 VOCs
		B.1/A				Alpha				Beta				Delta				Omicron
Genes	length	Average number of common mutations	Average number of common mutations per 100bp (density)	Ka/Ks	95% CI of Ka/Ks	Average number of common mutations	Average number of common mutations per 100bp (density)	Ka/Ks	95% CI of Ka/Ks	Average number of common mutations	Average number of common mutations per 100bp (density)	Ka/Ks	95% CI of Ka/Ks	Average number of common mutations	Average number of common mutations per 100bp (density)	Ka/Ks	95% CI of Ka/Ks	Average number of common mutations	Average number of common mutations per 100bp (density)	Ka/Ks	95% CI of Ka/Ks
nsp1	540	0	0	NA	NA	1.14	0.2111	0.4639	0.0251, 0.6821	0.25	0.0463	0.2645	0.1628, 0.4615	0.1	0.0185	0.7836	0.5363, 1.1787	0.67	0.1241	0.4638	0.1766, 0.5264
nsp2	1914	0	0	NA	NA	1.14	0.0596	0.3979	0.0227, 0.2186	2.25	0.1176	0.321	0.2033, 0.4387	0.6	0.0313	0.1828	0.0905, 0.5762	0.33	0.0172	0.2742	0.2728, 0.2756
nsp3	5385	0.5	0.0093	0.6239	0.2807, 0.8956	6.14	0.114	0.3576	0.2625, 0.4527	3.45	0.0641	0.3422	0.2365, 0.4478	4.28	0.0795	0.5204	0.1480, 0.8927	3.32	0.0617	0.2931	0.1015, 0.4847
nsp4	1500	0.5	0.0333	0.5177	0.3169, 0.7914	0.14	0.0093	0.3286	0.0727, 0.6235	0	0	NA	NA	2.52	0.168	0.4052	0.1972, 0.6132	2.67	0.178	0.8521	0.6253, 1.0788
nsp5	918	0	0	NA	NA	0.14	0.0153	0.6594	0.0374, 0.9833	2	0.2179	0.5886	0.2236, 0.9211	0.09	0.0098	0.9217	0.6354, 1.8295	2	0.2179	0.1085	0.1083, 0.1088
nsp6	870	0	0	NA	NA	1.14	0.131	0.4417	0.1635, 0.8533	1	0.1149	0.1158	0.0914, 0.1365	2.04	0.2345	0.2834	0.1081, 0.4586	1.67	0.192	0.1289	0.0508, 1.7661
nsp7	249	0.11	0.0442	0.1237	0.0299, 0.3893	0.06	0.0241	0.3316	0.1633, 0.4127	0	0	NA	NA	0.35	0.1406	0.6314	0.0629, 1.6794	0	0	0.0965	0.0690, 0.1264
nsp8	594	0	0	NA	NA	0.14	0.0236	0.2674	0.1024, 0.4436	0	0	NA	NA	0.06	0.0101	0.104	0.0363, 0.1939	0	0	0.1025	0.0568, 0.1587
nsp9	339	0	0	NA	NA	0	0	NA	NA	0	0	NA	NA	0.34	0.1003	0.2572	0.0362, 0.4950	0.67	0.1976	0.1547	0.1027, 0.5144
nsp10	417	0	0	NA	NA	0	0	NA	NA	0	0	NA	NA	0.04	0.0096	0.4683	0.3136, 0.5136	0.33	0.0791	0.2649	0.1217, 0.4633
RdRp	2775	0	0	NA	NA	4.29	0.1546	0.0948	0.0600, 0.1296	1	0.036	0.1856	0.1257, 0.2501	2.36	0.085	0.5008	0.4880, 0.5136	2	0.0721	0.2751	0.1051, 0.4451
nsp13	1803	0	0	NA	NA	0.57	0.0316	0.3817	0.1733, 0.6137	0.25	0.0139	0.2655	0.1956, 0.3893	1.21	0.0671	0.8533	0.3614, 1.4846	0.33	0.0183	0.2437	0.1037, 0.5869
nsp14	1581	0	0	NA	NA	0	0	NA	NA	0.05	0.0032	0.1433	0.0539, 0.2646	0.03	0.0019	0.1136	0.0833, 0.1326	1	0.0633	0.2358	0.2358, 0.2358
nsp15	1038	0	0	NA	NA	0	0	NA	NA	0	0	NA	NA	0.18	0.0173	0.1063	0.0244, 1.4563	0.67	0.0645	0.2307	0.1208, 0.3407
nsp16	894	0	0	NA	NA	0.14	0.0157	0.3563	0.1723, 0.4687	0	0	NA	NA	0.09	0.0101	0.1666	0.0792, 0.5393	0	0	0.5814	0.4146, 0.6632
S	3822	1.03	0.0269	0.2717	0.1357, 0.6417	9	0.2355	1.5719	1.1082, 2.0357	9	0.2355	2.9435	1.9016, 3.7886	9.02	0.236	1.646	1.0146, 2.2775	30.67	0.8025	5.3612	2.3581, 8.3643
ORF3a	828	0.5	0.0604	0.1326	0.0637, 0.3214	1.14	0.1377	0.8715	0.7464, 0.9832	2.25	0.2717	0.8363	0.7439, 0.9117	1.28	0.1546	0.7719	0.3045, 1.3041	2.33	0.2814	0.2021	0.0715, 0.3328
E	228	0	0	NA	NA	0	0	NA	NA	1	0.4386	0.754	0.6214, 0.8365	0.01	0.0044	0.9732	0.6533, 1.9235	1	0.4386	0.9865	0.8832, 1.5239
M	669	0	0	NA	NA	0.29	0.0433	0.5266	0.4541, 0.6624	0.25	0.0374	0.6966	0.5133, 0.8907	1.14	0.1704	0.6324	0.4177, 0.8625	3	0.4484	1.0536	0.9632, 1.6908
ORF6	186	0	0	NA	NA	0	0	NA	NA	0	0	NA	NA	0.04	0.0215	0.8321	0.6438, 1.2536	2	1.0753	0.5152	0.2326, 0.9263
ORF7	494	0	0	NA	NA	0.14	0.0283	0.6653	0.3764, 1.6852	0	0	NA	NA	2.2	0.4453	0.464	0.3166, 0.5440	1	0.2024	0.8532	0.6569, 1.3125
ORF8	366	0.5	0.1366	0.4713	0.0600, 0.7341	3.43	0.9372	0.9986	0.7551, 1.9433	1	0.2732	0.6788	0.5982, 0.8340	1.12	0.306	0.8326	0.6326, 0.9374	0	0	NA	NA
N	1260	0.5	0.0397	0.8566	0.7136, 0.9623	6.14	0.4873	2.0286	1.5862, 2.4709	1.25	0.0992	0.7535	0.2863, 1.6480	4.02	0.319	1.0685	0.8436, 2.2368	6.97	0.5532	0.6495	0.3883, 0.9107
ORF10	117	0	0	NA	NA	0	0	NA	NA	0	0	NA	NA	0.01	0.0085	0.764	0.6633, 0.8864	0	0	NA	NA
The genes with no common mutation were not calculated the Ka/Ks value.
