# Supplementary material for: Distribution of intra‐host variations and mutations in the genomes of SARS‐CoV‐2 and their implications on detection and therapeutics
Source: MedComm (2020). 2022 Dec 2;3(4):e186. doi: 10.1002/mco2.186 (PMC9717708; doi:10.1002/mco2.186)
Supplement: Supplementary file 5 — Supporting Information [file MCO2-3-0-s006.xlsx]

## Sheet: Sheet1
Sample ID	Lineage	Collection date	Position	Major base	Minor base	Minor allele frequency	Minority mutated amino acid	Gene	Number of lieanges shared with the same mutation	VOCs shared the same mutation	Lineages shared the same mutation
SRR11826958	B.1	2022-03-20	23403	A	G	0.0151984	D614G	S	678	Omicron;Alpha;Beta;Delta;Gamma	A.2.5;A.2.5.1;A.2.5.2;AB.1;AD.1;AD.2;AE.8;AH.3;AM.4;AP.1;AU.1;AU.2;AU.3;AV.1;AW.1;AY.1;AY.10;AY.100;AY.101;AY.102;AY.103;AY.104;AY.105;AY.106;AY.107;AY.108;AY.109;AY.11;AY.110;AY.111;AY.113;AY.114;AY.116;AY.116.1;AY.117;AY.118;AY.119;AY.12;AY.120;AY.120.1;AY.120.2;AY.120.2.1;AY.121;AY.122;AY.122.1;AY.123;AY.124;AY.125;AY.13;AY.14;AY.15;AY.16;AY.16.1;AY.19;AY.2;AY.20;AY.21;AY.22;AY.23;AY.23.1;AY.2…
SRR11827001	B	2022-04-20	23403	A	G	0.217748	D614G	S	678	Omicron;Alpha;Beta;Delta;Gamma	A.2.5;A.2.5.1;A.2.5.2;AB.1;AD.1;AD.2;AE.8;AH.3;AM.4;AP.1;AU.1;AU.2;AU.3;AV.1;AW.1;AY.1;AY.10;AY.100;AY.101;AY.102;AY.103;AY.104;AY.105;AY.106;AY.107;AY.108;AY.109;AY.11;AY.110;AY.111;AY.113;AY.114;AY.116;AY.116.1;AY.117;AY.118;AY.119;AY.12;AY.120;AY.120.1;AY.120.2;AY.120.2.1;AY.121;AY.122;AY.122.1;AY.123;AY.124;AY.125;AY.13;AY.14;AY.15;AY.16;AY.16.1;AY.19;AY.2;AY.20;AY.21;AY.22;AY.23;AY.23.1;AY.2…
SRR12030580	B	2022-04-20	23403	A	G	0.0393352	D614G	S	678	Omicron;Alpha;Beta;Delta;Gamma	A.2.5;A.2.5.1;A.2.5.2;AB.1;AD.1;AD.2;AE.8;AH.3;AM.4;AP.1;AU.1;AU.2;AU.3;AV.1;AW.1;AY.1;AY.10;AY.100;AY.101;AY.102;AY.103;AY.104;AY.105;AY.106;AY.107;AY.108;AY.109;AY.11;AY.110;AY.111;AY.113;AY.114;AY.116;AY.116.1;AY.117;AY.118;AY.119;AY.12;AY.120;AY.120.1;AY.120.2;AY.120.2.1;AY.121;AY.122;AY.122.1;AY.123;AY.124;AY.125;AY.13;AY.14;AY.15;AY.16;AY.16.1;AY.19;AY.2;AY.20;AY.21;AY.22;AY.23;AY.23.1;AY.2…
SRR12030595	B	2022-03-20	23403	A	G	0.0195107	D614G	S	678	Omicron;Alpha;Beta;Delta;Gamma	A.2.5;A.2.5.1;A.2.5.2;AB.1;AD.1;AD.2;AE.8;AH.3;AM.4;AP.1;AU.1;AU.2;AU.3;AV.1;AW.1;AY.1;AY.10;AY.100;AY.101;AY.102;AY.103;AY.104;AY.105;AY.106;AY.107;AY.108;AY.109;AY.11;AY.110;AY.111;AY.113;AY.114;AY.116;AY.116.1;AY.117;AY.118;AY.119;AY.12;AY.120;AY.120.1;AY.120.2;AY.120.2.1;AY.121;AY.122;AY.122.1;AY.123;AY.124;AY.125;AY.13;AY.14;AY.15;AY.16;AY.16.1;AY.19;AY.2;AY.20;AY.21;AY.22;AY.23;AY.23.1;AY.2…
SRR12030612	B	2022-03-20	23403	A	G	0.0228582	D614G	S	678	Omicron;Alpha;Beta;Delta;Gamma	A.2.5;A.2.5.1;A.2.5.2;AB.1;AD.1;AD.2;AE.8;AH.3;AM.4;AP.1;AU.1;AU.2;AU.3;AV.1;AW.1;AY.1;AY.10;AY.100;AY.101;AY.102;AY.103;AY.104;AY.105;AY.106;AY.107;AY.108;AY.109;AY.11;AY.110;AY.111;AY.113;AY.114;AY.116;AY.116.1;AY.117;AY.118;AY.119;AY.12;AY.120;AY.120.1;AY.120.2;AY.120.2.1;AY.121;AY.122;AY.122.1;AY.123;AY.124;AY.125;AY.13;AY.14;AY.15;AY.16;AY.16.1;AY.19;AY.2;AY.20;AY.21;AY.22;AY.23;AY.23.1;AY.2…
SRR12030616	B	2022-03-20	23403	A	G	0.109465	D614G	S	678	Omicron;Alpha;Beta;Delta;Gamma	A.2.5;A.2.5.1;A.2.5.2;AB.1;AD.1;AD.2;AE.8;AH.3;AM.4;AP.1;AU.1;AU.2;AU.3;AV.1;AW.1;AY.1;AY.10;AY.100;AY.101;AY.102;AY.103;AY.104;AY.105;AY.106;AY.107;AY.108;AY.109;AY.11;AY.110;AY.111;AY.113;AY.114;AY.116;AY.116.1;AY.117;AY.118;AY.119;AY.12;AY.120;AY.120.1;AY.120.2;AY.120.2.1;AY.121;AY.122;AY.122.1;AY.123;AY.124;AY.125;AY.13;AY.14;AY.15;AY.16;AY.16.1;AY.19;AY.2;AY.20;AY.21;AY.22;AY.23;AY.23.1;AY.2…
SRR12030619	B.1	2022-04-20	23403	A	G	0.302483	D614G	S	678	Omicron;Alpha;Beta;Delta;Gamma	A.2.5;A.2.5.1;A.2.5.2;AB.1;AD.1;AD.2;AE.8;AH.3;AM.4;AP.1;AU.1;AU.2;AU.3;AV.1;AW.1;AY.1;AY.10;AY.100;AY.101;AY.102;AY.103;AY.104;AY.105;AY.106;AY.107;AY.108;AY.109;AY.11;AY.110;AY.111;AY.113;AY.114;AY.116;AY.116.1;AY.117;AY.118;AY.119;AY.12;AY.120;AY.120.1;AY.120.2;AY.120.2.1;AY.121;AY.122;AY.122.1;AY.123;AY.124;AY.125;AY.13;AY.14;AY.15;AY.16;AY.16.1;AY.19;AY.2;AY.20;AY.21;AY.22;AY.23;AY.23.1;AY.2…
SRR12030622	B	2022-04-20	23403	A	G	0.155623	D614G	S	678	Omicron;Alpha;Beta;Delta;Gamma	A.2.5;A.2.5.1;A.2.5.2;AB.1;AD.1;AD.2;AE.8;AH.3;AM.4;AP.1;AU.1;AU.2;AU.3;AV.1;AW.1;AY.1;AY.10;AY.100;AY.101;AY.102;AY.103;AY.104;AY.105;AY.106;AY.107;AY.108;AY.109;AY.11;AY.110;AY.111;AY.113;AY.114;AY.116;AY.116.1;AY.117;AY.118;AY.119;AY.12;AY.120;AY.120.1;AY.120.2;AY.120.2.1;AY.121;AY.122;AY.122.1;AY.123;AY.124;AY.125;AY.13;AY.14;AY.15;AY.16;AY.16.1;AY.19;AY.2;AY.20;AY.21;AY.22;AY.23;AY.23.1;AY.2…
ERR6593029	B.1.1.7	2021-03-02	22686	C	T	0.0289324	S375F	S	4	Omicron	B.1.1.529;BA.1;BA.2;BA.3
ERR6593300	B.1.1	2021-02-15	22686	C	T	0.0241327	S375F	S	4	Omicron	B.1.1.529;BA.1;BA.2;BA.3
ERR6593326	B.1.1.7	2021-01-26	22686	C	T	0.0179739	S375F	S	4	Omicron	B.1.1.529;BA.1;BA.2;BA.3
ERR6594127	B.1.1.7	2021-06-04	22686	C	T	0.0431779	S375F	S	4	Omicron	B.1.1.529;BA.1;BA.2;BA.3
ERR6594439	B.1.1.7	2022-06-21	22686	C	T	0.0448598	S375F	S	4	Omicron	B.1.1.529;BA.1;BA.2;BA.3
SRR16287013	B.1.617.2	2021-08-04	22686	C	T	0.0938023	S375F	S	4	Omicron	B.1.1.529;BA.1;BA.2;BA.3
SRR16287001	B.1.617.2	2021-08-09	22686	C	T	0.0795868	S375F	S	4	Omicron	B.1.1.529;BA.1;BA.2;BA.3
SRR18006919	AY.39.1	2021-12-31	22686	C	T	0.170485	S375F	S	4	Omicron	B.1.1.529;BA.1;BA.2;BA.3
SRR18006924	AY.39.1	2021-12-31	22686	C	T	0.254967	S375F	S	4	Omicron	B.1.1.529;BA.1;BA.2;BA.3
ERR6593225	B.1.1.7	2021-01-06	23075	T	C	0.0191571	Y505H	S	4	Omicron	B.1.1.529;BA.1;BA.2;BA.3
ERR6593261	B.1.1.7	2021-01-27	23075	T	C	0.0184049	Y505H	S	4	Omicron	B.1.1.529;BA.1;BA.2;BA.3
ERR6593271	B.1.1.7	2021-01-28	23075	T	C	0.0167598	Y505H	S	4	Omicron	B.1.1.529;BA.1;BA.2;BA.3
ERR6593453	B.1.1.7	2021-01-19	23075	T	C	0.0144628	Y505H	S	4	Omicron	B.1.1.529;BA.1;BA.2;BA.3
ERR6593404	B.1.1.7	2021-01-20	23075	T	C	0.0138889	Y505H	S	4	Omicron	B.1.1.529;BA.1;BA.2;BA.3
ERR6593158	B.1.1	2021-01-19	23075	T	C	0.0109489	Y505H	S	4	Omicron	B.1.1.529;BA.1;BA.2;BA.3
SRR16286992	B.1	2020-03-14	23075	T	C	0.0106383	Y505H	S	4	Omicron	B.1.1.529;BA.1;BA.2;BA.3
ERR6593412	B.1.1.7	2021-01-13	23075	T	C	0.0103806	Y505H	S	4	Omicron	B.1.1.529;BA.1;BA.2;BA.3
ERR6593350	B.1.466	2020-12-30	23075	T	C	0.0103448	Y505H	S	4	Omicron	B.1.1.529;BA.1;BA.2;BA.3
ERR6593448	B.1.1.7	2021-02-08	23075	T	C	0.048	Y505H	S	4	Omicron	B.1.1.529;BA.1;BA.2;BA.3
ERR6593345	B.1.1.7	2021-02-10	23075	T	C	0.0314961	Y505H	S	4	Omicron	B.1.1.529;BA.1;BA.2;BA.3
ERR6593385	B.1.438	2021-02-09	23075	T	C	0.0291971	Y505H	S	4	Omicron	B.1.1.529;BA.1;BA.2;BA.3
ERR6593164	B.1.1.7	2021-02-10	23075	T	C	0.0258621	Y505H	S	4	Omicron	B.1.1.529;BA.1;BA.2;BA.3
ERR6593264	B.1.1.7	2021-02-09	23075	T	C	0.0251799	Y505H	S	4	Omicron	B.1.1.529;BA.1;BA.2;BA.3
ERR6593449	B.1.1.7	2021-02-10	23075	T	C	0.0238612	Y505H	S	4	Omicron	B.1.1.529;BA.1;BA.2;BA.3
ERR6593443	B.1.1.7	2021-02-09	23075	T	C	0.0222222	Y505H	S	4	Omicron	B.1.1.529;BA.1;BA.2;BA.3
ERR6593455	B.1.1.7	2021-02-11	23075	T	C	0.0186667	Y505H	S	4	Omicron	B.1.1.529;BA.1;BA.2;BA.3
ERR6593373	B.1.1.7	2021-02-04	23075	T	C	0.0174419	Y505H	S	4	Omicron	B.1.1.529;BA.1;BA.2;BA.3
ERR6593427	B.1.1.7	2021-02-25	23075	T	C	0.0152284	Y505H	S	4	Omicron	B.1.1.529;BA.1;BA.2;BA.3
ERR6593458	B.1.1.7	2021-02-09	23075	T	C	0.0133779	Y505H	S	4	Omicron	B.1.1.529;BA.1;BA.2;BA.3
ERR6592912	B.1.1.7	2021-03-24	23075	T	C	0.0116959	Y505H	S	4	Omicron	B.1.1.529;BA.1;BA.2;BA.3
ERR6593457	B.1.1.7	2021-02-09	23075	T	C	0.0103383	Y505H	S	4	Omicron	B.1.1.529;BA.1;BA.2;BA.3
SRR18006919	AY.39.1	2021-12-31	23075	T	C	0.342267	Y505H	S	4	Omicron	B.1.1.529;BA.1;BA.2;BA.3
SRR18006917	AY.39.1	2022-01-03	23075	T	C	0.335607	Y505H	S	4	Omicron	B.1.1.529;BA.1;BA.2;BA.3
SRR18006923	B.1.617.2	2022-01-01	23075	T	C	0.290598	Y505H	S	4	Omicron	B.1.1.529;BA.1;BA.2;BA.3
SRR18006914	AY.39.1.2	2022-01-11	23075	T	C	0.150376	Y505H	S	4	Omicron	B.1.1.529;BA.1;BA.2;BA.3
SRR18006924	AY.39.1	2021-12-31	23075	T	C	0.126316	Y505H	S	4	Omicron	B.1.1.529;BA.1;BA.2;BA.3
SRR18006913	AY.39.1.2	2022-01-11	23075	T	C	0.104916	Y505H	S	4	Omicron	B.1.1.529;BA.1;BA.2;BA.3
SRR11827007	A.2.2	2020-03-21	27383	A	T	0.0737705	D61L	ORF6	1	Omicron	BA.2
SRR11826974	B.1.1.71	2020-03-21	27383	A	T	0.032316	D61L	ORF6	1	Omicron	BA.2
SRR11826849	B.1	2020-03-22	27383	A	T	0.0252101	D61L	ORF6	1	Omicron	BA.2
SRR16287043	B.1	2020-03-13	27383	A	T	0.0194647	D61L	ORF6	1	Omicron	BA.2
SRR16287061	B.1	2020-04-07	27383	A	T	0.018587	D61L	ORF6	1	Omicron	BA.2
SRR16286992	B.1	2020-03-14	27383	A	T	0.0181818	D61L	ORF6	1	Omicron	BA.2
SRR16287074	D.2	2020-07-30	27383	A	T	0.0181818	D61L	ORF6	1	Omicron	BA.2
SRR16287010	B.1	2020-03-27	27383	A	T	0.0176991	D61L	ORF6	1	Omicron	BA.2
SRR11826924	B.1.1	2020-03-24	27383	A	T	0.0169014	D61L	ORF6	1	Omicron	BA.2
SRR11826956	B.1	2020-03-22	27383	A	T	0.0163506	D61L	ORF6	1	Omicron	BA.2
SRR16287020	B.1.617.2	2020-04-26	27383	A	T	0.0147815	D61L	ORF6	1	Omicron	BA.2
SRR11826945	A.1	2020-03-22	27383	A	T	0.0145798	D61L	ORF6	1	Omicron	BA.2
SRR11826891	B.4	2020-03-03	27383	A	T	0.0138889	D61L	ORF6	1	Omicron	BA.2
SRR16287054	B.1	2020-03-30	27383	A	T	0.0124389	D61L	ORF6	1	Omicron	BA.2
SRR16287059	B.1	2020-04-08	27383	A	T	0.0123571	D61L	ORF6	1	Omicron	BA.2
SRR11826978	B.1.1.1	2020-03-21	27383	A	T	0.011976	D61L	ORF6	1	Omicron	BA.2
SRR16287062	B.1.1	2020-03-31	27383	A	T	0.0114984	D61L	ORF6	1	Omicron	BA.2
SRR11826911	B	2020-03-24	27383	A	T	0.0114155	D61L	ORF6	1	Omicron	BA.2
SRR11826907	B.1	2020-03-19	27383	A	T	0.010929	D61L	ORF6	1	Omicron	BA.2
SRR16287016	B.1.617.2	2020-04-26	27383	A	T	0.0107095	D61L	ORF6	1	Omicron	BA.2
SRR16287028	B.1.617.2	2020-04-26	27383	A	T	0.0106762	D61L	ORF6	1	Omicron	BA.2
SRR11826941	B.1	2020-03-20	27383	A	T	0.0106557	D61L	ORF6	1	Omicron	BA.2
SRR16287025	B.1.617.2	2020-04-26	27383	A	T	0.0101351	D61L	ORF6	1	Omicron	BA.2
ERR6593135	B.1.1.7	2021-02-09	27383	A	T	0.0513036	D61L	ORF6	1	Omicron	BA.2
SRR16286999	AY.39.1	2021-08-02	27383	A	T	0.0422535	D61L	ORF6	1	Omicron	BA.2
ERR6594221	B.1.411	2021-06-01	27383	A	T	0.0330189	D61L	ORF6	1	Omicron	BA.2
ERR6594402	B.1.617.2	2022-06-21	27383	A	T	0.0308989	D61L	ORF6	1	Omicron	BA.2
ERR6592816	B.1.1.7	2021-04-27	27383	A	T	0.0278571	D61L	ORF6	1	Omicron	BA.2
ERR6592795	B.1.1.7	2021-04-27	27383	A	T	0.0270506	D61L	ORF6	1	Omicron	BA.2
SRR16287001	AY.39.1	2021-08-09	27383	A	T	0.0258449	D61L	ORF6	1	Omicron	BA.2
ERR6594284	B.1.1	2021-06-05	27383	A	T	0.0228833	D61L	ORF6	1	Omicron	BA.2
SRR16287008	AY.39.1	2021-07-11	27383	A	T	0.022831	D61L	ORF6	1	Omicron	BA.2
ERR6592787	B.1.1.7	2021-04-26	27383	A	T	0.0221239	D61L	ORF6	1	Omicron	BA.2
ERR6592942	B.1.1.7	2021-03-18	27383	A	T	0.0219224	D61L	ORF6	1	Omicron	BA.2
ERR6594161	B.1.1.7	2021-05-26	27383	A	T	0.0213969	D61L	ORF6	1	Omicron	BA.2
ERR6592766	B.1.1.7	2021-05-03	27383	A	T	0.021097	D61L	ORF6	1	Omicron	BA.2
ERR6593210	B.1.1.7	2021-02-16	27383	A	T	0.0207254	D61L	ORF6	1	Omicron	BA.2
ERR6592839	B.1.1.7	2021-04-28	27383	A	T	0.0206037	D61L	ORF6	1	Omicron	BA.2
ERR6592812	B.1.1.7	2021-05-04	27383	A	T	0.0185185	D61L	ORF6	1	Omicron	BA.2
ERR6594131	B.1.1.7	2021-05-01	27383	A	T	0.0156647	D61L	ORF6	1	Omicron	BA.2
SRR16287018	AY.39.1	2021-08-10	27383	A	T	0.0150943	D61L	ORF6	1	Omicron	BA.2
ERR6592805	B.1.1.7	2021-04-14	27383	A	T	0.0142925	D61L	ORF6	1	Omicron	BA.2
ERR6592821	B.1.1.7	2021-05-03	27383	A	T	0.0102516	D61L	ORF6	1	Omicron	BA.2
SRR17051943	B.1.1.529	2021-11-22	27383	A	T	0.437023	D61L	ORF6	1	Omicron	BA.2
SRR17051906	B.1.1.529	2021-11-19	27383	A	T	0.246622	D61L	ORF6	1	Omicron	BA.2
SRR17051948	B.1.1.529	2021-11-22	27383	A	T	0.245695	D61L	ORF6	1	Omicron	BA.2
SRR17051933	B.1.1.529	2021-11-20	27383	A	T	0.198099	D61L	ORF6	1	Omicron	BA.2
SRR17051895	B.1.1.529	2021-11-15	27383	A	T	0.168698	D61L	ORF6	1	Omicron	BA.2
SRR17051926	B.1.1.529	2021-11-17	27383	A	T	0.166255	D61L	ORF6	1	Omicron	BA.2
SRR17054510	B.1.1.529	2021-11-22	27383	A	T	0.162123	D61L	ORF6	1	Omicron	BA.2
SRR17054502	B.1.1.529	2021-11-18	27383	A	T	0.151869	D61L	ORF6	1	Omicron	BA.2
SRR17051931	B.1.1.529	2021-11-17	27383	A	T	0.149676	D61L	ORF6	1	Omicron	BA.2
SRR17051908	B.1.1.529	2021-11-17	27383	A	T	0.149214	D61L	ORF6	1	Omicron	BA.2
SRR17051952	B.1.1.529	2021-11-19	27383	A	T	0.145917	D61L	ORF6	1	Omicron	BA.2
SRR17051922	B.1.1.529	2021-11-18	27383	A	T	0.145773	D61L	ORF6	1	Omicron	BA.2
SRR17051923	B.1.1.529	2021-11-18	27383	A	T	0.142606	D61L	ORF6	1	Omicron	BA.2
SRR17051930	B.1.1.529	2021-11-17	27383	A	T	0.138834	D61L	ORF6	1	Omicron	BA.2
SRR17051927	B.1.1.529	2021-11-16	27383	A	T	0.130449	D61L	ORF6	1	Omicron	BA.2
SRR17051918	B.1.1.529	2021-11-18	27383	A	T	0.128636	D61L	ORF6	1	Omicron	BA.2
SRR17051912	B.1.1.529	2021-11-19	27383	A	T	0.124844	D61L	ORF6	1	Omicron	BA.2
SRR17051896	B.1.1.529	2021-11-14	27383	A	T	0.12191	D61L	ORF6	1	Omicron	BA.2
SRR17051904	B.1.1.529	2021-11-22	27383	A	T	0.118527	D61L	ORF6	1	Omicron	BA.2
SRR17051897	B.1.1.529	2021-11-15	27383	A	T	0.114952	D61L	ORF6	1	Omicron	BA.2
SRR17051916	B.1.1.529	2021-11-17	27383	A	T	0.114555	D61L	ORF6	1	Omicron	BA.2
SRR17051899	B.1.1.529	2021-11-15	27383	A	T	0.112698	D61L	ORF6	1	Omicron	BA.2
SRR17051945	B.1.1.529	2021-11-16	27383	A	T	0.104734	D61L	ORF6	1	Omicron	BA.2
SRR17051939	B.1.1.529	2021-11-22	27383	A	T	0.102968	D61L	ORF6	1	Omicron	BA.2
SRR17051951	B.1.1.529	2021-11-19	27383	A	T	0.0949574	D61L	ORF6	1	Omicron	BA.2
SRR17051941	B.1.1.529	2021-11-19	27383	A	T	0.0937346	D61L	ORF6	1	Omicron	BA.2
SRR17051929	B.1.1.529	2021-11-16	27383	A	T	0.0929569	D61L	ORF6	1	Omicron	BA.2
SRR17051915	B.1.1.529	2021-11-19	27383	A	T	0.0926339	D61L	ORF6	1	Omicron	BA.2
SRR17051919	B.1.1.529	2021-11-17	27383	A	T	0.0910159	D61L	ORF6	1	Omicron	BA.2
SRR17051911	B.1.1.529	2021-11-19	27383	A	T	0.090725	D61L	ORF6	1	Omicron	BA.2
SRR17051925	B.1.1.529	2021-11-18	27383	A	T	0.0858869	D61L	ORF6	1	Omicron	BA.2
SRR17051954	B.1.1.529	2021-11-19	27383	A	T	0.0826052	D61L	ORF6	1	Omicron	BA.2
SRR17051932	B.1.1.529	2021-11-20	27383	A	T	0.0825617	D61L	ORF6	1	Omicron	BA.2
SRR17054503	B.1.1.529	2021-11-19	27383	A	T	0.0796485	D61L	ORF6	1	Omicron	BA.2
SRR17051936	B.1.1.529	2021-11-20	27383	A	T	0.0784	D61L	ORF6	1	Omicron	BA.2
SRR17051949	B.1.1.529	2021-11-19	27383	A	T	0.0774578	D61L	ORF6	1	Omicron	BA.2
SRR17051907	B.1.1.529	2021-11-19	27383	A	T	0.0736077	D61L	ORF6	1	Omicron	BA.2
SRR17051953	B.1.1.529	2021-11-19	27383	A	T	0.0712644	D61L	ORF6	1	Omicron	BA.2
SRR17051935	B.1.1.529	2021-11-20	27383	A	T	0.0648148	D61L	ORF6	1	Omicron	BA.2
SRR17051917	B.1.1.529	2021-11-18	27383	A	T	0.0638757	D61L	ORF6	1	Omicron	BA.2
SRR17051913	B.1.1.529	2021-11-19	27383	A	T	0.063537	D61L	ORF6	1	Omicron	BA.2
SRR17051937	B.1.1.529	2021-11-20	27383	A	T	0.0634191	D61L	ORF6	1	Omicron	BA.2
SRR17051909	B.1.1.529	2021-11-19	27383	A	T	0.0578809	D61L	ORF6	1	Omicron	BA.2
SRR17051910	B.1.1.529	2021-11-19	27383	A	T	0.0542071	D61L	ORF6	1	Omicron	BA.2
SRR17051940	B.1.1.529	2021-11-21	27383	A	T	0.0489822	D61L	ORF6	1	Omicron	BA.2
SRR18006921	AY.39	2021-12-31	27383	A	T	0.0391849	D61L	ORF6	1	Omicron	BA.2
SRR18006913	AY.39.1.2	2022-01-11	27383	A	T	0.024025	D61L	ORF6	1	Omicron	BA.2
SRR18006914	AY.39.1.2	2022-01-11	27383	A	T	0.0229008	D61L	ORF6	1	Omicron	BA.2
SRR17054504	B.1.1.529	2021-11-19	27383	A	T	0.0211175	D61L	ORF6	1	Omicron	BA.2
SRR18006916	AY.39	2022-01-03	27383	A	T	0.0209213	D61L	ORF6	1	Omicron	BA.2
SRR17051950	B.1.1.529	2021-11-19	27383	A	T	0.0138026	D61L	ORF6	1	Omicron	BA.2
ERR6594224	None	2021-06-18	23599	T	G	0.0104712	N679K	S	5	Omicron;Gamma	B.1.1.529;BA.1;BA.2;BA.3;P.1.4
SRR12030623	B	2022-04-20	23599	T	G	0.0101215	N679K	S	5	Omicron;Gamma	B.1.1.529;BA.1;BA.2;BA.3;P.1.4
SRR17051933	B.1.1.529	2021-11-20	23599	T	G	0.198961	N679K	S	5	Omicron;Gamma	B.1.1.529;BA.1;BA.2;BA.3;P.1.4
SRR18006914	AY.39.1.2	2022-01-11	23599	T	G	0.319838	N679K	S	5	Omicron;Gamma	B.1.1.529;BA.1;BA.2;BA.3;P.1.4
SRR18006916	AY.39	2022-01-03	23599	T	G	0.265162	N679K	S	5	Omicron;Gamma	B.1.1.529;BA.1;BA.2;BA.3;P.1.4
SRR18006919	B.1.617.2	2021-12-31	23599	T	G	0.164026	N679K	S	5	Omicron;Gamma	B.1.1.529;BA.1;BA.2;BA.3;P.1.4
SRR18006922	AY.39	2022-01-01	23599	T	G	0.233676	N679K	S	5	Omicron;Gamma	B.1.1.529;BA.1;BA.2;BA.3;P.1.4
SRR18006924	AY.39.1	2021-12-31	23599	T	G	0.24374	N679K	S	5	Omicron;Gamma	B.1.1.529;BA.1;BA.2;BA.3;P.1.4
ERR6592755	B.1.1.7	2021-04-28	15714	C	T	0.0312837	L751L	RdRp	3	Omicron;Gamma	BA.2;BA.3;P.1.6
ERR6593091	B.1.1.7	2021-03-15	15714	C	T	0.0107389	L751L	RdRp	3	Omicron;Gamma	BA.2;BA.3;P.1.6
ERR6593171	B.1.160	2021-02-22	15714	C	T	0.368278	L751L	RdRp	3	Omicron;Gamma	BA.2;BA.3;P.1.6
ERR6594248	B.1.1.7	2021-07-01	15714	C	T	0.0103711	L751L	RdRp	3	Omicron;Gamma	BA.2;BA.3;P.1.6
ERR6594263	B.1.1.7	2021-07-12	15714	C	T	0.0164314	L751L	RdRp	3	Omicron;Gamma	BA.2;BA.3;P.1.6
ERR6594340	B.1.351	2021-06-01	15714	C	T	0.0107499	L751L	RdRp	3	Omicron;Gamma	BA.2;BA.3;P.1.6
ERR6594439	B.1.1.7	2022-06-21	15714	C	T	0.0225087	L751L	RdRp	3	Omicron;Gamma	BA.2;BA.3;P.1.6
SRR12030620	B	2022-04-20	15714	C	T	0.0108196	L751L	RdRp	3	Omicron;Gamma	BA.2;BA.3;P.1.6
SRR15514248	B.1	2020-07-09	15714	C	T	0.0294521	L751L	RdRp	3	Omicron;Gamma	BA.2;BA.3;P.1.6
ERR6592782	B.1.1.7	2021-04-28	23525	C	T	0.0140118	H655Y	S	24	Omicron;Gamma	A.27;A.28;B.1.1.529;B.1.160.33;B.1.160.7;BA.1;BA.2;BA.3;P.1;P.1.1;P.1.10;P.1.12;P.1.13;P.1.14;P.1.15;P.1.16;P.1.17;P.1.17.1;P.1.2;P.1.4;P.1.6;P.1.7;P.1.8;P.1.9
ERR6592875	B.1.1.7	2021-03-18	23525	C	T	0.0173482	H655Y	S	24	Omicron;Gamma	A.27;A.28;B.1.1.529;B.1.160.33;B.1.160.7;BA.1;BA.2;BA.3;P.1;P.1.1;P.1.10;P.1.12;P.1.13;P.1.14;P.1.15;P.1.16;P.1.17;P.1.17.1;P.1.2;P.1.4;P.1.6;P.1.7;P.1.8;P.1.9
ERR6593137	B.1.1.7	2021-01-28	23525	C	T	0.0120968	H655Y	S	24	Omicron;Gamma	A.27;A.28;B.1.1.529;B.1.160.33;B.1.160.7;BA.1;BA.2;BA.3;P.1;P.1.1;P.1.10;P.1.12;P.1.13;P.1.14;P.1.15;P.1.16;P.1.17;P.1.17.1;P.1.2;P.1.4;P.1.6;P.1.7;P.1.8;P.1.9
ERR6593174	B.1.177.86	2021-01-12	23525	C	T	0.0218341	H655Y	S	24	Omicron;Gamma	A.27;A.28;B.1.1.529;B.1.160.33;B.1.160.7;BA.1;BA.2;BA.3;P.1;P.1.1;P.1.10;P.1.12;P.1.13;P.1.14;P.1.15;P.1.16;P.1.17;P.1.17.1;P.1.2;P.1.4;P.1.6;P.1.7;P.1.8;P.1.9
ERR6593242	B.1.1.7	2021-02-16	23525	C	T	0.0121803	H655Y	S	24	Omicron;Gamma	A.27;A.28;B.1.1.529;B.1.160.33;B.1.160.7;BA.1;BA.2;BA.3;P.1;P.1.1;P.1.10;P.1.12;P.1.13;P.1.14;P.1.15;P.1.16;P.1.17;P.1.17.1;P.1.2;P.1.4;P.1.6;P.1.7;P.1.8;P.1.9
ERR6593291	None	2021-01-05	23525	C	T	0.0314961	H655Y	S	24	Omicron;Gamma	A.27;A.28;B.1.1.529;B.1.160.33;B.1.160.7;BA.1;BA.2;BA.3;P.1;P.1.1;P.1.10;P.1.12;P.1.13;P.1.14;P.1.15;P.1.16;P.1.17;P.1.17.1;P.1.2;P.1.4;P.1.6;P.1.7;P.1.8;P.1.9
ERR6593413	B.1.1.7	2021-02-09	23525	C	T	0.0219959	H655Y	S	24	Omicron;Gamma	A.27;A.28;B.1.1.529;B.1.160.33;B.1.160.7;BA.1;BA.2;BA.3;P.1;P.1.1;P.1.10;P.1.12;P.1.13;P.1.14;P.1.15;P.1.16;P.1.17;P.1.17.1;P.1.2;P.1.4;P.1.6;P.1.7;P.1.8;P.1.9
ERR6593423	B.1.1.7	2021-01-12	23525	C	T	0.0230081	H655Y	S	24	Omicron;Gamma	A.27;A.28;B.1.1.529;B.1.160.33;B.1.160.7;BA.1;BA.2;BA.3;P.1;P.1.1;P.1.10;P.1.12;P.1.13;P.1.14;P.1.15;P.1.16;P.1.17;P.1.17.1;P.1.2;P.1.4;P.1.6;P.1.7;P.1.8;P.1.9
ERR6593483	B.1.1.7	2021-03-16	23525	C	T	0.0415648	H655Y	S	24	Omicron;Gamma	A.27;A.28;B.1.1.529;B.1.160.33;B.1.160.7;BA.1;BA.2;BA.3;P.1;P.1.1;P.1.10;P.1.12;P.1.13;P.1.14;P.1.15;P.1.16;P.1.17;P.1.17.1;P.1.2;P.1.4;P.1.6;P.1.7;P.1.8;P.1.9
ERR6593486	B.1.1.7	2021-03-29	23525	C	T	0.0171178	H655Y	S	24	Omicron;Gamma	A.27;A.28;B.1.1.529;B.1.160.33;B.1.160.7;BA.1;BA.2;BA.3;P.1;P.1.1;P.1.10;P.1.12;P.1.13;P.1.14;P.1.15;P.1.16;P.1.17;P.1.17.1;P.1.2;P.1.4;P.1.6;P.1.7;P.1.8;P.1.9
ERR6593654	B.1.1.7	2021-03-24	23525	C	T	0.0359594	H655Y	S	24	Omicron;Gamma	A.27;A.28;B.1.1.529;B.1.160.33;B.1.160.7;BA.1;BA.2;BA.3;P.1;P.1.1;P.1.10;P.1.12;P.1.13;P.1.14;P.1.15;P.1.16;P.1.17;P.1.17.1;P.1.2;P.1.4;P.1.6;P.1.7;P.1.8;P.1.9
ERR6594194	B.1.1.7	2021-06-01	23525	C	T	0.0651466	H655Y	S	24	Omicron;Gamma	A.27;A.28;B.1.1.529;B.1.160.33;B.1.160.7;BA.1;BA.2;BA.3;P.1;P.1.1;P.1.10;P.1.12;P.1.13;P.1.14;P.1.15;P.1.16;P.1.17;P.1.17.1;P.1.2;P.1.4;P.1.6;P.1.7;P.1.8;P.1.9
ERR6594225	B.1.1.7	2021-06-16	23525	C	T	0.160131	H655Y	S	24	Omicron;Gamma	A.27;A.28;B.1.1.529;B.1.160.33;B.1.160.7;BA.1;BA.2;BA.3;P.1;P.1.1;P.1.10;P.1.12;P.1.13;P.1.14;P.1.15;P.1.16;P.1.17;P.1.17.1;P.1.2;P.1.4;P.1.6;P.1.7;P.1.8;P.1.9
ERR6594433	B.1.1.7	2021-06-22	23525	C	T	0.0101302	H655Y	S	24	Omicron;Gamma	A.27;A.28;B.1.1.529;B.1.160.33;B.1.160.7;BA.1;BA.2;BA.3;P.1;P.1.1;P.1.10;P.1.12;P.1.13;P.1.14;P.1.15;P.1.16;P.1.17;P.1.17.1;P.1.2;P.1.4;P.1.6;P.1.7;P.1.8;P.1.9
ERR6594437	B.1.1.7	2021-06-01	23525	C	T	0.0100373	H655Y	S	24	Omicron;Gamma	A.27;A.28;B.1.1.529;B.1.160.33;B.1.160.7;BA.1;BA.2;BA.3;P.1;P.1.1;P.1.10;P.1.12;P.1.13;P.1.14;P.1.15;P.1.16;P.1.17;P.1.17.1;P.1.2;P.1.4;P.1.6;P.1.7;P.1.8;P.1.9
SRR11826819	B.1	2020-03-23	23525	C	T	0.0182577	H655Y	S	24	Omicron;Gamma	A.27;A.28;B.1.1.529;B.1.160.33;B.1.160.7;BA.1;BA.2;BA.3;P.1;P.1.1;P.1.10;P.1.12;P.1.13;P.1.14;P.1.15;P.1.16;P.1.17;P.1.17.1;P.1.2;P.1.4;P.1.6;P.1.7;P.1.8;P.1.9
SRR11827002	B	2020-03-16	23525	C	T	0.159006	H655Y	S	24	Omicron;Gamma	A.27;A.28;B.1.1.529;B.1.160.33;B.1.160.7;BA.1;BA.2;BA.3;P.1;P.1.1;P.1.10;P.1.12;P.1.13;P.1.14;P.1.15;P.1.16;P.1.17;P.1.17.1;P.1.2;P.1.4;P.1.6;P.1.7;P.1.8;P.1.9
SRR16286991	B.1.319	2020-03-20	23525	C	T	0.0242155	H655Y	S	24	Omicron;Gamma	A.27;A.28;B.1.1.529;B.1.160.33;B.1.160.7;BA.1;BA.2;BA.3;P.1;P.1.1;P.1.10;P.1.12;P.1.13;P.1.14;P.1.15;P.1.16;P.1.17;P.1.17.1;P.1.2;P.1.4;P.1.6;P.1.7;P.1.8;P.1.9
SRR16286992	B.1	2020-03-14	23525	C	T	0.042524	H655Y	S	24	Omicron;Gamma	A.27;A.28;B.1.1.529;B.1.160.33;B.1.160.7;BA.1;BA.2;BA.3;P.1;P.1.1;P.1.10;P.1.12;P.1.13;P.1.14;P.1.15;P.1.16;P.1.17;P.1.17.1;P.1.2;P.1.4;P.1.6;P.1.7;P.1.8;P.1.9
SRR16286993	A	2020-02-24	23525	C	T	0.0296846	H655Y	S	24	Omicron;Gamma	A.27;A.28;B.1.1.529;B.1.160.33;B.1.160.7;BA.1;BA.2;BA.3;P.1;P.1.1;P.1.10;P.1.12;P.1.13;P.1.14;P.1.15;P.1.16;P.1.17;P.1.17.1;P.1.2;P.1.4;P.1.6;P.1.7;P.1.8;P.1.9
SRR16286995	AY.39.1	2021-08-02	23525	C	T	0.0270212	H655Y	S	24	Omicron;Gamma	A.27;A.28;B.1.1.529;B.1.160.33;B.1.160.7;BA.1;BA.2;BA.3;P.1;P.1.1;P.1.10;P.1.12;P.1.13;P.1.14;P.1.15;P.1.16;P.1.17;P.1.17.1;P.1.2;P.1.4;P.1.6;P.1.7;P.1.8;P.1.9
SRR16286996	AY.39.1	2021-07-22	23525	C	T	0.0507908	H655Y	S	24	Omicron;Gamma	A.27;A.28;B.1.1.529;B.1.160.33;B.1.160.7;BA.1;BA.2;BA.3;P.1;P.1.1;P.1.10;P.1.12;P.1.13;P.1.14;P.1.15;P.1.16;P.1.17;P.1.17.1;P.1.2;P.1.4;P.1.6;P.1.7;P.1.8;P.1.9
SRR16286997	AY.39.1	2021-07-22	23525	C	T	0.0129187	H655Y	S	24	Omicron;Gamma	A.27;A.28;B.1.1.529;B.1.160.33;B.1.160.7;BA.1;BA.2;BA.3;P.1;P.1.1;P.1.10;P.1.12;P.1.13;P.1.14;P.1.15;P.1.16;P.1.17;P.1.17.1;P.1.2;P.1.4;P.1.6;P.1.7;P.1.8;P.1.9
SRR16286998	B.1	2020-03-26	23525	C	T	0.101695	H655Y	S	24	Omicron;Gamma	A.27;A.28;B.1.1.529;B.1.160.33;B.1.160.7;BA.1;BA.2;BA.3;P.1;P.1.1;P.1.10;P.1.12;P.1.13;P.1.14;P.1.15;P.1.16;P.1.17;P.1.17.1;P.1.2;P.1.4;P.1.6;P.1.7;P.1.8;P.1.9
SRR16286999	AY.39.1	2021-08-02	23525	C	T	0.0490196	H655Y	S	24	Omicron;Gamma	A.27;A.28;B.1.1.529;B.1.160.33;B.1.160.7;BA.1;BA.2;BA.3;P.1;P.1.1;P.1.10;P.1.12;P.1.13;P.1.14;P.1.15;P.1.16;P.1.17;P.1.17.1;P.1.2;P.1.4;P.1.6;P.1.7;P.1.8;P.1.9
SRR16287000	AY.39.1	2021-07-22	23525	C	T	0.0507463	H655Y	S	24	Omicron;Gamma	A.27;A.28;B.1.1.529;B.1.160.33;B.1.160.7;BA.1;BA.2;BA.3;P.1;P.1.1;P.1.10;P.1.12;P.1.13;P.1.14;P.1.15;P.1.16;P.1.17;P.1.17.1;P.1.2;P.1.4;P.1.6;P.1.7;P.1.8;P.1.9
SRR16287001	AY.39.1	2021-08-09	23525	C	T	0.0404908	H655Y	S	24	Omicron;Gamma	A.27;A.28;B.1.1.529;B.1.160.33;B.1.160.7;BA.1;BA.2;BA.3;P.1;P.1.1;P.1.10;P.1.12;P.1.13;P.1.14;P.1.15;P.1.16;P.1.17;P.1.17.1;P.1.2;P.1.4;P.1.6;P.1.7;P.1.8;P.1.9
SRR16287002	AY.39.1	2021-07-22	23525	C	T	0.0372093	H655Y	S	24	Omicron;Gamma	A.27;A.28;B.1.1.529;B.1.160.33;B.1.160.7;BA.1;BA.2;BA.3;P.1;P.1.1;P.1.10;P.1.12;P.1.13;P.1.14;P.1.15;P.1.16;P.1.17;P.1.17.1;P.1.2;P.1.4;P.1.6;P.1.7;P.1.8;P.1.9
SRR16287003	AY.39.1	2021-07-21	23525	C	T	0.0295567	H655Y	S	24	Omicron;Gamma	A.27;A.28;B.1.1.529;B.1.160.33;B.1.160.7;BA.1;BA.2;BA.3;P.1;P.1.1;P.1.10;P.1.12;P.1.13;P.1.14;P.1.15;P.1.16;P.1.17;P.1.17.1;P.1.2;P.1.4;P.1.6;P.1.7;P.1.8;P.1.9
SRR16287004	AY.39.1	2021-07-06	23525	C	T	0.0272027	H655Y	S	24	Omicron;Gamma	A.27;A.28;B.1.1.529;B.1.160.33;B.1.160.7;BA.1;BA.2;BA.3;P.1;P.1.1;P.1.10;P.1.12;P.1.13;P.1.14;P.1.15;P.1.16;P.1.17;P.1.17.1;P.1.2;P.1.4;P.1.6;P.1.7;P.1.8;P.1.9
SRR16287005	AY.39.1	2021-07-06	23525	C	T	0.0534283	H655Y	S	24	Omicron;Gamma	A.27;A.28;B.1.1.529;B.1.160.33;B.1.160.7;BA.1;BA.2;BA.3;P.1;P.1.1;P.1.10;P.1.12;P.1.13;P.1.14;P.1.15;P.1.16;P.1.17;P.1.17.1;P.1.2;P.1.4;P.1.6;P.1.7;P.1.8;P.1.9
SRR16287006	AY.39.1	2021-07-11	23525	C	T	0.06	H655Y	S	24	Omicron;Gamma	A.27;A.28;B.1.1.529;B.1.160.33;B.1.160.7;BA.1;BA.2;BA.3;P.1;P.1.1;P.1.10;P.1.12;P.1.13;P.1.14;P.1.15;P.1.16;P.1.17;P.1.17.1;P.1.2;P.1.4;P.1.6;P.1.7;P.1.8;P.1.9
SRR16287007	AY.39.1	2021-07-11	23525	C	T	0.0255493	H655Y	S	24	Omicron;Gamma	A.27;A.28;B.1.1.529;B.1.160.33;B.1.160.7;BA.1;BA.2;BA.3;P.1;P.1.1;P.1.10;P.1.12;P.1.13;P.1.14;P.1.15;P.1.16;P.1.17;P.1.17.1;P.1.2;P.1.4;P.1.6;P.1.7;P.1.8;P.1.9
SRR16287008	AY.39.1	2021-07-11	23525	C	T	0.0206718	H655Y	S	24	Omicron;Gamma	A.27;A.28;B.1.1.529;B.1.160.33;B.1.160.7;BA.1;BA.2;BA.3;P.1;P.1.1;P.1.10;P.1.12;P.1.13;P.1.14;P.1.15;P.1.16;P.1.17;P.1.17.1;P.1.2;P.1.4;P.1.6;P.1.7;P.1.8;P.1.9
SRR16287009	AY.39.1	2021-07-11	23525	C	T	0.0345188	H655Y	S	24	Omicron;Gamma	A.27;A.28;B.1.1.529;B.1.160.33;B.1.160.7;BA.1;BA.2;BA.3;P.1;P.1.1;P.1.10;P.1.12;P.1.13;P.1.14;P.1.15;P.1.16;P.1.17;P.1.17.1;P.1.2;P.1.4;P.1.6;P.1.7;P.1.8;P.1.9
SRR16287010	B.1	2020-03-27	23525	C	T	0.0230608	H655Y	S	24	Omicron;Gamma	A.27;A.28;B.1.1.529;B.1.160.33;B.1.160.7;BA.1;BA.2;BA.3;P.1;P.1.1;P.1.10;P.1.12;P.1.13;P.1.14;P.1.15;P.1.16;P.1.17;P.1.17.1;P.1.2;P.1.4;P.1.6;P.1.7;P.1.8;P.1.9
SRR16287011	AY.39.1	2021-07-29	23525	C	T	0.0416229	H655Y	S	24	Omicron;Gamma	A.27;A.28;B.1.1.529;B.1.160.33;B.1.160.7;BA.1;BA.2;BA.3;P.1;P.1.1;P.1.10;P.1.12;P.1.13;P.1.14;P.1.15;P.1.16;P.1.17;P.1.17.1;P.1.2;P.1.4;P.1.6;P.1.7;P.1.8;P.1.9
SRR16287012	AY.39.1	2021-07-19	23525	C	T	0.0239052	H655Y	S	24	Omicron;Gamma	A.27;A.28;B.1.1.529;B.1.160.33;B.1.160.7;BA.1;BA.2;BA.3;P.1;P.1.1;P.1.10;P.1.12;P.1.13;P.1.14;P.1.15;P.1.16;P.1.17;P.1.17.1;P.1.2;P.1.4;P.1.6;P.1.7;P.1.8;P.1.9
SRR16287013	AY.39.1	2021-08-04	23525	C	T	0.0710526	H655Y	S	24	Omicron;Gamma	A.27;A.28;B.1.1.529;B.1.160.33;B.1.160.7;BA.1;BA.2;BA.3;P.1;P.1.1;P.1.10;P.1.12;P.1.13;P.1.14;P.1.15;P.1.16;P.1.17;P.1.17.1;P.1.2;P.1.4;P.1.6;P.1.7;P.1.8;P.1.9
SRR16287014	AY.39.1	2021-07-22	23525	C	T	0.041958	H655Y	S	24	Omicron;Gamma	A.27;A.28;B.1.1.529;B.1.160.33;B.1.160.7;BA.1;BA.2;BA.3;P.1;P.1.1;P.1.10;P.1.12;P.1.13;P.1.14;P.1.15;P.1.16;P.1.17;P.1.17.1;P.1.2;P.1.4;P.1.6;P.1.7;P.1.8;P.1.9
SRR16287015	AY.39.1	2021-07-20	23525	C	T	0.0304818	H655Y	S	24	Omicron;Gamma	A.27;A.28;B.1.1.529;B.1.160.33;B.1.160.7;BA.1;BA.2;BA.3;P.1;P.1.1;P.1.10;P.1.12;P.1.13;P.1.14;P.1.15;P.1.16;P.1.17;P.1.17.1;P.1.2;P.1.4;P.1.6;P.1.7;P.1.8;P.1.9
SRR16287017	B.1.617.2	2020-04-26	23525	C	T	0.0323137	H655Y	S	24	Omicron;Gamma	A.27;A.28;B.1.1.529;B.1.160.33;B.1.160.7;BA.1;BA.2;BA.3;P.1;P.1.1;P.1.10;P.1.12;P.1.13;P.1.14;P.1.15;P.1.16;P.1.17;P.1.17.1;P.1.2;P.1.4;P.1.6;P.1.7;P.1.8;P.1.9
SRR16287018	AY.39.1	2021-08-10	23525	C	T	0.0340031	H655Y	S	24	Omicron;Gamma	A.27;A.28;B.1.1.529;B.1.160.33;B.1.160.7;BA.1;BA.2;BA.3;P.1;P.1.1;P.1.10;P.1.12;P.1.13;P.1.14;P.1.15;P.1.16;P.1.17;P.1.17.1;P.1.2;P.1.4;P.1.6;P.1.7;P.1.8;P.1.9
SRR16287021	B.1.3	2020-03-27	23525	C	T	0.0291812	H655Y	S	24	Omicron;Gamma	A.27;A.28;B.1.1.529;B.1.160.33;B.1.160.7;BA.1;BA.2;BA.3;P.1;P.1.1;P.1.10;P.1.12;P.1.13;P.1.14;P.1.15;P.1.16;P.1.17;P.1.17.1;P.1.2;P.1.4;P.1.6;P.1.7;P.1.8;P.1.9
SRR16287028	B.1.617.2	2020-04-26	23525	C	T	0.0579858	H655Y	S	24	Omicron;Gamma	A.27;A.28;B.1.1.529;B.1.160.33;B.1.160.7;BA.1;BA.2;BA.3;P.1;P.1.1;P.1.10;P.1.12;P.1.13;P.1.14;P.1.15;P.1.16;P.1.17;P.1.17.1;P.1.2;P.1.4;P.1.6;P.1.7;P.1.8;P.1.9
SRR16287031	B.1	2020-03-17	23525	C	T	0.0260156	H655Y	S	24	Omicron;Gamma	A.27;A.28;B.1.1.529;B.1.160.33;B.1.160.7;BA.1;BA.2;BA.3;P.1;P.1.1;P.1.10;P.1.12;P.1.13;P.1.14;P.1.15;P.1.16;P.1.17;P.1.17.1;P.1.2;P.1.4;P.1.6;P.1.7;P.1.8;P.1.9
SRR16287033	B.1.351	2020-03-05	23525	C	T	0.011466	H655Y	S	24	Omicron;Gamma	A.27;A.28;B.1.1.529;B.1.160.33;B.1.160.7;BA.1;BA.2;BA.3;P.1;P.1.1;P.1.10;P.1.12;P.1.13;P.1.14;P.1.15;P.1.16;P.1.17;P.1.17.1;P.1.2;P.1.4;P.1.6;P.1.7;P.1.8;P.1.9
SRR16287040	B.1.351	2020-03-05	23525	C	T	0.0194538	H655Y	S	24	Omicron;Gamma	A.27;A.28;B.1.1.529;B.1.160.33;B.1.160.7;BA.1;BA.2;BA.3;P.1;P.1.1;P.1.10;P.1.12;P.1.13;P.1.14;P.1.15;P.1.16;P.1.17;P.1.17.1;P.1.2;P.1.4;P.1.6;P.1.7;P.1.8;P.1.9
SRR16287042	A	2020-02-24	23525	C	T	0.0123195	H655Y	S	24	Omicron;Gamma	A.27;A.28;B.1.1.529;B.1.160.33;B.1.160.7;BA.1;BA.2;BA.3;P.1;P.1.1;P.1.10;P.1.12;P.1.13;P.1.14;P.1.15;P.1.16;P.1.17;P.1.17.1;P.1.2;P.1.4;P.1.6;P.1.7;P.1.8;P.1.9
SRR16287043	B.1	2020-03-13	23525	C	T	0.023248	H655Y	S	24	Omicron;Gamma	A.27;A.28;B.1.1.529;B.1.160.33;B.1.160.7;BA.1;BA.2;BA.3;P.1;P.1.1;P.1.10;P.1.12;P.1.13;P.1.14;P.1.15;P.1.16;P.1.17;P.1.17.1;P.1.2;P.1.4;P.1.6;P.1.7;P.1.8;P.1.9
SRR16287045	A	2020-02-24	23525	C	T	0.0365252	H655Y	S	24	Omicron;Gamma	A.27;A.28;B.1.1.529;B.1.160.33;B.1.160.7;BA.1;BA.2;BA.3;P.1;P.1.1;P.1.10;P.1.12;P.1.13;P.1.14;P.1.15;P.1.16;P.1.17;P.1.17.1;P.1.2;P.1.4;P.1.6;P.1.7;P.1.8;P.1.9
SRR16287048	A	2020-02-24	23525	C	T	0.0306442	H655Y	S	24	Omicron;Gamma	A.27;A.28;B.1.1.529;B.1.160.33;B.1.160.7;BA.1;BA.2;BA.3;P.1;P.1.1;P.1.10;P.1.12;P.1.13;P.1.14;P.1.15;P.1.16;P.1.17;P.1.17.1;P.1.2;P.1.4;P.1.6;P.1.7;P.1.8;P.1.9
SRR16287049	A	2020-02-24	23525	C	T	0.0239852	H655Y	S	24	Omicron;Gamma	A.27;A.28;B.1.1.529;B.1.160.33;B.1.160.7;BA.1;BA.2;BA.3;P.1;P.1.1;P.1.10;P.1.12;P.1.13;P.1.14;P.1.15;P.1.16;P.1.17;P.1.17.1;P.1.2;P.1.4;P.1.6;P.1.7;P.1.8;P.1.9
SRR16287050	A	2020-02-24	23525	C	T	0.0309348	H655Y	S	24	Omicron;Gamma	A.27;A.28;B.1.1.529;B.1.160.33;B.1.160.7;BA.1;BA.2;BA.3;P.1;P.1.1;P.1.10;P.1.12;P.1.13;P.1.14;P.1.15;P.1.16;P.1.17;P.1.17.1;P.1.2;P.1.4;P.1.6;P.1.7;P.1.8;P.1.9
SRR16287051	A	2020-02-24	23525	C	T	0.018031	H655Y	S	24	Omicron;Gamma	A.27;A.28;B.1.1.529;B.1.160.33;B.1.160.7;BA.1;BA.2;BA.3;P.1;P.1.1;P.1.10;P.1.12;P.1.13;P.1.14;P.1.15;P.1.16;P.1.17;P.1.17.1;P.1.2;P.1.4;P.1.6;P.1.7;P.1.8;P.1.9
SRR16287053	B.1.1.25	2020-08-06	23525	C	T	0.0540541	H655Y	S	24	Omicron;Gamma	A.27;A.28;B.1.1.529;B.1.160.33;B.1.160.7;BA.1;BA.2;BA.3;P.1;P.1.1;P.1.10;P.1.12;P.1.13;P.1.14;P.1.15;P.1.16;P.1.17;P.1.17.1;P.1.2;P.1.4;P.1.6;P.1.7;P.1.8;P.1.9
SRR16287054	B.1	2020-03-30	23525	C	T	0.0138857	H655Y	S	24	Omicron;Gamma	A.27;A.28;B.1.1.529;B.1.160.33;B.1.160.7;BA.1;BA.2;BA.3;P.1;P.1.1;P.1.10;P.1.12;P.1.13;P.1.14;P.1.15;P.1.16;P.1.17;P.1.17.1;P.1.2;P.1.4;P.1.6;P.1.7;P.1.8;P.1.9
SRR16287055	B.1	2020-03-26	23525	C	T	0.0385566	H655Y	S	24	Omicron;Gamma	A.27;A.28;B.1.1.529;B.1.160.33;B.1.160.7;BA.1;BA.2;BA.3;P.1;P.1.1;P.1.10;P.1.12;P.1.13;P.1.14;P.1.15;P.1.16;P.1.17;P.1.17.1;P.1.2;P.1.4;P.1.6;P.1.7;P.1.8;P.1.9
SRR16287056	D.2	2020-08-30	23525	C	T	0.0211864	H655Y	S	24	Omicron;Gamma	A.27;A.28;B.1.1.529;B.1.160.33;B.1.160.7;BA.1;BA.2;BA.3;P.1;P.1.1;P.1.10;P.1.12;P.1.13;P.1.14;P.1.15;P.1.16;P.1.17;P.1.17.1;P.1.2;P.1.4;P.1.6;P.1.7;P.1.8;P.1.9
SRR16287057	B.1	2020-03-16	23525	C	T	0.0186916	H655Y	S	24	Omicron;Gamma	A.27;A.28;B.1.1.529;B.1.160.33;B.1.160.7;BA.1;BA.2;BA.3;P.1;P.1.1;P.1.10;P.1.12;P.1.13;P.1.14;P.1.15;P.1.16;P.1.17;P.1.17.1;P.1.2;P.1.4;P.1.6;P.1.7;P.1.8;P.1.9
SRR16287064	B.6	2020-03-17	23525	C	T	0.04329	H655Y	S	24	Omicron;Gamma	A.27;A.28;B.1.1.529;B.1.160.33;B.1.160.7;BA.1;BA.2;BA.3;P.1;P.1.1;P.1.10;P.1.12;P.1.13;P.1.14;P.1.15;P.1.16;P.1.17;P.1.17.1;P.1.2;P.1.4;P.1.6;P.1.7;P.1.8;P.1.9
SRR16287071	B.1.1.25	2020-07-27	23525	C	T	0.0163934	H655Y	S	24	Omicron;Gamma	A.27;A.28;B.1.1.529;B.1.160.33;B.1.160.7;BA.1;BA.2;BA.3;P.1;P.1.1;P.1.10;P.1.12;P.1.13;P.1.14;P.1.15;P.1.16;P.1.17;P.1.17.1;P.1.2;P.1.4;P.1.6;P.1.7;P.1.8;P.1.9
SRR16287074	D.2	2020-07-30	23525	C	T	0.0156627	H655Y	S	24	Omicron;Gamma	A.27;A.28;B.1.1.529;B.1.160.33;B.1.160.7;BA.1;BA.2;BA.3;P.1;P.1.1;P.1.10;P.1.12;P.1.13;P.1.14;P.1.15;P.1.16;P.1.17;P.1.17.1;P.1.2;P.1.4;P.1.6;P.1.7;P.1.8;P.1.9
ERR6593295	B.1.1.7	2021-02-01	20055	A	G	0.0147922	E145E	endoRNAse	2	Omicron;Gamma	BA.2;P.1.8
ERR6593416	B.1.1.7	2021-02-09	20055	A	G	0.0123967	E145E	endoRNAse	2	Omicron;Gamma	BA.2;P.1.8
ERR6594212	B.1.617.2	2021-06-01	20055	A	G	0.0116279	E145E	endoRNAse	2	Omicron;Gamma	BA.2;P.1.8
ERR6594302	B.1.1.7	2021-06-01	20055	A	G	0.0156047	E145E	endoRNAse	2	Omicron;Gamma	BA.2;P.1.8
SRR12030618	B	2022-04-20	20055	A	G	0.102459	E145E	endoRNAse	2	Omicron;Gamma	BA.2;P.1.8
SRR12030624	B	2022-03-20	20055	A	G	0.110492	E145E	endoRNAse	2	Omicron;Gamma	BA.2;P.1.8
SRR17051922	B.1.1.529	2021-11-18	20055	A	G	0.0196347	E145E	endoRNAse	2	Omicron;Gamma	BA.2;P.1.8
ERR6592825	B.1.1.7	2021-04-27	22813	G	T	0.0104712	K417N	S	10	Delta;Omicron;Beta	AY.1;AY.2;B.1.1.529;B.1.351;B.1.351.2;B.1.351.3;B.1.351.5;BA.1;BA.2;BA.3
ERR6592847	B.1.1.7	2021-03-23	22813	G	T	0.0395833	K417N	S	10	Delta;Omicron;Beta	AY.1;AY.2;B.1.1.529;B.1.351;B.1.351.2;B.1.351.3;B.1.351.5;BA.1;BA.2;BA.3
ERR6592851	B.1.1.7	2021-02-23	22813	G	T	0.0171729	K417N	S	10	Delta;Omicron;Beta	AY.1;AY.2;B.1.1.529;B.1.351;B.1.351.2;B.1.351.3;B.1.351.5;BA.1;BA.2;BA.3
ERR6592989	B.1.1.7	2021-03-11	22813	G	T	0.0119139	K417N	S	10	Delta;Omicron;Beta	AY.1;AY.2;B.1.1.529;B.1.351;B.1.351.2;B.1.351.3;B.1.351.5;BA.1;BA.2;BA.3
ERR6593029	B.1.1.7	2021-03-02	22813	G	T	0.0113459	K417N	S	10	Delta;Omicron;Beta	AY.1;AY.2;B.1.1.529;B.1.351;B.1.351.2;B.1.351.3;B.1.351.5;BA.1;BA.2;BA.3
ERR6593083	B.1.1.7	2021-02-23	22813	G	T	0.0265631	K417N	S	10	Delta;Omicron;Beta	AY.1;AY.2;B.1.1.529;B.1.351;B.1.351.2;B.1.351.3;B.1.351.5;BA.1;BA.2;BA.3
ERR6593203	B.1.398	2021-01-26	22813	G	T	0.0131376	K417N	S	10	Delta;Omicron;Beta	AY.1;AY.2;B.1.1.529;B.1.351;B.1.351.2;B.1.351.3;B.1.351.5;BA.1;BA.2;BA.3
ERR6593352	B.1.1.7	2021-02-09	22813	G	T	0.0143728	K417N	S	10	Delta;Omicron;Beta	AY.1;AY.2;B.1.1.529;B.1.351;B.1.351.2;B.1.351.3;B.1.351.5;BA.1;BA.2;BA.3
ERR6593486	B.1.1.7	2021-03-29	22813	G	T	0.0177049	K417N	S	10	Delta;Omicron;Beta	AY.1;AY.2;B.1.1.529;B.1.351;B.1.351.2;B.1.351.3;B.1.351.5;BA.1;BA.2;BA.3
ERR6593489	B.1.1.7	2021-03-30	22813	G	T	0.0129241	K417N	S	10	Delta;Omicron;Beta	AY.1;AY.2;B.1.1.529;B.1.351;B.1.351.2;B.1.351.3;B.1.351.5;BA.1;BA.2;BA.3
ERR6593506	B.1.1.7	2021-03-25	22813	G	T	0.02513	K417N	S	10	Delta;Omicron;Beta	AY.1;AY.2;B.1.1.529;B.1.351;B.1.351.2;B.1.351.3;B.1.351.5;BA.1;BA.2;BA.3
ERR6593654	B.1.1.7	2021-03-24	22813	G	T	0.0179567	K417N	S	10	Delta;Omicron;Beta	AY.1;AY.2;B.1.1.529;B.1.351;B.1.351.2;B.1.351.3;B.1.351.5;BA.1;BA.2;BA.3
ERR6593658	B.1.1.7	2021-03-29	22813	G	T	0.0121317	K417N	S	10	Delta;Omicron;Beta	AY.1;AY.2;B.1.1.529;B.1.351;B.1.351.2;B.1.351.3;B.1.351.5;BA.1;BA.2;BA.3
ERR6593688	B.1.1.7	2021-03-30	22813	G	T	0.0121029	K417N	S	10	Delta;Omicron;Beta	AY.1;AY.2;B.1.1.529;B.1.351;B.1.351.2;B.1.351.3;B.1.351.5;BA.1;BA.2;BA.3
ERR6594119	B.1.1.7	2021-05-01	22813	G	T	0.0874384	K417N	S	10	Delta;Omicron;Beta	AY.1;AY.2;B.1.1.529;B.1.351;B.1.351.2;B.1.351.3;B.1.351.5;BA.1;BA.2;BA.3
ERR6594195	B.1.1.7	2021-06-15	22813	G	T	0.099631	K417N	S	10	Delta;Omicron;Beta	AY.1;AY.2;B.1.1.529;B.1.351;B.1.351.2;B.1.351.3;B.1.351.5;BA.1;BA.2;BA.3
ERR6594215	B.1.1.7	2021-07-01	22813	G	T	0.0189474	K417N	S	10	Delta;Omicron;Beta	AY.1;AY.2;B.1.1.529;B.1.351;B.1.351.2;B.1.351.3;B.1.351.5;BA.1;BA.2;BA.3
ERR6594320	B.1.351	2021-06-01	22813	G	T	0.444923	K417N	S	10	Delta;Omicron;Beta	AY.1;AY.2;B.1.1.529;B.1.351;B.1.351.2;B.1.351.3;B.1.351.5;BA.1;BA.2;BA.3
ERR6594351	B.1.1.7	2021-07-22	22813	G	T	0.0423497	K417N	S	10	Delta;Omicron;Beta	AY.1;AY.2;B.1.1.529;B.1.351;B.1.351.2;B.1.351.3;B.1.351.5;BA.1;BA.2;BA.3
ERR6594426	B.1.1.7	2021-07-22	22813	G	T	0.0126488	K417N	S	10	Delta;Omicron;Beta	AY.1;AY.2;B.1.1.529;B.1.351;B.1.351.2;B.1.351.3;B.1.351.5;BA.1;BA.2;BA.3
ERR6594439	B.1.1.7	2022-06-21	22813	G	T	0.0337983	K417N	S	10	Delta;Omicron;Beta	AY.1;AY.2;B.1.1.529;B.1.351;B.1.351.2;B.1.351.3;B.1.351.5;BA.1;BA.2;BA.3
SRR15514214	B.1.258.9	2020-09-08	22813	G	T	0.0117302	K417N	S	10	Delta;Omicron;Beta	AY.1;AY.2;B.1.1.529;B.1.351;B.1.351.2;B.1.351.3;B.1.351.5;BA.1;BA.2;BA.3
SRR18006913	AY.39.1.2	2022-01-11	22813	G	T	0.113292	K417N	S	10	Delta;Omicron;Beta	AY.1;AY.2;B.1.1.529;B.1.351;B.1.351.2;B.1.351.3;B.1.351.5;BA.1;BA.2;BA.3
SRR18006916	AY.39	2022-01-03	22813	G	T	0.421499	K417N	S	10	Delta;Omicron;Beta	AY.1;AY.2;B.1.1.529;B.1.351;B.1.351.2;B.1.351.3;B.1.351.5;BA.1;BA.2;BA.3
SRR18006919	B.1.617.2	2021-12-31	22813	G	T	0.25	K417N	S	10	Delta;Omicron;Beta	AY.1;AY.2;B.1.1.529;B.1.351;B.1.351.2;B.1.351.3;B.1.351.5;BA.1;BA.2;BA.3
SRR18006922	AY.39	2022-01-01	22813	G	T	0.439008	K417N	S	10	Delta;Omicron;Beta	AY.1;AY.2;B.1.1.529;B.1.351;B.1.351.2;B.1.351.3;B.1.351.5;BA.1;BA.2;BA.3
SRR18006923	B.1.617.2	2022-01-01	22813	G	T	0.469446	K417N	S	10	Delta;Omicron;Beta	AY.1;AY.2;B.1.1.529;B.1.351;B.1.351.2;B.1.351.3;B.1.351.5;BA.1;BA.2;BA.3
SRR18006924	AY.39.1	2021-12-31	22813	G	T	0.235294	K417N	S	10	Delta;Omicron;Beta	AY.1;AY.2;B.1.1.529;B.1.351;B.1.351.2;B.1.351.3;B.1.351.5;BA.1;BA.2;BA.3
ERR6593149	B.1.398	2021-01-12	28882	G	A	0.0490196	R203R	N	211	Omicron;Alpha;Gamma	AD.1;AD.2;AE.8;AH.3;AM.4;AP.1;AV.1;AW.1;AZ.1;AZ.2;AZ.3;AZ.4;AZ.5;B.1.1;B.1.1.1;B.1.1.10;B.1.1.113;B.1.1.121;B.1.1.135;B.1.1.138;B.1.1.141;B.1.1.153;B.1.1.157;B.1.1.159;B.1.1.161;B.1.1.170;B.1.1.171;B.1.1.174;B.1.1.176;B.1.1.181;B.1.1.186;B.1.1.189;B.1.1.191;B.1.1.192;B.1.1.194;B.1.1.196;B.1.1.198;B.1.1.204;B.1.1.205;B.1.1.207;B.1.1.210;B.1.1.214;B.1.1.216;B.1.1.217;B.1.1.219;B.1.1.220;B.1.1.222;B…
ERR6594179	B.1.351	2021-06-05	28882	G	A	0.0971787	R203R	N	211	Omicron;Alpha;Gamma	AD.1;AD.2;AE.8;AH.3;AM.4;AP.1;AV.1;AW.1;AZ.1;AZ.2;AZ.3;AZ.4;AZ.5;B.1.1;B.1.1.1;B.1.1.10;B.1.1.113;B.1.1.121;B.1.1.135;B.1.1.138;B.1.1.141;B.1.1.153;B.1.1.157;B.1.1.159;B.1.1.161;B.1.1.170;B.1.1.171;B.1.1.174;B.1.1.176;B.1.1.181;B.1.1.186;B.1.1.189;B.1.1.191;B.1.1.192;B.1.1.194;B.1.1.196;B.1.1.198;B.1.1.204;B.1.1.205;B.1.1.207;B.1.1.210;B.1.1.214;B.1.1.216;B.1.1.217;B.1.1.219;B.1.1.220;B.1.1.222;B…
ERR6594204	B.1.617.2	2021-06-11	28882	G	A	0.0225783	R203R	N	211	Omicron;Alpha;Gamma	AD.1;AD.2;AE.8;AH.3;AM.4;AP.1;AV.1;AW.1;AZ.1;AZ.2;AZ.3;AZ.4;AZ.5;B.1.1;B.1.1.1;B.1.1.10;B.1.1.113;B.1.1.121;B.1.1.135;B.1.1.138;B.1.1.141;B.1.1.153;B.1.1.157;B.1.1.159;B.1.1.161;B.1.1.170;B.1.1.171;B.1.1.174;B.1.1.176;B.1.1.181;B.1.1.186;B.1.1.189;B.1.1.191;B.1.1.192;B.1.1.194;B.1.1.196;B.1.1.198;B.1.1.204;B.1.1.205;B.1.1.207;B.1.1.210;B.1.1.214;B.1.1.216;B.1.1.217;B.1.1.219;B.1.1.220;B.1.1.222;B…
ERR6594236	AY.55	2021-06-11	28882	G	A	0.0115741	R203R	N	211	Omicron;Alpha;Gamma	AD.1;AD.2;AE.8;AH.3;AM.4;AP.1;AV.1;AW.1;AZ.1;AZ.2;AZ.3;AZ.4;AZ.5;B.1.1;B.1.1.1;B.1.1.10;B.1.1.113;B.1.1.121;B.1.1.135;B.1.1.138;B.1.1.141;B.1.1.153;B.1.1.157;B.1.1.159;B.1.1.161;B.1.1.170;B.1.1.171;B.1.1.174;B.1.1.176;B.1.1.181;B.1.1.186;B.1.1.189;B.1.1.191;B.1.1.192;B.1.1.194;B.1.1.196;B.1.1.198;B.1.1.204;B.1.1.205;B.1.1.207;B.1.1.210;B.1.1.214;B.1.1.216;B.1.1.217;B.1.1.219;B.1.1.220;B.1.1.222;B…
ERR6594246	B.1.351	2021-06-01	28882	G	A	0.017791	R203R	N	211	Omicron;Alpha;Gamma	AD.1;AD.2;AE.8;AH.3;AM.4;AP.1;AV.1;AW.1;AZ.1;AZ.2;AZ.3;AZ.4;AZ.5;B.1.1;B.1.1.1;B.1.1.10;B.1.1.113;B.1.1.121;B.1.1.135;B.1.1.138;B.1.1.141;B.1.1.153;B.1.1.157;B.1.1.159;B.1.1.161;B.1.1.170;B.1.1.171;B.1.1.174;B.1.1.176;B.1.1.181;B.1.1.186;B.1.1.189;B.1.1.191;B.1.1.192;B.1.1.194;B.1.1.196;B.1.1.198;B.1.1.204;B.1.1.205;B.1.1.207;B.1.1.210;B.1.1.214;B.1.1.216;B.1.1.217;B.1.1.219;B.1.1.220;B.1.1.222;B…
ERR6594276	AY.126	2021-06-01	28882	G	A	0.0390443	R203R	N	211	Omicron;Alpha;Gamma	AD.1;AD.2;AE.8;AH.3;AM.4;AP.1;AV.1;AW.1;AZ.1;AZ.2;AZ.3;AZ.4;AZ.5;B.1.1;B.1.1.1;B.1.1.10;B.1.1.113;B.1.1.121;B.1.1.135;B.1.1.138;B.1.1.141;B.1.1.153;B.1.1.157;B.1.1.159;B.1.1.161;B.1.1.170;B.1.1.171;B.1.1.174;B.1.1.176;B.1.1.181;B.1.1.186;B.1.1.189;B.1.1.191;B.1.1.192;B.1.1.194;B.1.1.196;B.1.1.198;B.1.1.204;B.1.1.205;B.1.1.207;B.1.1.210;B.1.1.214;B.1.1.216;B.1.1.217;B.1.1.219;B.1.1.220;B.1.1.222;B…
ERR6594279	B.1.617.2	2022-06-21	28882	G	A	0.0585366	R203R	N	211	Omicron;Alpha;Gamma	AD.1;AD.2;AE.8;AH.3;AM.4;AP.1;AV.1;AW.1;AZ.1;AZ.2;AZ.3;AZ.4;AZ.5;B.1.1;B.1.1.1;B.1.1.10;B.1.1.113;B.1.1.121;B.1.1.135;B.1.1.138;B.1.1.141;B.1.1.153;B.1.1.157;B.1.1.159;B.1.1.161;B.1.1.170;B.1.1.171;B.1.1.174;B.1.1.176;B.1.1.181;B.1.1.186;B.1.1.189;B.1.1.191;B.1.1.192;B.1.1.194;B.1.1.196;B.1.1.198;B.1.1.204;B.1.1.205;B.1.1.207;B.1.1.210;B.1.1.214;B.1.1.216;B.1.1.217;B.1.1.219;B.1.1.220;B.1.1.222;B…
ERR6594306	B.1.617.2	2021-06-01	28882	G	A	0.0613628	R203R	N	211	Omicron;Alpha;Gamma	AD.1;AD.2;AE.8;AH.3;AM.4;AP.1;AV.1;AW.1;AZ.1;AZ.2;AZ.3;AZ.4;AZ.5;B.1.1;B.1.1.1;B.1.1.10;B.1.1.113;B.1.1.121;B.1.1.135;B.1.1.138;B.1.1.141;B.1.1.153;B.1.1.157;B.1.1.159;B.1.1.161;B.1.1.170;B.1.1.171;B.1.1.174;B.1.1.176;B.1.1.181;B.1.1.186;B.1.1.189;B.1.1.191;B.1.1.192;B.1.1.194;B.1.1.196;B.1.1.198;B.1.1.204;B.1.1.205;B.1.1.207;B.1.1.210;B.1.1.214;B.1.1.216;B.1.1.217;B.1.1.219;B.1.1.220;B.1.1.222;B…
ERR6594384	B.1.617.2	2021-06-21	28882	G	A	0.0181818	R203R	N	211	Omicron;Alpha;Gamma	AD.1;AD.2;AE.8;AH.3;AM.4;AP.1;AV.1;AW.1;AZ.1;AZ.2;AZ.3;AZ.4;AZ.5;B.1.1;B.1.1.1;B.1.1.10;B.1.1.113;B.1.1.121;B.1.1.135;B.1.1.138;B.1.1.141;B.1.1.153;B.1.1.157;B.1.1.159;B.1.1.161;B.1.1.170;B.1.1.171;B.1.1.174;B.1.1.176;B.1.1.181;B.1.1.186;B.1.1.189;B.1.1.191;B.1.1.192;B.1.1.194;B.1.1.196;B.1.1.198;B.1.1.204;B.1.1.205;B.1.1.207;B.1.1.210;B.1.1.214;B.1.1.216;B.1.1.217;B.1.1.219;B.1.1.220;B.1.1.222;B…
ERR6594435	B.1.351	2021-06-01	28882	G	A	0.0115176	R203R	N	211	Omicron;Alpha;Gamma	AD.1;AD.2;AE.8;AH.3;AM.4;AP.1;AV.1;AW.1;AZ.1;AZ.2;AZ.3;AZ.4;AZ.5;B.1.1;B.1.1.1;B.1.1.10;B.1.1.113;B.1.1.121;B.1.1.135;B.1.1.138;B.1.1.141;B.1.1.153;B.1.1.157;B.1.1.159;B.1.1.161;B.1.1.170;B.1.1.171;B.1.1.174;B.1.1.176;B.1.1.181;B.1.1.186;B.1.1.189;B.1.1.191;B.1.1.192;B.1.1.194;B.1.1.196;B.1.1.198;B.1.1.204;B.1.1.205;B.1.1.207;B.1.1.210;B.1.1.214;B.1.1.216;B.1.1.217;B.1.1.219;B.1.1.220;B.1.1.222;B…
SRR11826927	B.1.319	2020-03-23	28882	G	A	0.011734	R203R	N	211	Omicron;Alpha;Gamma	AD.1;AD.2;AE.8;AH.3;AM.4;AP.1;AV.1;AW.1;AZ.1;AZ.2;AZ.3;AZ.4;AZ.5;B.1.1;B.1.1.1;B.1.1.10;B.1.1.113;B.1.1.121;B.1.1.135;B.1.1.138;B.1.1.141;B.1.1.153;B.1.1.157;B.1.1.159;B.1.1.161;B.1.1.170;B.1.1.171;B.1.1.174;B.1.1.176;B.1.1.181;B.1.1.186;B.1.1.189;B.1.1.191;B.1.1.192;B.1.1.194;B.1.1.196;B.1.1.198;B.1.1.204;B.1.1.205;B.1.1.207;B.1.1.210;B.1.1.214;B.1.1.216;B.1.1.217;B.1.1.219;B.1.1.220;B.1.1.222;B…
SRR12030580	B	2022-04-20	28882	G	A	0.262082	R203R	N	211	Omicron;Alpha;Gamma	AD.1;AD.2;AE.8;AH.3;AM.4;AP.1;AV.1;AW.1;AZ.1;AZ.2;AZ.3;AZ.4;AZ.5;B.1.1;B.1.1.1;B.1.1.10;B.1.1.113;B.1.1.121;B.1.1.135;B.1.1.138;B.1.1.141;B.1.1.153;B.1.1.157;B.1.1.159;B.1.1.161;B.1.1.170;B.1.1.171;B.1.1.174;B.1.1.176;B.1.1.181;B.1.1.186;B.1.1.189;B.1.1.191;B.1.1.192;B.1.1.194;B.1.1.196;B.1.1.198;B.1.1.204;B.1.1.205;B.1.1.207;B.1.1.210;B.1.1.214;B.1.1.216;B.1.1.217;B.1.1.219;B.1.1.220;B.1.1.222;B…
SRR12030595	B	2022-03-20	28882	G	A	0.0374191	R203R	N	211	Omicron;Alpha;Gamma	AD.1;AD.2;AE.8;AH.3;AM.4;AP.1;AV.1;AW.1;AZ.1;AZ.2;AZ.3;AZ.4;AZ.5;B.1.1;B.1.1.1;B.1.1.10;B.1.1.113;B.1.1.121;B.1.1.135;B.1.1.138;B.1.1.141;B.1.1.153;B.1.1.157;B.1.1.159;B.1.1.161;B.1.1.170;B.1.1.171;B.1.1.174;B.1.1.176;B.1.1.181;B.1.1.186;B.1.1.189;B.1.1.191;B.1.1.192;B.1.1.194;B.1.1.196;B.1.1.198;B.1.1.204;B.1.1.205;B.1.1.207;B.1.1.210;B.1.1.214;B.1.1.216;B.1.1.217;B.1.1.219;B.1.1.220;B.1.1.222;B…
SRR12030596	B.1	2022-03-20	28882	G	A	0.0173424	R203R	N	211	Omicron;Alpha;Gamma	AD.1;AD.2;AE.8;AH.3;AM.4;AP.1;AV.1;AW.1;AZ.1;AZ.2;AZ.3;AZ.4;AZ.5;B.1.1;B.1.1.1;B.1.1.10;B.1.1.113;B.1.1.121;B.1.1.135;B.1.1.138;B.1.1.141;B.1.1.153;B.1.1.157;B.1.1.159;B.1.1.161;B.1.1.170;B.1.1.171;B.1.1.174;B.1.1.176;B.1.1.181;B.1.1.186;B.1.1.189;B.1.1.191;B.1.1.192;B.1.1.194;B.1.1.196;B.1.1.198;B.1.1.204;B.1.1.205;B.1.1.207;B.1.1.210;B.1.1.214;B.1.1.216;B.1.1.217;B.1.1.219;B.1.1.220;B.1.1.222;B…
SRR12030612	B	2022-04-20	28882	G	A	0.0436737	R203R	N	211	Omicron;Alpha;Gamma	AD.1;AD.2;AE.8;AH.3;AM.4;AP.1;AV.1;AW.1;AZ.1;AZ.2;AZ.3;AZ.4;AZ.5;B.1.1;B.1.1.1;B.1.1.10;B.1.1.113;B.1.1.121;B.1.1.135;B.1.1.138;B.1.1.141;B.1.1.153;B.1.1.157;B.1.1.159;B.1.1.161;B.1.1.170;B.1.1.171;B.1.1.174;B.1.1.176;B.1.1.181;B.1.1.186;B.1.1.189;B.1.1.191;B.1.1.192;B.1.1.194;B.1.1.196;B.1.1.198;B.1.1.204;B.1.1.205;B.1.1.207;B.1.1.210;B.1.1.214;B.1.1.216;B.1.1.217;B.1.1.219;B.1.1.220;B.1.1.222;B…
SRR12030622	B	2022-04-20	28882	G	A	0.103113	R203R	N	211	Omicron;Alpha;Gamma	AD.1;AD.2;AE.8;AH.3;AM.4;AP.1;AV.1;AW.1;AZ.1;AZ.2;AZ.3;AZ.4;AZ.5;B.1.1;B.1.1.1;B.1.1.10;B.1.1.113;B.1.1.121;B.1.1.135;B.1.1.138;B.1.1.141;B.1.1.153;B.1.1.157;B.1.1.159;B.1.1.161;B.1.1.170;B.1.1.171;B.1.1.174;B.1.1.176;B.1.1.181;B.1.1.186;B.1.1.189;B.1.1.191;B.1.1.192;B.1.1.194;B.1.1.196;B.1.1.198;B.1.1.204;B.1.1.205;B.1.1.207;B.1.1.210;B.1.1.214;B.1.1.216;B.1.1.217;B.1.1.219;B.1.1.220;B.1.1.222;B…
SRR12030625	B	2022-03-20	28882	G	A	0.0872093	R203R	N	211	Omicron;Alpha;Gamma	AD.1;AD.2;AE.8;AH.3;AM.4;AP.1;AV.1;AW.1;AZ.1;AZ.2;AZ.3;AZ.4;AZ.5;B.1.1;B.1.1.1;B.1.1.10;B.1.1.113;B.1.1.121;B.1.1.135;B.1.1.138;B.1.1.141;B.1.1.153;B.1.1.157;B.1.1.159;B.1.1.161;B.1.1.170;B.1.1.171;B.1.1.174;B.1.1.176;B.1.1.181;B.1.1.186;B.1.1.189;B.1.1.191;B.1.1.192;B.1.1.194;B.1.1.196;B.1.1.198;B.1.1.204;B.1.1.205;B.1.1.207;B.1.1.210;B.1.1.214;B.1.1.216;B.1.1.217;B.1.1.219;B.1.1.220;B.1.1.222;B…
SRR17051933	B.1.1.529	2021-11-20	28882	G	A	0.260555	R203R	N	211	Omicron;Alpha;Gamma	AD.1;AD.2;AE.8;AH.3;AM.4;AP.1;AV.1;AW.1;AZ.1;AZ.2;AZ.3;AZ.4;AZ.5;B.1.1;B.1.1.1;B.1.1.10;B.1.1.113;B.1.1.121;B.1.1.135;B.1.1.138;B.1.1.141;B.1.1.153;B.1.1.157;B.1.1.159;B.1.1.161;B.1.1.170;B.1.1.171;B.1.1.174;B.1.1.176;B.1.1.181;B.1.1.186;B.1.1.189;B.1.1.191;B.1.1.192;B.1.1.194;B.1.1.196;B.1.1.198;B.1.1.204;B.1.1.205;B.1.1.207;B.1.1.210;B.1.1.214;B.1.1.216;B.1.1.217;B.1.1.219;B.1.1.220;B.1.1.222;B…
SRR18006913	AY.39.1.2	2022-01-11	28882	G	A	0.115887	R203R	N	211	Omicron;Alpha;Gamma	AD.1;AD.2;AE.8;AH.3;AM.4;AP.1;AV.1;AW.1;AZ.1;AZ.2;AZ.3;AZ.4;AZ.5;B.1.1;B.1.1.1;B.1.1.10;B.1.1.113;B.1.1.121;B.1.1.135;B.1.1.138;B.1.1.141;B.1.1.153;B.1.1.157;B.1.1.159;B.1.1.161;B.1.1.170;B.1.1.171;B.1.1.174;B.1.1.176;B.1.1.181;B.1.1.186;B.1.1.189;B.1.1.191;B.1.1.192;B.1.1.194;B.1.1.196;B.1.1.198;B.1.1.204;B.1.1.205;B.1.1.207;B.1.1.210;B.1.1.214;B.1.1.216;B.1.1.217;B.1.1.219;B.1.1.220;B.1.1.222;B…
SRR18006914	AY.39.1.2	2022-01-11	28882	G	A	0.098081	R203R	N	211	Omicron;Alpha;Gamma	AD.1;AD.2;AE.8;AH.3;AM.4;AP.1;AV.1;AW.1;AZ.1;AZ.2;AZ.3;AZ.4;AZ.5;B.1.1;B.1.1.1;B.1.1.10;B.1.1.113;B.1.1.121;B.1.1.135;B.1.1.138;B.1.1.141;B.1.1.153;B.1.1.157;B.1.1.159;B.1.1.161;B.1.1.170;B.1.1.171;B.1.1.174;B.1.1.176;B.1.1.181;B.1.1.186;B.1.1.189;B.1.1.191;B.1.1.192;B.1.1.194;B.1.1.196;B.1.1.198;B.1.1.204;B.1.1.205;B.1.1.207;B.1.1.210;B.1.1.214;B.1.1.216;B.1.1.217;B.1.1.219;B.1.1.220;B.1.1.222;B…
SRR18006916	AY.39	2022-01-03	28882	G	A	0.46363	R203R	N	211	Omicron;Alpha;Gamma	AD.1;AD.2;AE.8;AH.3;AM.4;AP.1;AV.1;AW.1;AZ.1;AZ.2;AZ.3;AZ.4;AZ.5;B.1.1;B.1.1.1;B.1.1.10;B.1.1.113;B.1.1.121;B.1.1.135;B.1.1.138;B.1.1.141;B.1.1.153;B.1.1.157;B.1.1.159;B.1.1.161;B.1.1.170;B.1.1.171;B.1.1.174;B.1.1.176;B.1.1.181;B.1.1.186;B.1.1.189;B.1.1.191;B.1.1.192;B.1.1.194;B.1.1.196;B.1.1.198;B.1.1.204;B.1.1.205;B.1.1.207;B.1.1.210;B.1.1.214;B.1.1.216;B.1.1.217;B.1.1.219;B.1.1.220;B.1.1.222;B…
SRR18006919	B.1.617.2	2021-12-31	28882	G	A	0.322582	R203R	N	211	Omicron;Alpha;Gamma	AD.1;AD.2;AE.8;AH.3;AM.4;AP.1;AV.1;AW.1;AZ.1;AZ.2;AZ.3;AZ.4;AZ.5;B.1.1;B.1.1.1;B.1.1.10;B.1.1.113;B.1.1.121;B.1.1.135;B.1.1.138;B.1.1.141;B.1.1.153;B.1.1.157;B.1.1.159;B.1.1.161;B.1.1.170;B.1.1.171;B.1.1.174;B.1.1.176;B.1.1.181;B.1.1.186;B.1.1.189;B.1.1.191;B.1.1.192;B.1.1.194;B.1.1.196;B.1.1.198;B.1.1.204;B.1.1.205;B.1.1.207;B.1.1.210;B.1.1.214;B.1.1.216;B.1.1.217;B.1.1.219;B.1.1.220;B.1.1.222;B…
SRR18006922	AY.39	2022-01-01	28882	G	A	0.440808	R203R	N	211	Omicron;Alpha;Gamma	AD.1;AD.2;AE.8;AH.3;AM.4;AP.1;AV.1;AW.1;AZ.1;AZ.2;AZ.3;AZ.4;AZ.5;B.1.1;B.1.1.1;B.1.1.10;B.1.1.113;B.1.1.121;B.1.1.135;B.1.1.138;B.1.1.141;B.1.1.153;B.1.1.157;B.1.1.159;B.1.1.161;B.1.1.170;B.1.1.171;B.1.1.174;B.1.1.176;B.1.1.181;B.1.1.186;B.1.1.189;B.1.1.191;B.1.1.192;B.1.1.194;B.1.1.196;B.1.1.198;B.1.1.204;B.1.1.205;B.1.1.207;B.1.1.210;B.1.1.214;B.1.1.216;B.1.1.217;B.1.1.219;B.1.1.220;B.1.1.222;B…
SRR18006923	B.1.617.2	2022-01-01	28882	G	A	0.432332	R203R	N	211	Omicron;Alpha;Gamma	AD.1;AD.2;AE.8;AH.3;AM.4;AP.1;AV.1;AW.1;AZ.1;AZ.2;AZ.3;AZ.4;AZ.5;B.1.1;B.1.1.1;B.1.1.10;B.1.1.113;B.1.1.121;B.1.1.135;B.1.1.138;B.1.1.141;B.1.1.153;B.1.1.157;B.1.1.159;B.1.1.161;B.1.1.170;B.1.1.171;B.1.1.174;B.1.1.176;B.1.1.181;B.1.1.186;B.1.1.189;B.1.1.191;B.1.1.192;B.1.1.194;B.1.1.196;B.1.1.198;B.1.1.204;B.1.1.205;B.1.1.207;B.1.1.210;B.1.1.214;B.1.1.216;B.1.1.217;B.1.1.219;B.1.1.220;B.1.1.222;B…
SRR18006924	AY.39.1	2021-12-31	28882	G	A	0.170355	R203R	N	211	Omicron;Alpha;Gamma	AD.1;AD.2;AE.8;AH.3;AM.4;AP.1;AV.1;AW.1;AZ.1;AZ.2;AZ.3;AZ.4;AZ.5;B.1.1;B.1.1.1;B.1.1.10;B.1.1.113;B.1.1.121;B.1.1.135;B.1.1.138;B.1.1.141;B.1.1.153;B.1.1.157;B.1.1.159;B.1.1.161;B.1.1.170;B.1.1.171;B.1.1.174;B.1.1.176;B.1.1.181;B.1.1.186;B.1.1.189;B.1.1.191;B.1.1.192;B.1.1.194;B.1.1.196;B.1.1.198;B.1.1.204;B.1.1.205;B.1.1.207;B.1.1.210;B.1.1.214;B.1.1.216;B.1.1.217;B.1.1.219;B.1.1.220;B.1.1.222;B…
ERR6593149	B.1.398	2021-01-12	28881	G	A	0.0495049	R203K	N	212	Omicron;Alpha;Gamma	AD.1;AD.2;AE.8;AH.3;AM.4;AP.1;AV.1;AW.1;AZ.1;AZ.2;AZ.3;AZ.4;AZ.5;B.1.1;B.1.1.1;B.1.1.10;B.1.1.113;B.1.1.121;B.1.1.135;B.1.1.138;B.1.1.141;B.1.1.153;B.1.1.157;B.1.1.159;B.1.1.161;B.1.1.170;B.1.1.171;B.1.1.174;B.1.1.176;B.1.1.181;B.1.1.186;B.1.1.189;B.1.1.191;B.1.1.192;B.1.1.194;B.1.1.196;B.1.1.198;B.1.1.204;B.1.1.205;B.1.1.207;B.1.1.210;B.1.1.214;B.1.1.216;B.1.1.217;B.1.1.219;B.1.1.220;B.1.1.222;B…
ERR6594179	B.1.351	2021-06-05	28881	G	A	0.0945513	R203K	N	212	Omicron;Alpha;Gamma	AD.1;AD.2;AE.8;AH.3;AM.4;AP.1;AV.1;AW.1;AZ.1;AZ.2;AZ.3;AZ.4;AZ.5;B.1.1;B.1.1.1;B.1.1.10;B.1.1.113;B.1.1.121;B.1.1.135;B.1.1.138;B.1.1.141;B.1.1.153;B.1.1.157;B.1.1.159;B.1.1.161;B.1.1.170;B.1.1.171;B.1.1.174;B.1.1.176;B.1.1.181;B.1.1.186;B.1.1.189;B.1.1.191;B.1.1.192;B.1.1.194;B.1.1.196;B.1.1.198;B.1.1.204;B.1.1.205;B.1.1.207;B.1.1.210;B.1.1.214;B.1.1.216;B.1.1.217;B.1.1.219;B.1.1.220;B.1.1.222;B…
ERR6594204	B.1.617.2	2021-06-11	28881	G	A	0.021045	R203K	N	212	Omicron;Alpha;Gamma	AD.1;AD.2;AE.8;AH.3;AM.4;AP.1;AV.1;AW.1;AZ.1;AZ.2;AZ.3;AZ.4;AZ.5;B.1.1;B.1.1.1;B.1.1.10;B.1.1.113;B.1.1.121;B.1.1.135;B.1.1.138;B.1.1.141;B.1.1.153;B.1.1.157;B.1.1.159;B.1.1.161;B.1.1.170;B.1.1.171;B.1.1.174;B.1.1.176;B.1.1.181;B.1.1.186;B.1.1.189;B.1.1.191;B.1.1.192;B.1.1.194;B.1.1.196;B.1.1.198;B.1.1.204;B.1.1.205;B.1.1.207;B.1.1.210;B.1.1.214;B.1.1.216;B.1.1.217;B.1.1.219;B.1.1.220;B.1.1.222;B…
ERR6594236	AY.55	2021-06-11	28881	G	A	0.011534	R203K	N	212	Omicron;Alpha;Gamma	AD.1;AD.2;AE.8;AH.3;AM.4;AP.1;AV.1;AW.1;AZ.1;AZ.2;AZ.3;AZ.4;AZ.5;B.1.1;B.1.1.1;B.1.1.10;B.1.1.113;B.1.1.121;B.1.1.135;B.1.1.138;B.1.1.141;B.1.1.153;B.1.1.157;B.1.1.159;B.1.1.161;B.1.1.170;B.1.1.171;B.1.1.174;B.1.1.176;B.1.1.181;B.1.1.186;B.1.1.189;B.1.1.191;B.1.1.192;B.1.1.194;B.1.1.196;B.1.1.198;B.1.1.204;B.1.1.205;B.1.1.207;B.1.1.210;B.1.1.214;B.1.1.216;B.1.1.217;B.1.1.219;B.1.1.220;B.1.1.222;B…
ERR6594246	B.1.351	2021-06-01	28881	G	A	0.0179372	R203K	N	212	Omicron;Alpha;Gamma	AD.1;AD.2;AE.8;AH.3;AM.4;AP.1;AV.1;AW.1;AZ.1;AZ.2;AZ.3;AZ.4;AZ.5;B.1.1;B.1.1.1;B.1.1.10;B.1.1.113;B.1.1.121;B.1.1.135;B.1.1.138;B.1.1.141;B.1.1.153;B.1.1.157;B.1.1.159;B.1.1.161;B.1.1.170;B.1.1.171;B.1.1.174;B.1.1.176;B.1.1.181;B.1.1.186;B.1.1.189;B.1.1.191;B.1.1.192;B.1.1.194;B.1.1.196;B.1.1.198;B.1.1.204;B.1.1.205;B.1.1.207;B.1.1.210;B.1.1.214;B.1.1.216;B.1.1.217;B.1.1.219;B.1.1.220;B.1.1.222;B…
ERR6594276	AY.126	2021-06-01	28881	G	A	0.0372093	R203K	N	212	Omicron;Alpha;Gamma	AD.1;AD.2;AE.8;AH.3;AM.4;AP.1;AV.1;AW.1;AZ.1;AZ.2;AZ.3;AZ.4;AZ.5;B.1.1;B.1.1.1;B.1.1.10;B.1.1.113;B.1.1.121;B.1.1.135;B.1.1.138;B.1.1.141;B.1.1.153;B.1.1.157;B.1.1.159;B.1.1.161;B.1.1.170;B.1.1.171;B.1.1.174;B.1.1.176;B.1.1.181;B.1.1.186;B.1.1.189;B.1.1.191;B.1.1.192;B.1.1.194;B.1.1.196;B.1.1.198;B.1.1.204;B.1.1.205;B.1.1.207;B.1.1.210;B.1.1.214;B.1.1.216;B.1.1.217;B.1.1.219;B.1.1.220;B.1.1.222;B…
ERR6594279	B.1.617.2	2022-06-21	28881	G	A	0.0604288	R203K	N	212	Omicron;Alpha;Gamma	AD.1;AD.2;AE.8;AH.3;AM.4;AP.1;AV.1;AW.1;AZ.1;AZ.2;AZ.3;AZ.4;AZ.5;B.1.1;B.1.1.1;B.1.1.10;B.1.1.113;B.1.1.121;B.1.1.135;B.1.1.138;B.1.1.141;B.1.1.153;B.1.1.157;B.1.1.159;B.1.1.161;B.1.1.170;B.1.1.171;B.1.1.174;B.1.1.176;B.1.1.181;B.1.1.186;B.1.1.189;B.1.1.191;B.1.1.192;B.1.1.194;B.1.1.196;B.1.1.198;B.1.1.204;B.1.1.205;B.1.1.207;B.1.1.210;B.1.1.214;B.1.1.216;B.1.1.217;B.1.1.219;B.1.1.220;B.1.1.222;B…
ERR6594306	B.1.617.2	2021-06-01	28881	G	A	0.0606277	R203K	N	212	Omicron;Alpha;Gamma	AD.1;AD.2;AE.8;AH.3;AM.4;AP.1;AV.1;AW.1;AZ.1;AZ.2;AZ.3;AZ.4;AZ.5;B.1.1;B.1.1.1;B.1.1.10;B.1.1.113;B.1.1.121;B.1.1.135;B.1.1.138;B.1.1.141;B.1.1.153;B.1.1.157;B.1.1.159;B.1.1.161;B.1.1.170;B.1.1.171;B.1.1.174;B.1.1.176;B.1.1.181;B.1.1.186;B.1.1.189;B.1.1.191;B.1.1.192;B.1.1.194;B.1.1.196;B.1.1.198;B.1.1.204;B.1.1.205;B.1.1.207;B.1.1.210;B.1.1.214;B.1.1.216;B.1.1.217;B.1.1.219;B.1.1.220;B.1.1.222;B…
ERR6594384	B.1.617.2	2021-06-21	28881	G	A	0.0156636	R203K	N	212	Omicron;Alpha;Gamma	AD.1;AD.2;AE.8;AH.3;AM.4;AP.1;AV.1;AW.1;AZ.1;AZ.2;AZ.3;AZ.4;AZ.5;B.1.1;B.1.1.1;B.1.1.10;B.1.1.113;B.1.1.121;B.1.1.135;B.1.1.138;B.1.1.141;B.1.1.153;B.1.1.157;B.1.1.159;B.1.1.161;B.1.1.170;B.1.1.171;B.1.1.174;B.1.1.176;B.1.1.181;B.1.1.186;B.1.1.189;B.1.1.191;B.1.1.192;B.1.1.194;B.1.1.196;B.1.1.198;B.1.1.204;B.1.1.205;B.1.1.207;B.1.1.210;B.1.1.214;B.1.1.216;B.1.1.217;B.1.1.219;B.1.1.220;B.1.1.222;B…
ERR6594435	B.1.351	2021-06-01	28881	G	A	0.0129604	R203K	N	212	Omicron;Alpha;Gamma	AD.1;AD.2;AE.8;AH.3;AM.4;AP.1;AV.1;AW.1;AZ.1;AZ.2;AZ.3;AZ.4;AZ.5;B.1.1;B.1.1.1;B.1.1.10;B.1.1.113;B.1.1.121;B.1.1.135;B.1.1.138;B.1.1.141;B.1.1.153;B.1.1.157;B.1.1.159;B.1.1.161;B.1.1.170;B.1.1.171;B.1.1.174;B.1.1.176;B.1.1.181;B.1.1.186;B.1.1.189;B.1.1.191;B.1.1.192;B.1.1.194;B.1.1.196;B.1.1.198;B.1.1.204;B.1.1.205;B.1.1.207;B.1.1.210;B.1.1.214;B.1.1.216;B.1.1.217;B.1.1.219;B.1.1.220;B.1.1.222;B…
SRR11826829	A.2.2	2020-03-22	28881	G	A	0.0143704	R203K	N	212	Omicron;Alpha;Gamma	AD.1;AD.2;AE.8;AH.3;AM.4;AP.1;AV.1;AW.1;AZ.1;AZ.2;AZ.3;AZ.4;AZ.5;B.1.1;B.1.1.1;B.1.1.10;B.1.1.113;B.1.1.121;B.1.1.135;B.1.1.138;B.1.1.141;B.1.1.153;B.1.1.157;B.1.1.159;B.1.1.161;B.1.1.170;B.1.1.171;B.1.1.174;B.1.1.176;B.1.1.181;B.1.1.186;B.1.1.189;B.1.1.191;B.1.1.192;B.1.1.194;B.1.1.196;B.1.1.198;B.1.1.204;B.1.1.205;B.1.1.207;B.1.1.210;B.1.1.214;B.1.1.216;B.1.1.217;B.1.1.219;B.1.1.220;B.1.1.222;B…
SRR11826927	B.1.319	2020-03-23	28881	G	A	0.0103226	R203K	N	212	Omicron;Alpha;Gamma	AD.1;AD.2;AE.8;AH.3;AM.4;AP.1;AV.1;AW.1;AZ.1;AZ.2;AZ.3;AZ.4;AZ.5;B.1.1;B.1.1.1;B.1.1.10;B.1.1.113;B.1.1.121;B.1.1.135;B.1.1.138;B.1.1.141;B.1.1.153;B.1.1.157;B.1.1.159;B.1.1.161;B.1.1.170;B.1.1.171;B.1.1.174;B.1.1.176;B.1.1.181;B.1.1.186;B.1.1.189;B.1.1.191;B.1.1.192;B.1.1.194;B.1.1.196;B.1.1.198;B.1.1.204;B.1.1.205;B.1.1.207;B.1.1.210;B.1.1.214;B.1.1.216;B.1.1.217;B.1.1.219;B.1.1.220;B.1.1.222;B…
SRR12030580	B	2022-04-20	28881	G	A	0.266294	R203K	N	212	Omicron;Alpha;Gamma	AD.1;AD.2;AE.8;AH.3;AM.4;AP.1;AV.1;AW.1;AZ.1;AZ.2;AZ.3;AZ.4;AZ.5;B.1.1;B.1.1.1;B.1.1.10;B.1.1.113;B.1.1.121;B.1.1.135;B.1.1.138;B.1.1.141;B.1.1.153;B.1.1.157;B.1.1.159;B.1.1.161;B.1.1.170;B.1.1.171;B.1.1.174;B.1.1.176;B.1.1.181;B.1.1.186;B.1.1.189;B.1.1.191;B.1.1.192;B.1.1.194;B.1.1.196;B.1.1.198;B.1.1.204;B.1.1.205;B.1.1.207;B.1.1.210;B.1.1.214;B.1.1.216;B.1.1.217;B.1.1.219;B.1.1.220;B.1.1.222;B…
SRR12030595	B	2022-03-20	28881	G	A	0.0355114	R203K	N	212	Omicron;Alpha;Gamma	AD.1;AD.2;AE.8;AH.3;AM.4;AP.1;AV.1;AW.1;AZ.1;AZ.2;AZ.3;AZ.4;AZ.5;B.1.1;B.1.1.1;B.1.1.10;B.1.1.113;B.1.1.121;B.1.1.135;B.1.1.138;B.1.1.141;B.1.1.153;B.1.1.157;B.1.1.159;B.1.1.161;B.1.1.170;B.1.1.171;B.1.1.174;B.1.1.176;B.1.1.181;B.1.1.186;B.1.1.189;B.1.1.191;B.1.1.192;B.1.1.194;B.1.1.196;B.1.1.198;B.1.1.204;B.1.1.205;B.1.1.207;B.1.1.210;B.1.1.214;B.1.1.216;B.1.1.217;B.1.1.219;B.1.1.220;B.1.1.222;B…
SRR12030596	B.1	2022-03-20	28881	G	A	0.0170527	R203K	N	212	Omicron;Alpha;Gamma	AD.1;AD.2;AE.8;AH.3;AM.4;AP.1;AV.1;AW.1;AZ.1;AZ.2;AZ.3;AZ.4;AZ.5;B.1.1;B.1.1.1;B.1.1.10;B.1.1.113;B.1.1.121;B.1.1.135;B.1.1.138;B.1.1.141;B.1.1.153;B.1.1.157;B.1.1.159;B.1.1.161;B.1.1.170;B.1.1.171;B.1.1.174;B.1.1.176;B.1.1.181;B.1.1.186;B.1.1.189;B.1.1.191;B.1.1.192;B.1.1.194;B.1.1.196;B.1.1.198;B.1.1.204;B.1.1.205;B.1.1.207;B.1.1.210;B.1.1.214;B.1.1.216;B.1.1.217;B.1.1.219;B.1.1.220;B.1.1.222;B…
SRR12030612	B	2022-04-20	28881	G	A	0.0470058	R203K	N	212	Omicron;Alpha;Gamma	AD.1;AD.2;AE.8;AH.3;AM.4;AP.1;AV.1;AW.1;AZ.1;AZ.2;AZ.3;AZ.4;AZ.5;B.1.1;B.1.1.1;B.1.1.10;B.1.1.113;B.1.1.121;B.1.1.135;B.1.1.138;B.1.1.141;B.1.1.153;B.1.1.157;B.1.1.159;B.1.1.161;B.1.1.170;B.1.1.171;B.1.1.174;B.1.1.176;B.1.1.181;B.1.1.186;B.1.1.189;B.1.1.191;B.1.1.192;B.1.1.194;B.1.1.196;B.1.1.198;B.1.1.204;B.1.1.205;B.1.1.207;B.1.1.210;B.1.1.214;B.1.1.216;B.1.1.217;B.1.1.219;B.1.1.220;B.1.1.222;B…
SRR12030622	B	2022-04-20	28881	G	A	0.103113	R203K	N	212	Omicron;Alpha;Gamma	AD.1;AD.2;AE.8;AH.3;AM.4;AP.1;AV.1;AW.1;AZ.1;AZ.2;AZ.3;AZ.4;AZ.5;B.1.1;B.1.1.1;B.1.1.10;B.1.1.113;B.1.1.121;B.1.1.135;B.1.1.138;B.1.1.141;B.1.1.153;B.1.1.157;B.1.1.159;B.1.1.161;B.1.1.170;B.1.1.171;B.1.1.174;B.1.1.176;B.1.1.181;B.1.1.186;B.1.1.189;B.1.1.191;B.1.1.192;B.1.1.194;B.1.1.196;B.1.1.198;B.1.1.204;B.1.1.205;B.1.1.207;B.1.1.210;B.1.1.214;B.1.1.216;B.1.1.217;B.1.1.219;B.1.1.220;B.1.1.222;B…
SRR12030625	B	2022-03-20	28881	G	A	0.0877193	R203K	N	212	Omicron;Alpha;Gamma	AD.1;AD.2;AE.8;AH.3;AM.4;AP.1;AV.1;AW.1;AZ.1;AZ.2;AZ.3;AZ.4;AZ.5;B.1.1;B.1.1.1;B.1.1.10;B.1.1.113;B.1.1.121;B.1.1.135;B.1.1.138;B.1.1.141;B.1.1.153;B.1.1.157;B.1.1.159;B.1.1.161;B.1.1.170;B.1.1.171;B.1.1.174;B.1.1.176;B.1.1.181;B.1.1.186;B.1.1.189;B.1.1.191;B.1.1.192;B.1.1.194;B.1.1.196;B.1.1.198;B.1.1.204;B.1.1.205;B.1.1.207;B.1.1.210;B.1.1.214;B.1.1.216;B.1.1.217;B.1.1.219;B.1.1.220;B.1.1.222;B…
SRR17051933	B.1.1.529	2021-11-20	28881	G	A	0.261401	R203K	N	212	Omicron;Alpha;Gamma	AD.1;AD.2;AE.8;AH.3;AM.4;AP.1;AV.1;AW.1;AZ.1;AZ.2;AZ.3;AZ.4;AZ.5;B.1.1;B.1.1.1;B.1.1.10;B.1.1.113;B.1.1.121;B.1.1.135;B.1.1.138;B.1.1.141;B.1.1.153;B.1.1.157;B.1.1.159;B.1.1.161;B.1.1.170;B.1.1.171;B.1.1.174;B.1.1.176;B.1.1.181;B.1.1.186;B.1.1.189;B.1.1.191;B.1.1.192;B.1.1.194;B.1.1.196;B.1.1.198;B.1.1.204;B.1.1.205;B.1.1.207;B.1.1.210;B.1.1.214;B.1.1.216;B.1.1.217;B.1.1.219;B.1.1.220;B.1.1.222;B…
SRR18006913	AY.39.1.2	2022-01-11	28881	G	A	0.115421	R203K	N	212	Omicron;Alpha;Gamma	AD.1;AD.2;AE.8;AH.3;AM.4;AP.1;AV.1;AW.1;AZ.1;AZ.2;AZ.3;AZ.4;AZ.5;B.1.1;B.1.1.1;B.1.1.10;B.1.1.113;B.1.1.121;B.1.1.135;B.1.1.138;B.1.1.141;B.1.1.153;B.1.1.157;B.1.1.159;B.1.1.161;B.1.1.170;B.1.1.171;B.1.1.174;B.1.1.176;B.1.1.181;B.1.1.186;B.1.1.189;B.1.1.191;B.1.1.192;B.1.1.194;B.1.1.196;B.1.1.198;B.1.1.204;B.1.1.205;B.1.1.207;B.1.1.210;B.1.1.214;B.1.1.216;B.1.1.217;B.1.1.219;B.1.1.220;B.1.1.222;B…
SRR18006914	AY.39.1.2	2022-01-11	28881	G	A	0.0960334	R203K	N	212	Omicron;Alpha;Gamma	AD.1;AD.2;AE.8;AH.3;AM.4;AP.1;AV.1;AW.1;AZ.1;AZ.2;AZ.3;AZ.4;AZ.5;B.1.1;B.1.1.1;B.1.1.10;B.1.1.113;B.1.1.121;B.1.1.135;B.1.1.138;B.1.1.141;B.1.1.153;B.1.1.157;B.1.1.159;B.1.1.161;B.1.1.170;B.1.1.171;B.1.1.174;B.1.1.176;B.1.1.181;B.1.1.186;B.1.1.189;B.1.1.191;B.1.1.192;B.1.1.194;B.1.1.196;B.1.1.198;B.1.1.204;B.1.1.205;B.1.1.207;B.1.1.210;B.1.1.214;B.1.1.216;B.1.1.217;B.1.1.219;B.1.1.220;B.1.1.222;B…
SRR18006916	AY.39	2022-01-03	28881	G	A	0.462701	R203K	N	212	Omicron;Alpha;Gamma	AD.1;AD.2;AE.8;AH.3;AM.4;AP.1;AV.1;AW.1;AZ.1;AZ.2;AZ.3;AZ.4;AZ.5;B.1.1;B.1.1.1;B.1.1.10;B.1.1.113;B.1.1.121;B.1.1.135;B.1.1.138;B.1.1.141;B.1.1.153;B.1.1.157;B.1.1.159;B.1.1.161;B.1.1.170;B.1.1.171;B.1.1.174;B.1.1.176;B.1.1.181;B.1.1.186;B.1.1.189;B.1.1.191;B.1.1.192;B.1.1.194;B.1.1.196;B.1.1.198;B.1.1.204;B.1.1.205;B.1.1.207;B.1.1.210;B.1.1.214;B.1.1.216;B.1.1.217;B.1.1.219;B.1.1.220;B.1.1.222;B…
SRR18006919	B.1.617.2	2021-12-31	28881	G	A	0.321507	R203K	N	212	Omicron;Alpha;Gamma	AD.1;AD.2;AE.8;AH.3;AM.4;AP.1;AV.1;AW.1;AZ.1;AZ.2;AZ.3;AZ.4;AZ.5;B.1.1;B.1.1.1;B.1.1.10;B.1.1.113;B.1.1.121;B.1.1.135;B.1.1.138;B.1.1.141;B.1.1.153;B.1.1.157;B.1.1.159;B.1.1.161;B.1.1.170;B.1.1.171;B.1.1.174;B.1.1.176;B.1.1.181;B.1.1.186;B.1.1.189;B.1.1.191;B.1.1.192;B.1.1.194;B.1.1.196;B.1.1.198;B.1.1.204;B.1.1.205;B.1.1.207;B.1.1.210;B.1.1.214;B.1.1.216;B.1.1.217;B.1.1.219;B.1.1.220;B.1.1.222;B…
SRR18006922	AY.39	2022-01-01	28881	G	A	0.440239	R203K	N	212	Omicron;Alpha;Gamma	AD.1;AD.2;AE.8;AH.3;AM.4;AP.1;AV.1;AW.1;AZ.1;AZ.2;AZ.3;AZ.4;AZ.5;B.1.1;B.1.1.1;B.1.1.10;B.1.1.113;B.1.1.121;B.1.1.135;B.1.1.138;B.1.1.141;B.1.1.153;B.1.1.157;B.1.1.159;B.1.1.161;B.1.1.170;B.1.1.171;B.1.1.174;B.1.1.176;B.1.1.181;B.1.1.186;B.1.1.189;B.1.1.191;B.1.1.192;B.1.1.194;B.1.1.196;B.1.1.198;B.1.1.204;B.1.1.205;B.1.1.207;B.1.1.210;B.1.1.214;B.1.1.216;B.1.1.217;B.1.1.219;B.1.1.220;B.1.1.222;B…
SRR18006923	B.1.617.2	2022-01-01	28881	G	A	0.430813	R203K	N	212	Omicron;Alpha;Gamma	AD.1;AD.2;AE.8;AH.3;AM.4;AP.1;AV.1;AW.1;AZ.1;AZ.2;AZ.3;AZ.4;AZ.5;B.1.1;B.1.1.1;B.1.1.10;B.1.1.113;B.1.1.121;B.1.1.135;B.1.1.138;B.1.1.141;B.1.1.153;B.1.1.157;B.1.1.159;B.1.1.161;B.1.1.170;B.1.1.171;B.1.1.174;B.1.1.176;B.1.1.181;B.1.1.186;B.1.1.189;B.1.1.191;B.1.1.192;B.1.1.194;B.1.1.196;B.1.1.198;B.1.1.204;B.1.1.205;B.1.1.207;B.1.1.210;B.1.1.214;B.1.1.216;B.1.1.217;B.1.1.219;B.1.1.220;B.1.1.222;B…
SRR18006924	AY.39.1	2021-12-31	28881	G	A	0.169446	R203K	N	212	Omicron;Alpha;Gamma	AD.1;AD.2;AE.8;AH.3;AM.4;AP.1;AV.1;AW.1;AZ.1;AZ.2;AZ.3;AZ.4;AZ.5;B.1.1;B.1.1.1;B.1.1.10;B.1.1.113;B.1.1.121;B.1.1.135;B.1.1.138;B.1.1.141;B.1.1.153;B.1.1.157;B.1.1.159;B.1.1.161;B.1.1.170;B.1.1.171;B.1.1.174;B.1.1.176;B.1.1.181;B.1.1.186;B.1.1.189;B.1.1.191;B.1.1.192;B.1.1.194;B.1.1.196;B.1.1.198;B.1.1.204;B.1.1.205;B.1.1.207;B.1.1.210;B.1.1.214;B.1.1.216;B.1.1.217;B.1.1.219;B.1.1.220;B.1.1.222;B…
ERR6594179	B.1.351	2021-06-05	23604	C	A	0.169568	P681H	S	36	Omicron;Alpha;Gamma	AV.1;AZ.1;AZ.2;AZ.3;AZ.4;AZ.5;B.1.1.207;B.1.1.318;B.1.1.351;B.1.1.519;B.1.1.529;B.1.1.7;B.1.243;B.1.469;B.1.474;B.1.575;B.1.575.1;B.1.575.2;B.1.620;B.1.621;B.1.621.1;B.1.623;B.1.627;B.1.628;B.1.631;BA.1;BA.2;BA.3;P.1.6;P.1.7;Q.1;Q.2;Q.3;Q.7;Q.8;XB
ERR6594218	B.1.617.2	2021-06-11	23604	C	A	0.0243902	P681H	S	36	Omicron;Alpha;Gamma	AV.1;AZ.1;AZ.2;AZ.3;AZ.4;AZ.5;B.1.1.207;B.1.1.318;B.1.1.351;B.1.1.519;B.1.1.529;B.1.1.7;B.1.243;B.1.469;B.1.474;B.1.575;B.1.575.1;B.1.575.2;B.1.620;B.1.621;B.1.621.1;B.1.623;B.1.627;B.1.628;B.1.631;BA.1;BA.2;BA.3;P.1.6;P.1.7;Q.1;Q.2;Q.3;Q.7;Q.8;XB
ERR6594276	AY.126	2021-06-01	23604	C	A	0.0138351	P681H	S	36	Omicron;Alpha;Gamma	AV.1;AZ.1;AZ.2;AZ.3;AZ.4;AZ.5;B.1.1.207;B.1.1.318;B.1.1.351;B.1.1.519;B.1.1.529;B.1.1.7;B.1.243;B.1.469;B.1.474;B.1.575;B.1.575.1;B.1.575.2;B.1.620;B.1.621;B.1.621.1;B.1.623;B.1.627;B.1.628;B.1.631;BA.1;BA.2;BA.3;P.1.6;P.1.7;Q.1;Q.2;Q.3;Q.7;Q.8;XB
ERR6594279	B.1.617.2	2022-06-21	23604	C	A	0.0720339	P681H	S	36	Omicron;Alpha;Gamma	AV.1;AZ.1;AZ.2;AZ.3;AZ.4;AZ.5;B.1.1.207;B.1.1.318;B.1.1.351;B.1.1.519;B.1.1.529;B.1.1.7;B.1.243;B.1.469;B.1.474;B.1.575;B.1.575.1;B.1.575.2;B.1.620;B.1.621;B.1.621.1;B.1.623;B.1.627;B.1.628;B.1.631;BA.1;BA.2;BA.3;P.1.6;P.1.7;Q.1;Q.2;Q.3;Q.7;Q.8;XB
ERR6594292	B.1.1.519	2021-07-22	23604	C	A	0.392617	P681H	S	36	Omicron;Alpha;Gamma	AV.1;AZ.1;AZ.2;AZ.3;AZ.4;AZ.5;B.1.1.207;B.1.1.318;B.1.1.351;B.1.1.519;B.1.1.529;B.1.1.7;B.1.243;B.1.469;B.1.474;B.1.575;B.1.575.1;B.1.575.2;B.1.620;B.1.621;B.1.621.1;B.1.623;B.1.627;B.1.628;B.1.631;BA.1;BA.2;BA.3;P.1.6;P.1.7;Q.1;Q.2;Q.3;Q.7;Q.8;XB
ERR6594306	B.1.617.2	2021-06-01	23604	C	A	0.0177714	P681H	S	36	Omicron;Alpha;Gamma	AV.1;AZ.1;AZ.2;AZ.3;AZ.4;AZ.5;B.1.1.207;B.1.1.318;B.1.1.351;B.1.1.519;B.1.1.529;B.1.1.7;B.1.243;B.1.469;B.1.474;B.1.575;B.1.575.1;B.1.575.2;B.1.620;B.1.621;B.1.621.1;B.1.623;B.1.627;B.1.628;B.1.631;BA.1;BA.2;BA.3;P.1.6;P.1.7;Q.1;Q.2;Q.3;Q.7;Q.8;XB
ERR6594320	B.1.351	2021-06-01	23604	C	A	0.458373	P681H	S	36	Omicron;Alpha;Gamma	AV.1;AZ.1;AZ.2;AZ.3;AZ.4;AZ.5;B.1.1.207;B.1.1.318;B.1.1.351;B.1.1.519;B.1.1.529;B.1.1.7;B.1.243;B.1.469;B.1.474;B.1.575;B.1.575.1;B.1.575.2;B.1.620;B.1.621;B.1.621.1;B.1.623;B.1.627;B.1.628;B.1.631;BA.1;BA.2;BA.3;P.1.6;P.1.7;Q.1;Q.2;Q.3;Q.7;Q.8;XB
SRR17051933	B.1.1.529	2021-11-20	23604	C	A	0.138851	P681H	S	36	Omicron;Alpha;Gamma	AV.1;AZ.1;AZ.2;AZ.3;AZ.4;AZ.5;B.1.1.207;B.1.1.318;B.1.1.351;B.1.1.519;B.1.1.529;B.1.1.7;B.1.243;B.1.469;B.1.474;B.1.575;B.1.575.1;B.1.575.2;B.1.620;B.1.621;B.1.621.1;B.1.623;B.1.627;B.1.628;B.1.631;BA.1;BA.2;BA.3;P.1.6;P.1.7;Q.1;Q.2;Q.3;Q.7;Q.8;XB
SRR18006914	AY.39.1.2	2022-01-11	23604	C	A	0.301724	P681H	S	36	Omicron;Alpha;Gamma	AV.1;AZ.1;AZ.2;AZ.3;AZ.4;AZ.5;B.1.1.207;B.1.1.318;B.1.1.351;B.1.1.519;B.1.1.529;B.1.1.7;B.1.243;B.1.469;B.1.474;B.1.575;B.1.575.1;B.1.575.2;B.1.620;B.1.621;B.1.621.1;B.1.623;B.1.627;B.1.628;B.1.631;BA.1;BA.2;BA.3;P.1.6;P.1.7;Q.1;Q.2;Q.3;Q.7;Q.8;XB
SRR18006916	AY.39	2022-01-03	23604	C	A	0.190511	P681H	S	36	Omicron;Alpha;Gamma	AV.1;AZ.1;AZ.2;AZ.3;AZ.4;AZ.5;B.1.1.207;B.1.1.318;B.1.1.351;B.1.1.519;B.1.1.529;B.1.1.7;B.1.243;B.1.469;B.1.474;B.1.575;B.1.575.1;B.1.575.2;B.1.620;B.1.621;B.1.621.1;B.1.623;B.1.627;B.1.628;B.1.631;BA.1;BA.2;BA.3;P.1.6;P.1.7;Q.1;Q.2;Q.3;Q.7;Q.8;XB
SRR18006919	B.1.617.2	2021-12-31	23604	C	A	0.0930036	P681H	S	36	Omicron;Alpha;Gamma	AV.1;AZ.1;AZ.2;AZ.3;AZ.4;AZ.5;B.1.1.207;B.1.1.318;B.1.1.351;B.1.1.519;B.1.1.529;B.1.1.7;B.1.243;B.1.469;B.1.474;B.1.575;B.1.575.1;B.1.575.2;B.1.620;B.1.621;B.1.621.1;B.1.623;B.1.627;B.1.628;B.1.631;BA.1;BA.2;BA.3;P.1.6;P.1.7;Q.1;Q.2;Q.3;Q.7;Q.8;XB
SRR18006922	AY.39	2022-01-01	23604	C	A	0.16745	P681H	S	36	Omicron;Alpha;Gamma	AV.1;AZ.1;AZ.2;AZ.3;AZ.4;AZ.5;B.1.1.207;B.1.1.318;B.1.1.351;B.1.1.519;B.1.1.529;B.1.1.7;B.1.243;B.1.469;B.1.474;B.1.575;B.1.575.1;B.1.575.2;B.1.620;B.1.621;B.1.621.1;B.1.623;B.1.627;B.1.628;B.1.631;BA.1;BA.2;BA.3;P.1.6;P.1.7;Q.1;Q.2;Q.3;Q.7;Q.8;XB
SRR18006924	AY.39.1	2021-12-31	23604	C	A	0.252925	P681H	S	36	Omicron;Alpha;Gamma	AV.1;AZ.1;AZ.2;AZ.3;AZ.4;AZ.5;B.1.1.207;B.1.1.318;B.1.1.351;B.1.1.519;B.1.1.529;B.1.1.7;B.1.243;B.1.469;B.1.474;B.1.575;B.1.575.1;B.1.575.2;B.1.620;B.1.621;B.1.621.1;B.1.623;B.1.627;B.1.628;B.1.631;BA.1;BA.2;BA.3;P.1.6;P.1.7;Q.1;Q.2;Q.3;Q.7;Q.8;XB
ERR6593149	B.1.398	2021-01-12	28883	G	C	0.0490196	G204R	N	211	Omicron;Alpha;Gamma	AD.1;AD.2;AE.8;AH.3;AM.4;AP.1;AV.1;AW.1;AZ.1;AZ.2;AZ.3;AZ.4;AZ.5;B.1.1;B.1.1.1;B.1.1.10;B.1.1.113;B.1.1.121;B.1.1.135;B.1.1.138;B.1.1.141;B.1.1.153;B.1.1.157;B.1.1.159;B.1.1.161;B.1.1.170;B.1.1.171;B.1.1.174;B.1.1.176;B.1.1.181;B.1.1.186;B.1.1.189;B.1.1.191;B.1.1.192;B.1.1.194;B.1.1.196;B.1.1.198;B.1.1.204;B.1.1.205;B.1.1.207;B.1.1.210;B.1.1.214;B.1.1.216;B.1.1.217;B.1.1.219;B.1.1.220;B.1.1.222;B…
ERR6594179	B.1.351	2021-06-05	28883	G	C	0.0909091	G204R	N	211	Omicron;Alpha;Gamma	AD.1;AD.2;AE.8;AH.3;AM.4;AP.1;AV.1;AW.1;AZ.1;AZ.2;AZ.3;AZ.4;AZ.5;B.1.1;B.1.1.1;B.1.1.10;B.1.1.113;B.1.1.121;B.1.1.135;B.1.1.138;B.1.1.141;B.1.1.153;B.1.1.157;B.1.1.159;B.1.1.161;B.1.1.170;B.1.1.171;B.1.1.174;B.1.1.176;B.1.1.181;B.1.1.186;B.1.1.189;B.1.1.191;B.1.1.192;B.1.1.194;B.1.1.196;B.1.1.198;B.1.1.204;B.1.1.205;B.1.1.207;B.1.1.210;B.1.1.214;B.1.1.216;B.1.1.217;B.1.1.219;B.1.1.220;B.1.1.222;B…
ERR6594204	B.1.617.2	2021-06-11	28883	G	C	0.0190896	G204R	N	211	Omicron;Alpha;Gamma	AD.1;AD.2;AE.8;AH.3;AM.4;AP.1;AV.1;AW.1;AZ.1;AZ.2;AZ.3;AZ.4;AZ.5;B.1.1;B.1.1.1;B.1.1.10;B.1.1.113;B.1.1.121;B.1.1.135;B.1.1.138;B.1.1.141;B.1.1.153;B.1.1.157;B.1.1.159;B.1.1.161;B.1.1.170;B.1.1.171;B.1.1.174;B.1.1.176;B.1.1.181;B.1.1.186;B.1.1.189;B.1.1.191;B.1.1.192;B.1.1.194;B.1.1.196;B.1.1.198;B.1.1.204;B.1.1.205;B.1.1.207;B.1.1.210;B.1.1.214;B.1.1.216;B.1.1.217;B.1.1.219;B.1.1.220;B.1.1.222;B…
ERR6594236	AY.55	2021-06-11	28883	G	C	0.0150812	G204R	N	211	Omicron;Alpha;Gamma	AD.1;AD.2;AE.8;AH.3;AM.4;AP.1;AV.1;AW.1;AZ.1;AZ.2;AZ.3;AZ.4;AZ.5;B.1.1;B.1.1.1;B.1.1.10;B.1.1.113;B.1.1.121;B.1.1.135;B.1.1.138;B.1.1.141;B.1.1.153;B.1.1.157;B.1.1.159;B.1.1.161;B.1.1.170;B.1.1.171;B.1.1.174;B.1.1.176;B.1.1.181;B.1.1.186;B.1.1.189;B.1.1.191;B.1.1.192;B.1.1.194;B.1.1.196;B.1.1.198;B.1.1.204;B.1.1.205;B.1.1.207;B.1.1.210;B.1.1.214;B.1.1.216;B.1.1.217;B.1.1.219;B.1.1.220;B.1.1.222;B…
ERR6594246	B.1.351	2021-06-01	28883	G	C	0.015896	G204R	N	211	Omicron;Alpha;Gamma	AD.1;AD.2;AE.8;AH.3;AM.4;AP.1;AV.1;AW.1;AZ.1;AZ.2;AZ.3;AZ.4;AZ.5;B.1.1;B.1.1.1;B.1.1.10;B.1.1.113;B.1.1.121;B.1.1.135;B.1.1.138;B.1.1.141;B.1.1.153;B.1.1.157;B.1.1.159;B.1.1.161;B.1.1.170;B.1.1.171;B.1.1.174;B.1.1.176;B.1.1.181;B.1.1.186;B.1.1.189;B.1.1.191;B.1.1.192;B.1.1.194;B.1.1.196;B.1.1.198;B.1.1.204;B.1.1.205;B.1.1.207;B.1.1.210;B.1.1.214;B.1.1.216;B.1.1.217;B.1.1.219;B.1.1.220;B.1.1.222;B…
ERR6594276	AY.126	2021-06-01	28883	G	C	0.0381455	G204R	N	211	Omicron;Alpha;Gamma	AD.1;AD.2;AE.8;AH.3;AM.4;AP.1;AV.1;AW.1;AZ.1;AZ.2;AZ.3;AZ.4;AZ.5;B.1.1;B.1.1.1;B.1.1.10;B.1.1.113;B.1.1.121;B.1.1.135;B.1.1.138;B.1.1.141;B.1.1.153;B.1.1.157;B.1.1.159;B.1.1.161;B.1.1.170;B.1.1.171;B.1.1.174;B.1.1.176;B.1.1.181;B.1.1.186;B.1.1.189;B.1.1.191;B.1.1.192;B.1.1.194;B.1.1.196;B.1.1.198;B.1.1.204;B.1.1.205;B.1.1.207;B.1.1.210;B.1.1.214;B.1.1.216;B.1.1.217;B.1.1.219;B.1.1.220;B.1.1.222;B…
ERR6594279	B.1.617.2	2022-06-21	28883	G	C	0.0617042	G204R	N	211	Omicron;Alpha;Gamma	AD.1;AD.2;AE.8;AH.3;AM.4;AP.1;AV.1;AW.1;AZ.1;AZ.2;AZ.3;AZ.4;AZ.5;B.1.1;B.1.1.1;B.1.1.10;B.1.1.113;B.1.1.121;B.1.1.135;B.1.1.138;B.1.1.141;B.1.1.153;B.1.1.157;B.1.1.159;B.1.1.161;B.1.1.170;B.1.1.171;B.1.1.174;B.1.1.176;B.1.1.181;B.1.1.186;B.1.1.189;B.1.1.191;B.1.1.192;B.1.1.194;B.1.1.196;B.1.1.198;B.1.1.204;B.1.1.205;B.1.1.207;B.1.1.210;B.1.1.214;B.1.1.216;B.1.1.217;B.1.1.219;B.1.1.220;B.1.1.222;B…
ERR6594306	B.1.617.2	2021-06-01	28883	G	C	0.0593281	G204R	N	211	Omicron;Alpha;Gamma	AD.1;AD.2;AE.8;AH.3;AM.4;AP.1;AV.1;AW.1;AZ.1;AZ.2;AZ.3;AZ.4;AZ.5;B.1.1;B.1.1.1;B.1.1.10;B.1.1.113;B.1.1.121;B.1.1.135;B.1.1.138;B.1.1.141;B.1.1.153;B.1.1.157;B.1.1.159;B.1.1.161;B.1.1.170;B.1.1.171;B.1.1.174;B.1.1.176;B.1.1.181;B.1.1.186;B.1.1.189;B.1.1.191;B.1.1.192;B.1.1.194;B.1.1.196;B.1.1.198;B.1.1.204;B.1.1.205;B.1.1.207;B.1.1.210;B.1.1.214;B.1.1.216;B.1.1.217;B.1.1.219;B.1.1.220;B.1.1.222;B…
ERR6594384	B.1.617.2	2021-06-21	28883	G	C	0.0173697	G204R	N	211	Omicron;Alpha;Gamma	AD.1;AD.2;AE.8;AH.3;AM.4;AP.1;AV.1;AW.1;AZ.1;AZ.2;AZ.3;AZ.4;AZ.5;B.1.1;B.1.1.1;B.1.1.10;B.1.1.113;B.1.1.121;B.1.1.135;B.1.1.138;B.1.1.141;B.1.1.153;B.1.1.157;B.1.1.159;B.1.1.161;B.1.1.170;B.1.1.171;B.1.1.174;B.1.1.176;B.1.1.181;B.1.1.186;B.1.1.189;B.1.1.191;B.1.1.192;B.1.1.194;B.1.1.196;B.1.1.198;B.1.1.204;B.1.1.205;B.1.1.207;B.1.1.210;B.1.1.214;B.1.1.216;B.1.1.217;B.1.1.219;B.1.1.220;B.1.1.222;B…
ERR6594435	B.1.351	2021-06-01	28883	G	C	0.0119681	G204R	N	211	Omicron;Alpha;Gamma	AD.1;AD.2;AE.8;AH.3;AM.4;AP.1;AV.1;AW.1;AZ.1;AZ.2;AZ.3;AZ.4;AZ.5;B.1.1;B.1.1.1;B.1.1.10;B.1.1.113;B.1.1.121;B.1.1.135;B.1.1.138;B.1.1.141;B.1.1.153;B.1.1.157;B.1.1.159;B.1.1.161;B.1.1.170;B.1.1.171;B.1.1.174;B.1.1.176;B.1.1.181;B.1.1.186;B.1.1.189;B.1.1.191;B.1.1.192;B.1.1.194;B.1.1.196;B.1.1.198;B.1.1.204;B.1.1.205;B.1.1.207;B.1.1.210;B.1.1.214;B.1.1.216;B.1.1.217;B.1.1.219;B.1.1.220;B.1.1.222;B…
SRR11826927	B.1.319	2020-03-23	28883	G	C	0.0104575	G204R	N	211	Omicron;Alpha;Gamma	AD.1;AD.2;AE.8;AH.3;AM.4;AP.1;AV.1;AW.1;AZ.1;AZ.2;AZ.3;AZ.4;AZ.5;B.1.1;B.1.1.1;B.1.1.10;B.1.1.113;B.1.1.121;B.1.1.135;B.1.1.138;B.1.1.141;B.1.1.153;B.1.1.157;B.1.1.159;B.1.1.161;B.1.1.170;B.1.1.171;B.1.1.174;B.1.1.176;B.1.1.181;B.1.1.186;B.1.1.189;B.1.1.191;B.1.1.192;B.1.1.194;B.1.1.196;B.1.1.198;B.1.1.204;B.1.1.205;B.1.1.207;B.1.1.210;B.1.1.214;B.1.1.216;B.1.1.217;B.1.1.219;B.1.1.220;B.1.1.222;B…
SRR12030580	B	2022-04-20	28883	G	C	0.261905	G204R	N	211	Omicron;Alpha;Gamma	AD.1;AD.2;AE.8;AH.3;AM.4;AP.1;AV.1;AW.1;AZ.1;AZ.2;AZ.3;AZ.4;AZ.5;B.1.1;B.1.1.1;B.1.1.10;B.1.1.113;B.1.1.121;B.1.1.135;B.1.1.138;B.1.1.141;B.1.1.153;B.1.1.157;B.1.1.159;B.1.1.161;B.1.1.170;B.1.1.171;B.1.1.174;B.1.1.176;B.1.1.181;B.1.1.186;B.1.1.189;B.1.1.191;B.1.1.192;B.1.1.194;B.1.1.196;B.1.1.198;B.1.1.204;B.1.1.205;B.1.1.207;B.1.1.210;B.1.1.214;B.1.1.216;B.1.1.217;B.1.1.219;B.1.1.220;B.1.1.222;B…
SRR12030595	B	2022-03-20	28883	G	C	0.0353036	G204R	N	211	Omicron;Alpha;Gamma	AD.1;AD.2;AE.8;AH.3;AM.4;AP.1;AV.1;AW.1;AZ.1;AZ.2;AZ.3;AZ.4;AZ.5;B.1.1;B.1.1.1;B.1.1.10;B.1.1.113;B.1.1.121;B.1.1.135;B.1.1.138;B.1.1.141;B.1.1.153;B.1.1.157;B.1.1.159;B.1.1.161;B.1.1.170;B.1.1.171;B.1.1.174;B.1.1.176;B.1.1.181;B.1.1.186;B.1.1.189;B.1.1.191;B.1.1.192;B.1.1.194;B.1.1.196;B.1.1.198;B.1.1.204;B.1.1.205;B.1.1.207;B.1.1.210;B.1.1.214;B.1.1.216;B.1.1.217;B.1.1.219;B.1.1.220;B.1.1.222;B…
SRR12030596	B.1	2022-03-20	28883	G	C	0.0163149	G204R	N	211	Omicron;Alpha;Gamma	AD.1;AD.2;AE.8;AH.3;AM.4;AP.1;AV.1;AW.1;AZ.1;AZ.2;AZ.3;AZ.4;AZ.5;B.1.1;B.1.1.1;B.1.1.10;B.1.1.113;B.1.1.121;B.1.1.135;B.1.1.138;B.1.1.141;B.1.1.153;B.1.1.157;B.1.1.159;B.1.1.161;B.1.1.170;B.1.1.171;B.1.1.174;B.1.1.176;B.1.1.181;B.1.1.186;B.1.1.189;B.1.1.191;B.1.1.192;B.1.1.194;B.1.1.196;B.1.1.198;B.1.1.204;B.1.1.205;B.1.1.207;B.1.1.210;B.1.1.214;B.1.1.216;B.1.1.217;B.1.1.219;B.1.1.220;B.1.1.222;B…
SRR12030612	B	2022-04-20	28883	G	C	0.0439243	G204R	N	211	Omicron;Alpha;Gamma	AD.1;AD.2;AE.8;AH.3;AM.4;AP.1;AV.1;AW.1;AZ.1;AZ.2;AZ.3;AZ.4;AZ.5;B.1.1;B.1.1.1;B.1.1.10;B.1.1.113;B.1.1.121;B.1.1.135;B.1.1.138;B.1.1.141;B.1.1.153;B.1.1.157;B.1.1.159;B.1.1.161;B.1.1.170;B.1.1.171;B.1.1.174;B.1.1.176;B.1.1.181;B.1.1.186;B.1.1.189;B.1.1.191;B.1.1.192;B.1.1.194;B.1.1.196;B.1.1.198;B.1.1.204;B.1.1.205;B.1.1.207;B.1.1.210;B.1.1.214;B.1.1.216;B.1.1.217;B.1.1.219;B.1.1.220;B.1.1.222;B…
SRR12030622	B	2022-04-20	28883	G	C	0.102713	G204R	N	211	Omicron;Alpha;Gamma	AD.1;AD.2;AE.8;AH.3;AM.4;AP.1;AV.1;AW.1;AZ.1;AZ.2;AZ.3;AZ.4;AZ.5;B.1.1;B.1.1.1;B.1.1.10;B.1.1.113;B.1.1.121;B.1.1.135;B.1.1.138;B.1.1.141;B.1.1.153;B.1.1.157;B.1.1.159;B.1.1.161;B.1.1.170;B.1.1.171;B.1.1.174;B.1.1.176;B.1.1.181;B.1.1.186;B.1.1.189;B.1.1.191;B.1.1.192;B.1.1.194;B.1.1.196;B.1.1.198;B.1.1.204;B.1.1.205;B.1.1.207;B.1.1.210;B.1.1.214;B.1.1.216;B.1.1.217;B.1.1.219;B.1.1.220;B.1.1.222;B…
SRR12030625	B	2022-03-20	28883	G	C	0.0867052	G204R	N	211	Omicron;Alpha;Gamma	AD.1;AD.2;AE.8;AH.3;AM.4;AP.1;AV.1;AW.1;AZ.1;AZ.2;AZ.3;AZ.4;AZ.5;B.1.1;B.1.1.1;B.1.1.10;B.1.1.113;B.1.1.121;B.1.1.135;B.1.1.138;B.1.1.141;B.1.1.153;B.1.1.157;B.1.1.159;B.1.1.161;B.1.1.170;B.1.1.171;B.1.1.174;B.1.1.176;B.1.1.181;B.1.1.186;B.1.1.189;B.1.1.191;B.1.1.192;B.1.1.194;B.1.1.196;B.1.1.198;B.1.1.204;B.1.1.205;B.1.1.207;B.1.1.210;B.1.1.214;B.1.1.216;B.1.1.217;B.1.1.219;B.1.1.220;B.1.1.222;B…
SRR17051933	B.1.1.529	2021-11-20	28883	G	C	0.263797	G204R	N	211	Omicron;Alpha;Gamma	AD.1;AD.2;AE.8;AH.3;AM.4;AP.1;AV.1;AW.1;AZ.1;AZ.2;AZ.3;AZ.4;AZ.5;B.1.1;B.1.1.1;B.1.1.10;B.1.1.113;B.1.1.121;B.1.1.135;B.1.1.138;B.1.1.141;B.1.1.153;B.1.1.157;B.1.1.159;B.1.1.161;B.1.1.170;B.1.1.171;B.1.1.174;B.1.1.176;B.1.1.181;B.1.1.186;B.1.1.189;B.1.1.191;B.1.1.192;B.1.1.194;B.1.1.196;B.1.1.198;B.1.1.204;B.1.1.205;B.1.1.207;B.1.1.210;B.1.1.214;B.1.1.216;B.1.1.217;B.1.1.219;B.1.1.220;B.1.1.222;B…
SRR18006913	AY.39.1.2	2022-01-11	28883	G	C	0.116423	G204R	N	211	Omicron;Alpha;Gamma	AD.1;AD.2;AE.8;AH.3;AM.4;AP.1;AV.1;AW.1;AZ.1;AZ.2;AZ.3;AZ.4;AZ.5;B.1.1;B.1.1.1;B.1.1.10;B.1.1.113;B.1.1.121;B.1.1.135;B.1.1.138;B.1.1.141;B.1.1.153;B.1.1.157;B.1.1.159;B.1.1.161;B.1.1.170;B.1.1.171;B.1.1.174;B.1.1.176;B.1.1.181;B.1.1.186;B.1.1.189;B.1.1.191;B.1.1.192;B.1.1.194;B.1.1.196;B.1.1.198;B.1.1.204;B.1.1.205;B.1.1.207;B.1.1.210;B.1.1.214;B.1.1.216;B.1.1.217;B.1.1.219;B.1.1.220;B.1.1.222;B…
SRR18006914	AY.39.1.2	2022-01-11	28883	G	C	0.0985011	G204R	N	211	Omicron;Alpha;Gamma	AD.1;AD.2;AE.8;AH.3;AM.4;AP.1;AV.1;AW.1;AZ.1;AZ.2;AZ.3;AZ.4;AZ.5;B.1.1;B.1.1.1;B.1.1.10;B.1.1.113;B.1.1.121;B.1.1.135;B.1.1.138;B.1.1.141;B.1.1.153;B.1.1.157;B.1.1.159;B.1.1.161;B.1.1.170;B.1.1.171;B.1.1.174;B.1.1.176;B.1.1.181;B.1.1.186;B.1.1.189;B.1.1.191;B.1.1.192;B.1.1.194;B.1.1.196;B.1.1.198;B.1.1.204;B.1.1.205;B.1.1.207;B.1.1.210;B.1.1.214;B.1.1.216;B.1.1.217;B.1.1.219;B.1.1.220;B.1.1.222;B…
SRR18006916	AY.39	2022-01-03	28883	G	C	0.466279	G204R	N	211	Omicron;Alpha;Gamma	AD.1;AD.2;AE.8;AH.3;AM.4;AP.1;AV.1;AW.1;AZ.1;AZ.2;AZ.3;AZ.4;AZ.5;B.1.1;B.1.1.1;B.1.1.10;B.1.1.113;B.1.1.121;B.1.1.135;B.1.1.138;B.1.1.141;B.1.1.153;B.1.1.157;B.1.1.159;B.1.1.161;B.1.1.170;B.1.1.171;B.1.1.174;B.1.1.176;B.1.1.181;B.1.1.186;B.1.1.189;B.1.1.191;B.1.1.192;B.1.1.194;B.1.1.196;B.1.1.198;B.1.1.204;B.1.1.205;B.1.1.207;B.1.1.210;B.1.1.214;B.1.1.216;B.1.1.217;B.1.1.219;B.1.1.220;B.1.1.222;B…
SRR18006919	B.1.617.2	2021-12-31	28883	G	C	0.323531	G204R	N	211	Omicron;Alpha;Gamma	AD.1;AD.2;AE.8;AH.3;AM.4;AP.1;AV.1;AW.1;AZ.1;AZ.2;AZ.3;AZ.4;AZ.5;B.1.1;B.1.1.1;B.1.1.10;B.1.1.113;B.1.1.121;B.1.1.135;B.1.1.138;B.1.1.141;B.1.1.153;B.1.1.157;B.1.1.159;B.1.1.161;B.1.1.170;B.1.1.171;B.1.1.174;B.1.1.176;B.1.1.181;B.1.1.186;B.1.1.189;B.1.1.191;B.1.1.192;B.1.1.194;B.1.1.196;B.1.1.198;B.1.1.204;B.1.1.205;B.1.1.207;B.1.1.210;B.1.1.214;B.1.1.216;B.1.1.217;B.1.1.219;B.1.1.220;B.1.1.222;B…
SRR18006922	AY.39	2022-01-01	28883	G	C	0.442191	G204R	N	211	Omicron;Alpha;Gamma	AD.1;AD.2;AE.8;AH.3;AM.4;AP.1;AV.1;AW.1;AZ.1;AZ.2;AZ.3;AZ.4;AZ.5;B.1.1;B.1.1.1;B.1.1.10;B.1.1.113;B.1.1.121;B.1.1.135;B.1.1.138;B.1.1.141;B.1.1.153;B.1.1.157;B.1.1.159;B.1.1.161;B.1.1.170;B.1.1.171;B.1.1.174;B.1.1.176;B.1.1.181;B.1.1.186;B.1.1.189;B.1.1.191;B.1.1.192;B.1.1.194;B.1.1.196;B.1.1.198;B.1.1.204;B.1.1.205;B.1.1.207;B.1.1.210;B.1.1.214;B.1.1.216;B.1.1.217;B.1.1.219;B.1.1.220;B.1.1.222;B…
SRR18006923	B.1.617.2	2022-01-01	28883	G	C	0.432063	G204R	N	211	Omicron;Alpha;Gamma	AD.1;AD.2;AE.8;AH.3;AM.4;AP.1;AV.1;AW.1;AZ.1;AZ.2;AZ.3;AZ.4;AZ.5;B.1.1;B.1.1.1;B.1.1.10;B.1.1.113;B.1.1.121;B.1.1.135;B.1.1.138;B.1.1.141;B.1.1.153;B.1.1.157;B.1.1.159;B.1.1.161;B.1.1.170;B.1.1.171;B.1.1.174;B.1.1.176;B.1.1.181;B.1.1.186;B.1.1.189;B.1.1.191;B.1.1.192;B.1.1.194;B.1.1.196;B.1.1.198;B.1.1.204;B.1.1.205;B.1.1.207;B.1.1.210;B.1.1.214;B.1.1.216;B.1.1.217;B.1.1.219;B.1.1.220;B.1.1.222;B…
SRR18006924	AY.39.1	2021-12-31	28883	G	C	0.170584	G204R	N	211	Omicron;Alpha;Gamma	AD.1;AD.2;AE.8;AH.3;AM.4;AP.1;AV.1;AW.1;AZ.1;AZ.2;AZ.3;AZ.4;AZ.5;B.1.1;B.1.1.1;B.1.1.10;B.1.1.113;B.1.1.121;B.1.1.135;B.1.1.138;B.1.1.141;B.1.1.153;B.1.1.157;B.1.1.159;B.1.1.161;B.1.1.170;B.1.1.171;B.1.1.174;B.1.1.176;B.1.1.181;B.1.1.186;B.1.1.189;B.1.1.191;B.1.1.192;B.1.1.194;B.1.1.196;B.1.1.198;B.1.1.204;B.1.1.205;B.1.1.207;B.1.1.210;B.1.1.214;B.1.1.216;B.1.1.217;B.1.1.219;B.1.1.220;B.1.1.222;B…
SRR11826958	B.1	2020-03-22	241	C	T	0.0164835	R81C	UTR5	677	Delta;Omicron;Alpha;Beta;Gamma	AB.1;AD.1;AD.2;AE.8;AH.3;AM.4;AP.1;AU.1;AU.2;AU.3;AV.1;AW.1;AY.1;AY.10;AY.100;AY.101;AY.102;AY.103;AY.104;AY.105;AY.106;AY.107;AY.108;AY.109;AY.11;AY.110;AY.111;AY.113;AY.114;AY.116;AY.116.1;AY.117;AY.118;AY.119;AY.12;AY.120;AY.120.1;AY.120.2;AY.120.2.1;AY.121;AY.122;AY.122.1;AY.123;AY.124;AY.125;AY.13;AY.14;AY.15;AY.16;AY.16.1;AY.19;AY.2;AY.20;AY.21;AY.22;AY.23;AY.23.1;AY.24;AY.25;AY.26;AY.27;AY…
SRR11827001	B	2020-03-21	241	C	T	0.177966	R81C	UTR5	677	Delta;Omicron;Alpha;Beta;Gamma	AB.1;AD.1;AD.2;AE.8;AH.3;AM.4;AP.1;AU.1;AU.2;AU.3;AV.1;AW.1;AY.1;AY.10;AY.100;AY.101;AY.102;AY.103;AY.104;AY.105;AY.106;AY.107;AY.108;AY.109;AY.11;AY.110;AY.111;AY.113;AY.114;AY.116;AY.116.1;AY.117;AY.118;AY.119;AY.12;AY.120;AY.120.1;AY.120.2;AY.120.2.1;AY.121;AY.122;AY.122.1;AY.123;AY.124;AY.125;AY.13;AY.14;AY.15;AY.16;AY.16.1;AY.19;AY.2;AY.20;AY.21;AY.22;AY.23;AY.23.1;AY.24;AY.25;AY.26;AY.27;AY…
SRR12030580	B	2022-04-20	241	C	T	0.0139442	R81C	UTR5	677	Delta;Omicron;Alpha;Beta;Gamma	AB.1;AD.1;AD.2;AE.8;AH.3;AM.4;AP.1;AU.1;AU.2;AU.3;AV.1;AW.1;AY.1;AY.10;AY.100;AY.101;AY.102;AY.103;AY.104;AY.105;AY.106;AY.107;AY.108;AY.109;AY.11;AY.110;AY.111;AY.113;AY.114;AY.116;AY.116.1;AY.117;AY.118;AY.119;AY.12;AY.120;AY.120.1;AY.120.2;AY.120.2.1;AY.121;AY.122;AY.122.1;AY.123;AY.124;AY.125;AY.13;AY.14;AY.15;AY.16;AY.16.1;AY.19;AY.2;AY.20;AY.21;AY.22;AY.23;AY.23.1;AY.24;AY.25;AY.26;AY.27;AY…
SRR12030593	B	2022-04-20	241	C	T	0.0142232	R81C	UTR5	677	Delta;Omicron;Alpha;Beta;Gamma	AB.1;AD.1;AD.2;AE.8;AH.3;AM.4;AP.1;AU.1;AU.2;AU.3;AV.1;AW.1;AY.1;AY.10;AY.100;AY.101;AY.102;AY.103;AY.104;AY.105;AY.106;AY.107;AY.108;AY.109;AY.11;AY.110;AY.111;AY.113;AY.114;AY.116;AY.116.1;AY.117;AY.118;AY.119;AY.12;AY.120;AY.120.1;AY.120.2;AY.120.2.1;AY.121;AY.122;AY.122.1;AY.123;AY.124;AY.125;AY.13;AY.14;AY.15;AY.16;AY.16.1;AY.19;AY.2;AY.20;AY.21;AY.22;AY.23;AY.23.1;AY.24;AY.25;AY.26;AY.27;AY…
SRR12030595	B	2022-03-20	241	C	T	0.0303707	R81C	UTR5	677	Delta;Omicron;Alpha;Beta;Gamma	AB.1;AD.1;AD.2;AE.8;AH.3;AM.4;AP.1;AU.1;AU.2;AU.3;AV.1;AW.1;AY.1;AY.10;AY.100;AY.101;AY.102;AY.103;AY.104;AY.105;AY.106;AY.107;AY.108;AY.109;AY.11;AY.110;AY.111;AY.113;AY.114;AY.116;AY.116.1;AY.117;AY.118;AY.119;AY.12;AY.120;AY.120.1;AY.120.2;AY.120.2.1;AY.121;AY.122;AY.122.1;AY.123;AY.124;AY.125;AY.13;AY.14;AY.15;AY.16;AY.16.1;AY.19;AY.2;AY.20;AY.21;AY.22;AY.23;AY.23.1;AY.24;AY.25;AY.26;AY.27;AY…
SRR12030611	B	2022-04-20	241	C	T	0.0255102	R81C	UTR5	677	Delta;Omicron;Alpha;Beta;Gamma	AB.1;AD.1;AD.2;AE.8;AH.3;AM.4;AP.1;AU.1;AU.2;AU.3;AV.1;AW.1;AY.1;AY.10;AY.100;AY.101;AY.102;AY.103;AY.104;AY.105;AY.106;AY.107;AY.108;AY.109;AY.11;AY.110;AY.111;AY.113;AY.114;AY.116;AY.116.1;AY.117;AY.118;AY.119;AY.12;AY.120;AY.120.1;AY.120.2;AY.120.2.1;AY.121;AY.122;AY.122.1;AY.123;AY.124;AY.125;AY.13;AY.14;AY.15;AY.16;AY.16.1;AY.19;AY.2;AY.20;AY.21;AY.22;AY.23;AY.23.1;AY.24;AY.25;AY.26;AY.27;AY…
SRR12030612	B	2022-04-20	241	C	T	0.0376412	R81C	UTR5	677	Delta;Omicron;Alpha;Beta;Gamma	AB.1;AD.1;AD.2;AE.8;AH.3;AM.4;AP.1;AU.1;AU.2;AU.3;AV.1;AW.1;AY.1;AY.10;AY.100;AY.101;AY.102;AY.103;AY.104;AY.105;AY.106;AY.107;AY.108;AY.109;AY.11;AY.110;AY.111;AY.113;AY.114;AY.116;AY.116.1;AY.117;AY.118;AY.119;AY.12;AY.120;AY.120.1;AY.120.2;AY.120.2.1;AY.121;AY.122;AY.122.1;AY.123;AY.124;AY.125;AY.13;AY.14;AY.15;AY.16;AY.16.1;AY.19;AY.2;AY.20;AY.21;AY.22;AY.23;AY.23.1;AY.24;AY.25;AY.26;AY.27;AY…
SRR12030619	B.1	2022-04-20	241	C	T	0.385484	R81C	UTR5	677	Delta;Omicron;Alpha;Beta;Gamma	AB.1;AD.1;AD.2;AE.8;AH.3;AM.4;AP.1;AU.1;AU.2;AU.3;AV.1;AW.1;AY.1;AY.10;AY.100;AY.101;AY.102;AY.103;AY.104;AY.105;AY.106;AY.107;AY.108;AY.109;AY.11;AY.110;AY.111;AY.113;AY.114;AY.116;AY.116.1;AY.117;AY.118;AY.119;AY.12;AY.120;AY.120.1;AY.120.2;AY.120.2.1;AY.121;AY.122;AY.122.1;AY.123;AY.124;AY.125;AY.13;AY.14;AY.15;AY.16;AY.16.1;AY.19;AY.2;AY.20;AY.21;AY.22;AY.23;AY.23.1;AY.24;AY.25;AY.26;AY.27;AY…
SRR12030622	B	2022-04-20	241	C	T	0.216981	R81C	UTR5	677	Delta;Omicron;Alpha;Beta;Gamma	AB.1;AD.1;AD.2;AE.8;AH.3;AM.4;AP.1;AU.1;AU.2;AU.3;AV.1;AW.1;AY.1;AY.10;AY.100;AY.101;AY.102;AY.103;AY.104;AY.105;AY.106;AY.107;AY.108;AY.109;AY.11;AY.110;AY.111;AY.113;AY.114;AY.116;AY.116.1;AY.117;AY.118;AY.119;AY.12;AY.120;AY.120.1;AY.120.2;AY.120.2.1;AY.121;AY.122;AY.122.1;AY.123;AY.124;AY.125;AY.13;AY.14;AY.15;AY.16;AY.16.1;AY.19;AY.2;AY.20;AY.21;AY.22;AY.23;AY.23.1;AY.24;AY.25;AY.26;AY.27;AY…
SRR11826958	B.1	2020-03-22	14408	C	T	0.0169881	P316L	RdRp	677	Delta;Omicron;Alpha;Beta;Gamma	AB.1;AD.1;AD.2;AE.8;AH.3;AM.4;AP.1;AU.1;AU.2;AU.3;AV.1;AW.1;AY.1;AY.10;AY.100;AY.101;AY.102;AY.103;AY.104;AY.105;AY.106;AY.107;AY.108;AY.109;AY.11;AY.110;AY.111;AY.113;AY.114;AY.116;AY.116.1;AY.117;AY.118;AY.119;AY.12;AY.120;AY.120.1;AY.120.2;AY.120.2.1;AY.121;AY.122;AY.122.1;AY.123;AY.124;AY.125;AY.13;AY.14;AY.15;AY.16;AY.16.1;AY.19;AY.2;AY.20;AY.21;AY.22;AY.23;AY.23.1;AY.24;AY.25;AY.26;AY.27;AY…
SRR11826966	B.1	2020-03-24	14408	C	T	0.0448276	P316L	RdRp	677	Delta;Omicron;Alpha;Beta;Gamma	AB.1;AD.1;AD.2;AE.8;AH.3;AM.4;AP.1;AU.1;AU.2;AU.3;AV.1;AW.1;AY.1;AY.10;AY.100;AY.101;AY.102;AY.103;AY.104;AY.105;AY.106;AY.107;AY.108;AY.109;AY.11;AY.110;AY.111;AY.113;AY.114;AY.116;AY.116.1;AY.117;AY.118;AY.119;AY.12;AY.120;AY.120.1;AY.120.2;AY.120.2.1;AY.121;AY.122;AY.122.1;AY.123;AY.124;AY.125;AY.13;AY.14;AY.15;AY.16;AY.16.1;AY.19;AY.2;AY.20;AY.21;AY.22;AY.23;AY.23.1;AY.24;AY.25;AY.26;AY.27;AY…
SRR11827001	B	2020-03-21	14408	C	T	0.239364	P316L	RdRp	677	Delta;Omicron;Alpha;Beta;Gamma	AB.1;AD.1;AD.2;AE.8;AH.3;AM.4;AP.1;AU.1;AU.2;AU.3;AV.1;AW.1;AY.1;AY.10;AY.100;AY.101;AY.102;AY.103;AY.104;AY.105;AY.106;AY.107;AY.108;AY.109;AY.11;AY.110;AY.111;AY.113;AY.114;AY.116;AY.116.1;AY.117;AY.118;AY.119;AY.12;AY.120;AY.120.1;AY.120.2;AY.120.2.1;AY.121;AY.122;AY.122.1;AY.123;AY.124;AY.125;AY.13;AY.14;AY.15;AY.16;AY.16.1;AY.19;AY.2;AY.20;AY.21;AY.22;AY.23;AY.23.1;AY.24;AY.25;AY.26;AY.27;AY…
SRR12030580	B	2022-04-20	14408	C	T	0.0270985	P316L	RdRp	677	Delta;Omicron;Alpha;Beta;Gamma	AB.1;AD.1;AD.2;AE.8;AH.3;AM.4;AP.1;AU.1;AU.2;AU.3;AV.1;AW.1;AY.1;AY.10;AY.100;AY.101;AY.102;AY.103;AY.104;AY.105;AY.106;AY.107;AY.108;AY.109;AY.11;AY.110;AY.111;AY.113;AY.114;AY.116;AY.116.1;AY.117;AY.118;AY.119;AY.12;AY.120;AY.120.1;AY.120.2;AY.120.2.1;AY.121;AY.122;AY.122.1;AY.123;AY.124;AY.125;AY.13;AY.14;AY.15;AY.16;AY.16.1;AY.19;AY.2;AY.20;AY.21;AY.22;AY.23;AY.23.1;AY.24;AY.25;AY.26;AY.27;AY…
SRR12030595	B	2022-03-20	14408	C	T	0.0191411	P316L	RdRp	677	Delta;Omicron;Alpha;Beta;Gamma	AB.1;AD.1;AD.2;AE.8;AH.3;AM.4;AP.1;AU.1;AU.2;AU.3;AV.1;AW.1;AY.1;AY.10;AY.100;AY.101;AY.102;AY.103;AY.104;AY.105;AY.106;AY.107;AY.108;AY.109;AY.11;AY.110;AY.111;AY.113;AY.114;AY.116;AY.116.1;AY.117;AY.118;AY.119;AY.12;AY.120;AY.120.1;AY.120.2;AY.120.2.1;AY.121;AY.122;AY.122.1;AY.123;AY.124;AY.125;AY.13;AY.14;AY.15;AY.16;AY.16.1;AY.19;AY.2;AY.20;AY.21;AY.22;AY.23;AY.23.1;AY.24;AY.25;AY.26;AY.27;AY…
SRR12030611	B	2022-04-20	14408	C	T	0.0205977	P316L	RdRp	677	Delta;Omicron;Alpha;Beta;Gamma	AB.1;AD.1;AD.2;AE.8;AH.3;AM.4;AP.1;AU.1;AU.2;AU.3;AV.1;AW.1;AY.1;AY.10;AY.100;AY.101;AY.102;AY.103;AY.104;AY.105;AY.106;AY.107;AY.108;AY.109;AY.11;AY.110;AY.111;AY.113;AY.114;AY.116;AY.116.1;AY.117;AY.118;AY.119;AY.12;AY.120;AY.120.1;AY.120.2;AY.120.2.1;AY.121;AY.122;AY.122.1;AY.123;AY.124;AY.125;AY.13;AY.14;AY.15;AY.16;AY.16.1;AY.19;AY.2;AY.20;AY.21;AY.22;AY.23;AY.23.1;AY.24;AY.25;AY.26;AY.27;AY…
SRR12030612	B	2022-04-20	14408	C	T	0.0316623	P316L	RdRp	677	Delta;Omicron;Alpha;Beta;Gamma	AB.1;AD.1;AD.2;AE.8;AH.3;AM.4;AP.1;AU.1;AU.2;AU.3;AV.1;AW.1;AY.1;AY.10;AY.100;AY.101;AY.102;AY.103;AY.104;AY.105;AY.106;AY.107;AY.108;AY.109;AY.11;AY.110;AY.111;AY.113;AY.114;AY.116;AY.116.1;AY.117;AY.118;AY.119;AY.12;AY.120;AY.120.1;AY.120.2;AY.120.2.1;AY.121;AY.122;AY.122.1;AY.123;AY.124;AY.125;AY.13;AY.14;AY.15;AY.16;AY.16.1;AY.19;AY.2;AY.20;AY.21;AY.22;AY.23;AY.23.1;AY.24;AY.25;AY.26;AY.27;AY…
SRR12030615	B	2022-04-20	14408	C	T	0.0485287	P316L	RdRp	677	Delta;Omicron;Alpha;Beta;Gamma	AB.1;AD.1;AD.2;AE.8;AH.3;AM.4;AP.1;AU.1;AU.2;AU.3;AV.1;AW.1;AY.1;AY.10;AY.100;AY.101;AY.102;AY.103;AY.104;AY.105;AY.106;AY.107;AY.108;AY.109;AY.11;AY.110;AY.111;AY.113;AY.114;AY.116;AY.116.1;AY.117;AY.118;AY.119;AY.12;AY.120;AY.120.1;AY.120.2;AY.120.2.1;AY.121;AY.122;AY.122.1;AY.123;AY.124;AY.125;AY.13;AY.14;AY.15;AY.16;AY.16.1;AY.19;AY.2;AY.20;AY.21;AY.22;AY.23;AY.23.1;AY.24;AY.25;AY.26;AY.27;AY…
SRR12030616	B	2022-03-20	14408	C	T	0.121834	P316L	RdRp	677	Delta;Omicron;Alpha;Beta;Gamma	AB.1;AD.1;AD.2;AE.8;AH.3;AM.4;AP.1;AU.1;AU.2;AU.3;AV.1;AW.1;AY.1;AY.10;AY.100;AY.101;AY.102;AY.103;AY.104;AY.105;AY.106;AY.107;AY.108;AY.109;AY.11;AY.110;AY.111;AY.113;AY.114;AY.116;AY.116.1;AY.117;AY.118;AY.119;AY.12;AY.120;AY.120.1;AY.120.2;AY.120.2.1;AY.121;AY.122;AY.122.1;AY.123;AY.124;AY.125;AY.13;AY.14;AY.15;AY.16;AY.16.1;AY.19;AY.2;AY.20;AY.21;AY.22;AY.23;AY.23.1;AY.24;AY.25;AY.26;AY.27;AY…
SRR12030619	B.1	2022-04-20	14408	C	T	0.0872142	P316L	RdRp	677	Delta;Omicron;Alpha;Beta;Gamma	AB.1;AD.1;AD.2;AE.8;AH.3;AM.4;AP.1;AU.1;AU.2;AU.3;AV.1;AW.1;AY.1;AY.10;AY.100;AY.101;AY.102;AY.103;AY.104;AY.105;AY.106;AY.107;AY.108;AY.109;AY.11;AY.110;AY.111;AY.113;AY.114;AY.116;AY.116.1;AY.117;AY.118;AY.119;AY.12;AY.120;AY.120.1;AY.120.2;AY.120.2.1;AY.121;AY.122;AY.122.1;AY.123;AY.124;AY.125;AY.13;AY.14;AY.15;AY.16;AY.16.1;AY.19;AY.2;AY.20;AY.21;AY.22;AY.23;AY.23.1;AY.24;AY.25;AY.26;AY.27;AY…
SRR12030620	B	2022-04-20	14408	C	T	0.0394737	P316L	RdRp	677	Delta;Omicron;Alpha;Beta;Gamma	AB.1;AD.1;AD.2;AE.8;AH.3;AM.4;AP.1;AU.1;AU.2;AU.3;AV.1;AW.1;AY.1;AY.10;AY.100;AY.101;AY.102;AY.103;AY.104;AY.105;AY.106;AY.107;AY.108;AY.109;AY.11;AY.110;AY.111;AY.113;AY.114;AY.116;AY.116.1;AY.117;AY.118;AY.119;AY.12;AY.120;AY.120.1;AY.120.2;AY.120.2.1;AY.121;AY.122;AY.122.1;AY.123;AY.124;AY.125;AY.13;AY.14;AY.15;AY.16;AY.16.1;AY.19;AY.2;AY.20;AY.21;AY.22;AY.23;AY.23.1;AY.24;AY.25;AY.26;AY.27;AY…
SRR12030622	B	2022-04-20	14408	C	T	0.158434	P316L	RdRp	677	Delta;Omicron;Alpha;Beta;Gamma	AB.1;AD.1;AD.2;AE.8;AH.3;AM.4;AP.1;AU.1;AU.2;AU.3;AV.1;AW.1;AY.1;AY.10;AY.100;AY.101;AY.102;AY.103;AY.104;AY.105;AY.106;AY.107;AY.108;AY.109;AY.11;AY.110;AY.111;AY.113;AY.114;AY.116;AY.116.1;AY.117;AY.118;AY.119;AY.12;AY.120;AY.120.1;AY.120.2;AY.120.2.1;AY.121;AY.122;AY.122.1;AY.123;AY.124;AY.125;AY.13;AY.14;AY.15;AY.16;AY.16.1;AY.19;AY.2;AY.20;AY.21;AY.22;AY.23;AY.23.1;AY.24;AY.25;AY.26;AY.27;AY…
SRR12030623	B	2022-04-20	14408	C	T	0.0548926	P316L	RdRp	677	Delta;Omicron;Alpha;Beta;Gamma	AB.1;AD.1;AD.2;AE.8;AH.3;AM.4;AP.1;AU.1;AU.2;AU.3;AV.1;AW.1;AY.1;AY.10;AY.100;AY.101;AY.102;AY.103;AY.104;AY.105;AY.106;AY.107;AY.108;AY.109;AY.11;AY.110;AY.111;AY.113;AY.114;AY.116;AY.116.1;AY.117;AY.118;AY.119;AY.12;AY.120;AY.120.1;AY.120.2;AY.120.2.1;AY.121;AY.122;AY.122.1;AY.123;AY.124;AY.125;AY.13;AY.14;AY.15;AY.16;AY.16.1;AY.19;AY.2;AY.20;AY.21;AY.22;AY.23;AY.23.1;AY.24;AY.25;AY.26;AY.27;AY…
SRR11826833	B.31	2020-03-18	23063	A	T	0.0101215	N501Y	S	36	Omicron;Alpha;Beta;Gamma	A.27;AP.1;B.1.1.529;B.1.1.7;B.1.351;B.1.351.2;B.1.351.3;B.1.351.5;B.1.621;B.1.621.1;B.1.623;BA.1;BA.2;BA.3;P.1;P.1.1;P.1.10;P.1.12;P.1.13;P.1.14;P.1.15;P.1.16;P.1.17;P.1.17.1;P.1.2;P.1.4;P.1.6;P.1.7;P.1.8;P.1.9;Q.1;Q.2;Q.3;Q.4;Q.7;Q.8
SRR11826976	B.1	2020-03-21	23063	A	T	0.0131579	N501Y	S	36	Omicron;Alpha;Beta;Gamma	A.27;AP.1;B.1.1.529;B.1.1.7;B.1.351;B.1.351.2;B.1.351.3;B.1.351.5;B.1.621;B.1.621.1;B.1.623;BA.1;BA.2;BA.3;P.1;P.1.1;P.1.10;P.1.12;P.1.13;P.1.14;P.1.15;P.1.16;P.1.17;P.1.17.1;P.1.2;P.1.4;P.1.6;P.1.7;P.1.8;P.1.9;Q.1;Q.2;Q.3;Q.4;Q.7;Q.8
SRR11826982	B.1.1	2020-03-16	23063	A	T	0.0104167	N501Y	S	36	Omicron;Alpha;Beta;Gamma	A.27;AP.1;B.1.1.529;B.1.1.7;B.1.351;B.1.351.2;B.1.351.3;B.1.351.5;B.1.621;B.1.621.1;B.1.623;BA.1;BA.2;BA.3;P.1;P.1.1;P.1.10;P.1.12;P.1.13;P.1.14;P.1.15;P.1.16;P.1.17;P.1.17.1;P.1.2;P.1.4;P.1.6;P.1.7;P.1.8;P.1.9;Q.1;Q.2;Q.3;Q.4;Q.7;Q.8
SRR11826989	B.40	2020-03-17	23063	A	T	0.0298507	N501Y	S	36	Omicron;Alpha;Beta;Gamma	A.27;AP.1;B.1.1.529;B.1.1.7;B.1.351;B.1.351.2;B.1.351.3;B.1.351.5;B.1.621;B.1.621.1;B.1.623;BA.1;BA.2;BA.3;P.1;P.1.1;P.1.10;P.1.12;P.1.13;P.1.14;P.1.15;P.1.16;P.1.17;P.1.17.1;P.1.2;P.1.4;P.1.6;P.1.7;P.1.8;P.1.9;Q.1;Q.2;Q.3;Q.4;Q.7;Q.8
SRR11826990	B.1	2020-03-17	23063	A	T	0.0114613	N501Y	S	36	Omicron;Alpha;Beta;Gamma	A.27;AP.1;B.1.1.529;B.1.1.7;B.1.351;B.1.351.2;B.1.351.3;B.1.351.5;B.1.621;B.1.621.1;B.1.623;BA.1;BA.2;BA.3;P.1;P.1.1;P.1.10;P.1.12;P.1.13;P.1.14;P.1.15;P.1.16;P.1.17;P.1.17.1;P.1.2;P.1.4;P.1.6;P.1.7;P.1.8;P.1.9;Q.1;Q.2;Q.3;Q.4;Q.7;Q.8
SRR11826997	A.1	2020-03-19	23063	A	T	0.0156863	N501Y	S	36	Omicron;Alpha;Beta;Gamma	A.27;AP.1;B.1.1.529;B.1.1.7;B.1.351;B.1.351.2;B.1.351.3;B.1.351.5;B.1.621;B.1.621.1;B.1.623;BA.1;BA.2;BA.3;P.1;P.1.1;P.1.10;P.1.12;P.1.13;P.1.14;P.1.15;P.1.16;P.1.17;P.1.17.1;P.1.2;P.1.4;P.1.6;P.1.7;P.1.8;P.1.9;Q.1;Q.2;Q.3;Q.4;Q.7;Q.8
SRR11827000	B.1.1	2020-03-18	23063	A	T	0.0218978	N501Y	S	36	Omicron;Alpha;Beta;Gamma	A.27;AP.1;B.1.1.529;B.1.1.7;B.1.351;B.1.351.2;B.1.351.3;B.1.351.5;B.1.621;B.1.621.1;B.1.623;BA.1;BA.2;BA.3;P.1;P.1.1;P.1.10;P.1.12;P.1.13;P.1.14;P.1.15;P.1.16;P.1.17;P.1.17.1;P.1.2;P.1.4;P.1.6;P.1.7;P.1.8;P.1.9;Q.1;Q.2;Q.3;Q.4;Q.7;Q.8
SRR11827007	A.2.2	2020-03-21	23063	A	T	0.013986	N501Y	S	36	Omicron;Alpha;Beta;Gamma	A.27;AP.1;B.1.1.529;B.1.1.7;B.1.351;B.1.351.2;B.1.351.3;B.1.351.5;B.1.621;B.1.621.1;B.1.623;BA.1;BA.2;BA.3;P.1;P.1.1;P.1.10;P.1.12;P.1.13;P.1.14;P.1.15;P.1.16;P.1.17;P.1.17.1;P.1.2;P.1.4;P.1.6;P.1.7;P.1.8;P.1.9;Q.1;Q.2;Q.3;Q.4;Q.7;Q.8
SRR11827011	A.2.2	2020-03-21	23063	A	T	0.0141243	N501Y	S	36	Omicron;Alpha;Beta;Gamma	A.27;AP.1;B.1.1.529;B.1.1.7;B.1.351;B.1.351.2;B.1.351.3;B.1.351.5;B.1.621;B.1.621.1;B.1.623;BA.1;BA.2;BA.3;P.1;P.1.1;P.1.10;P.1.12;P.1.13;P.1.14;P.1.15;P.1.16;P.1.17;P.1.17.1;P.1.2;P.1.4;P.1.6;P.1.7;P.1.8;P.1.9;Q.1;Q.2;Q.3;Q.4;Q.7;Q.8
SRR17051933	B.1.1.529	2021-11-20	23063	A	T	0.160188	N501Y	S	36	Omicron;Alpha;Beta;Gamma	A.27;AP.1;B.1.1.529;B.1.1.7;B.1.351;B.1.351.2;B.1.351.3;B.1.351.5;B.1.621;B.1.621.1;B.1.623;BA.1;BA.2;BA.3;P.1;P.1.1;P.1.10;P.1.12;P.1.13;P.1.14;P.1.15;P.1.16;P.1.17;P.1.17.1;P.1.2;P.1.4;P.1.6;P.1.7;P.1.8;P.1.9;Q.1;Q.2;Q.3;Q.4;Q.7;Q.8
SRR18006913	AY.39.1.2	2022-01-11	23063	A	T	0.0881316	N501Y	S	36	Omicron;Alpha;Beta;Gamma	A.27;AP.1;B.1.1.529;B.1.1.7;B.1.351;B.1.351.2;B.1.351.3;B.1.351.5;B.1.621;B.1.621.1;B.1.623;BA.1;BA.2;BA.3;P.1;P.1.1;P.1.10;P.1.12;P.1.13;P.1.14;P.1.15;P.1.16;P.1.17;P.1.17.1;P.1.2;P.1.4;P.1.6;P.1.7;P.1.8;P.1.9;Q.1;Q.2;Q.3;Q.4;Q.7;Q.8
SRR18006916	AY.39	2022-01-03	23063	A	T	0.406113	N501Y	S	36	Omicron;Alpha;Beta;Gamma	A.27;AP.1;B.1.1.529;B.1.1.7;B.1.351;B.1.351.2;B.1.351.3;B.1.351.5;B.1.621;B.1.621.1;B.1.623;BA.1;BA.2;BA.3;P.1;P.1.1;P.1.10;P.1.12;P.1.13;P.1.14;P.1.15;P.1.16;P.1.17;P.1.17.1;P.1.2;P.1.4;P.1.6;P.1.7;P.1.8;P.1.9;Q.1;Q.2;Q.3;Q.4;Q.7;Q.8
SRR18006917	AY.39.1	2022-01-03	23063	A	T	0.31068	N501Y	S	36	Omicron;Alpha;Beta;Gamma	A.27;AP.1;B.1.1.529;B.1.1.7;B.1.351;B.1.351.2;B.1.351.3;B.1.351.5;B.1.621;B.1.621.1;B.1.623;BA.1;BA.2;BA.3;P.1;P.1.1;P.1.10;P.1.12;P.1.13;P.1.14;P.1.15;P.1.16;P.1.17;P.1.17.1;P.1.2;P.1.4;P.1.6;P.1.7;P.1.8;P.1.9;Q.1;Q.2;Q.3;Q.4;Q.7;Q.8
SRR18006919	B.1.617.2	2021-12-31	23063	A	T	0.235117	N501Y	S	36	Omicron;Alpha;Beta;Gamma	A.27;AP.1;B.1.1.529;B.1.1.7;B.1.351;B.1.351.2;B.1.351.3;B.1.351.5;B.1.621;B.1.621.1;B.1.623;BA.1;BA.2;BA.3;P.1;P.1.1;P.1.10;P.1.12;P.1.13;P.1.14;P.1.15;P.1.16;P.1.17;P.1.17.1;P.1.2;P.1.4;P.1.6;P.1.7;P.1.8;P.1.9;Q.1;Q.2;Q.3;Q.4;Q.7;Q.8
SRR18006922	AY.39	2022-01-01	23063	A	T	0.421651	N501Y	S	36	Omicron;Alpha;Beta;Gamma	A.27;AP.1;B.1.1.529;B.1.1.7;B.1.351;B.1.351.2;B.1.351.3;B.1.351.5;B.1.621;B.1.621.1;B.1.623;BA.1;BA.2;BA.3;P.1;P.1.1;P.1.10;P.1.12;P.1.13;P.1.14;P.1.15;P.1.16;P.1.17;P.1.17.1;P.1.2;P.1.4;P.1.6;P.1.7;P.1.8;P.1.9;Q.1;Q.2;Q.3;Q.4;Q.7;Q.8
SRR18006923	B.1.617.2	2022-01-01	23063	A	T	0.257529	N501Y	S	36	Omicron;Alpha;Beta;Gamma	A.27;AP.1;B.1.1.529;B.1.1.7;B.1.351;B.1.351.2;B.1.351.3;B.1.351.5;B.1.621;B.1.621.1;B.1.623;BA.1;BA.2;BA.3;P.1;P.1.1;P.1.10;P.1.12;P.1.13;P.1.14;P.1.15;P.1.16;P.1.17;P.1.17.1;P.1.2;P.1.4;P.1.6;P.1.7;P.1.8;P.1.9;Q.1;Q.2;Q.3;Q.4;Q.7;Q.8
SRR18006924	AY.39.1	2021-12-31	23063	A	T	0.102689	N501Y	S	36	Omicron;Alpha;Beta;Gamma	A.27;AP.1;B.1.1.529;B.1.1.7;B.1.351;B.1.351.2;B.1.351.3;B.1.351.5;B.1.621;B.1.621.1;B.1.623;BA.1;BA.2;BA.3;P.1;P.1.1;P.1.10;P.1.12;P.1.13;P.1.14;P.1.15;P.1.16;P.1.17;P.1.17.1;P.1.2;P.1.4;P.1.6;P.1.7;P.1.8;P.1.9;Q.1;Q.2;Q.3;Q.4;Q.7;Q.8
SRR11826958	B.1	2020-03-22	3037	C	T	0.0151398	F106F	nsp3	676	Delta;Omicron;Alpha;Beta;Gamma	AB.1;AD.1;AD.2;AE.8;AH.3;AM.4;AP.1;AU.1;AU.2;AU.3;AV.1;AW.1;AY.1;AY.10;AY.100;AY.101;AY.102;AY.103;AY.104;AY.105;AY.106;AY.107;AY.108;AY.109;AY.11;AY.110;AY.111;AY.113;AY.114;AY.116;AY.116.1;AY.117;AY.118;AY.119;AY.12;AY.120;AY.120.1;AY.120.2;AY.120.2.1;AY.121;AY.122;AY.122.1;AY.123;AY.124;AY.125;AY.13;AY.14;AY.15;AY.16;AY.16.1;AY.19;AY.2;AY.20;AY.21;AY.22;AY.23;AY.23.1;AY.24;AY.25;AY.26;AY.27;AY…
SRR11826972	B.1	2020-03-06	3037	C	T	0.0342936	F106F	nsp3	676	Delta;Omicron;Alpha;Beta;Gamma	AB.1;AD.1;AD.2;AE.8;AH.3;AM.4;AP.1;AU.1;AU.2;AU.3;AV.1;AW.1;AY.1;AY.10;AY.100;AY.101;AY.102;AY.103;AY.104;AY.105;AY.106;AY.107;AY.108;AY.109;AY.11;AY.110;AY.111;AY.113;AY.114;AY.116;AY.116.1;AY.117;AY.118;AY.119;AY.12;AY.120;AY.120.1;AY.120.2;AY.120.2.1;AY.121;AY.122;AY.122.1;AY.123;AY.124;AY.125;AY.13;AY.14;AY.15;AY.16;AY.16.1;AY.19;AY.2;AY.20;AY.21;AY.22;AY.23;AY.23.1;AY.24;AY.25;AY.26;AY.27;AY…
SRR11827001	B	2020-03-21	3037	C	T	0.24247	F106F	nsp3	676	Delta;Omicron;Alpha;Beta;Gamma	AB.1;AD.1;AD.2;AE.8;AH.3;AM.4;AP.1;AU.1;AU.2;AU.3;AV.1;AW.1;AY.1;AY.10;AY.100;AY.101;AY.102;AY.103;AY.104;AY.105;AY.106;AY.107;AY.108;AY.109;AY.11;AY.110;AY.111;AY.113;AY.114;AY.116;AY.116.1;AY.117;AY.118;AY.119;AY.12;AY.120;AY.120.1;AY.120.2;AY.120.2.1;AY.121;AY.122;AY.122.1;AY.123;AY.124;AY.125;AY.13;AY.14;AY.15;AY.16;AY.16.1;AY.19;AY.2;AY.20;AY.21;AY.22;AY.23;AY.23.1;AY.24;AY.25;AY.26;AY.27;AY…
SRR12030580	B	2022-04-20	3037	C	T	0.044523	F106F	nsp3	676	Delta;Omicron;Alpha;Beta;Gamma	AB.1;AD.1;AD.2;AE.8;AH.3;AM.4;AP.1;AU.1;AU.2;AU.3;AV.1;AW.1;AY.1;AY.10;AY.100;AY.101;AY.102;AY.103;AY.104;AY.105;AY.106;AY.107;AY.108;AY.109;AY.11;AY.110;AY.111;AY.113;AY.114;AY.116;AY.116.1;AY.117;AY.118;AY.119;AY.12;AY.120;AY.120.1;AY.120.2;AY.120.2.1;AY.121;AY.122;AY.122.1;AY.123;AY.124;AY.125;AY.13;AY.14;AY.15;AY.16;AY.16.1;AY.19;AY.2;AY.20;AY.21;AY.22;AY.23;AY.23.1;AY.24;AY.25;AY.26;AY.27;AY…
SRR12030595	B	2022-03-20	3037	C	T	0.0230986	F106F	nsp3	676	Delta;Omicron;Alpha;Beta;Gamma	AB.1;AD.1;AD.2;AE.8;AH.3;AM.4;AP.1;AU.1;AU.2;AU.3;AV.1;AW.1;AY.1;AY.10;AY.100;AY.101;AY.102;AY.103;AY.104;AY.105;AY.106;AY.107;AY.108;AY.109;AY.11;AY.110;AY.111;AY.113;AY.114;AY.116;AY.116.1;AY.117;AY.118;AY.119;AY.12;AY.120;AY.120.1;AY.120.2;AY.120.2.1;AY.121;AY.122;AY.122.1;AY.123;AY.124;AY.125;AY.13;AY.14;AY.15;AY.16;AY.16.1;AY.19;AY.2;AY.20;AY.21;AY.22;AY.23;AY.23.1;AY.24;AY.25;AY.26;AY.27;AY…
SRR12030612	B	2022-04-20	3037	C	T	0.0906416	F106F	nsp3	676	Delta;Omicron;Alpha;Beta;Gamma	AB.1;AD.1;AD.2;AE.8;AH.3;AM.4;AP.1;AU.1;AU.2;AU.3;AV.1;AW.1;AY.1;AY.10;AY.100;AY.101;AY.102;AY.103;AY.104;AY.105;AY.106;AY.107;AY.108;AY.109;AY.11;AY.110;AY.111;AY.113;AY.114;AY.116;AY.116.1;AY.117;AY.118;AY.119;AY.12;AY.120;AY.120.1;AY.120.2;AY.120.2.1;AY.121;AY.122;AY.122.1;AY.123;AY.124;AY.125;AY.13;AY.14;AY.15;AY.16;AY.16.1;AY.19;AY.2;AY.20;AY.21;AY.22;AY.23;AY.23.1;AY.24;AY.25;AY.26;AY.27;AY…
SRR12030616	B	2022-03-20	3037	C	T	0.167633	F106F	nsp3	676	Delta;Omicron;Alpha;Beta;Gamma	AB.1;AD.1;AD.2;AE.8;AH.3;AM.4;AP.1;AU.1;AU.2;AU.3;AV.1;AW.1;AY.1;AY.10;AY.100;AY.101;AY.102;AY.103;AY.104;AY.105;AY.106;AY.107;AY.108;AY.109;AY.11;AY.110;AY.111;AY.113;AY.114;AY.116;AY.116.1;AY.117;AY.118;AY.119;AY.12;AY.120;AY.120.1;AY.120.2;AY.120.2.1;AY.121;AY.122;AY.122.1;AY.123;AY.124;AY.125;AY.13;AY.14;AY.15;AY.16;AY.16.1;AY.19;AY.2;AY.20;AY.21;AY.22;AY.23;AY.23.1;AY.24;AY.25;AY.26;AY.27;AY…
SRR12030622	B	2022-04-20	3037	C	T	0.0472103	F106F	nsp3	676	Delta;Omicron;Alpha;Beta;Gamma	AB.1;AD.1;AD.2;AE.8;AH.3;AM.4;AP.1;AU.1;AU.2;AU.3;AV.1;AW.1;AY.1;AY.10;AY.100;AY.101;AY.102;AY.103;AY.104;AY.105;AY.106;AY.107;AY.108;AY.109;AY.11;AY.110;AY.111;AY.113;AY.114;AY.116;AY.116.1;AY.117;AY.118;AY.119;AY.12;AY.120;AY.120.1;AY.120.2;AY.120.2.1;AY.121;AY.122;AY.122.1;AY.123;AY.124;AY.125;AY.13;AY.14;AY.15;AY.16;AY.16.1;AY.19;AY.2;AY.20;AY.21;AY.22;AY.23;AY.23.1;AY.24;AY.25;AY.26;AY.27;AY…
ERR6593483	B.1.1.7	2021-03-16	26858	C	T	0.0244898	F112F	M	5	Delta;Omicron;Alpha	AP.1;AY.52;BA.2;BA.3;Q.7
ERR6593486	B.1.1.7	2021-03-29	26858	C	T	0.0110856	F112F	M	5	Delta;Omicron;Alpha	AP.1;AY.52;BA.2;BA.3;Q.7
ERR6593537	B.1.1.7	2021-04-08	26858	C	T	0.0503429	F112F	M	5	Delta;Omicron;Alpha	AP.1;AY.52;BA.2;BA.3;Q.7
ERR6593593	B.1.1.7	2021-03-25	26858	C	T	0.0730791	F112F	M	5	Delta;Omicron;Alpha	AP.1;AY.52;BA.2;BA.3;Q.7
ERR6594246	B.1.351	2021-06-01	26858	C	T	0.0147387	F112F	M	5	Delta;Omicron;Alpha	AP.1;AY.52;BA.2;BA.3;Q.7
SRR11826927	B.1.319	2020-03-23	26858	C	T	0.010281	F112F	M	5	Delta;Omicron;Alpha	AP.1;AY.52;BA.2;BA.3;Q.7
SRR15514233	B.1.1.317	2020-07-04	26858	C	T	0.0203882	F112F	M	5	Delta;Omicron;Alpha	AP.1;AY.52;BA.2;BA.3;Q.7
SRR17051902	B.1.1.529	2021-11-22	26858	C	T	0.0122449	F112F	M	5	Delta;Omicron;Alpha	AP.1;AY.52;BA.2;BA.3;Q.7
SRR17051911	B.1.1.529	2021-11-19	26858	C	T	0.0104167	F112F	M	5	Delta;Omicron;Alpha	AP.1;AY.52;BA.2;BA.3;Q.7
SRR17051916	B.1.1.529	2021-11-17	26858	C	T	0.0129611	F112F	M	5	Delta;Omicron;Alpha	AP.1;AY.52;BA.2;BA.3;Q.7
SRR17051936	B.1.1.529	2021-11-20	26858	C	T	0.0227273	F112F	M	5	Delta;Omicron;Alpha	AP.1;AY.52;BA.2;BA.3;Q.7
SRR17051939	B.1.1.529	2021-11-22	26858	C	T	0.0125	F112F	M	5	Delta;Omicron;Alpha	AP.1;AY.52;BA.2;BA.3;Q.7
SRR17051946	B.1.1.529	2021-11-22	26858	C	T	0.0128205	F112F	M	5	Delta;Omicron;Alpha	AP.1;AY.52;BA.2;BA.3;Q.7
SRR12030618	B	2022-04-20	13195	T	C	0.0101523	V57V	nsp10	2	Omicron	B.1.1.529;BA.1
SRR17051933	B.1.1.529	2021-11-20	13195	T	C	0.114312	V57V	nsp10	2	Omicron	B.1.1.529;BA.1
SRR18006913	AY.39.1.2	2022-01-11	13195	T	C	0.0747722	V57V	nsp10	2	Omicron	B.1.1.529;BA.1
SRR18006914	AY.39.1.2	2022-01-11	13195	T	C	0.212435	V57V	nsp10	2	Omicron	B.1.1.529;BA.1
SRR18006916	AY.39	2022-01-03	13195	T	C	0.499598	V57V	nsp10	2	Omicron	B.1.1.529;BA.1
SRR18006919	B.1.617.2	2021-12-31	13195	T	C	0.248673	V57V	nsp10	2	Omicron	B.1.1.529;BA.1
SRR18006922	AY.39	2022-01-01	13195	T	C	0.458214	V57V	nsp10	2	Omicron	B.1.1.529;BA.1
SRR18006923	B.1.617.2	2022-01-01	13195	T	C	0.442273	V57V	nsp10	2	Omicron	B.1.1.529;BA.1
SRR18006924	AY.39.1	2021-12-31	13195	T	C	0.205177	V57V	nsp10	2	Omicron	B.1.1.529;BA.1
ERR6593079	B.1.1.7	2021-03-03	9424	A	G	0.0102564	V290V	nsp4	1	Omicron	BA.2
ERR6593571	B.1.1.7	2021-04-05	9424	A	G	0.012987	V290V	nsp4	1	Omicron	BA.2
ERR6594246	B.1.351	2021-06-01	9424	A	G	0.0172414	V290V	nsp4	1	Omicron	BA.2
SRR17051906	B.1.1.529	2021-11-19	9424	A	G	0.027027	V290V	nsp4	1	Omicron	BA.2
ERR6592919	B.1.1.7	2021-03-02	26270	C	T	0.0275942	T9I	E	5	Omicron	B.1.1.529;B.1.505;BA.1;BA.2;BA.3
ERR6593016	B.1.1.7	2021-03-09	26270	C	T	0.0147901	T9I	E	5	Omicron	B.1.1.529;B.1.505;BA.1;BA.2;BA.3
ERR6593056	B.1.1.7	2021-03-02	26270	C	T	0.0184716	T9I	E	5	Omicron	B.1.1.529;B.1.505;BA.1;BA.2;BA.3
ERR6593086	B.1.1.7	2021-02-22	26270	C	T	0.0124481	T9I	E	5	Omicron	B.1.1.529;B.1.505;BA.1;BA.2;BA.3
ERR6593087	B.1.1.7	2021-03-04	26270	C	T	0.0230056	T9I	E	5	Omicron	B.1.1.529;B.1.505;BA.1;BA.2;BA.3
ERR6593179	B.1.1.7	2021-02-18	26270	C	T	0.0106157	T9I	E	5	Omicron	B.1.1.529;B.1.505;BA.1;BA.2;BA.3
ERR6593476	B.1.1.7	2021-03-25	26270	C	T	0.0150376	T9I	E	5	Omicron	B.1.1.529;B.1.505;BA.1;BA.2;BA.3
ERR6593480	B.1.1.7	2021-03-30	26270	C	T	0.0125698	T9I	E	5	Omicron	B.1.1.529;B.1.505;BA.1;BA.2;BA.3
ERR6593481	B.1.1.7	2021-03-25	26270	C	T	0.0194805	T9I	E	5	Omicron	B.1.1.529;B.1.505;BA.1;BA.2;BA.3
ERR6593483	B.1.1.7	2021-03-16	26270	C	T	0.0234375	T9I	E	5	Omicron	B.1.1.529;B.1.505;BA.1;BA.2;BA.3
ERR6593488	B.1.1.7	2021-03-30	26270	C	T	0.0142487	T9I	E	5	Omicron	B.1.1.529;B.1.505;BA.1;BA.2;BA.3
ERR6593489	B.1.1.7	2021-03-30	26270	C	T	0.0168067	T9I	E	5	Omicron	B.1.1.529;B.1.505;BA.1;BA.2;BA.3
ERR6593490	B.1.1.7	2021-03-30	26270	C	T	0.0133964	T9I	E	5	Omicron	B.1.1.529;B.1.505;BA.1;BA.2;BA.3
ERR6593492	B.1.1.7	2021-03-25	26270	C	T	0.0116518	T9I	E	5	Omicron	B.1.1.529;B.1.505;BA.1;BA.2;BA.3
ERR6593496	B.1.1.7	2021-03-24	26270	C	T	0.0196078	T9I	E	5	Omicron	B.1.1.529;B.1.505;BA.1;BA.2;BA.3
ERR6593500	B.1.1.7	2021-03-25	26270	C	T	0.012786	T9I	E	5	Omicron	B.1.1.529;B.1.505;BA.1;BA.2;BA.3
ERR6593502	B.1.1.7	2021-03-25	26270	C	T	0.047619	T9I	E	5	Omicron	B.1.1.529;B.1.505;BA.1;BA.2;BA.3
ERR6593507	B.1.1.7	2021-03-17	26270	C	T	0.0130435	T9I	E	5	Omicron	B.1.1.529;B.1.505;BA.1;BA.2;BA.3
ERR6593511	B.1.1.7	2021-03-17	26270	C	T	0.0116788	T9I	E	5	Omicron	B.1.1.529;B.1.505;BA.1;BA.2;BA.3
ERR6593512	B.1.1.7	2021-03-29	26270	C	T	0.0208562	T9I	E	5	Omicron	B.1.1.529;B.1.505;BA.1;BA.2;BA.3
ERR6593516	B.1.1.7	2021-03-25	26270	C	T	0.0133709	T9I	E	5	Omicron	B.1.1.529;B.1.505;BA.1;BA.2;BA.3
ERR6593529	B.1.1.7	2021-03-31	26270	C	T	0.0140406	T9I	E	5	Omicron	B.1.1.529;B.1.505;BA.1;BA.2;BA.3
ERR6593533	B.1.1.7	2021-03-17	26270	C	T	0.0309392	T9I	E	5	Omicron	B.1.1.529;B.1.505;BA.1;BA.2;BA.3
ERR6593536	B.1.1.7	2021-03-31	26270	C	T	0.0147638	T9I	E	5	Omicron	B.1.1.529;B.1.505;BA.1;BA.2;BA.3
ERR6593543	B.1.1.7	2021-03-30	26270	C	T	0.0165485	T9I	E	5	Omicron	B.1.1.529;B.1.505;BA.1;BA.2;BA.3
ERR6593559	B.1.1.7	2021-03-16	26270	C	T	0.042471	T9I	E	5	Omicron	B.1.1.529;B.1.505;BA.1;BA.2;BA.3
ERR6593563	B.1.1.7	2021-03-24	26270	C	T	0.0167696	T9I	E	5	Omicron	B.1.1.529;B.1.505;BA.1;BA.2;BA.3
ERR6593565	B.1.1.7	2021-03-25	26270	C	T	0.0165094	T9I	E	5	Omicron	B.1.1.529;B.1.505;BA.1;BA.2;BA.3
ERR6593566	B.1.1.7	2021-03-25	26270	C	T	0.0130753	T9I	E	5	Omicron	B.1.1.529;B.1.505;BA.1;BA.2;BA.3
ERR6593576	B.1.1.7	2021-03-30	26270	C	T	0.0102916	T9I	E	5	Omicron	B.1.1.529;B.1.505;BA.1;BA.2;BA.3
ERR6593580	B.1.1.7	2021-03-30	26270	C	T	0.013463	T9I	E	5	Omicron	B.1.1.529;B.1.505;BA.1;BA.2;BA.3
ERR6593582	B.1.1.7	2021-03-31	26270	C	T	0.0106383	T9I	E	5	Omicron	B.1.1.529;B.1.505;BA.1;BA.2;BA.3
ERR6593592	B.1.1.7	2021-03-29	26270	C	T	0.0208333	T9I	E	5	Omicron	B.1.1.529;B.1.505;BA.1;BA.2;BA.3
ERR6593602	B.1.1.7	2021-03-29	26270	C	T	0.010846	T9I	E	5	Omicron	B.1.1.529;B.1.505;BA.1;BA.2;BA.3
ERR6593658	B.1.1.7	2021-03-29	26270	C	T	0.0184295	T9I	E	5	Omicron	B.1.1.529;B.1.505;BA.1;BA.2;BA.3
ERR6593665	B.1.1.7	2021-03-30	26270	C	T	0.0102389	T9I	E	5	Omicron	B.1.1.529;B.1.505;BA.1;BA.2;BA.3
ERR6593672	B.1.1.7	2021-03-17	26270	C	T	0.010167	T9I	E	5	Omicron	B.1.1.529;B.1.505;BA.1;BA.2;BA.3
ERR6593676	B.1.1.7	2021-03-25	26270	C	T	0.0238949	T9I	E	5	Omicron	B.1.1.529;B.1.505;BA.1;BA.2;BA.3
ERR6593679	B.1.1.7	2021-03-30	26270	C	T	0.0125071	T9I	E	5	Omicron	B.1.1.529;B.1.505;BA.1;BA.2;BA.3
ERR6593684	B.1.1.7	2021-03-30	26270	C	T	0.0349176	T9I	E	5	Omicron	B.1.1.529;B.1.505;BA.1;BA.2;BA.3
ERR6593688	B.1.1.7	2021-03-30	26270	C	T	0.0141844	T9I	E	5	Omicron	B.1.1.529;B.1.505;BA.1;BA.2;BA.3
ERR6594248	B.1.1.7	2021-07-01	26270	C	T	0.0147059	T9I	E	5	Omicron	B.1.1.529;B.1.505;BA.1;BA.2;BA.3
ERR6594251	B.1.1.7	2021-06-01	26270	C	T	0.0294118	T9I	E	5	Omicron	B.1.1.529;B.1.505;BA.1;BA.2;BA.3
ERR6594280	B.1.1.7	2021-07-01	26270	C	T	0.0226308	T9I	E	5	Omicron	B.1.1.529;B.1.505;BA.1;BA.2;BA.3
ERR6594295	B.1.1.7	2021-07-01	26270	C	T	0.0141388	T9I	E	5	Omicron	B.1.1.529;B.1.505;BA.1;BA.2;BA.3
ERR6594408	B.1.1.7	2021-06-01	26270	C	T	0.015025	T9I	E	5	Omicron	B.1.1.529;B.1.505;BA.1;BA.2;BA.3
ERR6594427	B.1.1.7	2021-06-01	26270	C	T	0.0127505	T9I	E	5	Omicron	B.1.1.529;B.1.505;BA.1;BA.2;BA.3
SRR11826956	B.1	2020-03-22	26270	C	T	0.0134003	T9I	E	5	Omicron	B.1.1.529;B.1.505;BA.1;BA.2;BA.3
SRR11827016	B.1	2020-03-05	26270	C	T	0.132885	T9I	E	5	Omicron	B.1.1.529;B.1.505;BA.1;BA.2;BA.3
SRR15514231	B.1.36.38	2020-07-02	26270	C	T	0.136342	T9I	E	5	Omicron	B.1.1.529;B.1.505;BA.1;BA.2;BA.3
SRR17051933	B.1.1.529	2021-11-20	26270	C	T	0.125923	T9I	E	5	Omicron	B.1.1.529;B.1.505;BA.1;BA.2;BA.3
SRR18006913	AY.39.1.2	2022-01-11	26270	C	T	0.0871148	T9I	E	5	Omicron	B.1.1.529;B.1.505;BA.1;BA.2;BA.3
SRR18006914	AY.39.1.2	2022-01-11	26270	C	T	0.163934	T9I	E	5	Omicron	B.1.1.529;B.1.505;BA.1;BA.2;BA.3
SRR18006919	B.1.617.2	2021-12-31	26270	C	T	0.293961	T9I	E	5	Omicron	B.1.1.529;B.1.505;BA.1;BA.2;BA.3
SRR18006924	AY.39.1	2021-12-31	26270	C	T	0.278846	T9I	E	5	Omicron	B.1.1.529;B.1.505;BA.1;BA.2;BA.3
ERR6592853	B.1.1.7	2021-03-02	21846	C	T	0.0144291	T95I	S	74	Delta;Omicron	AV.1;AY.1;AY.100;AY.101;AY.102;AY.104;AY.105;AY.106;AY.107;AY.108;AY.109;AY.110;AY.111;AY.113;AY.114;AY.116;AY.116.1;AY.117;AY.118;AY.119;AY.120;AY.120.1;AY.120.2;AY.120.2.1;AY.121;AY.122.1;AY.123;AY.124;AY.125;AY.20;AY.21;AY.22;AY.29;AY.29.1;AY.34;AY.34.1;AY.36;AY.39;AY.39.1;AY.39.1.1;AY.39.2;AY.4;AY.4.1;AY.4.2;AY.4.2.1;AY.4.3;AY.4.4;AY.4.5;AY.42;AY.78;AY.85;AY.89;AY.92;AZ.1;AZ.2;AZ.3;AZ.4;AZ.5;…
ERR6592893	B.1.1.7	2021-03-09	21846	C	T	0.0329852	T95I	S	74	Delta;Omicron	AV.1;AY.1;AY.100;AY.101;AY.102;AY.104;AY.105;AY.106;AY.107;AY.108;AY.109;AY.110;AY.111;AY.113;AY.114;AY.116;AY.116.1;AY.117;AY.118;AY.119;AY.120;AY.120.1;AY.120.2;AY.120.2.1;AY.121;AY.122.1;AY.123;AY.124;AY.125;AY.20;AY.21;AY.22;AY.29;AY.29.1;AY.34;AY.34.1;AY.36;AY.39;AY.39.1;AY.39.1.1;AY.39.2;AY.4;AY.4.1;AY.4.2;AY.4.2.1;AY.4.3;AY.4.4;AY.4.5;AY.42;AY.78;AY.85;AY.89;AY.92;AZ.1;AZ.2;AZ.3;AZ.4;AZ.5;…
ERR6592941	B.1.1.7	2021-03-02	21846	C	T	0.010931	T95I	S	74	Delta;Omicron	AV.1;AY.1;AY.100;AY.101;AY.102;AY.104;AY.105;AY.106;AY.107;AY.108;AY.109;AY.110;AY.111;AY.113;AY.114;AY.116;AY.116.1;AY.117;AY.118;AY.119;AY.120;AY.120.1;AY.120.2;AY.120.2.1;AY.121;AY.122.1;AY.123;AY.124;AY.125;AY.20;AY.21;AY.22;AY.29;AY.29.1;AY.34;AY.34.1;AY.36;AY.39;AY.39.1;AY.39.1.1;AY.39.2;AY.4;AY.4.1;AY.4.2;AY.4.2.1;AY.4.3;AY.4.4;AY.4.5;AY.42;AY.78;AY.85;AY.89;AY.92;AZ.1;AZ.2;AZ.3;AZ.4;AZ.5;…
ERR6593082	B.1.1.7	2021-03-22	21846	C	T	0.0165078	T95I	S	74	Delta;Omicron	AV.1;AY.1;AY.100;AY.101;AY.102;AY.104;AY.105;AY.106;AY.107;AY.108;AY.109;AY.110;AY.111;AY.113;AY.114;AY.116;AY.116.1;AY.117;AY.118;AY.119;AY.120;AY.120.1;AY.120.2;AY.120.2.1;AY.121;AY.122.1;AY.123;AY.124;AY.125;AY.20;AY.21;AY.22;AY.29;AY.29.1;AY.34;AY.34.1;AY.36;AY.39;AY.39.1;AY.39.1.1;AY.39.2;AY.4;AY.4.1;AY.4.2;AY.4.2.1;AY.4.3;AY.4.4;AY.4.5;AY.42;AY.78;AY.85;AY.89;AY.92;AZ.1;AZ.2;AZ.3;AZ.4;AZ.5;…
ERR6593162	B.1.1.7	2021-02-16	21846	C	T	0.0125	T95I	S	74	Delta;Omicron	AV.1;AY.1;AY.100;AY.101;AY.102;AY.104;AY.105;AY.106;AY.107;AY.108;AY.109;AY.110;AY.111;AY.113;AY.114;AY.116;AY.116.1;AY.117;AY.118;AY.119;AY.120;AY.120.1;AY.120.2;AY.120.2.1;AY.121;AY.122.1;AY.123;AY.124;AY.125;AY.20;AY.21;AY.22;AY.29;AY.29.1;AY.34;AY.34.1;AY.36;AY.39;AY.39.1;AY.39.1.1;AY.39.2;AY.4;AY.4.1;AY.4.2;AY.4.2.1;AY.4.3;AY.4.4;AY.4.5;AY.42;AY.78;AY.85;AY.89;AY.92;AZ.1;AZ.2;AZ.3;AZ.4;AZ.5;…
ERR6593184	B.1.1.7	2021-02-25	21846	C	T	0.0283019	T95I	S	74	Delta;Omicron	AV.1;AY.1;AY.100;AY.101;AY.102;AY.104;AY.105;AY.106;AY.107;AY.108;AY.109;AY.110;AY.111;AY.113;AY.114;AY.116;AY.116.1;AY.117;AY.118;AY.119;AY.120;AY.120.1;AY.120.2;AY.120.2.1;AY.121;AY.122.1;AY.123;AY.124;AY.125;AY.20;AY.21;AY.22;AY.29;AY.29.1;AY.34;AY.34.1;AY.36;AY.39;AY.39.1;AY.39.1.1;AY.39.2;AY.4;AY.4.1;AY.4.2;AY.4.2.1;AY.4.3;AY.4.4;AY.4.5;AY.42;AY.78;AY.85;AY.89;AY.92;AZ.1;AZ.2;AZ.3;AZ.4;AZ.5;…
ERR6593283	B.1.1.7	2021-02-10	21846	C	T	0.0193548	T95I	S	74	Delta;Omicron	AV.1;AY.1;AY.100;AY.101;AY.102;AY.104;AY.105;AY.106;AY.107;AY.108;AY.109;AY.110;AY.111;AY.113;AY.114;AY.116;AY.116.1;AY.117;AY.118;AY.119;AY.120;AY.120.1;AY.120.2;AY.120.2.1;AY.121;AY.122.1;AY.123;AY.124;AY.125;AY.20;AY.21;AY.22;AY.29;AY.29.1;AY.34;AY.34.1;AY.36;AY.39;AY.39.1;AY.39.1.1;AY.39.2;AY.4;AY.4.1;AY.4.2;AY.4.2.1;AY.4.3;AY.4.4;AY.4.5;AY.42;AY.78;AY.85;AY.89;AY.92;AZ.1;AZ.2;AZ.3;AZ.4;AZ.5;…
ERR6593335	B.1.1.7	2021-02-16	21846	C	T	0.017094	T95I	S	74	Delta;Omicron	AV.1;AY.1;AY.100;AY.101;AY.102;AY.104;AY.105;AY.106;AY.107;AY.108;AY.109;AY.110;AY.111;AY.113;AY.114;AY.116;AY.116.1;AY.117;AY.118;AY.119;AY.120;AY.120.1;AY.120.2;AY.120.2.1;AY.121;AY.122.1;AY.123;AY.124;AY.125;AY.20;AY.21;AY.22;AY.29;AY.29.1;AY.34;AY.34.1;AY.36;AY.39;AY.39.1;AY.39.1.1;AY.39.2;AY.4;AY.4.1;AY.4.2;AY.4.2.1;AY.4.3;AY.4.4;AY.4.5;AY.42;AY.78;AY.85;AY.89;AY.92;AZ.1;AZ.2;AZ.3;AZ.4;AZ.5;…
ERR6593348	B.1.36.1	2021-01-19	21846	C	T	0.0155039	T95I	S	74	Delta;Omicron	AV.1;AY.1;AY.100;AY.101;AY.102;AY.104;AY.105;AY.106;AY.107;AY.108;AY.109;AY.110;AY.111;AY.113;AY.114;AY.116;AY.116.1;AY.117;AY.118;AY.119;AY.120;AY.120.1;AY.120.2;AY.120.2.1;AY.121;AY.122.1;AY.123;AY.124;AY.125;AY.20;AY.21;AY.22;AY.29;AY.29.1;AY.34;AY.34.1;AY.36;AY.39;AY.39.1;AY.39.1.1;AY.39.2;AY.4;AY.4.1;AY.4.2;AY.4.2.1;AY.4.3;AY.4.4;AY.4.5;AY.42;AY.78;AY.85;AY.89;AY.92;AZ.1;AZ.2;AZ.3;AZ.4;AZ.5;…
ERR6593559	B.1.1.7	2021-03-16	21846	C	T	0.0116279	T95I	S	74	Delta;Omicron	AV.1;AY.1;AY.100;AY.101;AY.102;AY.104;AY.105;AY.106;AY.107;AY.108;AY.109;AY.110;AY.111;AY.113;AY.114;AY.116;AY.116.1;AY.117;AY.118;AY.119;AY.120;AY.120.1;AY.120.2;AY.120.2.1;AY.121;AY.122.1;AY.123;AY.124;AY.125;AY.20;AY.21;AY.22;AY.29;AY.29.1;AY.34;AY.34.1;AY.36;AY.39;AY.39.1;AY.39.1.1;AY.39.2;AY.4;AY.4.1;AY.4.2;AY.4.2.1;AY.4.3;AY.4.4;AY.4.5;AY.42;AY.78;AY.85;AY.89;AY.92;AZ.1;AZ.2;AZ.3;AZ.4;AZ.5;…
ERR6593578	B.1.1.7	2021-03-25	21846	C	T	0.0115332	T95I	S	74	Delta;Omicron	AV.1;AY.1;AY.100;AY.101;AY.102;AY.104;AY.105;AY.106;AY.107;AY.108;AY.109;AY.110;AY.111;AY.113;AY.114;AY.116;AY.116.1;AY.117;AY.118;AY.119;AY.120;AY.120.1;AY.120.2;AY.120.2.1;AY.121;AY.122.1;AY.123;AY.124;AY.125;AY.20;AY.21;AY.22;AY.29;AY.29.1;AY.34;AY.34.1;AY.36;AY.39;AY.39.1;AY.39.1.1;AY.39.2;AY.4;AY.4.1;AY.4.2;AY.4.2.1;AY.4.3;AY.4.4;AY.4.5;AY.42;AY.78;AY.85;AY.89;AY.92;AZ.1;AZ.2;AZ.3;AZ.4;AZ.5;…
ERR6593589	B.1.1.7	2021-03-25	21846	C	T	0.019943	T95I	S	74	Delta;Omicron	AV.1;AY.1;AY.100;AY.101;AY.102;AY.104;AY.105;AY.106;AY.107;AY.108;AY.109;AY.110;AY.111;AY.113;AY.114;AY.116;AY.116.1;AY.117;AY.118;AY.119;AY.120;AY.120.1;AY.120.2;AY.120.2.1;AY.121;AY.122.1;AY.123;AY.124;AY.125;AY.20;AY.21;AY.22;AY.29;AY.29.1;AY.34;AY.34.1;AY.36;AY.39;AY.39.1;AY.39.1.1;AY.39.2;AY.4;AY.4.1;AY.4.2;AY.4.2.1;AY.4.3;AY.4.4;AY.4.5;AY.42;AY.78;AY.85;AY.89;AY.92;AZ.1;AZ.2;AZ.3;AZ.4;AZ.5;…
ERR6593679	B.1.1.7	2021-03-30	21846	C	T	0.011875	T95I	S	74	Delta;Omicron	AV.1;AY.1;AY.100;AY.101;AY.102;AY.104;AY.105;AY.106;AY.107;AY.108;AY.109;AY.110;AY.111;AY.113;AY.114;AY.116;AY.116.1;AY.117;AY.118;AY.119;AY.120;AY.120.1;AY.120.2;AY.120.2.1;AY.121;AY.122.1;AY.123;AY.124;AY.125;AY.20;AY.21;AY.22;AY.29;AY.29.1;AY.34;AY.34.1;AY.36;AY.39;AY.39.1;AY.39.1.1;AY.39.2;AY.4;AY.4.1;AY.4.2;AY.4.2.1;AY.4.3;AY.4.4;AY.4.5;AY.42;AY.78;AY.85;AY.89;AY.92;AZ.1;AZ.2;AZ.3;AZ.4;AZ.5;…
ERR6594189	B.1.1	2021-06-11	21846	C	T	0.0115607	T95I	S	74	Delta;Omicron	AV.1;AY.1;AY.100;AY.101;AY.102;AY.104;AY.105;AY.106;AY.107;AY.108;AY.109;AY.110;AY.111;AY.113;AY.114;AY.116;AY.116.1;AY.117;AY.118;AY.119;AY.120;AY.120.1;AY.120.2;AY.120.2.1;AY.121;AY.122.1;AY.123;AY.124;AY.125;AY.20;AY.21;AY.22;AY.29;AY.29.1;AY.34;AY.34.1;AY.36;AY.39;AY.39.1;AY.39.1.1;AY.39.2;AY.4;AY.4.1;AY.4.2;AY.4.2.1;AY.4.3;AY.4.4;AY.4.5;AY.42;AY.78;AY.85;AY.89;AY.92;AZ.1;AZ.2;AZ.3;AZ.4;AZ.5;…
ERR6594248	B.1.1.7	2021-07-01	21846	C	T	0.019402	T95I	S	74	Delta;Omicron	AV.1;AY.1;AY.100;AY.101;AY.102;AY.104;AY.105;AY.106;AY.107;AY.108;AY.109;AY.110;AY.111;AY.113;AY.114;AY.116;AY.116.1;AY.117;AY.118;AY.119;AY.120;AY.120.1;AY.120.2;AY.120.2.1;AY.121;AY.122.1;AY.123;AY.124;AY.125;AY.20;AY.21;AY.22;AY.29;AY.29.1;AY.34;AY.34.1;AY.36;AY.39;AY.39.1;AY.39.1.1;AY.39.2;AY.4;AY.4.1;AY.4.2;AY.4.2.1;AY.4.3;AY.4.4;AY.4.5;AY.42;AY.78;AY.85;AY.89;AY.92;AZ.1;AZ.2;AZ.3;AZ.4;AZ.5;…
ERR6594278	B.1.1.7	2021-06-11	21846	C	T	0.0176367	T95I	S	74	Delta;Omicron	AV.1;AY.1;AY.100;AY.101;AY.102;AY.104;AY.105;AY.106;AY.107;AY.108;AY.109;AY.110;AY.111;AY.113;AY.114;AY.116;AY.116.1;AY.117;AY.118;AY.119;AY.120;AY.120.1;AY.120.2;AY.120.2.1;AY.121;AY.122.1;AY.123;AY.124;AY.125;AY.20;AY.21;AY.22;AY.29;AY.29.1;AY.34;AY.34.1;AY.36;AY.39;AY.39.1;AY.39.1.1;AY.39.2;AY.4;AY.4.1;AY.4.2;AY.4.2.1;AY.4.3;AY.4.4;AY.4.5;AY.42;AY.78;AY.85;AY.89;AY.92;AZ.1;AZ.2;AZ.3;AZ.4;AZ.5;…
ERR6594295	B.1.1.7	2021-07-01	21846	C	T	0.0113544	T95I	S	74	Delta;Omicron	AV.1;AY.1;AY.100;AY.101;AY.102;AY.104;AY.105;AY.106;AY.107;AY.108;AY.109;AY.110;AY.111;AY.113;AY.114;AY.116;AY.116.1;AY.117;AY.118;AY.119;AY.120;AY.120.1;AY.120.2;AY.120.2.1;AY.121;AY.122.1;AY.123;AY.124;AY.125;AY.20;AY.21;AY.22;AY.29;AY.29.1;AY.34;AY.34.1;AY.36;AY.39;AY.39.1;AY.39.1.1;AY.39.2;AY.4;AY.4.1;AY.4.2;AY.4.2.1;AY.4.3;AY.4.4;AY.4.5;AY.42;AY.78;AY.85;AY.89;AY.92;AZ.1;AZ.2;AZ.3;AZ.4;AZ.5;…
ERR6594374	B.1.160	2022-06-21	21846	C	T	0.010929	T95I	S	74	Delta;Omicron	AV.1;AY.1;AY.100;AY.101;AY.102;AY.104;AY.105;AY.106;AY.107;AY.108;AY.109;AY.110;AY.111;AY.113;AY.114;AY.116;AY.116.1;AY.117;AY.118;AY.119;AY.120;AY.120.1;AY.120.2;AY.120.2.1;AY.121;AY.122.1;AY.123;AY.124;AY.125;AY.20;AY.21;AY.22;AY.29;AY.29.1;AY.34;AY.34.1;AY.36;AY.39;AY.39.1;AY.39.1.1;AY.39.2;AY.4;AY.4.1;AY.4.2;AY.4.2.1;AY.4.3;AY.4.4;AY.4.5;AY.42;AY.78;AY.85;AY.89;AY.92;AZ.1;AZ.2;AZ.3;AZ.4;AZ.5;…
ERR6594383	B.1.1.7	2022-06-21	21846	C	T	0.010274	T95I	S	74	Delta;Omicron	AV.1;AY.1;AY.100;AY.101;AY.102;AY.104;AY.105;AY.106;AY.107;AY.108;AY.109;AY.110;AY.111;AY.113;AY.114;AY.116;AY.116.1;AY.117;AY.118;AY.119;AY.120;AY.120.1;AY.120.2;AY.120.2.1;AY.121;AY.122.1;AY.123;AY.124;AY.125;AY.20;AY.21;AY.22;AY.29;AY.29.1;AY.34;AY.34.1;AY.36;AY.39;AY.39.1;AY.39.1.1;AY.39.2;AY.4;AY.4.1;AY.4.2;AY.4.2.1;AY.4.3;AY.4.4;AY.4.5;AY.42;AY.78;AY.85;AY.89;AY.92;AZ.1;AZ.2;AZ.3;AZ.4;AZ.5;…
SRR15514221	B.1.1	2020-08-29	21846	C	T	0.0303527	T95I	S	74	Delta;Omicron	AV.1;AY.1;AY.100;AY.101;AY.102;AY.104;AY.105;AY.106;AY.107;AY.108;AY.109;AY.110;AY.111;AY.113;AY.114;AY.116;AY.116.1;AY.117;AY.118;AY.119;AY.120;AY.120.1;AY.120.2;AY.120.2.1;AY.121;AY.122.1;AY.123;AY.124;AY.125;AY.20;AY.21;AY.22;AY.29;AY.29.1;AY.34;AY.34.1;AY.36;AY.39;AY.39.1;AY.39.1.1;AY.39.2;AY.4;AY.4.1;AY.4.2;AY.4.2.1;AY.4.3;AY.4.4;AY.4.5;AY.42;AY.78;AY.85;AY.89;AY.92;AZ.1;AZ.2;AZ.3;AZ.4;AZ.5;…
SRR15514224	B.1.1.431	2020-08-11	21846	C	T	0.0102521	T95I	S	74	Delta;Omicron	AV.1;AY.1;AY.100;AY.101;AY.102;AY.104;AY.105;AY.106;AY.107;AY.108;AY.109;AY.110;AY.111;AY.113;AY.114;AY.116;AY.116.1;AY.117;AY.118;AY.119;AY.120;AY.120.1;AY.120.2;AY.120.2.1;AY.121;AY.122.1;AY.123;AY.124;AY.125;AY.20;AY.21;AY.22;AY.29;AY.29.1;AY.34;AY.34.1;AY.36;AY.39;AY.39.1;AY.39.1.1;AY.39.2;AY.4;AY.4.1;AY.4.2;AY.4.2.1;AY.4.3;AY.4.4;AY.4.5;AY.42;AY.78;AY.85;AY.89;AY.92;AZ.1;AZ.2;AZ.3;AZ.4;AZ.5;…
SRR17051933	B.1.1.529	2021-11-20	21846	C	T	0.168306	T95I	S	74	Delta;Omicron	AV.1;AY.1;AY.100;AY.101;AY.102;AY.104;AY.105;AY.106;AY.107;AY.108;AY.109;AY.110;AY.111;AY.113;AY.114;AY.116;AY.116.1;AY.117;AY.118;AY.119;AY.120;AY.120.1;AY.120.2;AY.120.2.1;AY.121;AY.122.1;AY.123;AY.124;AY.125;AY.20;AY.21;AY.22;AY.29;AY.29.1;AY.34;AY.34.1;AY.36;AY.39;AY.39.1;AY.39.1.1;AY.39.2;AY.4;AY.4.1;AY.4.2;AY.4.2.1;AY.4.3;AY.4.4;AY.4.5;AY.42;AY.78;AY.85;AY.89;AY.92;AZ.1;AZ.2;AZ.3;AZ.4;AZ.5;…
ERR6592960	B.1.1.7	2021-03-16	23202	C	A	0.0130378	T547K	S	2	Omicron	B.1.1.529;BA.1
SRR17051933	B.1.1.529	2021-11-20	23202	C	A	0.157844	T547K	S	2	Omicron	B.1.1.529;BA.1
SRR18006913	AY.39.1.2	2022-01-11	23202	C	A	0.135856	T547K	S	2	Omicron	B.1.1.529;BA.1
SRR18006914	AY.39.1.2	2022-01-11	23202	C	A	0.216216	T547K	S	2	Omicron	B.1.1.529;BA.1
SRR18006917	AY.39.1	2022-01-03	23202	C	A	0.468339	T547K	S	2	Omicron	B.1.1.529;BA.1
SRR18006919	B.1.617.2	2021-12-31	23202	C	A	0.352743	T547K	S	2	Omicron	B.1.1.529;BA.1
SRR18006923	B.1.617.2	2022-01-01	23202	C	A	0.387042	T547K	S	2	Omicron	B.1.1.529;BA.1
SRR18006924	AY.39.1	2021-12-31	23202	C	A	0.167038	T547K	S	2	Omicron	B.1.1.529;BA.1
ERR6592873	B.1.1.7	2021-03-16	10029	C	T	0.0191972	T492I	nsp4	125	Delta;Omicron	A.2.5;A.2.5.1;A.2.5.2;AY.1;AY.100;AY.101;AY.102;AY.103;AY.104;AY.105;AY.106;AY.107;AY.108;AY.109;AY.110;AY.111;AY.113;AY.114;AY.116;AY.116.1;AY.117;AY.118;AY.119;AY.12;AY.120;AY.120.1;AY.120.2;AY.120.2.1;AY.121;AY.122;AY.122.1;AY.123;AY.124;AY.125;AY.20;AY.21;AY.22;AY.23;AY.23.1;AY.25;AY.29;AY.29.1;AY.3;AY.3.1;AY.32;AY.33;AY.34;AY.34.1;AY.36;AY.39;AY.39.1;AY.39.1.1;AY.39.2;AY.4;AY.4.1;AY.4.2;AY.4…
ERR6592939	B.1.1.7	2021-03-11	10029	C	T	0.0117188	T492I	nsp4	125	Delta;Omicron	A.2.5;A.2.5.1;A.2.5.2;AY.1;AY.100;AY.101;AY.102;AY.103;AY.104;AY.105;AY.106;AY.107;AY.108;AY.109;AY.110;AY.111;AY.113;AY.114;AY.116;AY.116.1;AY.117;AY.118;AY.119;AY.12;AY.120;AY.120.1;AY.120.2;AY.120.2.1;AY.121;AY.122;AY.122.1;AY.123;AY.124;AY.125;AY.20;AY.21;AY.22;AY.23;AY.23.1;AY.25;AY.29;AY.29.1;AY.3;AY.3.1;AY.32;AY.33;AY.34;AY.34.1;AY.36;AY.39;AY.39.1;AY.39.1.1;AY.39.2;AY.4;AY.4.1;AY.4.2;AY.4…
ERR6592975	B.1.1.7	2021-02-22	10029	C	T	0.0268657	T492I	nsp4	125	Delta;Omicron	A.2.5;A.2.5.1;A.2.5.2;AY.1;AY.100;AY.101;AY.102;AY.103;AY.104;AY.105;AY.106;AY.107;AY.108;AY.109;AY.110;AY.111;AY.113;AY.114;AY.116;AY.116.1;AY.117;AY.118;AY.119;AY.12;AY.120;AY.120.1;AY.120.2;AY.120.2.1;AY.121;AY.122;AY.122.1;AY.123;AY.124;AY.125;AY.20;AY.21;AY.22;AY.23;AY.23.1;AY.25;AY.29;AY.29.1;AY.3;AY.3.1;AY.32;AY.33;AY.34;AY.34.1;AY.36;AY.39;AY.39.1;AY.39.1.1;AY.39.2;AY.4;AY.4.1;AY.4.2;AY.4…
ERR6593020	B.1.1.7	2021-03-10	10029	C	T	0.114486	T492I	nsp4	125	Delta;Omicron	A.2.5;A.2.5.1;A.2.5.2;AY.1;AY.100;AY.101;AY.102;AY.103;AY.104;AY.105;AY.106;AY.107;AY.108;AY.109;AY.110;AY.111;AY.113;AY.114;AY.116;AY.116.1;AY.117;AY.118;AY.119;AY.12;AY.120;AY.120.1;AY.120.2;AY.120.2.1;AY.121;AY.122;AY.122.1;AY.123;AY.124;AY.125;AY.20;AY.21;AY.22;AY.23;AY.23.1;AY.25;AY.29;AY.29.1;AY.3;AY.3.1;AY.32;AY.33;AY.34;AY.34.1;AY.36;AY.39;AY.39.1;AY.39.1.1;AY.39.2;AY.4;AY.4.1;AY.4.2;AY.4…
ERR6593174	B.1.177.86	2021-01-12	10029	C	T	0.0111732	T492I	nsp4	125	Delta;Omicron	A.2.5;A.2.5.1;A.2.5.2;AY.1;AY.100;AY.101;AY.102;AY.103;AY.104;AY.105;AY.106;AY.107;AY.108;AY.109;AY.110;AY.111;AY.113;AY.114;AY.116;AY.116.1;AY.117;AY.118;AY.119;AY.12;AY.120;AY.120.1;AY.120.2;AY.120.2.1;AY.121;AY.122;AY.122.1;AY.123;AY.124;AY.125;AY.20;AY.21;AY.22;AY.23;AY.23.1;AY.25;AY.29;AY.29.1;AY.3;AY.3.1;AY.32;AY.33;AY.34;AY.34.1;AY.36;AY.39;AY.39.1;AY.39.1.1;AY.39.2;AY.4;AY.4.1;AY.4.2;AY.4…
ERR6593179	B.1.1.7	2021-02-18	10029	C	T	0.012318	T492I	nsp4	125	Delta;Omicron	A.2.5;A.2.5.1;A.2.5.2;AY.1;AY.100;AY.101;AY.102;AY.103;AY.104;AY.105;AY.106;AY.107;AY.108;AY.109;AY.110;AY.111;AY.113;AY.114;AY.116;AY.116.1;AY.117;AY.118;AY.119;AY.12;AY.120;AY.120.1;AY.120.2;AY.120.2.1;AY.121;AY.122;AY.122.1;AY.123;AY.124;AY.125;AY.20;AY.21;AY.22;AY.23;AY.23.1;AY.25;AY.29;AY.29.1;AY.3;AY.3.1;AY.32;AY.33;AY.34;AY.34.1;AY.36;AY.39;AY.39.1;AY.39.1.1;AY.39.2;AY.4;AY.4.1;AY.4.2;AY.4…
ERR6593238	B.1.398	2021-01-26	10029	C	T	0.012848	T492I	nsp4	125	Delta;Omicron	A.2.5;A.2.5.1;A.2.5.2;AY.1;AY.100;AY.101;AY.102;AY.103;AY.104;AY.105;AY.106;AY.107;AY.108;AY.109;AY.110;AY.111;AY.113;AY.114;AY.116;AY.116.1;AY.117;AY.118;AY.119;AY.12;AY.120;AY.120.1;AY.120.2;AY.120.2.1;AY.121;AY.122;AY.122.1;AY.123;AY.124;AY.125;AY.20;AY.21;AY.22;AY.23;AY.23.1;AY.25;AY.29;AY.29.1;AY.3;AY.3.1;AY.32;AY.33;AY.34;AY.34.1;AY.36;AY.39;AY.39.1;AY.39.1.1;AY.39.2;AY.4;AY.4.1;AY.4.2;AY.4…
ERR6593257	B.1.1	2021-02-15	10029	C	T	0.0178571	T492I	nsp4	125	Delta;Omicron	A.2.5;A.2.5.1;A.2.5.2;AY.1;AY.100;AY.101;AY.102;AY.103;AY.104;AY.105;AY.106;AY.107;AY.108;AY.109;AY.110;AY.111;AY.113;AY.114;AY.116;AY.116.1;AY.117;AY.118;AY.119;AY.12;AY.120;AY.120.1;AY.120.2;AY.120.2.1;AY.121;AY.122;AY.122.1;AY.123;AY.124;AY.125;AY.20;AY.21;AY.22;AY.23;AY.23.1;AY.25;AY.29;AY.29.1;AY.3;AY.3.1;AY.32;AY.33;AY.34;AY.34.1;AY.36;AY.39;AY.39.1;AY.39.1.1;AY.39.2;AY.4;AY.4.1;AY.4.2;AY.4…
ERR6593291	None	2021-01-05	10029	C	T	0.0108108	T492I	nsp4	125	Delta;Omicron	A.2.5;A.2.5.1;A.2.5.2;AY.1;AY.100;AY.101;AY.102;AY.103;AY.104;AY.105;AY.106;AY.107;AY.108;AY.109;AY.110;AY.111;AY.113;AY.114;AY.116;AY.116.1;AY.117;AY.118;AY.119;AY.12;AY.120;AY.120.1;AY.120.2;AY.120.2.1;AY.121;AY.122;AY.122.1;AY.123;AY.124;AY.125;AY.20;AY.21;AY.22;AY.23;AY.23.1;AY.25;AY.29;AY.29.1;AY.3;AY.3.1;AY.32;AY.33;AY.34;AY.34.1;AY.36;AY.39;AY.39.1;AY.39.1.1;AY.39.2;AY.4;AY.4.1;AY.4.2;AY.4…
ERR6593307	B.1	2021-02-17	10029	C	T	0.0275229	T492I	nsp4	125	Delta;Omicron	A.2.5;A.2.5.1;A.2.5.2;AY.1;AY.100;AY.101;AY.102;AY.103;AY.104;AY.105;AY.106;AY.107;AY.108;AY.109;AY.110;AY.111;AY.113;AY.114;AY.116;AY.116.1;AY.117;AY.118;AY.119;AY.12;AY.120;AY.120.1;AY.120.2;AY.120.2.1;AY.121;AY.122;AY.122.1;AY.123;AY.124;AY.125;AY.20;AY.21;AY.22;AY.23;AY.23.1;AY.25;AY.29;AY.29.1;AY.3;AY.3.1;AY.32;AY.33;AY.34;AY.34.1;AY.36;AY.39;AY.39.1;AY.39.1.1;AY.39.2;AY.4;AY.4.1;AY.4.2;AY.4…
ERR6593311	B.1.398	2021-01-13	10029	C	T	0.015674	T492I	nsp4	125	Delta;Omicron	A.2.5;A.2.5.1;A.2.5.2;AY.1;AY.100;AY.101;AY.102;AY.103;AY.104;AY.105;AY.106;AY.107;AY.108;AY.109;AY.110;AY.111;AY.113;AY.114;AY.116;AY.116.1;AY.117;AY.118;AY.119;AY.12;AY.120;AY.120.1;AY.120.2;AY.120.2.1;AY.121;AY.122;AY.122.1;AY.123;AY.124;AY.125;AY.20;AY.21;AY.22;AY.23;AY.23.1;AY.25;AY.29;AY.29.1;AY.3;AY.3.1;AY.32;AY.33;AY.34;AY.34.1;AY.36;AY.39;AY.39.1;AY.39.1.1;AY.39.2;AY.4;AY.4.1;AY.4.2;AY.4…
ERR6593330	B.1	2021-01-05	10029	C	T	0.0256822	T492I	nsp4	125	Delta;Omicron	A.2.5;A.2.5.1;A.2.5.2;AY.1;AY.100;AY.101;AY.102;AY.103;AY.104;AY.105;AY.106;AY.107;AY.108;AY.109;AY.110;AY.111;AY.113;AY.114;AY.116;AY.116.1;AY.117;AY.118;AY.119;AY.12;AY.120;AY.120.1;AY.120.2;AY.120.2.1;AY.121;AY.122;AY.122.1;AY.123;AY.124;AY.125;AY.20;AY.21;AY.22;AY.23;AY.23.1;AY.25;AY.29;AY.29.1;AY.3;AY.3.1;AY.32;AY.33;AY.34;AY.34.1;AY.36;AY.39;AY.39.1;AY.39.1.1;AY.39.2;AY.4;AY.4.1;AY.4.2;AY.4…
ERR6593335	B.1.1.7	2021-02-16	10029	C	T	0.0106101	T492I	nsp4	125	Delta;Omicron	A.2.5;A.2.5.1;A.2.5.2;AY.1;AY.100;AY.101;AY.102;AY.103;AY.104;AY.105;AY.106;AY.107;AY.108;AY.109;AY.110;AY.111;AY.113;AY.114;AY.116;AY.116.1;AY.117;AY.118;AY.119;AY.12;AY.120;AY.120.1;AY.120.2;AY.120.2.1;AY.121;AY.122;AY.122.1;AY.123;AY.124;AY.125;AY.20;AY.21;AY.22;AY.23;AY.23.1;AY.25;AY.29;AY.29.1;AY.3;AY.3.1;AY.32;AY.33;AY.34;AY.34.1;AY.36;AY.39;AY.39.1;AY.39.1.1;AY.39.2;AY.4;AY.4.1;AY.4.2;AY.4…
ERR6593354	B.1.1.7	2021-02-18	10029	C	T	0.0126582	T492I	nsp4	125	Delta;Omicron	A.2.5;A.2.5.1;A.2.5.2;AY.1;AY.100;AY.101;AY.102;AY.103;AY.104;AY.105;AY.106;AY.107;AY.108;AY.109;AY.110;AY.111;AY.113;AY.114;AY.116;AY.116.1;AY.117;AY.118;AY.119;AY.12;AY.120;AY.120.1;AY.120.2;AY.120.2.1;AY.121;AY.122;AY.122.1;AY.123;AY.124;AY.125;AY.20;AY.21;AY.22;AY.23;AY.23.1;AY.25;AY.29;AY.29.1;AY.3;AY.3.1;AY.32;AY.33;AY.34;AY.34.1;AY.36;AY.39;AY.39.1;AY.39.1.1;AY.39.2;AY.4;AY.4.1;AY.4.2;AY.4…
ERR6593510	B.1.1.7	2021-03-24	10029	C	T	0.0454545	T492I	nsp4	125	Delta;Omicron	A.2.5;A.2.5.1;A.2.5.2;AY.1;AY.100;AY.101;AY.102;AY.103;AY.104;AY.105;AY.106;AY.107;AY.108;AY.109;AY.110;AY.111;AY.113;AY.114;AY.116;AY.116.1;AY.117;AY.118;AY.119;AY.12;AY.120;AY.120.1;AY.120.2;AY.120.2.1;AY.121;AY.122;AY.122.1;AY.123;AY.124;AY.125;AY.20;AY.21;AY.22;AY.23;AY.23.1;AY.25;AY.29;AY.29.1;AY.3;AY.3.1;AY.32;AY.33;AY.34;AY.34.1;AY.36;AY.39;AY.39.1;AY.39.1.1;AY.39.2;AY.4;AY.4.1;AY.4.2;AY.4…
ERR6593543	B.1.1.7	2021-03-30	10029	C	T	0.0111023	T492I	nsp4	125	Delta;Omicron	A.2.5;A.2.5.1;A.2.5.2;AY.1;AY.100;AY.101;AY.102;AY.103;AY.104;AY.105;AY.106;AY.107;AY.108;AY.109;AY.110;AY.111;AY.113;AY.114;AY.116;AY.116.1;AY.117;AY.118;AY.119;AY.12;AY.120;AY.120.1;AY.120.2;AY.120.2.1;AY.121;AY.122;AY.122.1;AY.123;AY.124;AY.125;AY.20;AY.21;AY.22;AY.23;AY.23.1;AY.25;AY.29;AY.29.1;AY.3;AY.3.1;AY.32;AY.33;AY.34;AY.34.1;AY.36;AY.39;AY.39.1;AY.39.1.1;AY.39.2;AY.4;AY.4.1;AY.4.2;AY.4…
ERR6593592	B.1.1.7	2021-03-29	10029	C	T	0.0177395	T492I	nsp4	125	Delta;Omicron	A.2.5;A.2.5.1;A.2.5.2;AY.1;AY.100;AY.101;AY.102;AY.103;AY.104;AY.105;AY.106;AY.107;AY.108;AY.109;AY.110;AY.111;AY.113;AY.114;AY.116;AY.116.1;AY.117;AY.118;AY.119;AY.12;AY.120;AY.120.1;AY.120.2;AY.120.2.1;AY.121;AY.122;AY.122.1;AY.123;AY.124;AY.125;AY.20;AY.21;AY.22;AY.23;AY.23.1;AY.25;AY.29;AY.29.1;AY.3;AY.3.1;AY.32;AY.33;AY.34;AY.34.1;AY.36;AY.39;AY.39.1;AY.39.1.1;AY.39.2;AY.4;AY.4.1;AY.4.2;AY.4…
ERR6593593	B.1.1.7	2021-03-25	10029	C	T	0.147274	T492I	nsp4	125	Delta;Omicron	A.2.5;A.2.5.1;A.2.5.2;AY.1;AY.100;AY.101;AY.102;AY.103;AY.104;AY.105;AY.106;AY.107;AY.108;AY.109;AY.110;AY.111;AY.113;AY.114;AY.116;AY.116.1;AY.117;AY.118;AY.119;AY.12;AY.120;AY.120.1;AY.120.2;AY.120.2.1;AY.121;AY.122;AY.122.1;AY.123;AY.124;AY.125;AY.20;AY.21;AY.22;AY.23;AY.23.1;AY.25;AY.29;AY.29.1;AY.3;AY.3.1;AY.32;AY.33;AY.34;AY.34.1;AY.36;AY.39;AY.39.1;AY.39.1.1;AY.39.2;AY.4;AY.4.1;AY.4.2;AY.4…
ERR6593666	B.1.1.7	2021-03-25	10029	C	T	0.0177751	T492I	nsp4	125	Delta;Omicron	A.2.5;A.2.5.1;A.2.5.2;AY.1;AY.100;AY.101;AY.102;AY.103;AY.104;AY.105;AY.106;AY.107;AY.108;AY.109;AY.110;AY.111;AY.113;AY.114;AY.116;AY.116.1;AY.117;AY.118;AY.119;AY.12;AY.120;AY.120.1;AY.120.2;AY.120.2.1;AY.121;AY.122;AY.122.1;AY.123;AY.124;AY.125;AY.20;AY.21;AY.22;AY.23;AY.23.1;AY.25;AY.29;AY.29.1;AY.3;AY.3.1;AY.32;AY.33;AY.34;AY.34.1;AY.36;AY.39;AY.39.1;AY.39.1.1;AY.39.2;AY.4;AY.4.1;AY.4.2;AY.4…
ERR6593676	B.1.1.7	2021-03-25	10029	C	T	0.0142091	T492I	nsp4	125	Delta;Omicron	A.2.5;A.2.5.1;A.2.5.2;AY.1;AY.100;AY.101;AY.102;AY.103;AY.104;AY.105;AY.106;AY.107;AY.108;AY.109;AY.110;AY.111;AY.113;AY.114;AY.116;AY.116.1;AY.117;AY.118;AY.119;AY.12;AY.120;AY.120.1;AY.120.2;AY.120.2.1;AY.121;AY.122;AY.122.1;AY.123;AY.124;AY.125;AY.20;AY.21;AY.22;AY.23;AY.23.1;AY.25;AY.29;AY.29.1;AY.3;AY.3.1;AY.32;AY.33;AY.34;AY.34.1;AY.36;AY.39;AY.39.1;AY.39.1.1;AY.39.2;AY.4;AY.4.1;AY.4.2;AY.4…
ERR6593677	B.1.1.7	2021-04-06	10029	C	T	0.0516335	T492I	nsp4	125	Delta;Omicron	A.2.5;A.2.5.1;A.2.5.2;AY.1;AY.100;AY.101;AY.102;AY.103;AY.104;AY.105;AY.106;AY.107;AY.108;AY.109;AY.110;AY.111;AY.113;AY.114;AY.116;AY.116.1;AY.117;AY.118;AY.119;AY.12;AY.120;AY.120.1;AY.120.2;AY.120.2.1;AY.121;AY.122;AY.122.1;AY.123;AY.124;AY.125;AY.20;AY.21;AY.22;AY.23;AY.23.1;AY.25;AY.29;AY.29.1;AY.3;AY.3.1;AY.32;AY.33;AY.34;AY.34.1;AY.36;AY.39;AY.39.1;AY.39.1.1;AY.39.2;AY.4;AY.4.1;AY.4.2;AY.4…
ERR6593684	B.1.1.7	2021-03-30	10029	C	T	0.0118149	T492I	nsp4	125	Delta;Omicron	A.2.5;A.2.5.1;A.2.5.2;AY.1;AY.100;AY.101;AY.102;AY.103;AY.104;AY.105;AY.106;AY.107;AY.108;AY.109;AY.110;AY.111;AY.113;AY.114;AY.116;AY.116.1;AY.117;AY.118;AY.119;AY.12;AY.120;AY.120.1;AY.120.2;AY.120.2.1;AY.121;AY.122;AY.122.1;AY.123;AY.124;AY.125;AY.20;AY.21;AY.22;AY.23;AY.23.1;AY.25;AY.29;AY.29.1;AY.3;AY.3.1;AY.32;AY.33;AY.34;AY.34.1;AY.36;AY.39;AY.39.1;AY.39.1.1;AY.39.2;AY.4;AY.4.1;AY.4.2;AY.4…
ERR6594188	B.1.1.7	2021-06-01	10029	C	T	0.0294404	T492I	nsp4	125	Delta;Omicron	A.2.5;A.2.5.1;A.2.5.2;AY.1;AY.100;AY.101;AY.102;AY.103;AY.104;AY.105;AY.106;AY.107;AY.108;AY.109;AY.110;AY.111;AY.113;AY.114;AY.116;AY.116.1;AY.117;AY.118;AY.119;AY.12;AY.120;AY.120.1;AY.120.2;AY.120.2.1;AY.121;AY.122;AY.122.1;AY.123;AY.124;AY.125;AY.20;AY.21;AY.22;AY.23;AY.23.1;AY.25;AY.29;AY.29.1;AY.3;AY.3.1;AY.32;AY.33;AY.34;AY.34.1;AY.36;AY.39;AY.39.1;AY.39.1.1;AY.39.2;AY.4;AY.4.1;AY.4.2;AY.4…
ERR6594334	B.1.1.7	2021-06-22	10029	C	T	0.0191816	T492I	nsp4	125	Delta;Omicron	A.2.5;A.2.5.1;A.2.5.2;AY.1;AY.100;AY.101;AY.102;AY.103;AY.104;AY.105;AY.106;AY.107;AY.108;AY.109;AY.110;AY.111;AY.113;AY.114;AY.116;AY.116.1;AY.117;AY.118;AY.119;AY.12;AY.120;AY.120.1;AY.120.2;AY.120.2.1;AY.121;AY.122;AY.122.1;AY.123;AY.124;AY.125;AY.20;AY.21;AY.22;AY.23;AY.23.1;AY.25;AY.29;AY.29.1;AY.3;AY.3.1;AY.32;AY.33;AY.34;AY.34.1;AY.36;AY.39;AY.39.1;AY.39.1.1;AY.39.2;AY.4;AY.4.1;AY.4.2;AY.4…
ERR6594355	B.1.1.7	2021-06-01	10029	C	T	0.0107902	T492I	nsp4	125	Delta;Omicron	A.2.5;A.2.5.1;A.2.5.2;AY.1;AY.100;AY.101;AY.102;AY.103;AY.104;AY.105;AY.106;AY.107;AY.108;AY.109;AY.110;AY.111;AY.113;AY.114;AY.116;AY.116.1;AY.117;AY.118;AY.119;AY.12;AY.120;AY.120.1;AY.120.2;AY.120.2.1;AY.121;AY.122;AY.122.1;AY.123;AY.124;AY.125;AY.20;AY.21;AY.22;AY.23;AY.23.1;AY.25;AY.29;AY.29.1;AY.3;AY.3.1;AY.32;AY.33;AY.34;AY.34.1;AY.36;AY.39;AY.39.1;AY.39.1.1;AY.39.2;AY.4;AY.4.1;AY.4.2;AY.4…
ERR6594360	None	2021-06-18	10029	C	T	0.170068	T492I	nsp4	125	Delta;Omicron	A.2.5;A.2.5.1;A.2.5.2;AY.1;AY.100;AY.101;AY.102;AY.103;AY.104;AY.105;AY.106;AY.107;AY.108;AY.109;AY.110;AY.111;AY.113;AY.114;AY.116;AY.116.1;AY.117;AY.118;AY.119;AY.12;AY.120;AY.120.1;AY.120.2;AY.120.2.1;AY.121;AY.122;AY.122.1;AY.123;AY.124;AY.125;AY.20;AY.21;AY.22;AY.23;AY.23.1;AY.25;AY.29;AY.29.1;AY.3;AY.3.1;AY.32;AY.33;AY.34;AY.34.1;AY.36;AY.39;AY.39.1;AY.39.1.1;AY.39.2;AY.4;AY.4.1;AY.4.2;AY.4…
SRR12030583	B	2022-03-20	10029	C	T	0.0108527	T492I	nsp4	125	Delta;Omicron	A.2.5;A.2.5.1;A.2.5.2;AY.1;AY.100;AY.101;AY.102;AY.103;AY.104;AY.105;AY.106;AY.107;AY.108;AY.109;AY.110;AY.111;AY.113;AY.114;AY.116;AY.116.1;AY.117;AY.118;AY.119;AY.12;AY.120;AY.120.1;AY.120.2;AY.120.2.1;AY.121;AY.122;AY.122.1;AY.123;AY.124;AY.125;AY.20;AY.21;AY.22;AY.23;AY.23.1;AY.25;AY.29;AY.29.1;AY.3;AY.3.1;AY.32;AY.33;AY.34;AY.34.1;AY.36;AY.39;AY.39.1;AY.39.1.1;AY.39.2;AY.4;AY.4.1;AY.4.2;AY.4…
SRR12030619	B.1	2022-04-20	10029	C	T	0.0165773	T492I	nsp4	125	Delta;Omicron	A.2.5;A.2.5.1;A.2.5.2;AY.1;AY.100;AY.101;AY.102;AY.103;AY.104;AY.105;AY.106;AY.107;AY.108;AY.109;AY.110;AY.111;AY.113;AY.114;AY.116;AY.116.1;AY.117;AY.118;AY.119;AY.12;AY.120;AY.120.1;AY.120.2;AY.120.2.1;AY.121;AY.122;AY.122.1;AY.123;AY.124;AY.125;AY.20;AY.21;AY.22;AY.23;AY.23.1;AY.25;AY.29;AY.29.1;AY.3;AY.3.1;AY.32;AY.33;AY.34;AY.34.1;AY.36;AY.39;AY.39.1;AY.39.1.1;AY.39.2;AY.4;AY.4.1;AY.4.2;AY.4…
SRR15514257	B.1	2020-06-26	10029	C	T	0.0135135	T492I	nsp4	125	Delta;Omicron	A.2.5;A.2.5.1;A.2.5.2;AY.1;AY.100;AY.101;AY.102;AY.103;AY.104;AY.105;AY.106;AY.107;AY.108;AY.109;AY.110;AY.111;AY.113;AY.114;AY.116;AY.116.1;AY.117;AY.118;AY.119;AY.12;AY.120;AY.120.1;AY.120.2;AY.120.2.1;AY.121;AY.122;AY.122.1;AY.123;AY.124;AY.125;AY.20;AY.21;AY.22;AY.23;AY.23.1;AY.25;AY.29;AY.29.1;AY.3;AY.3.1;AY.32;AY.33;AY.34;AY.34.1;AY.36;AY.39;AY.39.1;AY.39.1.1;AY.39.2;AY.4;AY.4.1;AY.4.2;AY.4…
SRR16286998	B.1	2020-03-26	10029	C	T	0.0114613	T492I	nsp4	125	Delta;Omicron	A.2.5;A.2.5.1;A.2.5.2;AY.1;AY.100;AY.101;AY.102;AY.103;AY.104;AY.105;AY.106;AY.107;AY.108;AY.109;AY.110;AY.111;AY.113;AY.114;AY.116;AY.116.1;AY.117;AY.118;AY.119;AY.12;AY.120;AY.120.1;AY.120.2;AY.120.2.1;AY.121;AY.122;AY.122.1;AY.123;AY.124;AY.125;AY.20;AY.21;AY.22;AY.23;AY.23.1;AY.25;AY.29;AY.29.1;AY.3;AY.3.1;AY.32;AY.33;AY.34;AY.34.1;AY.36;AY.39;AY.39.1;AY.39.1.1;AY.39.2;AY.4;AY.4.1;AY.4.2;AY.4…
SRR17051933	B.1.1.529	2021-11-20	10029	C	T	0.077573	T492I	nsp4	125	Delta;Omicron	A.2.5;A.2.5.1;A.2.5.2;AY.1;AY.100;AY.101;AY.102;AY.103;AY.104;AY.105;AY.106;AY.107;AY.108;AY.109;AY.110;AY.111;AY.113;AY.114;AY.116;AY.116.1;AY.117;AY.118;AY.119;AY.12;AY.120;AY.120.1;AY.120.2;AY.120.2.1;AY.121;AY.122;AY.122.1;AY.123;AY.124;AY.125;AY.20;AY.21;AY.22;AY.23;AY.23.1;AY.25;AY.29;AY.29.1;AY.3;AY.3.1;AY.32;AY.33;AY.34;AY.34.1;AY.36;AY.39;AY.39.1;AY.39.1.1;AY.39.2;AY.4;AY.4.1;AY.4.2;AY.4…
ERR6594409	B.1.1.7	2021-06-01	22995	C	A	0.013986	T478K	S	169	Delta;Omicron	AY.1;AY.10;AY.100;AY.101;AY.102;AY.103;AY.104;AY.105;AY.106;AY.107;AY.108;AY.109;AY.11;AY.110;AY.111;AY.113;AY.114;AY.116;AY.116.1;AY.117;AY.118;AY.119;AY.12;AY.120;AY.120.1;AY.120.2;AY.120.2.1;AY.121;AY.122;AY.122.1;AY.123;AY.124;AY.125;AY.13;AY.14;AY.15;AY.16;AY.16.1;AY.19;AY.2;AY.20;AY.21;AY.22;AY.23;AY.23.1;AY.24;AY.25;AY.26;AY.27;AY.28;AY.29;AY.29.1;AY.3;AY.3.1;AY.30;AY.32;AY.33;AY.34;AY.34.…
SRR11826979	B.1	2020-03-21	22995	C	A	0.02	T478K	S	169	Delta;Omicron	AY.1;AY.10;AY.100;AY.101;AY.102;AY.103;AY.104;AY.105;AY.106;AY.107;AY.108;AY.109;AY.11;AY.110;AY.111;AY.113;AY.114;AY.116;AY.116.1;AY.117;AY.118;AY.119;AY.12;AY.120;AY.120.1;AY.120.2;AY.120.2.1;AY.121;AY.122;AY.122.1;AY.123;AY.124;AY.125;AY.13;AY.14;AY.15;AY.16;AY.16.1;AY.19;AY.2;AY.20;AY.21;AY.22;AY.23;AY.23.1;AY.24;AY.25;AY.26;AY.27;AY.28;AY.29;AY.29.1;AY.3;AY.3.1;AY.30;AY.32;AY.33;AY.34;AY.34.…
SRR17051933	B.1.1.529	2021-11-20	22995	C	A	0.0974054	T478K	S	169	Delta;Omicron	AY.1;AY.10;AY.100;AY.101;AY.102;AY.103;AY.104;AY.105;AY.106;AY.107;AY.108;AY.109;AY.11;AY.110;AY.111;AY.113;AY.114;AY.116;AY.116.1;AY.117;AY.118;AY.119;AY.12;AY.120;AY.120.1;AY.120.2;AY.120.2.1;AY.121;AY.122;AY.122.1;AY.123;AY.124;AY.125;AY.13;AY.14;AY.15;AY.16;AY.16.1;AY.19;AY.2;AY.20;AY.21;AY.22;AY.23;AY.23.1;AY.24;AY.25;AY.26;AY.27;AY.28;AY.29;AY.29.1;AY.3;AY.3.1;AY.30;AY.32;AY.33;AY.34;AY.34.…
ERR6592909	B.1.1.7	2021-03-11	9534	C	T	0.0260417	T327I	nsp4	2	Omicron	BA.2;BA.3
ERR6593493	B.1.1.7	2021-03-30	9534	C	T	0.0245902	T327I	nsp4	2	Omicron	BA.2;BA.3
ERR6593529	B.1.1.7	2021-03-31	9534	C	T	0.0140845	T327I	nsp4	2	Omicron	BA.2;BA.3
ERR6594295	B.1.1.7	2021-07-01	9534	C	T	0.0134228	T327I	nsp4	2	Omicron	BA.2;BA.3
SRR11826863	B.1	2020-03-17	9534	C	T	0.0480841	T327I	nsp4	2	Omicron	BA.2;BA.3
ERR6593045	B.1.1.7	2021-03-09	2790	C	T	0.021645	T24I	nsp3	1	Omicron	BA.2
ERR6593050	B.1.1.7	2021-03-10	2790	C	T	0.0126812	T24I	nsp3	1	Omicron	BA.2
ERR6593481	B.1.1.7	2021-03-25	2790	C	T	0.0108303	T24I	nsp3	1	Omicron	BA.2
ERR6592862	B.1.1.7	2021-03-24	26060	C	T	0.0111524	T223I	ORF3a	12	Delta;Omicron	AB.1;AD.1;AD.2;AM.4;AY.36;B.1.1.216;B.1.1.416;B.1.1.433;B.1.111;B.1.36.27;BA.2;BA.3
ERR6593275	B.1.1.7	2021-02-25	26060	C	T	0.011194	T223I	ORF3a	12	Delta;Omicron	AB.1;AD.1;AD.2;AM.4;AY.36;B.1.1.216;B.1.1.416;B.1.1.433;B.1.111;B.1.36.27;BA.2;BA.3
ERR6593284	B.1.1.7	2021-02-10	26060	C	T	0.0232558	T223I	ORF3a	12	Delta;Omicron	AB.1;AD.1;AD.2;AM.4;AY.36;B.1.1.216;B.1.1.416;B.1.1.433;B.1.111;B.1.36.27;BA.2;BA.3
ERR6593476	B.1.1.7	2021-03-25	26060	C	T	0.017094	T223I	ORF3a	12	Delta;Omicron	AB.1;AD.1;AD.2;AM.4;AY.36;B.1.1.216;B.1.1.416;B.1.1.433;B.1.111;B.1.36.27;BA.2;BA.3
ERR6593505	B.1.1.7	2021-03-30	26060	C	T	0.0112994	T223I	ORF3a	12	Delta;Omicron	AB.1;AD.1;AD.2;AM.4;AY.36;B.1.1.216;B.1.1.416;B.1.1.433;B.1.111;B.1.36.27;BA.2;BA.3
ERR6593530	B.1.1.7	2021-03-17	26060	C	T	0.0170213	T223I	ORF3a	12	Delta;Omicron	AB.1;AD.1;AD.2;AM.4;AY.36;B.1.1.216;B.1.1.416;B.1.1.433;B.1.111;B.1.36.27;BA.2;BA.3
ERR6593586	B.1.1.7	2021-03-30	26060	C	T	0.025641	T223I	ORF3a	12	Delta;Omicron	AB.1;AD.1;AD.2;AM.4;AY.36;B.1.1.216;B.1.1.416;B.1.1.433;B.1.111;B.1.36.27;BA.2;BA.3
ERR6594251	B.1.1.7	2021-06-01	26060	C	T	0.0169492	T223I	ORF3a	12	Delta;Omicron	AB.1;AD.1;AD.2;AM.4;AY.36;B.1.1.216;B.1.1.416;B.1.1.433;B.1.111;B.1.36.27;BA.2;BA.3
SRR11826926	B.1	2020-03-26	26060	C	T	0.211833	T223I	ORF3a	12	Delta;Omicron	AB.1;AD.1;AD.2;AM.4;AY.36;B.1.1.216;B.1.1.416;B.1.1.433;B.1.111;B.1.36.27;BA.2;BA.3
SRR11826985	B.1	2020-03-18	26060	C	T	0.0205832	T223I	ORF3a	12	Delta;Omicron	AB.1;AD.1;AD.2;AM.4;AY.36;B.1.1.216;B.1.1.416;B.1.1.433;B.1.111;B.1.36.27;BA.2;BA.3
ERR6592873	B.1.1.7	2021-03-16	21618	C	T	0.0189125	T19I	S	1	Omicron	BA.2
ERR6592989	B.1.1.7	2021-03-11	21618	C	T	0.0442953	T19I	S	1	Omicron	BA.2
ERR6593017	B.1.1.7	2021-02-24	21618	C	T	0.0109034	T19I	S	1	Omicron	BA.2
ERR6593050	B.1.1.7	2021-03-10	21618	C	T	0.0125428	T19I	S	1	Omicron	BA.2
ERR6593168	B.1.1.7	2021-02-16	21618	C	T	0.0114286	T19I	S	1	Omicron	BA.2
ERR6593193	B.1.1.7	2021-02-17	21618	C	T	0.0111732	T19I	S	1	Omicron	BA.2
ERR6593338	B.1.398	2021-01-12	21618	C	T	0.0151515	T19I	S	1	Omicron	BA.2
ERR6593339	B.1	2021-01-05	21618	C	T	0.0125	T19I	S	1	Omicron	BA.2
ERR6593348	B.1.36.1	2021-01-19	21618	C	T	0.0103627	T19I	S	1	Omicron	BA.2
ERR6593364	B.1.398	2021-01-12	21618	C	T	0.0110294	T19I	S	1	Omicron	BA.2
ERR6593560	B.1.1.7	2021-04-01	21618	C	T	0.0436137	T19I	S	1	Omicron	BA.2
ERR6593589	B.1.1.7	2021-03-25	21618	C	T	0.02	T19I	S	1	Omicron	BA.2
ERR6593656	B.1.1.7	2021-03-11	21618	C	T	0.0162413	T19I	S	1	Omicron	BA.2
ERR6593666	B.1.1.7	2021-03-25	21618	C	T	0.0147059	T19I	S	1	Omicron	BA.2
ERR6594244	B.1.1.7	2022-06-21	21618	C	T	0.0151515	T19I	S	1	Omicron	BA.2
ERR6594353	B.1.1	2022-06-21	21618	C	T	0.0127389	T19I	S	1	Omicron	BA.2
SRR17051936	B.1.1.529	2021-11-20	21618	C	T	0.0104502	T19I	S	1	Omicron	BA.2
ERR6592751	B.1.1.7	2021-04-20	19955	C	T	0.0105263	T112I	endoRNAse	3	Delta;Omicron	AW.1;AY.43.3;BA.2
ERR6592755	B.1.1.7	2021-04-28	19955	C	T	0.0353982	T112I	endoRNAse	3	Delta;Omicron	AW.1;AY.43.3;BA.2
ERR6592765	B.1.1.7	2021-04-21	19955	C	T	0.0114943	T112I	endoRNAse	3	Delta;Omicron	AW.1;AY.43.3;BA.2
ERR6592767	B.1.1.7	2021-04-26	19955	C	T	0.0269058	T112I	endoRNAse	3	Delta;Omicron	AW.1;AY.43.3;BA.2
ERR6592782	B.1.1.7	2021-04-28	19955	C	T	0.012766	T112I	endoRNAse	3	Delta;Omicron	AW.1;AY.43.3;BA.2
ERR6592787	B.1.1.7	2021-04-26	19955	C	T	0.0357143	T112I	endoRNAse	3	Delta;Omicron	AW.1;AY.43.3;BA.2
ERR6592788	B.1.1.7	2021-04-27	19955	C	T	0.0137615	T112I	endoRNAse	3	Delta;Omicron	AW.1;AY.43.3;BA.2
ERR6592792	B.1.1.7	2021-04-22	19955	C	T	0.027451	T112I	endoRNAse	3	Delta;Omicron	AW.1;AY.43.3;BA.2
ERR6592798	B.1.1.7	2021-04-21	19955	C	T	0.011236	T112I	endoRNAse	3	Delta;Omicron	AW.1;AY.43.3;BA.2
ERR6592799	B.1.1.7	2021-04-20	19955	C	T	0.0245902	T112I	endoRNAse	3	Delta;Omicron	AW.1;AY.43.3;BA.2
ERR6592801	B.1.1.7	2021-04-21	19955	C	T	0.0225564	T112I	endoRNAse	3	Delta;Omicron	AW.1;AY.43.3;BA.2
ERR6592806	B.1.1.7	2021-04-28	19955	C	T	0.0138889	T112I	endoRNAse	3	Delta;Omicron	AW.1;AY.43.3;BA.2
ERR6592812	B.1.1.7	2021-05-04	19955	C	T	0.0183908	T112I	endoRNAse	3	Delta;Omicron	AW.1;AY.43.3;BA.2
ERR6592816	B.1.1.7	2021-04-27	19955	C	T	0.0257009	T112I	endoRNAse	3	Delta;Omicron	AW.1;AY.43.3;BA.2
ERR6592821	B.1.1.7	2021-05-03	19955	C	T	0.0106952	T112I	endoRNAse	3	Delta;Omicron	AW.1;AY.43.3;BA.2
ERR6592824	B.1.1.7	2021-04-29	19955	C	T	0.0231023	T112I	endoRNAse	3	Delta;Omicron	AW.1;AY.43.3;BA.2
ERR6592839	B.1.1.7	2021-04-28	19955	C	T	0.0172018	T112I	endoRNAse	3	Delta;Omicron	AW.1;AY.43.3;BA.2
ERR6592846	B.1.1.7	2021-02-23	19955	C	T	0.0603448	T112I	endoRNAse	3	Delta;Omicron	AW.1;AY.43.3;BA.2
ERR6592856	B.1.1.7	2021-03-10	19955	C	T	0.0382775	T112I	endoRNAse	3	Delta;Omicron	AW.1;AY.43.3;BA.2
ERR6592859	B.1.1.7	2021-03-10	19955	C	T	0.0226415	T112I	endoRNAse	3	Delta;Omicron	AW.1;AY.43.3;BA.2
ERR6592861	B.1.1.7	2021-03-01	19955	C	T	0.02	T112I	endoRNAse	3	Delta;Omicron	AW.1;AY.43.3;BA.2
ERR6592863	B.1.1.7	2021-03-16	19955	C	T	0.0657895	T112I	endoRNAse	3	Delta;Omicron	AW.1;AY.43.3;BA.2
ERR6592870	B.1.1.7	2021-03-04	19955	C	T	0.018622	T112I	endoRNAse	3	Delta;Omicron	AW.1;AY.43.3;BA.2
ERR6592874	B.1.1.7	2021-03-11	19955	C	T	0.0634146	T112I	endoRNAse	3	Delta;Omicron	AW.1;AY.43.3;BA.2
ERR6592877	B.1.1.7	2021-02-24	19955	C	T	0.083871	T112I	endoRNAse	3	Delta;Omicron	AW.1;AY.43.3;BA.2
ERR6592878	B.1.1.7	2021-03-11	19955	C	T	0.122807	T112I	endoRNAse	3	Delta;Omicron	AW.1;AY.43.3;BA.2
ERR6592880	B.1.1.7	2021-02-23	19955	C	T	0.0333333	T112I	endoRNAse	3	Delta;Omicron	AW.1;AY.43.3;BA.2
ERR6592882	B.1.1.7	2021-02-24	19955	C	T	0.033557	T112I	endoRNAse	3	Delta;Omicron	AW.1;AY.43.3;BA.2
ERR6592883	B.1.1.7	2021-03-24	19955	C	T	0.0564516	T112I	endoRNAse	3	Delta;Omicron	AW.1;AY.43.3;BA.2
ERR6592887	B.1.1.7	2021-03-04	19955	C	T	0.0395257	T112I	endoRNAse	3	Delta;Omicron	AW.1;AY.43.3;BA.2
ERR6592890	B.1.1.7	2021-03-02	19955	C	T	0.0192802	T112I	endoRNAse	3	Delta;Omicron	AW.1;AY.43.3;BA.2
ERR6592891	B.1.1.7	2021-03-09	19955	C	T	0.0617978	T112I	endoRNAse	3	Delta;Omicron	AW.1;AY.43.3;BA.2
ERR6592894	B.1.1.7	2021-03-09	19955	C	T	0.0305085	T112I	endoRNAse	3	Delta;Omicron	AW.1;AY.43.3;BA.2
ERR6592897	B.1.1.7	2021-03-02	19955	C	T	0.0769231	T112I	endoRNAse	3	Delta;Omicron	AW.1;AY.43.3;BA.2
ERR6592898	B.1.1.7	2021-03-10	19955	C	T	0.0446429	T112I	endoRNAse	3	Delta;Omicron	AW.1;AY.43.3;BA.2
ERR6592899	B.1.1.7	2021-03-12	19955	C	T	0.010929	T112I	endoRNAse	3	Delta;Omicron	AW.1;AY.43.3;BA.2
ERR6592901	B.1.1.7	2021-03-01	19955	C	T	0.0657277	T112I	endoRNAse	3	Delta;Omicron	AW.1;AY.43.3;BA.2
ERR6592903	B.1.1.7	2021-03-10	19955	C	T	0.012464	T112I	endoRNAse	3	Delta;Omicron	AW.1;AY.43.3;BA.2
ERR6592906	B.1.1.7	2021-02-23	19955	C	T	0.0432099	T112I	endoRNAse	3	Delta;Omicron	AW.1;AY.43.3;BA.2
ERR6592907	B.1.1.7	2021-03-11	19955	C	T	0.0287582	T112I	endoRNAse	3	Delta;Omicron	AW.1;AY.43.3;BA.2
ERR6592908	B.1.1.7	2021-03-16	19955	C	T	0.0187668	T112I	endoRNAse	3	Delta;Omicron	AW.1;AY.43.3;BA.2
ERR6592918	B.1.1.7	2021-03-03	19955	C	T	0.0243902	T112I	endoRNAse	3	Delta;Omicron	AW.1;AY.43.3;BA.2
ERR6592926	B.1.1.7	2021-03-23	19955	C	T	0.0278638	T112I	endoRNAse	3	Delta;Omicron	AW.1;AY.43.3;BA.2
ERR6592927	B.1.1.7	2021-03-09	19955	C	T	0.030303	T112I	endoRNAse	3	Delta;Omicron	AW.1;AY.43.3;BA.2
ERR6592928	B.1.1.7	2021-03-10	19955	C	T	0.079646	T112I	endoRNAse	3	Delta;Omicron	AW.1;AY.43.3;BA.2
ERR6592930	B.1.1.7	2021-03-04	19955	C	T	0.0107914	T112I	endoRNAse	3	Delta;Omicron	AW.1;AY.43.3;BA.2
ERR6592933	B.1.1.7	2021-03-16	19955	C	T	0.0412371	T112I	endoRNAse	3	Delta;Omicron	AW.1;AY.43.3;BA.2
ERR6592935	B.1.1.7	2021-03-04	19955	C	T	0.0178174	T112I	endoRNAse	3	Delta;Omicron	AW.1;AY.43.3;BA.2
ERR6592936	B.1.1.7	2021-02-22	19955	C	T	0.011236	T112I	endoRNAse	3	Delta;Omicron	AW.1;AY.43.3;BA.2
ERR6592937	B.1.1.7	2021-03-18	19955	C	T	0.0607903	T112I	endoRNAse	3	Delta;Omicron	AW.1;AY.43.3;BA.2
ERR6592938	B.1.1.7	2021-03-02	19955	C	T	0.0130916	T112I	endoRNAse	3	Delta;Omicron	AW.1;AY.43.3;BA.2
ERR6592940	B.1.1.7	2021-02-23	19955	C	T	0.020654	T112I	endoRNAse	3	Delta;Omicron	AW.1;AY.43.3;BA.2
ERR6592943	B.1.1.7	2021-03-04	19955	C	T	0.0258398	T112I	endoRNAse	3	Delta;Omicron	AW.1;AY.43.3;BA.2
ERR6592946	B.1.1.7	2021-03-23	19955	C	T	0.0794393	T112I	endoRNAse	3	Delta;Omicron	AW.1;AY.43.3;BA.2
ERR6592951	B.1.1.7	2021-03-18	19955	C	T	0.0193548	T112I	endoRNAse	3	Delta;Omicron	AW.1;AY.43.3;BA.2
ERR6592952	B.1.1.7	2021-02-24	19955	C	T	0.0262857	T112I	endoRNAse	3	Delta;Omicron	AW.1;AY.43.3;BA.2
ERR6592954	B.1.1.7	2021-03-02	19955	C	T	0.0564516	T112I	endoRNAse	3	Delta;Omicron	AW.1;AY.43.3;BA.2
ERR6592957	B.1.1.7	2021-03-18	19955	C	T	0.0428571	T112I	endoRNAse	3	Delta;Omicron	AW.1;AY.43.3;BA.2
ERR6592962	B.1.1.7	2021-03-19	19955	C	T	0.0384615	T112I	endoRNAse	3	Delta;Omicron	AW.1;AY.43.3;BA.2
ERR6592965	B.1.1.7	2021-03-04	19955	C	T	0.0241935	T112I	endoRNAse	3	Delta;Omicron	AW.1;AY.43.3;BA.2
ERR6592969	B.1.1.7	2021-02-24	19955	C	T	0.0246914	T112I	endoRNAse	3	Delta;Omicron	AW.1;AY.43.3;BA.2
ERR6592970	B.1.1.7	2021-03-01	19955	C	T	0.0271493	T112I	endoRNAse	3	Delta;Omicron	AW.1;AY.43.3;BA.2
ERR6592971	B.1.1.7	2021-03-04	19955	C	T	0.0698529	T112I	endoRNAse	3	Delta;Omicron	AW.1;AY.43.3;BA.2
ERR6592973	B.1.1.7	2021-02-24	19955	C	T	0.0151899	T112I	endoRNAse	3	Delta;Omicron	AW.1;AY.43.3;BA.2
ERR6592974	B.1.1.7	2021-02-23	19955	C	T	0.011583	T112I	endoRNAse	3	Delta;Omicron	AW.1;AY.43.3;BA.2
ERR6592978	B.1.1.7	2021-03-09	19955	C	T	0.0239774	T112I	endoRNAse	3	Delta;Omicron	AW.1;AY.43.3;BA.2
ERR6592980	B.1.1.7	2021-02-23	19955	C	T	0.0203785	T112I	endoRNAse	3	Delta;Omicron	AW.1;AY.43.3;BA.2
ERR6592981	B.1.1.7	2021-03-04	19955	C	T	0.0367232	T112I	endoRNAse	3	Delta;Omicron	AW.1;AY.43.3;BA.2
ERR6592983	B.1.1.7	2021-03-03	19955	C	T	0.015456	T112I	endoRNAse	3	Delta;Omicron	AW.1;AY.43.3;BA.2
ERR6592984	B.1.1.7	2021-02-23	19955	C	T	0.0397727	T112I	endoRNAse	3	Delta;Omicron	AW.1;AY.43.3;BA.2
ERR6592985	B.1.1.7	2021-02-24	19955	C	T	0.0454545	T112I	endoRNAse	3	Delta;Omicron	AW.1;AY.43.3;BA.2
ERR6592986	B.1.1.7	2021-03-04	19955	C	T	0.0276498	T112I	endoRNAse	3	Delta;Omicron	AW.1;AY.43.3;BA.2
ERR6592987	B.1.1.7	2021-03-11	19955	C	T	0.0198198	T112I	endoRNAse	3	Delta;Omicron	AW.1;AY.43.3;BA.2
ERR6592988	B.1.1.7	2021-02-23	19955	C	T	0.0124417	T112I	endoRNAse	3	Delta;Omicron	AW.1;AY.43.3;BA.2
ERR6592991	B.1.1.7	2021-02-23	19955	C	T	0.0240964	T112I	endoRNAse	3	Delta;Omicron	AW.1;AY.43.3;BA.2
ERR6592994	B.1.1.7	2021-03-22	19955	C	T	0.0122164	T112I	endoRNAse	3	Delta;Omicron	AW.1;AY.43.3;BA.2
ERR6592995	B.1.1.7	2021-03-10	19955	C	T	0.0976562	T112I	endoRNAse	3	Delta;Omicron	AW.1;AY.43.3;BA.2
ERR6592996	B.1.1.7	2021-03-01	19955	C	T	0.0263158	T112I	endoRNAse	3	Delta;Omicron	AW.1;AY.43.3;BA.2
ERR6592999	B.1.1.7	2021-02-23	19955	C	T	0.0106257	T112I	endoRNAse	3	Delta;Omicron	AW.1;AY.43.3;BA.2
ERR6593000	B.1.1.7	2021-03-02	19955	C	T	0.0113852	T112I	endoRNAse	3	Delta;Omicron	AW.1;AY.43.3;BA.2
ERR6593001	B.1.1.7	2021-03-15	19955	C	T	0.0164609	T112I	endoRNAse	3	Delta;Omicron	AW.1;AY.43.3;BA.2
ERR6593002	B.1.1.7	2021-03-11	19955	C	T	0.0279898	T112I	endoRNAse	3	Delta;Omicron	AW.1;AY.43.3;BA.2
ERR6593003	B.1.1.7	2021-02-23	19955	C	T	0.0383387	T112I	endoRNAse	3	Delta;Omicron	AW.1;AY.43.3;BA.2
ERR6593006	B.1.1.7	2021-02-24	19955	C	T	0.046729	T112I	endoRNAse	3	Delta;Omicron	AW.1;AY.43.3;BA.2
ERR6593009	B.1.1.7	2021-03-01	19955	C	T	0.0517928	T112I	endoRNAse	3	Delta;Omicron	AW.1;AY.43.3;BA.2
ERR6593010	B.1.1.7	2021-03-01	19955	C	T	0.0319549	T112I	endoRNAse	3	Delta;Omicron	AW.1;AY.43.3;BA.2
ERR6593011	B.1.1.7	2021-03-22	19955	C	T	0.0175763	T112I	endoRNAse	3	Delta;Omicron	AW.1;AY.43.3;BA.2
ERR6593012	B.1.1.7	2021-03-02	19955	C	T	0.0119617	T112I	endoRNAse	3	Delta;Omicron	AW.1;AY.43.3;BA.2
ERR6593015	B.1.1.7	2021-03-24	19955	C	T	0.0285714	T112I	endoRNAse	3	Delta;Omicron	AW.1;AY.43.3;BA.2
ERR6593019	B.1.1.7	2021-03-09	19955	C	T	0.0158371	T112I	endoRNAse	3	Delta;Omicron	AW.1;AY.43.3;BA.2
ERR6593021	B.1.1.7	2021-03-09	19955	C	T	0.0293501	T112I	endoRNAse	3	Delta;Omicron	AW.1;AY.43.3;BA.2
ERR6593027	B.1.1.7	2021-03-18	19955	C	T	0.013809	T112I	endoRNAse	3	Delta;Omicron	AW.1;AY.43.3;BA.2
ERR6593028	B.1.1.7	2021-03-11	19955	C	T	0.0473373	T112I	endoRNAse	3	Delta;Omicron	AW.1;AY.43.3;BA.2
ERR6593030	B.1.1.7	2021-03-23	19955	C	T	0.0930233	T112I	endoRNAse	3	Delta;Omicron	AW.1;AY.43.3;BA.2
ERR6593034	B.1.1.7	2021-03-10	19955	C	T	0.040146	T112I	endoRNAse	3	Delta;Omicron	AW.1;AY.43.3;BA.2
ERR6593035	B.1.1.7	2021-03-10	19955	C	T	0.0390625	T112I	endoRNAse	3	Delta;Omicron	AW.1;AY.43.3;BA.2
ERR6593036	B.1.1.7	2021-03-15	19955	C	T	0.0316456	T112I	endoRNAse	3	Delta;Omicron	AW.1;AY.43.3;BA.2
ERR6593037	B.1.1.7	2021-03-01	19955	C	T	0.0401338	T112I	endoRNAse	3	Delta;Omicron	AW.1;AY.43.3;BA.2
ERR6593040	B.1.1.7	2021-03-11	19955	C	T	0.0318907	T112I	endoRNAse	3	Delta;Omicron	AW.1;AY.43.3;BA.2
ERR6593042	B.1.1.7	2021-03-01	19955	C	T	0.0106724	T112I	endoRNAse	3	Delta;Omicron	AW.1;AY.43.3;BA.2
ERR6593043	B.1.1.7	2021-03-03	19955	C	T	0.0357143	T112I	endoRNAse	3	Delta;Omicron	AW.1;AY.43.3;BA.2
ERR6593047	B.1.1.7	2021-03-23	19955	C	T	0.0558376	T112I	endoRNAse	3	Delta;Omicron	AW.1;AY.43.3;BA.2
ERR6593050	B.1.1.7	2021-03-10	19955	C	T	0.0529801	T112I	endoRNAse	3	Delta;Omicron	AW.1;AY.43.3;BA.2
ERR6593052	B.1.1.7	2021-03-03	19955	C	T	0.0944882	T112I	endoRNAse	3	Delta;Omicron	AW.1;AY.43.3;BA.2
ERR6593054	B.1.1.7	2021-03-18	19955	C	T	0.0662651	T112I	endoRNAse	3	Delta;Omicron	AW.1;AY.43.3;BA.2
ERR6593055	B.1.1.7	2021-03-23	19955	C	T	0.0909091	T112I	endoRNAse	3	Delta;Omicron	AW.1;AY.43.3;BA.2
ERR6593060	B.1.1.7	2021-03-11	19955	C	T	0.0485934	T112I	endoRNAse	3	Delta;Omicron	AW.1;AY.43.3;BA.2
ERR6593062	B.1.1.7	2021-03-11	19955	C	T	0.0683453	T112I	endoRNAse	3	Delta;Omicron	AW.1;AY.43.3;BA.2
ERR6593067	B.1.1.7	2021-02-24	19955	C	T	0.0139535	T112I	endoRNAse	3	Delta;Omicron	AW.1;AY.43.3;BA.2
ERR6593069	B.1.1.7	2021-03-03	19955	C	T	0.019943	T112I	endoRNAse	3	Delta;Omicron	AW.1;AY.43.3;BA.2
ERR6593071	B.1.1.7	2021-03-04	19955	C	T	0.0144928	T112I	endoRNAse	3	Delta;Omicron	AW.1;AY.43.3;BA.2
ERR6593072	B.1.1.7	2021-03-10	19955	C	T	0.0109111	T112I	endoRNAse	3	Delta;Omicron	AW.1;AY.43.3;BA.2
ERR6593074	B.1.1.7	2021-03-02	19955	C	T	0.0471204	T112I	endoRNAse	3	Delta;Omicron	AW.1;AY.43.3;BA.2
ERR6593076	B.1.1.7	2021-03-01	19955	C	T	0.0603015	T112I	endoRNAse	3	Delta;Omicron	AW.1;AY.43.3;BA.2
ERR6593077	B.1.1.7	2021-03-02	19955	C	T	0.0258621	T112I	endoRNAse	3	Delta;Omicron	AW.1;AY.43.3;BA.2
ERR6593079	B.1.1.7	2021-03-03	19955	C	T	0.0740741	T112I	endoRNAse	3	Delta;Omicron	AW.1;AY.43.3;BA.2
ERR6593082	B.1.1.7	2021-03-22	19955	C	T	0.022805	T112I	endoRNAse	3	Delta;Omicron	AW.1;AY.43.3;BA.2
ERR6593088	B.1.1.7	2021-03-04	19955	C	T	0.0287081	T112I	endoRNAse	3	Delta;Omicron	AW.1;AY.43.3;BA.2
ERR6593089	B.1.1.7	2021-02-23	19955	C	T	0.0137931	T112I	endoRNAse	3	Delta;Omicron	AW.1;AY.43.3;BA.2
ERR6593094	B.1.1.7	2021-03-24	19955	C	T	0.0151163	T112I	endoRNAse	3	Delta;Omicron	AW.1;AY.43.3;BA.2
ERR6593097	B.1.1.7	2021-02-23	19955	C	T	0.04	T112I	endoRNAse	3	Delta;Omicron	AW.1;AY.43.3;BA.2
ERR6593099	B.1.1.7	2021-02-23	19955	C	T	0.0174292	T112I	endoRNAse	3	Delta;Omicron	AW.1;AY.43.3;BA.2
ERR6593100	B.1.1.7	2021-03-11	19955	C	T	0.0151803	T112I	endoRNAse	3	Delta;Omicron	AW.1;AY.43.3;BA.2
ERR6593102	B.1.1.7	2021-03-11	19955	C	T	0.0102767	T112I	endoRNAse	3	Delta;Omicron	AW.1;AY.43.3;BA.2
ERR6593103	B.1.1.7	2021-03-11	19955	C	T	0.0265487	T112I	endoRNAse	3	Delta;Omicron	AW.1;AY.43.3;BA.2
ERR6593104	B.1.1.7	2021-03-23	19955	C	T	0.0863309	T112I	endoRNAse	3	Delta;Omicron	AW.1;AY.43.3;BA.2
ERR6593113	B.1.1.7	2021-03-04	19955	C	T	0.019943	T112I	endoRNAse	3	Delta;Omicron	AW.1;AY.43.3;BA.2
ERR6593114	B.1.1.7	2021-03-22	19955	C	T	0.0130095	T112I	endoRNAse	3	Delta;Omicron	AW.1;AY.43.3;BA.2
ERR6593117	B.1.1.7	2021-03-19	19955	C	T	0.0351288	T112I	endoRNAse	3	Delta;Omicron	AW.1;AY.43.3;BA.2
ERR6593120	B.1.1.7	2021-03-16	19955	C	T	0.029484	T112I	endoRNAse	3	Delta;Omicron	AW.1;AY.43.3;BA.2
ERR6593121	B.1.1.7	2021-03-16	19955	C	T	0.0438799	T112I	endoRNAse	3	Delta;Omicron	AW.1;AY.43.3;BA.2
ERR6593122	B.1.1.7	2021-03-16	19955	C	T	0.0150862	T112I	endoRNAse	3	Delta;Omicron	AW.1;AY.43.3;BA.2
ERR6593134	B.1.1.7	2021-02-16	19955	C	T	0.0101523	T112I	endoRNAse	3	Delta;Omicron	AW.1;AY.43.3;BA.2
ERR6593145	B.1.398	2021-01-20	19955	C	T	0.016129	T112I	endoRNAse	3	Delta;Omicron	AW.1;AY.43.3;BA.2
ERR6593160	B.1.1.7	2021-01-26	19955	C	T	0.0192308	T112I	endoRNAse	3	Delta;Omicron	AW.1;AY.43.3;BA.2
ERR6593164	B.1.1.7	2021-02-10	19955	C	T	0.0113754	T112I	endoRNAse	3	Delta;Omicron	AW.1;AY.43.3;BA.2
ERR6593169	B.1.1.7	2021-02-08	19955	C	T	0.0266075	T112I	endoRNAse	3	Delta;Omicron	AW.1;AY.43.3;BA.2
ERR6593172	B.1.1.7	2021-02-09	19955	C	T	0.0270793	T112I	endoRNAse	3	Delta;Omicron	AW.1;AY.43.3;BA.2
ERR6593175	B.1.1.7	2021-02-08	19955	C	T	0.0260521	T112I	endoRNAse	3	Delta;Omicron	AW.1;AY.43.3;BA.2
ERR6593176	B.1.1.7	2021-02-17	19955	C	T	0.0188679	T112I	endoRNAse	3	Delta;Omicron	AW.1;AY.43.3;BA.2
ERR6593221	B.1.1.7	2021-02-09	19955	C	T	0.016109	T112I	endoRNAse	3	Delta;Omicron	AW.1;AY.43.3;BA.2
ERR6593229	B.1.1.7	2021-02-17	19955	C	T	0.0225564	T112I	endoRNAse	3	Delta;Omicron	AW.1;AY.43.3;BA.2
ERR6593231	B.1.1.7	2021-01-25	19955	C	T	0.017316	T112I	endoRNAse	3	Delta;Omicron	AW.1;AY.43.3;BA.2
ERR6593236	B.1.1.7	2021-01-20	19955	C	T	0.0175439	T112I	endoRNAse	3	Delta;Omicron	AW.1;AY.43.3;BA.2
ERR6593263	B.1.1.7	2021-02-10	19955	C	T	0.0934579	T112I	endoRNAse	3	Delta;Omicron	AW.1;AY.43.3;BA.2
ERR6593264	B.1.1.7	2021-02-09	19955	C	T	0.012475	T112I	endoRNAse	3	Delta;Omicron	AW.1;AY.43.3;BA.2
ERR6593265	B.1.1.7	2021-02-25	19955	C	T	0.0357143	T112I	endoRNAse	3	Delta;Omicron	AW.1;AY.43.3;BA.2
ERR6593273	B.1.1.7	2021-01-26	19955	C	T	0.0191083	T112I	endoRNAse	3	Delta;Omicron	AW.1;AY.43.3;BA.2
ERR6593274	B.1.1.7	2021-02-10	19955	C	T	0.0379538	T112I	endoRNAse	3	Delta;Omicron	AW.1;AY.43.3;BA.2
ERR6593282	B.1.398	2021-02-11	19955	C	T	0.101449	T112I	endoRNAse	3	Delta;Omicron	AW.1;AY.43.3;BA.2
ERR6593284	B.1.1.7	2021-02-10	19955	C	T	0.0789474	T112I	endoRNAse	3	Delta;Omicron	AW.1;AY.43.3;BA.2
ERR6593286	B.1.1.7	2021-02-16	19955	C	T	0.0308642	T112I	endoRNAse	3	Delta;Omicron	AW.1;AY.43.3;BA.2
ERR6593297	B.1.1.7	2021-01-27	19955	C	T	0.0153846	T112I	endoRNAse	3	Delta;Omicron	AW.1;AY.43.3;BA.2
ERR6593303	B.1.467	2021-01-27	19955	C	T	0.0208333	T112I	endoRNAse	3	Delta;Omicron	AW.1;AY.43.3;BA.2
ERR6593323	B.1.243	2021-01-18	19955	C	T	0.1	T112I	endoRNAse	3	Delta;Omicron	AW.1;AY.43.3;BA.2
ERR6593324	B.1.1.7	2021-02-09	19955	C	T	0.0285261	T112I	endoRNAse	3	Delta;Omicron	AW.1;AY.43.3;BA.2
ERR6593325	B.1.1.7	2021-01-27	19955	C	T	0.016129	T112I	endoRNAse	3	Delta;Omicron	AW.1;AY.43.3;BA.2
ERR6593340	B.1.1.7	2021-02-10	19955	C	T	0.0505618	T112I	endoRNAse	3	Delta;Omicron	AW.1;AY.43.3;BA.2
ERR6593341	B.1.1.7	2021-02-10	19955	C	T	0.0380228	T112I	endoRNAse	3	Delta;Omicron	AW.1;AY.43.3;BA.2
ERR6593345	B.1.1.7	2021-02-10	19955	C	T	0.0133964	T112I	endoRNAse	3	Delta;Omicron	AW.1;AY.43.3;BA.2
ERR6593362	B.1.1.7	2021-02-16	19955	C	T	0.017094	T112I	endoRNAse	3	Delta;Omicron	AW.1;AY.43.3;BA.2
ERR6593365	B.1	2020-12-30	19955	C	T	0.015625	T112I	endoRNAse	3	Delta;Omicron	AW.1;AY.43.3;BA.2
ERR6593372	B.1.1.7	2021-02-01	19955	C	T	0.0129088	T112I	endoRNAse	3	Delta;Omicron	AW.1;AY.43.3;BA.2
ERR6593373	B.1.1.7	2021-02-04	19955	C	T	0.0105263	T112I	endoRNAse	3	Delta;Omicron	AW.1;AY.43.3;BA.2
ERR6593376	B.1.1.7	2021-02-10	19955	C	T	0.0746269	T112I	endoRNAse	3	Delta;Omicron	AW.1;AY.43.3;BA.2
ERR6593393	B.1.239	2021-01-12	19955	C	T	0.0188679	T112I	endoRNAse	3	Delta;Omicron	AW.1;AY.43.3;BA.2
ERR6593400	B.1.1.7	2021-02-10	19955	C	T	0.0361702	T112I	endoRNAse	3	Delta;Omicron	AW.1;AY.43.3;BA.2
ERR6593401	B.1.1.7	2021-02-01	19955	C	T	0.0294118	T112I	endoRNAse	3	Delta;Omicron	AW.1;AY.43.3;BA.2
ERR6593406	B.1.1.7	2021-02-01	19955	C	T	0.0471698	T112I	endoRNAse	3	Delta;Omicron	AW.1;AY.43.3;BA.2
ERR6593409	B.1.1.7	2021-02-10	19955	C	T	0.0364963	T112I	endoRNAse	3	Delta;Omicron	AW.1;AY.43.3;BA.2
ERR6593411	B.1.1.7	2021-02-16	19955	C	T	0.0291262	T112I	endoRNAse	3	Delta;Omicron	AW.1;AY.43.3;BA.2
ERR6593415	B.1.1.7	2021-02-16	19955	C	T	0.012987	T112I	endoRNAse	3	Delta;Omicron	AW.1;AY.43.3;BA.2
ERR6593416	B.1.1.7	2021-02-09	19955	C	T	0.0454545	T112I	endoRNAse	3	Delta;Omicron	AW.1;AY.43.3;BA.2
ERR6593421	B.1.1.7	2021-02-08	19955	C	T	0.0334928	T112I	endoRNAse	3	Delta;Omicron	AW.1;AY.43.3;BA.2
ERR6593422	B.1.1.7	2021-02-09	19955	C	T	0.0153374	T112I	endoRNAse	3	Delta;Omicron	AW.1;AY.43.3;BA.2
ERR6593426	B.1.1.7	2021-02-10	19955	C	T	0.0179028	T112I	endoRNAse	3	Delta;Omicron	AW.1;AY.43.3;BA.2
ERR6593430	B.1.1.7	2021-02-08	19955	C	T	0.0164948	T112I	endoRNAse	3	Delta;Omicron	AW.1;AY.43.3;BA.2
ERR6593432	B.1.1.7	2021-02-09	19955	C	T	0.0216607	T112I	endoRNAse	3	Delta;Omicron	AW.1;AY.43.3;BA.2
ERR6593433	B.1.1.7	2021-02-09	19955	C	T	0.0588235	T112I	endoRNAse	3	Delta;Omicron	AW.1;AY.43.3;BA.2
ERR6593434	B.1.1.7	2021-02-09	19955	C	T	0.0369775	T112I	endoRNAse	3	Delta;Omicron	AW.1;AY.43.3;BA.2
ERR6593435	B.1.1.7	2021-02-08	19955	C	T	0.10396	T112I	endoRNAse	3	Delta;Omicron	AW.1;AY.43.3;BA.2
ERR6593437	B.1.1.7	2021-02-10	19955	C	T	0.0168955	T112I	endoRNAse	3	Delta;Omicron	AW.1;AY.43.3;BA.2
ERR6593440	B.1.1.7	2021-02-09	19955	C	T	0.0351562	T112I	endoRNAse	3	Delta;Omicron	AW.1;AY.43.3;BA.2
ERR6593444	B.1.1.7	2021-02-09	19955	C	T	0.0492126	T112I	endoRNAse	3	Delta;Omicron	AW.1;AY.43.3;BA.2
ERR6593445	B.1.1.7	2021-02-01	19955	C	T	0.078125	T112I	endoRNAse	3	Delta;Omicron	AW.1;AY.43.3;BA.2
ERR6593446	B.1.1.7	2021-02-08	19955	C	T	0.02625	T112I	endoRNAse	3	Delta;Omicron	AW.1;AY.43.3;BA.2
ERR6593447	B.1.1.7	2021-02-09	19955	C	T	0.035461	T112I	endoRNAse	3	Delta;Omicron	AW.1;AY.43.3;BA.2
ERR6593448	B.1.1.7	2021-02-08	19955	C	T	0.0216535	T112I	endoRNAse	3	Delta;Omicron	AW.1;AY.43.3;BA.2
ERR6593449	B.1.1.7	2021-02-10	19955	C	T	0.0120397	T112I	endoRNAse	3	Delta;Omicron	AW.1;AY.43.3;BA.2
ERR6593450	B.1.1.7	2021-01-18	19955	C	T	0.0182039	T112I	endoRNAse	3	Delta;Omicron	AW.1;AY.43.3;BA.2
ERR6593453	B.1.1.7	2021-01-19	19955	C	T	0.0151436	T112I	endoRNAse	3	Delta;Omicron	AW.1;AY.43.3;BA.2
ERR6593455	B.1.1.7	2021-02-11	19955	C	T	0.0200148	T112I	endoRNAse	3	Delta;Omicron	AW.1;AY.43.3;BA.2
ERR6593456	B.1.1.7	2021-02-11	19955	C	T	0.0366972	T112I	endoRNAse	3	Delta;Omicron	AW.1;AY.43.3;BA.2
ERR6593459	B.1.1.7	2021-02-01	19955	C	T	0.0247295	T112I	endoRNAse	3	Delta;Omicron	AW.1;AY.43.3;BA.2
ERR6593460	B.1.1.7	2021-02-10	19955	C	T	0.0208494	T112I	endoRNAse	3	Delta;Omicron	AW.1;AY.43.3;BA.2
ERR6593488	B.1.1.7	2021-03-30	19955	C	T	0.0150754	T112I	endoRNAse	3	Delta;Omicron	AW.1;AY.43.3;BA.2
ERR6593536	B.1.1.7	2021-03-31	19955	C	T	0.0138504	T112I	endoRNAse	3	Delta;Omicron	AW.1;AY.43.3;BA.2
ERR6593543	B.1.1.7	2021-03-30	19955	C	T	0.0205479	T112I	endoRNAse	3	Delta;Omicron	AW.1;AY.43.3;BA.2
ERR6593551	B.1.1.7	2021-03-31	19955	C	T	0.0114286	T112I	endoRNAse	3	Delta;Omicron	AW.1;AY.43.3;BA.2
ERR6593565	B.1.1.7	2021-03-25	19955	C	T	0.0152284	T112I	endoRNAse	3	Delta;Omicron	AW.1;AY.43.3;BA.2
ERR6593656	B.1.1.7	2021-03-11	19955	C	T	0.015873	T112I	endoRNAse	3	Delta;Omicron	AW.1;AY.43.3;BA.2
ERR6594116	B.1.1.7	2021-05-24	19955	C	T	0.0272727	T112I	endoRNAse	3	Delta;Omicron	AW.1;AY.43.3;BA.2
ERR6594138	B.1.1.7	2021-05-24	19955	C	T	0.0153846	T112I	endoRNAse	3	Delta;Omicron	AW.1;AY.43.3;BA.2
ERR6594143	B.1.1.7	2021-05-27	19955	C	T	0.0123457	T112I	endoRNAse	3	Delta;Omicron	AW.1;AY.43.3;BA.2
ERR6594169	B.1.351	2021-06-01	19955	C	T	0.0125	T112I	endoRNAse	3	Delta;Omicron	AW.1;AY.43.3;BA.2
ERR6594174	B.1.1.7	2021-05-26	19955	C	T	0.0124688	T112I	endoRNAse	3	Delta;Omicron	AW.1;AY.43.3;BA.2
ERR6594256	B.1.1.7	2021-06-01	19955	C	T	0.0162866	T112I	endoRNAse	3	Delta;Omicron	AW.1;AY.43.3;BA.2
ERR6594289	B.1.1.7	2021-07-21	19955	C	T	0.05	T112I	endoRNAse	3	Delta;Omicron	AW.1;AY.43.3;BA.2
ERR6594303	B.1.1.7	2021-06-01	19955	C	T	0.0294118	T112I	endoRNAse	3	Delta;Omicron	AW.1;AY.43.3;BA.2
ERR6594328	B.1.351	2021-06-13	19955	C	T	0.0125786	T112I	endoRNAse	3	Delta;Omicron	AW.1;AY.43.3;BA.2
ERR6594339	B.1.617.2	2021-05-22	19955	C	T	0.0245098	T112I	endoRNAse	3	Delta;Omicron	AW.1;AY.43.3;BA.2
ERR6594394	B.1.1.7	2021-06-22	19955	C	T	0.0310078	T112I	endoRNAse	3	Delta;Omicron	AW.1;AY.43.3;BA.2
ERR6594410	B.1.1.7	2021-07-01	19955	C	T	0.015625	T112I	endoRNAse	3	Delta;Omicron	AW.1;AY.43.3;BA.2
ERR6594438	B.1.1.7	2021-06-11	19955	C	T	0.0103896	T112I	endoRNAse	3	Delta;Omicron	AW.1;AY.43.3;BA.2
SRR16286991	B.1.319	2020-03-20	19955	C	T	0.0246363	T112I	endoRNAse	3	Delta;Omicron	AW.1;AY.43.3;BA.2
SRR16286994	B.1	2020-03-25	19955	C	T	0.0123922	T112I	endoRNAse	3	Delta;Omicron	AW.1;AY.43.3;BA.2
SRR16286999	AY.39.1	2021-08-02	19955	C	T	0.0160643	T112I	endoRNAse	3	Delta;Omicron	AW.1;AY.43.3;BA.2
SRR16287013	AY.39.1	2021-08-04	19955	C	T	0.0113764	T112I	endoRNAse	3	Delta;Omicron	AW.1;AY.43.3;BA.2
SRR16287017	B.1.617.2	2020-04-26	19955	C	T	0.0118821	T112I	endoRNAse	3	Delta;Omicron	AW.1;AY.43.3;BA.2
SRR16287018	AY.39.1	2021-08-10	19955	C	T	0.0164234	T112I	endoRNAse	3	Delta;Omicron	AW.1;AY.43.3;BA.2
SRR16287020	B.1.617.2	2020-04-26	19955	C	T	0.0104987	T112I	endoRNAse	3	Delta;Omicron	AW.1;AY.43.3;BA.2
SRR16287022	B.1.617.2	2020-04-26	19955	C	T	0.0168776	T112I	endoRNAse	3	Delta;Omicron	AW.1;AY.43.3;BA.2
SRR16287031	B.1	2020-03-17	19955	C	T	0.0130958	T112I	endoRNAse	3	Delta;Omicron	AW.1;AY.43.3;BA.2
SRR16287032	B.1.351	2020-03-05	19955	C	T	0.0227273	T112I	endoRNAse	3	Delta;Omicron	AW.1;AY.43.3;BA.2
SRR16287033	B.1.351	2020-03-05	19955	C	T	0.0107817	T112I	endoRNAse	3	Delta;Omicron	AW.1;AY.43.3;BA.2
SRR16287040	B.1.351	2020-03-05	19955	C	T	0.0268519	T112I	endoRNAse	3	Delta;Omicron	AW.1;AY.43.3;BA.2
SRR16287041	B.1.351	2020-03-05	19955	C	T	0.0152413	T112I	endoRNAse	3	Delta;Omicron	AW.1;AY.43.3;BA.2
SRR16287042	A	2020-02-24	19955	C	T	0.0262123	T112I	endoRNAse	3	Delta;Omicron	AW.1;AY.43.3;BA.2
SRR16287044	A	2020-02-24	19955	C	T	0.0124777	T112I	endoRNAse	3	Delta;Omicron	AW.1;AY.43.3;BA.2
SRR16287045	A	2020-02-24	19955	C	T	0.0106762	T112I	endoRNAse	3	Delta;Omicron	AW.1;AY.43.3;BA.2
SRR16287046	A	2020-02-24	19955	C	T	0.0162162	T112I	endoRNAse	3	Delta;Omicron	AW.1;AY.43.3;BA.2
SRR16287048	A	2020-02-24	19955	C	T	0.0122411	T112I	endoRNAse	3	Delta;Omicron	AW.1;AY.43.3;BA.2
SRR16287050	A	2020-02-24	19955	C	T	0.0148487	T112I	endoRNAse	3	Delta;Omicron	AW.1;AY.43.3;BA.2
SRR16287057	B.1	2020-03-16	19955	C	T	0.0126323	T112I	endoRNAse	3	Delta;Omicron	AW.1;AY.43.3;BA.2
SRR16287074	D.2	2020-07-30	19955	C	T	0.011396	T112I	endoRNAse	3	Delta;Omicron	AW.1;AY.43.3;BA.2
SRR18006914	AY.39.1.2	2022-01-11	19955	C	T	0.0149254	T112I	endoRNAse	3	Delta;Omicron	AW.1;AY.43.3;BA.2
ERR6594193	B.1.1.7	2021-06-01	22992	G	A	0.0137931	S477N	S	30	Omicron	AB.1;B.1.1.317;B.1.1.529;B.1.127;B.1.160;B.1.160.11;B.1.160.14;B.1.160.15;B.1.160.16;B.1.160.17;B.1.160.18;B.1.160.23;B.1.160.24;B.1.160.26;B.1.160.28;B.1.160.29;B.1.160.30;B.1.160.32;B.1.160.33;B.1.160.7;B.1.160.8;B.1.404;B.1.408;B.1.526.2;B.1.620;BA.1;BA.2;BA.3;C.36.3.1;D.2
SRR17051933	B.1.1.529	2021-11-20	22992	G	A	0.0969621	S477N	S	30	Omicron	AB.1;B.1.1.317;B.1.1.529;B.1.127;B.1.160;B.1.160.11;B.1.160.14;B.1.160.15;B.1.160.16;B.1.160.17;B.1.160.18;B.1.160.23;B.1.160.24;B.1.160.26;B.1.160.28;B.1.160.29;B.1.160.30;B.1.160.32;B.1.160.33;B.1.160.7;B.1.160.8;B.1.404;B.1.408;B.1.526.2;B.1.620;BA.1;BA.2;BA.3;C.36.3.1;D.2
SRR18006913	AY.39.1.2	2022-01-11	22992	G	A	0.0976845	S477N	S	30	Omicron	AB.1;B.1.1.317;B.1.1.529;B.1.127;B.1.160;B.1.160.11;B.1.160.14;B.1.160.15;B.1.160.16;B.1.160.17;B.1.160.18;B.1.160.23;B.1.160.24;B.1.160.26;B.1.160.28;B.1.160.29;B.1.160.30;B.1.160.32;B.1.160.33;B.1.160.7;B.1.160.8;B.1.404;B.1.408;B.1.526.2;B.1.620;BA.1;BA.2;BA.3;C.36.3.1;D.2
SRR18006916	AY.39	2022-01-03	22992	G	A	0.494171	S477N	S	30	Omicron	AB.1;B.1.1.317;B.1.1.529;B.1.127;B.1.160;B.1.160.11;B.1.160.14;B.1.160.15;B.1.160.16;B.1.160.17;B.1.160.18;B.1.160.23;B.1.160.24;B.1.160.26;B.1.160.28;B.1.160.29;B.1.160.30;B.1.160.32;B.1.160.33;B.1.160.7;B.1.160.8;B.1.404;B.1.408;B.1.526.2;B.1.620;BA.1;BA.2;BA.3;C.36.3.1;D.2
SRR18006917	AY.39.1	2022-01-03	22992	G	A	0.365912	S477N	S	30	Omicron	AB.1;B.1.1.317;B.1.1.529;B.1.127;B.1.160;B.1.160.11;B.1.160.14;B.1.160.15;B.1.160.16;B.1.160.17;B.1.160.18;B.1.160.23;B.1.160.24;B.1.160.26;B.1.160.28;B.1.160.29;B.1.160.30;B.1.160.32;B.1.160.33;B.1.160.7;B.1.160.8;B.1.404;B.1.408;B.1.526.2;B.1.620;BA.1;BA.2;BA.3;C.36.3.1;D.2
SRR18006919	B.1.617.2	2021-12-31	22992	G	A	0.277736	S477N	S	30	Omicron	AB.1;B.1.1.317;B.1.1.529;B.1.127;B.1.160;B.1.160.11;B.1.160.14;B.1.160.15;B.1.160.16;B.1.160.17;B.1.160.18;B.1.160.23;B.1.160.24;B.1.160.26;B.1.160.28;B.1.160.29;B.1.160.30;B.1.160.32;B.1.160.33;B.1.160.7;B.1.160.8;B.1.404;B.1.408;B.1.526.2;B.1.620;BA.1;BA.2;BA.3;C.36.3.1;D.2
SRR18006922	AY.39	2022-01-01	22992	G	A	0.457693	S477N	S	30	Omicron	AB.1;B.1.1.317;B.1.1.529;B.1.127;B.1.160;B.1.160.11;B.1.160.14;B.1.160.15;B.1.160.16;B.1.160.17;B.1.160.18;B.1.160.23;B.1.160.24;B.1.160.26;B.1.160.28;B.1.160.29;B.1.160.30;B.1.160.32;B.1.160.33;B.1.160.7;B.1.160.8;B.1.404;B.1.408;B.1.526.2;B.1.620;BA.1;BA.2;BA.3;C.36.3.1;D.2
SRR18006923	B.1.617.2	2022-01-01	22992	G	A	0.342712	S477N	S	30	Omicron	AB.1;B.1.1.317;B.1.1.529;B.1.127;B.1.160;B.1.160.11;B.1.160.14;B.1.160.15;B.1.160.16;B.1.160.17;B.1.160.18;B.1.160.23;B.1.160.24;B.1.160.26;B.1.160.28;B.1.160.29;B.1.160.30;B.1.160.32;B.1.160.33;B.1.160.7;B.1.160.8;B.1.404;B.1.408;B.1.526.2;B.1.620;BA.1;BA.2;BA.3;C.36.3.1;D.2
SRR18006924	AY.39.1	2021-12-31	22992	G	A	0.169173	S477N	S	30	Omicron	AB.1;B.1.1.317;B.1.1.529;B.1.127;B.1.160;B.1.160.11;B.1.160.14;B.1.160.15;B.1.160.16;B.1.160.17;B.1.160.18;B.1.160.23;B.1.160.24;B.1.160.26;B.1.160.28;B.1.160.29;B.1.160.30;B.1.160.32;B.1.160.33;B.1.160.7;B.1.160.8;B.1.404;B.1.408;B.1.526.2;B.1.620;BA.1;BA.2;BA.3;C.36.3.1;D.2
ERR6592848	B.1.1.7	2021-03-02	29510	A	C	0.0431779	S413R	N	2	Omicron	BA.2;BA.3
ERR6593506	B.1.1.7	2021-03-25	22679	T	C	0.0270603	S373P	S	4	Omicron	B.1.1.529;BA.1;BA.2;BA.3
SRR17051933	B.1.1.529	2021-11-20	22679	T	C	0.0724346	S373P	S	4	Omicron	B.1.1.529;BA.1;BA.2;BA.3
SRR18006913	AY.39.1.2	2022-01-11	22679	T	C	0.0985915	S373P	S	4	Omicron	B.1.1.529;BA.1;BA.2;BA.3
SRR18006917	AY.39.1	2022-01-03	22679	T	C	0.493631	S373P	S	4	Omicron	B.1.1.529;BA.1;BA.2;BA.3
SRR18006919	B.1.617.2	2021-12-31	22679	T	C	0.288325	S373P	S	4	Omicron	B.1.1.529;BA.1;BA.2;BA.3
SRR18006923	B.1.617.2	2022-01-01	22679	T	C	0.462872	S373P	S	4	Omicron	B.1.1.529;BA.1;BA.2;BA.3
SRR18006924	AY.39.1	2021-12-31	22679	T	C	0.254125	S373P	S	4	Omicron	B.1.1.529;BA.1;BA.2;BA.3
ERR6593676	B.1.1.7	2021-03-25	22673	T	C	0.0100054	S371P	S	2	Omicron	B.1.1.529;BA.1
ERR6594180	B.1.617.2	2021-06-10	22673	T	C	0.0128205	S371P	S	2	Omicron	B.1.1.529;BA.1
SRR17051933	B.1.1.529	2021-11-20	22673	T	C	0.0708888	S371P	S	2	Omicron	B.1.1.529;BA.1
ERR6592864	B.1.1.7	2021-03-04	22674	C	T	0.0157259	S371F	S	4	Omicron	B.1.1.529;BA.1;BA.2;BA.3
ERR6592955	B.1.1.7	2021-03-23	22674	C	T	0.0122723	S371F	S	4	Omicron	B.1.1.529;BA.1;BA.2;BA.3
ERR6593030	B.1.1.7	2021-03-23	22674	C	T	0.0113156	S371F	S	4	Omicron	B.1.1.529;BA.1;BA.2;BA.3
ERR6593413	B.1.1.7	2021-02-09	22674	C	T	0.0105359	S371F	S	4	Omicron	B.1.1.529;BA.1;BA.2;BA.3
ERR6593486	B.1.1.7	2021-03-29	22674	C	T	0.0139082	S371F	S	4	Omicron	B.1.1.529;BA.1;BA.2;BA.3
ERR6593506	B.1.1.7	2021-03-25	22674	C	T	0.031382	S371F	S	4	Omicron	B.1.1.529;BA.1;BA.2;BA.3
ERR6593553	B.1.1.7	2021-03-31	22674	C	T	0.0132802	S371F	S	4	Omicron	B.1.1.529;BA.1;BA.2;BA.3
ERR6593654	B.1.1.7	2021-03-24	22674	C	T	0.0102215	S371F	S	4	Omicron	B.1.1.529;BA.1;BA.2;BA.3
ERR6593666	B.1.1.7	2021-03-25	22674	C	T	0.0223661	S371F	S	4	Omicron	B.1.1.529;BA.1;BA.2;BA.3
ERR6594292	B.1.1.519	2021-07-22	22674	C	T	0.0172414	S371F	S	4	Omicron	B.1.1.529;BA.1;BA.2;BA.3
ERR6594313	B.1.1.7	2021-06-01	22674	C	T	0.0551724	S371F	S	4	Omicron	B.1.1.529;BA.1;BA.2;BA.3
SRR17051933	B.1.1.529	2021-11-20	22674	C	T	0.0761905	S371F	S	4	Omicron	B.1.1.529;BA.1;BA.2;BA.3
ERR6593690	B.1	2021-03-30	670	T	G	0.0125786	S135R	nsp1	2	Omicron	BA.2;BA.3
SRR17051898	B.1.1.529	2021-11-22	670	T	G	0.011184	S135R	nsp1	2	Omicron	BA.2;BA.3
SRR17051899	B.1.1.529	2021-11-15	670	T	G	0.010929	S135R	nsp1	2	Omicron	BA.2;BA.3
SRR17051906	B.1.1.529	2021-11-19	670	T	G	0.0182232	S135R	nsp1	2	Omicron	BA.2;BA.3
SRR17051912	B.1.1.529	2021-11-19	670	T	G	0.0125336	S135R	nsp1	2	Omicron	BA.2;BA.3
SRR17051914	B.1.1.529	2021-11-17	670	T	G	0.011283	S135R	nsp1	2	Omicron	BA.2;BA.3
SRR17051917	B.1.1.529	2021-11-18	670	T	G	0.0101877	S135R	nsp1	2	Omicron	BA.2;BA.3
SRR17051924	B.1.1.529	2021-11-18	670	T	G	0.0108161	S135R	nsp1	2	Omicron	BA.2;BA.3
SRR17051927	B.1.1.529	2021-11-16	670	T	G	0.010981	S135R	nsp1	2	Omicron	BA.2;BA.3
SRR17051928	B.1.1.529	2021-11-16	670	T	G	0.0124858	S135R	nsp1	2	Omicron	BA.2;BA.3
SRR17051939	B.1.1.529	2021-11-22	670	T	G	0.0171578	S135R	nsp1	2	Omicron	BA.2;BA.3
SRR17051949	B.1.1.529	2021-11-19	670	T	G	0.0139918	S135R	nsp1	2	Omicron	BA.2;BA.3
SRR17051951	B.1.1.529	2021-11-19	670	T	G	0.0110011	S135R	nsp1	2	Omicron	BA.2;BA.3
SRR17051953	B.1.1.529	2021-11-19	670	T	G	0.010293	S135R	nsp1	2	Omicron	BA.2;BA.3
SRR17051954	B.1.1.529	2021-11-19	670	T	G	0.0101194	S135R	nsp1	2	Omicron	BA.2;BA.3
SRR17051955	B.1.1.529	2021-11-19	670	T	G	0.0149254	S135R	nsp1	2	Omicron	BA.2;BA.3
ERR6592764	B.1.1.7	2021-04-26	22786	A	C	0.0170157	R408S	S	1	Omicron	BA.2
ERR6593661	B.1.1.7	2021-03-25	22786	A	C	0.0188273	R408S	S	1	Omicron	BA.2
SRR11826824	A.2.2	2020-03-22	22786	A	C	0.0110497	R408S	S	1	Omicron	BA.2
SRR17051907	B.1.1.529	2021-11-19	22786	A	C	0.0140845	R408S	S	1	Omicron	BA.2
SRR17051911	B.1.1.529	2021-11-19	22786	A	C	0.0116959	R408S	S	1	Omicron	BA.2
SRR17051920	B.1.1.529	2021-11-18	22786	A	C	0.0233333	R408S	S	1	Omicron	BA.2
SRR17051923	B.1.1.529	2021-11-18	22786	A	C	0.0175439	R408S	S	1	Omicron	BA.2
SRR17051925	B.1.1.529	2021-11-18	22786	A	C	0.0138889	R408S	S	1	Omicron	BA.2
SRR17051939	B.1.1.529	2021-11-22	22786	A	C	0.0123457	R408S	S	1	Omicron	BA.2
SRR17051944	B.1.1.529	2021-11-22	22786	A	C	0.0114068	R408S	S	1	Omicron	BA.2
SRR17051952	B.1.1.529	2021-11-19	22786	A	C	0.010582	R408S	S	1	Omicron	BA.2
ERR6592857	B.1.1.7	2021-03-11	17410	C	T	0.012374	R392C	helicase	2	Omicron	B.11;BA.2
ERR6592884	B.1.1.7	2021-03-10	17410	C	T	0.010513	R392C	helicase	2	Omicron	B.11;BA.2
ERR6593263	B.1.1.7	2021-02-10	17410	C	T	0.013427	R392C	helicase	2	Omicron	B.11;BA.2
ERR6593292	B.1	2020-12-29	17410	C	T	0.0101868	R392C	helicase	2	Omicron	B.11;BA.2
ERR6593506	B.1.1.7	2021-03-25	17410	C	T	0.014821	R392C	helicase	2	Omicron	B.11;BA.2
ERR6593654	B.1.1.7	2021-03-24	17410	C	T	0.0110475	R392C	helicase	2	Omicron	B.11;BA.2
ERR6593676	B.1.1.7	2021-03-25	17410	C	T	0.0125981	R392C	helicase	2	Omicron	B.11;BA.2
ERR6594154	B.1.1.7	2021-06-06	17410	C	T	0.0312571	R392C	helicase	2	Omicron	B.11;BA.2
ERR6594203	B.1.1.7	2021-07-01	17410	C	T	0.0121624	R392C	helicase	2	Omicron	B.11;BA.2
ERR6594207	B.1.1.7	2021-06-11	17410	C	T	0.0572951	R392C	helicase	2	Omicron	B.11;BA.2
ERR6594232	B.1.1.7	2021-06-22	17410	C	T	0.476226	R392C	helicase	2	Omicron	B.11;BA.2
ERR6594251	B.1.1.7	2021-06-01	17410	C	T	0.0181068	R392C	helicase	2	Omicron	B.11;BA.2
ERR6594423	B.1.1.7	2021-07-01	17410	C	T	0.0136906	R392C	helicase	2	Omicron	B.11;BA.2
SRR11826944	B.40	2020-03-23	17410	C	T	0.0162426	R392C	helicase	2	Omicron	B.11;BA.2
SRR11827004	B.1.1	2020-03-22	17410	C	T	0.0382653	R392C	helicase	2	Omicron	B.11;BA.2
SRR17051933	B.1.1.529	2021-11-20	27259	A	C	0.0824329	R20R	ORF6	4	Omicron	B.1.1.529;BA.1;BA.2;BA.3
SRR18006923	B.1.617.2	2022-01-01	27259	A	C	0.467599	R20R	ORF6	4	Omicron	B.1.1.529;BA.1;BA.2;BA.3
SRR18006924	AY.39.1	2021-12-31	27259	A	C	0.189753	R20R	ORF6	4	Omicron	B.1.1.529;BA.1;BA.2;BA.3
ERR6593347	B.1.1.7	2021-02-10	10447	G	A	0.0171429	R131R	proteinase	2	Omicron	BA.2;BA.3
ERR6594366	B.1.617.2	2022-06-21	10447	G	A	0.0172414	R131R	proteinase	2	Omicron	BA.2;BA.3
ERR6592755	B.1.1.7	2021-04-28	24424	A	T	0.0272109	Q954H	S	4	Omicron	B.1.1.529;BA.1;BA.2;BA.3
ERR6593097	B.1.1.7	2021-02-23	24424	A	T	0.0116234	Q954H	S	4	Omicron	B.1.1.529;BA.1;BA.2;BA.3
ERR6593227	B.1.1.7	2021-01-26	24424	A	T	0.0234742	Q954H	S	4	Omicron	B.1.1.529;BA.1;BA.2;BA.3
ERR6593476	B.1.1.7	2021-03-25	24424	A	T	0.0147059	Q954H	S	4	Omicron	B.1.1.529;BA.1;BA.2;BA.3
ERR6593481	B.1.1.7	2021-03-25	24424	A	T	0.0100719	Q954H	S	4	Omicron	B.1.1.529;BA.1;BA.2;BA.3
ERR6593496	B.1.1.7	2021-03-24	24424	A	T	0.0129976	Q954H	S	4	Omicron	B.1.1.529;BA.1;BA.2;BA.3
ERR6593502	B.1.1.7	2021-03-25	24424	A	T	0.0148987	Q954H	S	4	Omicron	B.1.1.529;BA.1;BA.2;BA.3
ERR6593512	B.1.1.7	2021-03-29	24424	A	T	0.0147856	Q954H	S	4	Omicron	B.1.1.529;BA.1;BA.2;BA.3
ERR6593517	B.1.1.7	2021-03-25	24424	A	T	0.0746269	Q954H	S	4	Omicron	B.1.1.529;BA.1;BA.2;BA.3
ERR6593530	B.1.1.7	2021-03-17	24424	A	T	0.0166605	Q954H	S	4	Omicron	B.1.1.529;BA.1;BA.2;BA.3
ERR6593666	B.1.1.7	2021-03-25	24424	A	T	0.0361318	Q954H	S	4	Omicron	B.1.1.529;BA.1;BA.2;BA.3
ERR6593676	B.1.1.7	2021-03-25	24424	A	T	0.0195075	Q954H	S	4	Omicron	B.1.1.529;BA.1;BA.2;BA.3
ERR6593684	B.1.1.7	2021-03-30	24424	A	T	0.010279	Q954H	S	4	Omicron	B.1.1.529;BA.1;BA.2;BA.3
SRR11826830	B.1	2020-03-21	24424	A	T	0.0102489	Q954H	S	4	Omicron	B.1.1.529;BA.1;BA.2;BA.3
SRR11826975	B.1	2020-03-21	24424	A	T	0.0106007	Q954H	S	4	Omicron	B.1.1.529;BA.1;BA.2;BA.3
SRR11826993	B.58	2020-03-19	24424	A	T	0.0101563	Q954H	S	4	Omicron	B.1.1.529;BA.1;BA.2;BA.3
SRR11826996	B.58	2020-03-19	24424	A	T	0.0101215	Q954H	S	4	Omicron	B.1.1.529;BA.1;BA.2;BA.3
SRR11826999	B.40	2020-03-19	24424	A	T	0.0106383	Q954H	S	4	Omicron	B.1.1.529;BA.1;BA.2;BA.3
SRR17051933	B.1.1.529	2021-11-20	24424	A	T	0.18015	Q954H	S	4	Omicron	B.1.1.529;BA.1;BA.2;BA.3
SRR18006916	AY.39	2022-01-03	24424	A	T	0.0855615	Q954H	S	4	Omicron	B.1.1.529;BA.1;BA.2;BA.3
SRR18006919	B.1.617.2	2021-12-31	24424	A	T	0.0328788	Q954H	S	4	Omicron	B.1.1.529;BA.1;BA.2;BA.3
SRR18006922	AY.39	2022-01-01	24424	A	T	0.0828306	Q954H	S	4	Omicron	B.1.1.529;BA.1;BA.2;BA.3
SRR18006923	B.1.617.2	2022-01-01	24424	A	T	0.471987	Q954H	S	4	Omicron	B.1.1.529;BA.1;BA.2;BA.3
SRR18006924	AY.39.1	2021-12-31	24424	A	T	0.214646	Q954H	S	4	Omicron	B.1.1.529;BA.1;BA.2;BA.3
ERR6592785	B.1.1.7	2021-04-21	23055	A	G	0.0163934	Q498R	S	4	Omicron	B.1.1.529;BA.1;BA.2;BA.3
ERR6593115	B.1.1.7	2021-03-16	23055	A	G	0.0168067	Q498R	S	4	Omicron	B.1.1.529;BA.1;BA.2;BA.3
ERR6593493	B.1.1.7	2021-03-30	28311	C	T	0.0143119	P13L	N	13	Omicron	A.2.2;B.1.1.529;B.1.526.2;B.1.619;B.1.619.1;B.6;B.6.6;BA.1;BA.2;BA.3;C.37;C.37.1;P.7
ERR6593553	B.1.1.7	2021-03-31	28311	C	T	0.0140246	P13L	N	13	Omicron	A.2.2;B.1.1.529;B.1.526.2;B.1.619;B.1.619.1;B.6;B.6.6;BA.1;BA.2;BA.3;C.37;C.37.1;P.7
ERR6593592	B.1.1.7	2021-03-29	28311	C	T	0.0115968	P13L	N	13	Omicron	A.2.2;B.1.1.529;B.1.526.2;B.1.619;B.1.619.1;B.6;B.6.6;BA.1;BA.2;BA.3;C.37;C.37.1;P.7
ERR6593656	B.1.1.7	2021-03-11	28311	C	T	0.0159013	P13L	N	13	Omicron	A.2.2;B.1.1.529;B.1.526.2;B.1.619;B.1.619.1;B.6;B.6.6;BA.1;BA.2;BA.3;C.37;C.37.1;P.7
ERR6594125	B.1.1.7	2021-06-04	28311	C	T	0.0162266	P13L	N	13	Omicron	A.2.2;B.1.1.529;B.1.526.2;B.1.619;B.1.619.1;B.6;B.6.6;BA.1;BA.2;BA.3;C.37;C.37.1;P.7
ERR6594215	B.1.1.7	2021-07-01	28311	C	T	0.0130525	P13L	N	13	Omicron	A.2.2;B.1.1.529;B.1.526.2;B.1.619;B.1.619.1;B.6;B.6.6;BA.1;BA.2;BA.3;C.37;C.37.1;P.7
ERR6594251	B.1.1.7	2021-06-01	28311	C	T	0.0117399	P13L	N	13	Omicron	A.2.2;B.1.1.529;B.1.526.2;B.1.619;B.1.619.1;B.6;B.6.6;BA.1;BA.2;BA.3;C.37;C.37.1;P.7
ERR6594304	B.1.1.7	2021-06-11	28311	C	T	0.0122465	P13L	N	13	Omicron	A.2.2;B.1.1.529;B.1.526.2;B.1.619;B.1.619.1;B.6;B.6.6;BA.1;BA.2;BA.3;C.37;C.37.1;P.7
ERR6594317	B.1.1	2022-06-21	28311	C	T	0.0191674	P13L	N	13	Omicron	A.2.2;B.1.1.529;B.1.526.2;B.1.619;B.1.619.1;B.6;B.6.6;BA.1;BA.2;BA.3;C.37;C.37.1;P.7
ERR6594353	B.1.1	2022-06-21	28311	C	T	0.0107419	P13L	N	13	Omicron	A.2.2;B.1.1.529;B.1.526.2;B.1.619;B.1.619.1;B.6;B.6.6;BA.1;BA.2;BA.3;C.37;C.37.1;P.7
SRR12030622	B	2022-04-20	28311	C	T	0.0180343	P13L	N	13	Omicron	A.2.2;B.1.1.529;B.1.526.2;B.1.619;B.1.619.1;B.6;B.6.6;BA.1;BA.2;BA.3;C.37;C.37.1;P.7
SRR17051933	B.1.1.529	2021-11-20	28311	C	T	0.16	P13L	N	13	Omicron	A.2.2;B.1.1.529;B.1.526.2;B.1.619;B.1.619.1;B.6;B.6.6;BA.1;BA.2;BA.3;C.37;C.37.1;P.7
SRR17051933	B.1.1.529	2021-11-20	10449	C	A	0.112948	P132H	proteinase	4	Omicron	B.1.1.529;BA.1;BA.2;BA.3
SRR18006913	AY.39.1.2	2022-01-11	10449	C	A	0.101512	P132H	proteinase	4	Omicron	B.1.1.529;BA.1;BA.2;BA.3
SRR18006914	AY.39.1.2	2022-01-11	10449	C	A	0.0873016	P132H	proteinase	4	Omicron	B.1.1.529;BA.1;BA.2;BA.3
SRR18006916	AY.39	2022-01-03	10449	C	A	0.493116	P132H	proteinase	4	Omicron	B.1.1.529;BA.1;BA.2;BA.3
SRR18006917	AY.39.1	2022-01-03	10449	C	A	0.448418	P132H	proteinase	4	Omicron	B.1.1.529;BA.1;BA.2;BA.3
SRR18006919	B.1.617.2	2021-12-31	10449	C	A	0.249951	P132H	proteinase	4	Omicron	B.1.1.529;BA.1;BA.2;BA.3
SRR18006922	AY.39	2022-01-01	10449	C	A	0.48041	P132H	proteinase	4	Omicron	B.1.1.529;BA.1;BA.2;BA.3
SRR18006923	B.1.617.2	2022-01-01	10449	C	A	0.417519	P132H	proteinase	4	Omicron	B.1.1.529;BA.1;BA.2;BA.3
SRR18006924	AY.39.1	2021-12-31	10449	C	A	0.212245	P132H	proteinase	4	Omicron	B.1.1.529;BA.1;BA.2;BA.3
ERR6593314	B.1.1.7	2021-02-18	832	C	T	0.0196802	N9N	nsp2	4	Delta;Omicron	AY.87;BA.3;C.30;C.30.1
ERR6593493	B.1.1.7	2021-03-30	832	C	T	0.0111375	N9N	nsp2	4	Delta;Omicron	AY.87;BA.3;C.30;C.30.1
ERR6593665	B.1.1.7	2021-03-30	832	C	T	0.0149951	N9N	nsp2	4	Delta;Omicron	AY.87;BA.3;C.30;C.30.1
ERR6594175	B.1.1.7	2021-05-01	832	C	T	0.0290047	N9N	nsp2	4	Delta;Omicron	AY.87;BA.3;C.30;C.30.1
ERR6594210	B.1.1.7	2021-06-01	832	C	T	0.0175781	N9N	nsp2	4	Delta;Omicron	AY.87;BA.3;C.30;C.30.1
SRR12030622	B	2022-04-20	832	C	T	0.0261438	N9N	nsp2	4	Delta;Omicron	AY.87;BA.3;C.30;C.30.1
SRR11826823	B.1	2020-03-21	24469	T	A	0.0143266	N969K	S	4	Omicron	B.1.1.529;BA.1;BA.2;BA.3
SRR11826824	A.2.2	2020-03-22	24469	T	A	0.0109012	N969K	S	4	Omicron	B.1.1.529;BA.1;BA.2;BA.3
SRR11826827	B.1	2020-03-22	24469	T	A	0.0171674	N969K	S	4	Omicron	B.1.1.529;BA.1;BA.2;BA.3
SRR11826977	A.2.2	2020-03-21	24469	T	A	0.0110664	N969K	S	4	Omicron	B.1.1.529;BA.1;BA.2;BA.3
SRR11826980	B.1	2020-03-21	24469	T	A	0.0109546	N969K	S	4	Omicron	B.1.1.529;BA.1;BA.2;BA.3
SRR11826984	B.61	2020-03-18	24469	T	A	0.0149813	N969K	S	4	Omicron	B.1.1.529;BA.1;BA.2;BA.3
SRR11826989	B.40	2020-03-17	24469	T	A	0.0109034	N969K	S	4	Omicron	B.1.1.529;BA.1;BA.2;BA.3
SRR11826998	B.1.356	2020-03-18	24469	T	A	0.0125945	N969K	S	4	Omicron	B.1.1.529;BA.1;BA.2;BA.3
SRR11827001	B	2020-03-21	24469	T	A	0.011893	N969K	S	4	Omicron	B.1.1.529;BA.1;BA.2;BA.3
SRR11827004	B.1.1	2020-03-22	24469	T	A	0.010397	N969K	S	4	Omicron	B.1.1.529;BA.1;BA.2;BA.3
SRR11827012	B.1.319	2020-03-21	24469	T	A	0.0134378	N969K	S	4	Omicron	B.1.1.529;BA.1;BA.2;BA.3
SRR11827015	B.6.5	2020-03-20	24469	T	A	0.0183673	N969K	S	4	Omicron	B.1.1.529;BA.1;BA.2;BA.3
SRR17051933	B.1.1.529	2021-11-20	24469	T	A	0.109525	N969K	S	4	Omicron	B.1.1.529;BA.1;BA.2;BA.3
SRR18006916	AY.39	2022-01-03	24469	T	A	0.101688	N969K	S	4	Omicron	B.1.1.529;BA.1;BA.2;BA.3
SRR18006917	AY.39.1	2022-01-03	24469	T	A	0.48556	N969K	S	4	Omicron	B.1.1.529;BA.1;BA.2;BA.3
SRR18006919	B.1.617.2	2021-12-31	24469	T	A	0.0407543	N969K	S	4	Omicron	B.1.1.529;BA.1;BA.2;BA.3
SRR18006922	AY.39	2022-01-01	24469	T	A	0.100605	N969K	S	4	Omicron	B.1.1.529;BA.1;BA.2;BA.3
SRR18006923	B.1.617.2	2022-01-01	24469	T	A	0.449287	N969K	S	4	Omicron	B.1.1.529;BA.1;BA.2;BA.3
SRR18006924	AY.39.1	2021-12-31	24469	T	A	0.159744	N969K	S	4	Omicron	B.1.1.529;BA.1;BA.2;BA.3
SRR17051933	B.1.1.529	2021-11-20	24130	C	A	0.132124	N856K	S	2	Omicron	B.1.1.529;BA.1
SRR17051933	B.1.1.529	2021-11-20	23854	C	A	0.0205184	N764K	S	5	Omicron	B.1.1.529;B.1.634;BA.1;BA.2;BA.3
SRR18006914	AY.39.1.2	2022-01-11	23854	C	A	0.2	N764K	S	5	Omicron	B.1.1.529;B.1.634;BA.1;BA.2;BA.3
SRR18006916	AY.39	2022-01-03	23854	C	A	0.0515405	N764K	S	5	Omicron	B.1.1.529;B.1.634;BA.1;BA.2;BA.3
SRR18006917	AY.39.1	2022-01-03	23854	C	A	0.443567	N764K	S	5	Omicron	B.1.1.529;B.1.634;BA.1;BA.2;BA.3
SRR18006919	B.1.617.2	2021-12-31	23854	C	A	0.0123736	N764K	S	5	Omicron	B.1.1.529;B.1.634;BA.1;BA.2;BA.3
SRR18006922	AY.39	2022-01-01	23854	C	A	0.046639	N764K	S	5	Omicron	B.1.1.529;B.1.634;BA.1;BA.2;BA.3
SRR18006923	B.1.617.2	2022-01-01	23854	C	A	0.414756	N764K	S	5	Omicron	B.1.1.529;B.1.634;BA.1;BA.2;BA.3
SRR18006924	AY.39.1	2021-12-31	23854	C	A	0.17374	N764K	S	5	Omicron	B.1.1.529;B.1.634;BA.1;BA.2;BA.3
ERR6592922	B.1.1.7	2021-03-03	15240	C	T	0.026087	N593N	RdRp	9	Delta;Omicron	AY.100;AY.101;AY.113;AY.99;AY.99.1;AY.99.2;B.1.1.529;BA.1;C.23
ERR6593292	B.1	2020-12-29	15240	C	T	0.015625	N593N	RdRp	9	Delta;Omicron	AY.100;AY.101;AY.113;AY.99;AY.99.1;AY.99.2;B.1.1.529;BA.1;C.23
ERR6593351	B.1.1.7	2021-02-15	15240	C	T	0.0167598	N593N	RdRp	9	Delta;Omicron	AY.100;AY.101;AY.113;AY.99;AY.99.1;AY.99.2;B.1.1.529;BA.1;C.23
ERR6593543	B.1.1.7	2021-03-30	15240	C	T	0.0121012	N593N	RdRp	9	Delta;Omicron	AY.100;AY.101;AY.113;AY.99;AY.99.1;AY.99.2;B.1.1.529;BA.1;C.23
ERR6593593	B.1.1.7	2021-03-25	15240	C	T	0.0677083	N593N	RdRp	9	Delta;Omicron	AY.100;AY.101;AY.113;AY.99;AY.99.1;AY.99.2;B.1.1.529;BA.1;C.23
ERR6594188	B.1.1.7	2021-06-01	15240	C	T	0.0103986	N593N	RdRp	9	Delta;Omicron	AY.100;AY.101;AY.113;AY.99;AY.99.1;AY.99.2;B.1.1.529;BA.1;C.23
ERR6594433	B.1.1.7	2021-06-22	15240	C	T	0.016129	N593N	RdRp	9	Delta;Omicron	AY.100;AY.101;AY.113;AY.99;AY.99.1;AY.99.2;B.1.1.529;BA.1;C.23
SRR17051933	B.1.1.529	2021-11-20	15240	C	T	0.0789798	N593N	RdRp	9	Delta;Omicron	AY.100;AY.101;AY.113;AY.99;AY.99.1;AY.99.2;B.1.1.529;BA.1;C.23
SRR18006913	AY.39.1.2	2022-01-11	15240	C	T	0.0732624	N593N	RdRp	9	Delta;Omicron	AY.100;AY.101;AY.113;AY.99;AY.99.1;AY.99.2;B.1.1.529;BA.1;C.23
SRR18006914	AY.39.1.2	2022-01-11	15240	C	T	0.219101	N593N	RdRp	9	Delta;Omicron	AY.100;AY.101;AY.113;AY.99;AY.99.1;AY.99.2;B.1.1.529;BA.1;C.23
SRR18006916	AY.39	2022-01-03	15240	C	T	0.470846	N593N	RdRp	9	Delta;Omicron	AY.100;AY.101;AY.113;AY.99;AY.99.1;AY.99.2;B.1.1.529;BA.1;C.23
SRR18006917	AY.39.1	2022-01-03	15240	C	T	0.491612	N593N	RdRp	9	Delta;Omicron	AY.100;AY.101;AY.113;AY.99;AY.99.1;AY.99.2;B.1.1.529;BA.1;C.23
SRR18006919	B.1.617.2	2021-12-31	15240	C	T	0.24246	N593N	RdRp	9	Delta;Omicron	AY.100;AY.101;AY.113;AY.99;AY.99.1;AY.99.2;B.1.1.529;BA.1;C.23
SRR18006922	AY.39	2022-01-01	15240	C	T	0.440861	N593N	RdRp	9	Delta;Omicron	AY.100;AY.101;AY.113;AY.99;AY.99.1;AY.99.2;B.1.1.529;BA.1;C.23
SRR18006923	B.1.617.2	2022-01-01	15240	C	T	0.381445	N593N	RdRp	9	Delta;Omicron	AY.100;AY.101;AY.113;AY.99;AY.99.1;AY.99.2;B.1.1.529;BA.1;C.23
SRR18006924	AY.39.1	2021-12-31	15240	C	T	0.188218	N593N	RdRp	9	Delta;Omicron	AY.100;AY.101;AY.113;AY.99;AY.99.1;AY.99.2;B.1.1.529;BA.1;C.23
ERR6593662	B.1.1.7	2021-03-30	22882	T	G	0.0122699	N440K	S	10	Omicron	B.1.1.420;B.1.1.529;B.1.36.29;B.1.619;B.1.619.1;B.1.625;B.1.634;BA.1;BA.2;BA.3
ERR6594123	B.1.1.7	2021-05-24	22882	T	G	0.0163934	N440K	S	10	Omicron	B.1.1.420;B.1.1.529;B.1.36.29;B.1.619;B.1.619.1;B.1.625;B.1.634;BA.1;BA.2;BA.3
ERR6594177	B.1.1.7	2021-05-01	22882	T	G	0.0110974	N440K	S	10	Omicron	B.1.1.420;B.1.1.529;B.1.36.29;B.1.619;B.1.619.1;B.1.625;B.1.634;BA.1;BA.2;BA.3
ERR6594270	B.1.1.7	2021-06-01	22882	T	G	0.016	N440K	S	10	Omicron	B.1.1.420;B.1.1.529;B.1.36.29;B.1.619;B.1.619.1;B.1.625;B.1.634;BA.1;BA.2;BA.3
ERR6594309	B.1.1.7	2022-06-21	22882	T	G	0.0111111	N440K	S	10	Omicron	B.1.1.420;B.1.1.529;B.1.36.29;B.1.619;B.1.619.1;B.1.625;B.1.634;BA.1;BA.2;BA.3
SRR12030615	B	2022-04-20	22882	T	G	0.0138675	N440K	S	10	Omicron	B.1.1.420;B.1.1.529;B.1.36.29;B.1.619;B.1.619.1;B.1.625;B.1.634;BA.1;BA.2;BA.3
SRR12030616	B	2022-03-20	22882	T	G	0.0105882	N440K	S	10	Omicron	B.1.1.420;B.1.1.529;B.1.36.29;B.1.619;B.1.619.1;B.1.625;B.1.634;BA.1;BA.2;BA.3
ERR6593359	B.1.1.315	2021-01-05	24503	C	T	0.0127389	L981F	S	2	Omicron	B.1.1.529;BA.1
ERR6594127	B.1.1.7	2021-06-04	24503	C	T	0.0134171	L981F	S	2	Omicron	B.1.1.529;BA.1
ERR6594313	B.1.1.7	2021-06-01	24503	C	T	0.060223	L981F	S	2	Omicron	B.1.1.529;BA.1
SRR12030584	B.1	2022-04-20	24503	C	T	0.0101523	L981F	S	2	Omicron	B.1.1.529;BA.1
SRR12030625	B	2022-03-20	24503	C	T	0.0107858	L981F	S	2	Omicron	B.1.1.529;BA.1
SRR17051933	B.1.1.529	2021-11-20	24503	C	T	0.118413	L981F	S	2	Omicron	B.1.1.529;BA.1
SRR18006916	AY.39	2022-01-03	24503	C	T	0.0623797	L981F	S	2	Omicron	B.1.1.529;BA.1
SRR18006917	AY.39.1	2022-01-03	24503	C	T	0.420518	L981F	S	2	Omicron	B.1.1.529;BA.1
SRR18006919	B.1.617.2	2021-12-31	24503	C	T	0.0212912	L981F	S	2	Omicron	B.1.1.529;BA.1
SRR18006922	AY.39	2022-01-01	24503	C	T	0.0657985	L981F	S	2	Omicron	B.1.1.529;BA.1
SRR18006923	B.1.617.2	2022-01-01	24503	C	T	0.361386	L981F	S	2	Omicron	B.1.1.529;BA.1
SRR18006924	AY.39.1	2021-12-31	24503	C	T	0.14375	L981F	S	2	Omicron	B.1.1.529;BA.1
ERR6593018	B.1.1.7	2021-03-09	9866	C	T	0.0122511	L438F	nsp4	1	Omicron	BA.2
ERR6593372	B.1.1.7	2021-02-01	9344	C	T	0.0131579	L264F	nsp4	2	Omicron	BA.2;P.7
ERR6594146	B.1.1.7	2021-05-01	9344	C	T	0.0121951	L264F	nsp4	2	Omicron	BA.2;P.7
SRR11826985	B.1	2020-03-18	9344	C	T	0.0204082	L264F	nsp4	2	Omicron	BA.2;P.7
SRR11827001	B	2020-03-21	9344	C	T	0.0162162	L264F	nsp4	2	Omicron	BA.2;P.7
SRR15514223	B.4.6	2020-03-21	9344	C	T	0.022831	L264F	nsp4	2	Omicron	BA.2;P.7
ERR6594420	B.1.1.7	2021-07-01	27807	C	T	0.025	L18L	ORF7b	4	Omicron	B.1.1.529;BA.1;BA.2;BA.3
SRR16287066	B.1	2020-04-17	27807	C	T	0.0181185	L18L	ORF7b	4	Omicron	B.1.1.529;BA.1;BA.2;BA.3
SRR16287073	B.1	2020-03-27	27807	C	T	0.0994475	L18L	ORF7b	4	Omicron	B.1.1.529;BA.1;BA.2;BA.3
SRR17051933	B.1.1.529	2021-11-20	27807	C	T	0.157074	L18L	ORF7b	4	Omicron	B.1.1.529;BA.1;BA.2;BA.3
SRR17309644	B.1.1	Early	27807	C	T	0.0797267	L18L	ORF7b	4	Omicron	B.1.1.529;BA.1;BA.2;BA.3
SRR18006914	AY.39.1.2	2022-01-11	27807	C	T	0.212329	L18L	ORF7b	4	Omicron	B.1.1.529;BA.1;BA.2;BA.3
SRR18006920	AY.39.1	2022-01-01	27807	C	T	0.0103734	L18L	ORF7b	4	Omicron	B.1.1.529;BA.1;BA.2;BA.3
SRR18006923	B.1.617.2	2022-01-01	27807	C	T	0.439182	L18L	ORF7b	4	Omicron	B.1.1.529;BA.1;BA.2;BA.3
SRR18006924	AY.39.1	2021-12-31	27807	C	T	0.235294	L18L	ORF7b	4	Omicron	B.1.1.529;BA.1;BA.2;BA.3
ERR6593338	B.1.398	2021-01-12	2832	A	G	0.0196078	K38R	nsp3	2	Omicron	B.1.1.529;BA.1
ERR6593488	B.1.1.7	2021-03-30	2832	A	G	0.0106383	K38R	nsp3	2	Omicron	B.1.1.529;BA.1
ERR6594204	B.1.617.2	2021-06-11	2832	A	G	0.0111732	K38R	nsp3	2	Omicron	B.1.1.529;BA.1
SRR12030583	B	2022-03-20	2832	A	G	0.010989	K38R	nsp3	2	Omicron	B.1.1.529;BA.1
SRR12030616	B	2022-03-20	2832	A	G	0.0170559	K38R	nsp3	2	Omicron	B.1.1.529;BA.1
ERR6592848	B.1.1.7	2021-03-02	12880	C	T	0.0324324	I65I	nsp9	6	Omicron	AU.2;AU.3;B.1.466.2;BA.2;BA.3;P.4
ERR6592925	B.1.1.7	2021-03-10	12880	C	T	0.0230646	I65I	nsp9	6	Omicron	AU.2;AU.3;B.1.466.2;BA.2;BA.3;P.4
ERR6593408	B.1.1.7	2021-02-10	12880	C	T	0.0152505	I65I	nsp9	6	Omicron	AU.2;AU.3;B.1.466.2;BA.2;BA.3;P.4
ERR6593489	B.1.1.7	2021-03-30	12880	C	T	0.010158	I65I	nsp9	6	Omicron	AU.2;AU.3;B.1.466.2;BA.2;BA.3;P.4
ERR6594184	B.1.351	2021-06-21	12880	C	T	0.0123457	I65I	nsp9	6	Omicron	AU.2;AU.3;B.1.466.2;BA.2;BA.3;P.4
ERR6594267	B.1.1.7	2021-06-22	12880	C	T	0.0162866	I65I	nsp9	6	Omicron	AU.2;AU.3;B.1.466.2;BA.2;BA.3;P.4
ERR6593161	B.1.1.7	2021-02-25	22792	C	T	0.0163666	I410I	S	6	Delta;Omicron	AY.9;AY.9.1;AY.9.2;AY.9.2.1;B.1.1.374;BA.2
ERR6593477	B.1.1.7	2021-04-13	22792	C	T	0.0139211	I410I	S	6	Delta;Omicron	AY.9;AY.9.1;AY.9.2;AY.9.2.1;B.1.1.374;BA.2
ERR6593581	B.1.1.7	2021-04-21	22792	C	T	0.0202703	I410I	S	6	Delta;Omicron	AY.9;AY.9.1;AY.9.2;AY.9.2.1;B.1.1.374;BA.2
ERR6594181	B.1.1.7	2021-06-01	22792	C	T	0.0908269	I410I	S	6	Delta;Omicron	AY.9;AY.9.1;AY.9.2;AY.9.2.1;B.1.1.374;BA.2
SRR11826880	B	2020-02-28	22792	C	T	0.0116959	I410I	S	6	Delta;Omicron	AY.9;AY.9.1;AY.9.2;AY.9.2.1;B.1.1.374;BA.2
SRR11826984	B.61	2020-03-18	22792	C	T	0.0167598	I410I	S	6	Delta;Omicron	AY.9;AY.9.1;AY.9.2;AY.9.2.1;B.1.1.374;BA.2
SRR17051897	B.1.1.529	2021-11-15	22792	C	T	0.0143885	I410I	S	6	Delta;Omicron	AY.9;AY.9.1;AY.9.2;AY.9.2.1;B.1.1.374;BA.2
SRR17051900	B.1.1.529	2021-11-22	22792	C	T	0.01875	I410I	S	6	Delta;Omicron	AY.9;AY.9.1;AY.9.2;AY.9.2.1;B.1.1.374;BA.2
SRR17051908	B.1.1.529	2021-11-17	22792	C	T	0.0140845	I410I	S	6	Delta;Omicron	AY.9;AY.9.1;AY.9.2;AY.9.2.1;B.1.1.374;BA.2
SRR17051927	B.1.1.529	2021-11-16	22792	C	T	0.0198676	I410I	S	6	Delta;Omicron	AY.9;AY.9.1;AY.9.2;AY.9.2.1;B.1.1.374;BA.2
SRR17051939	B.1.1.529	2021-11-22	22792	C	T	0.0263158	I410I	S	6	Delta;Omicron	AY.9;AY.9.1;AY.9.2;AY.9.2.1;B.1.1.374;BA.2
SRR17051954	B.1.1.529	2021-11-19	22792	C	T	0.0128205	I410I	S	6	Delta;Omicron	AY.9;AY.9.1;AY.9.2;AY.9.2.1;B.1.1.374;BA.2
ERR6593313	B.1.1.7	2021-01-20	11537	A	G	0.0115607	I189V	nsp6	2	Omicron	B.1.1.529;BA.1
ERR6593421	B.1.1.7	2021-02-08	11537	A	G	0.0102564	I189V	nsp6	2	Omicron	B.1.1.529;BA.1
SRR17051933	B.1.1.529	2021-11-20	11537	A	G	0.103702	I189V	nsp6	2	Omicron	B.1.1.529;BA.1
SRR18006913	AY.39.1.2	2022-01-11	11537	A	G	0.0697143	I189V	nsp6	2	Omicron	B.1.1.529;BA.1
SRR18006916	AY.39	2022-01-03	11537	A	G	0.481213	I189V	nsp6	2	Omicron	B.1.1.529;BA.1
SRR18006917	AY.39.1	2022-01-03	11537	A	G	0.486339	I189V	nsp6	2	Omicron	B.1.1.529;BA.1
SRR18006919	B.1.617.2	2021-12-31	11537	A	G	0.26337	I189V	nsp6	2	Omicron	B.1.1.529;BA.1
SRR18006922	AY.39	2022-01-01	11537	A	G	0.462202	I189V	nsp6	2	Omicron	B.1.1.529;BA.1
SRR18006923	B.1.617.2	2022-01-01	11537	A	G	0.441696	I189V	nsp6	2	Omicron	B.1.1.529;BA.1
SRR18006924	AY.39.1	2021-12-31	11537	A	G	0.217687	I189V	nsp6	2	Omicron	B.1.1.529;BA.1
SRR17051933	B.1.1.529	2021-11-20	23048	G	A	0.130617	G496S	S	2	Omicron	B.1.1.529;BA.1
SRR18006913	AY.39.1.2	2022-01-11	23048	G	A	0.0684762	G496S	S	2	Omicron	B.1.1.529;BA.1
SRR18006916	AY.39	2022-01-03	23048	G	A	0.426207	G496S	S	2	Omicron	B.1.1.529;BA.1
SRR18006917	AY.39.1	2022-01-03	23048	G	A	0.325914	G496S	S	2	Omicron	B.1.1.529;BA.1
SRR18006919	B.1.617.2	2021-12-31	23048	G	A	0.230426	G496S	S	2	Omicron	B.1.1.529;BA.1
SRR18006922	AY.39	2022-01-01	23048	G	A	0.467528	G496S	S	2	Omicron	B.1.1.529;BA.1
SRR18006923	B.1.617.2	2022-01-01	23048	G	A	0.286292	G496S	S	2	Omicron	B.1.1.529;BA.1
SRR18006924	AY.39.1	2021-12-31	23048	G	A	0.0463415	G496S	S	2	Omicron	B.1.1.529;BA.1
ERR6592865	B.1.1.7	2021-02-24	4184	G	A	0.0146115	G489S	nsp3	2	Omicron	BA.2;BA.3
ERR6592902	B.1.1.7	2021-03-10	22898	G	A	0.0153846	G446S	S	3	Omicron	B.1.1.529;BA.1;BA.3
ERR6592953	B.1.1.7	2021-03-18	22898	G	A	0.0143541	G446S	S	3	Omicron	B.1.1.529;BA.1;BA.3
ERR6593063	B.1.1.7	2021-02-24	22898	G	A	0.0155039	G446S	S	3	Omicron	B.1.1.529;BA.1;BA.3
ERR6593324	B.1.1.7	2021-02-09	22898	G	A	0.0190476	G446S	S	3	Omicron	B.1.1.529;BA.1;BA.3
ERR6593446	B.1.1.7	2021-02-08	22898	G	A	0.0125	G446S	S	3	Omicron	B.1.1.529;BA.1;BA.3
ERR6593448	B.1.1.7	2021-02-08	22898	G	A	0.0190476	G446S	S	3	Omicron	B.1.1.529;BA.1;BA.3
SRR16286997	AY.39.1	2021-07-22	22898	G	A	0.0144462	G446S	S	3	Omicron	B.1.1.529;BA.1;BA.3
SRR18006913	AY.39.1.2	2022-01-11	22898	G	A	0.108319	G446S	S	3	Omicron	B.1.1.529;BA.1;BA.3
SRR18006916	AY.39	2022-01-03	22898	G	A	0.443474	G446S	S	3	Omicron	B.1.1.529;BA.1;BA.3
SRR18006919	B.1.617.2	2021-12-31	22898	G	A	0.222047	G446S	S	3	Omicron	B.1.1.529;BA.1;BA.3
SRR18006922	AY.39	2022-01-01	22898	G	A	0.438376	G446S	S	3	Omicron	B.1.1.529;BA.1;BA.3
SRR18006923	B.1.617.2	2022-01-01	22898	G	A	0.490305	G446S	S	3	Omicron	B.1.1.529;BA.1;BA.3
SRR18006924	AY.39.1	2021-12-31	22898	G	A	0.272109	G446S	S	3	Omicron	B.1.1.529;BA.1;BA.3
ERR6593223	B.1.1	2021-01-19	22578	G	A	0.0114943	G339D	S	4	Omicron	B.1.1.529;BA.1;BA.2;BA.3
ERR6593513	B.1.1.7	2021-03-25	22578	G	A	0.0122775	G339D	S	4	Omicron	B.1.1.529;BA.1;BA.2;BA.3
SRR12030580	B	2022-04-20	22578	G	A	0.0156613	G339D	S	4	Omicron	B.1.1.529;BA.1;BA.2;BA.3
SRR12030583	B	2022-03-20	22578	G	A	0.0109439	G339D	S	4	Omicron	B.1.1.529;BA.1;BA.2;BA.3
ERR6594356	B.1.1	2021-06-11	21987	G	A	0.0148148	G142D	S	124	Delta;Omicron	AV.1;AY.1;AY.10;AY.103;AY.104;AY.105;AY.106;AY.107;AY.108;AY.109;AY.11;AY.110;AY.111;AY.113;AY.114;AY.116;AY.116.1;AY.117;AY.118;AY.119;AY.120;AY.120.1;AY.120.2;AY.120.2.1;AY.122;AY.122.1;AY.123;AY.13;AY.14;AY.16.1;AY.2;AY.20;AY.23;AY.23.1;AY.25;AY.26;AY.27;AY.28;AY.29;AY.29.1;AY.3;AY.3.1;AY.33;AY.34;AY.36;AY.37;AY.38;AY.39;AY.39.1;AY.39.1.1;AY.4;AY.4.1;AY.4.2;AY.4.2.1;AY.4.3;AY.4.4;AY.4.5;AY.40;…
SRR12030615	B	2022-04-20	21987	G	A	0.0155131	G142D	S	124	Delta;Omicron	AV.1;AY.1;AY.10;AY.103;AY.104;AY.105;AY.106;AY.107;AY.108;AY.109;AY.11;AY.110;AY.111;AY.113;AY.114;AY.116;AY.116.1;AY.117;AY.118;AY.119;AY.120;AY.120.1;AY.120.2;AY.120.2.1;AY.122;AY.122.1;AY.123;AY.13;AY.14;AY.16.1;AY.2;AY.20;AY.23;AY.23.1;AY.25;AY.26;AY.27;AY.28;AY.29;AY.29.1;AY.3;AY.3.1;AY.33;AY.34;AY.36;AY.37;AY.38;AY.39;AY.39.1;AY.39.1.1;AY.4;AY.4.1;AY.4.2;AY.4.2.1;AY.4.3;AY.4.4;AY.4.5;AY.40;…
ERR6593161	B.1.1.7	2021-02-25	29311	C	T	0.0175	F346F	N	5	Omicron	B.1.1.362;B.1.470;BA.3;C.37;C.37.1
ERR6593184	B.1.1.7	2021-02-25	29311	C	T	0.0113895	F346F	N	5	Omicron	B.1.1.362;B.1.470;BA.3;C.37;C.37.1
ERR6593342	B.1	2020-12-29	29311	C	T	0.0114679	F346F	N	5	Omicron	B.1.1.362;B.1.470;BA.3;C.37;C.37.1
ERR6594330	AY.61	2021-07-01	29311	C	T	0.0116473	F346F	N	5	Omicron	B.1.1.362;B.1.470;BA.3;C.37;C.37.1
ERR6594343	B.1.1.7	2021-06-11	29311	C	T	0.0148148	F346F	N	5	Omicron	B.1.1.362;B.1.470;BA.3;C.37;C.37.1
SRR11826968	B.1	2020-03-25	29311	C	T	0.0822581	F346F	N	5	Omicron	B.1.1.362;B.1.470;BA.3;C.37;C.37.1
SRR17051933	B.1.1.529	2021-11-20	23013	A	C	0.128713	E484A	S	4	Omicron	B.1.1.529;BA.1;BA.2;BA.3
SRR18006913	AY.39.1.2	2022-01-11	23013	A	C	0.0847712	E484A	S	4	Omicron	B.1.1.529;BA.1;BA.2;BA.3
SRR18006916	AY.39	2022-01-03	23013	A	C	0.486176	E484A	S	4	Omicron	B.1.1.529;BA.1;BA.2;BA.3
SRR18006917	AY.39.1	2022-01-03	23013	A	C	0.358039	E484A	S	4	Omicron	B.1.1.529;BA.1;BA.2;BA.3
SRR18006919	B.1.617.2	2021-12-31	23013	A	C	0.215449	E484A	S	4	Omicron	B.1.1.529;BA.1;BA.2;BA.3
SRR18006922	AY.39	2022-01-01	23013	A	C	0.389021	E484A	S	4	Omicron	B.1.1.529;BA.1;BA.2;BA.3
SRR18006923	B.1.617.2	2022-01-01	23013	A	C	0.320637	E484A	S	4	Omicron	B.1.1.529;BA.1;BA.2;BA.3
SRR18006924	AY.39.1	2021-12-31	23013	A	C	0.197917	E484A	S	4	Omicron	B.1.1.529;BA.1;BA.2;BA.3
ERR6593029	B.1.1.7	2021-03-02	23948	G	T	0.0117647	D796Y	S	6	Omicron	A.27;B.1.1.529;B.1.474;BA.1;BA.2;BA.3
ERR6593222	None	2021-02-16	23948	G	T	0.015873	D796Y	S	6	Omicron	A.27;B.1.1.529;B.1.474;BA.1;BA.2;BA.3
ERR6593493	B.1.1.7	2021-03-30	23948	G	T	0.0104712	D796Y	S	6	Omicron	A.27;B.1.1.529;B.1.474;BA.1;BA.2;BA.3
ERR6593656	B.1.1.7	2021-03-11	23948	G	T	0.0102041	D796Y	S	6	Omicron	A.27;B.1.1.529;B.1.474;BA.1;BA.2;BA.3
ERR6594427	B.1.1.7	2021-06-01	23948	G	T	0.0127273	D796Y	S	6	Omicron	A.27;B.1.1.529;B.1.474;BA.1;BA.2;BA.3
SRR16287037	B.1.351	2020-03-05	23948	G	T	0.0102145	D796Y	S	6	Omicron	A.27;B.1.1.529;B.1.474;BA.1;BA.2;BA.3
ERR6593483	B.1.1.7	2021-03-16	10198	C	T	0.0223805	D48D	proteinase	1	Omicron	BA.2
ERR6594381	B.1.596	2021-06-05	10198	C	T	0.0106952	D48D	proteinase	1	Omicron	BA.2
SRR12030619	B.1	2022-04-20	10198	C	T	0.012506	D48D	proteinase	1	Omicron	BA.2
ERR6593130	B.1.1.7	2021-02-25	26530	A	G	0.0111386	D3G	M	3	Omicron	B.1.127;B.1.128;BA.1
ERR6594181	B.1.1.7	2021-06-01	26530	A	G	0.0103093	D3G	M	3	Omicron	B.1.127;B.1.128;BA.1
ERR6594216	None	2022-06-21	26530	A	G	0.025	D3G	M	3	Omicron	B.1.127;B.1.128;BA.1
ERR6594352	None	2021-06-22	26530	A	G	0.0138889	D3G	M	3	Omicron	B.1.127;B.1.128;BA.1
ERR6593256	B.1.36.1	2021-01-05	25000	C	T	0.0446686	D1146D	S	3	Omicron	B.1.1.529;BA.1;BA.2
ERR6593257	B.1.1	2021-02-15	25000	C	T	0.0179837	D1146D	S	3	Omicron	B.1.1.529;BA.1;BA.2
ERR6593367	B.1.1.7	2021-02-10	25000	C	T	0.0169738	D1146D	S	3	Omicron	B.1.1.529;BA.1;BA.2
SRR11826821	B.1	2020-03-21	25000	C	T	0.0202312	D1146D	S	3	Omicron	B.1.1.529;BA.1;BA.2
SRR12030580	B	2022-04-20	25000	C	T	0.0127346	D1146D	S	3	Omicron	B.1.1.529;BA.1;BA.2
SRR12030620	B	2022-04-20	25000	C	T	0.0265716	D1146D	S	3	Omicron	B.1.1.529;BA.1;BA.2
SRR15514248	B.1	2020-07-09	25000	C	T	0.047783	D1146D	S	3	Omicron	B.1.1.529;BA.1;BA.2
SRR17051933	B.1.1.529	2021-11-20	25000	C	T	0.175355	D1146D	S	3	Omicron	B.1.1.529;BA.1;BA.2
SRR18006913	AY.39.1.2	2022-01-11	25000	C	T	0.0295858	D1146D	S	3	Omicron	B.1.1.529;BA.1;BA.2
SRR18006914	AY.39.1.2	2022-01-11	25000	C	T	0.0982143	D1146D	S	3	Omicron	B.1.1.529;BA.1;BA.2
SRR18006917	AY.39.1	2022-01-03	25000	C	T	0.379193	D1146D	S	3	Omicron	B.1.1.529;BA.1;BA.2
SRR18006919	B.1.617.2	2021-12-31	25000	C	T	0.255341	D1146D	S	3	Omicron	B.1.1.529;BA.1;BA.2
SRR18006923	B.1.617.2	2022-01-01	25000	C	T	0.376434	D1146D	S	3	Omicron	B.1.1.529;BA.1;BA.2
SRR18006924	AY.39.1	2021-12-31	25000	C	T	0.180479	D1146D	S	3	Omicron	B.1.1.529;BA.1;BA.2
ERR6593402	B.1.1.7	2021-01-18	11235	C	T	0.0122556	A88V	nsp6	1	Omicron	BA.3
SRR12030623	B	2022-04-20	11235	C	T	0.0314961	A88V	nsp6	1	Omicron	BA.3
SRR17051927	B.1.1.529	2021-11-16	11235	C	T	0.0102652	A88V	nsp6	1	Omicron	BA.3
SRR17051940	B.1.1.529	2021-11-21	11235	C	T	0.0126342	A88V	nsp6	1	Omicron	BA.3
SRR17051941	B.1.1.529	2021-11-19	11235	C	T	0.0109215	A88V	nsp6	1	Omicron	BA.3
SRR17051955	B.1.1.529	2021-11-19	11235	C	T	0.025	A88V	nsp6	1	Omicron	BA.3
ERR6593180	B.1.1.7	2021-01-20	5386	T	G	0.0113636	A889A	nsp3	2	Omicron	B.1.1.529;BA.1
ERR6593333	B.1.1.7	2021-02-10	5386	T	G	0.0172414	A889A	nsp3	2	Omicron	B.1.1.529;BA.1
ERR6593410	B.1.1.7	2021-02-10	5386	T	G	0.0136986	A889A	nsp3	2	Omicron	B.1.1.529;BA.1
ERR6594398	None	2021-06-15	5386	T	G	0.01	A889A	nsp3	2	Omicron	B.1.1.529;BA.1
SRR17051933	B.1.1.529	2021-11-20	5386	T	G	0.121971	A889A	nsp3	2	Omicron	B.1.1.529;BA.1
SRR18006913	AY.39.1.2	2022-01-11	5386	T	G	0.0654135	A889A	nsp3	2	Omicron	B.1.1.529;BA.1
SRR18006914	AY.39.1.2	2022-01-11	5386	T	G	0.257426	A889A	nsp3	2	Omicron	B.1.1.529;BA.1
SRR18006916	AY.39	2022-01-03	5386	T	G	0.491016	A889A	nsp3	2	Omicron	B.1.1.529;BA.1
SRR18006919	B.1.617.2	2021-12-31	5386	T	G	0.222427	A889A	nsp3	2	Omicron	B.1.1.529;BA.1
SRR18006923	B.1.617.2	2022-01-01	5386	T	G	0.448305	A889A	nsp3	2	Omicron	B.1.1.529;BA.1
SRR18006924	AY.39.1	2021-12-31	5386	T	G	0.182561	A889A	nsp3	2	Omicron	B.1.1.529;BA.1
ERR6592804	B.1.1.7	2021-05-04	21762	C	T	0.0141844	A67V	S	5	Omicron	B.1.1.529;B.1.258.22;B.1.525;BA.1;BA.3
ERR6592826	B.1.1.7	2021-05-03	21762	C	T	0.0142653	A67V	S	5	Omicron	B.1.1.529;B.1.258.22;B.1.525;BA.1;BA.3
ERR6592948	B.1.1.7	2021-03-11	21762	C	T	0.0105191	A67V	S	5	Omicron	B.1.1.529;B.1.258.22;B.1.525;BA.1;BA.3
ERR6593179	B.1.1.7	2021-02-18	21762	C	T	0.0268456	A67V	S	5	Omicron	B.1.1.529;B.1.258.22;B.1.525;BA.1;BA.3
ERR6593266	B.1.1.7	2021-02-10	21762	C	T	0.0223464	A67V	S	5	Omicron	B.1.1.529;B.1.258.22;B.1.525;BA.1;BA.3
ERR6593506	B.1.1.7	2021-03-25	21762	C	T	0.0245975	A67V	S	5	Omicron	B.1.1.529;B.1.258.22;B.1.525;BA.1;BA.3
ERR6593656	B.1.1.7	2021-03-11	21762	C	T	0.0104042	A67V	S	5	Omicron	B.1.1.529;B.1.258.22;B.1.525;BA.1;BA.3
ERR6594282	B.1.1.7	2022-06-21	21762	C	T	0.086983	A67V	S	5	Omicron	B.1.1.529;B.1.258.22;B.1.525;BA.1;BA.3
ERR6594306	B.1.617.2	2021-06-01	21762	C	T	0.0102564	A67V	S	5	Omicron	B.1.1.529;B.1.258.22;B.1.525;BA.1;BA.3
ERR6594340	B.1.351	2021-06-01	21762	C	T	0.0210132	A67V	S	5	Omicron	B.1.1.529;B.1.258.22;B.1.525;BA.1;BA.3
ERR6594364	B.1.1.7	2022-06-21	21762	C	T	0.0954033	A67V	S	5	Omicron	B.1.1.529;B.1.258.22;B.1.525;BA.1;BA.3
ERR6594391	B.1.1.7	2022-06-21	21762	C	T	0.0134503	A67V	S	5	Omicron	B.1.1.529;B.1.258.22;B.1.525;BA.1;BA.3
SRR11826875	B.1	2020-03-10	21762	C	T	0.0276498	A67V	S	5	Omicron	B.1.1.529;B.1.258.22;B.1.525;BA.1;BA.3
SRR11826891	B.4	2020-03-03	21762	C	T	0.0114943	A67V	S	5	Omicron	B.1.1.529;B.1.258.22;B.1.525;BA.1;BA.3
SRR15514252	B.1.36	2020-07-05	21762	C	T	0.0351967	A67V	S	5	Omicron	B.1.1.529;B.1.258.22;B.1.525;BA.1;BA.3
SRR15514266	B.1	2020-05-12	21762	C	T	0.0181818	A67V	S	5	Omicron	B.1.1.529;B.1.258.22;B.1.525;BA.1;BA.3
SRR16287074	D.2	2020-07-30	21762	C	T	0.0169492	A67V	S	5	Omicron	B.1.1.529;B.1.258.22;B.1.525;BA.1;BA.3
SRR17051933	B.1.1.529	2021-11-20	21762	C	T	0.121979	A67V	S	5	Omicron	B.1.1.529;B.1.258.22;B.1.525;BA.1;BA.3
SRR18006913	AY.39.1.2	2022-01-11	21762	C	T	0.0749301	A67V	S	5	Omicron	B.1.1.529;B.1.258.22;B.1.525;BA.1;BA.3
SRR18006924	AY.39.1	2021-12-31	21762	C	T	0.136483	A67V	S	5	Omicron	B.1.1.529;B.1.258.22;B.1.525;BA.1;BA.3
SRR16286991	B.1.319	2020-03-20	26709	G	A	0.0304348	A63T	M	5	Omicron	AV.1;B.1.1.529;BA.1;BA.2;BA.3
SRR16286992	B.1	2020-03-14	26709	G	A	0.0178571	A63T	M	5	Omicron	AV.1;B.1.1.529;BA.1;BA.2;BA.3
SRR16286995	AY.39.1	2021-08-02	26709	G	A	0.0147181	A63T	M	5	Omicron	AV.1;B.1.1.529;BA.1;BA.2;BA.3
SRR16286996	AY.39.1	2021-07-22	26709	G	A	0.0319527	A63T	M	5	Omicron	AV.1;B.1.1.529;BA.1;BA.2;BA.3
SRR16286997	AY.39.1	2021-07-22	26709	G	A	0.0286996	A63T	M	5	Omicron	AV.1;B.1.1.529;BA.1;BA.2;BA.3
SRR16287000	AY.39.1	2021-07-22	26709	G	A	0.02541	A63T	M	5	Omicron	AV.1;B.1.1.529;BA.1;BA.2;BA.3
SRR16287001	AY.39.1	2021-08-09	26709	G	A	0.0395778	A63T	M	5	Omicron	AV.1;B.1.1.529;BA.1;BA.2;BA.3
SRR16287003	AY.39.1	2021-07-21	26709	G	A	0.0114428	A63T	M	5	Omicron	AV.1;B.1.1.529;BA.1;BA.2;BA.3
SRR16287004	AY.39.1	2021-07-06	26709	G	A	0.0212396	A63T	M	5	Omicron	AV.1;B.1.1.529;BA.1;BA.2;BA.3
SRR16287006	AY.39.1	2021-07-11	26709	G	A	0.0107817	A63T	M	5	Omicron	AV.1;B.1.1.529;BA.1;BA.2;BA.3
SRR16287008	AY.39.1	2021-07-11	26709	G	A	0.0116279	A63T	M	5	Omicron	AV.1;B.1.1.529;BA.1;BA.2;BA.3
SRR16287009	AY.39.1	2021-07-11	26709	G	A	0.0237389	A63T	M	5	Omicron	AV.1;B.1.1.529;BA.1;BA.2;BA.3
SRR16287011	AY.39.1	2021-07-29	26709	G	A	0.0236967	A63T	M	5	Omicron	AV.1;B.1.1.529;BA.1;BA.2;BA.3
SRR16287013	AY.39.1	2021-08-04	26709	G	A	0.0230648	A63T	M	5	Omicron	AV.1;B.1.1.529;BA.1;BA.2;BA.3
SRR16287015	AY.39.1	2021-07-20	26709	G	A	0.0116387	A63T	M	5	Omicron	AV.1;B.1.1.529;BA.1;BA.2;BA.3
SRR16287016	B.1.617.2	2020-04-26	26709	G	A	0.0223881	A63T	M	5	Omicron	AV.1;B.1.1.529;BA.1;BA.2;BA.3
SRR16287017	B.1.617.2	2020-04-26	26709	G	A	0.0231388	A63T	M	5	Omicron	AV.1;B.1.1.529;BA.1;BA.2;BA.3
SRR16287018	AY.39.1	2021-08-10	26709	G	A	0.0110294	A63T	M	5	Omicron	AV.1;B.1.1.529;BA.1;BA.2;BA.3
SRR16287019	B.1.617.2	2020-04-26	26709	G	A	0.0155211	A63T	M	5	Omicron	AV.1;B.1.1.529;BA.1;BA.2;BA.3
SRR16287020	B.1.617.2	2020-04-26	26709	G	A	0.015625	A63T	M	5	Omicron	AV.1;B.1.1.529;BA.1;BA.2;BA.3
SRR16287022	B.1.617.2	2020-04-26	26709	G	A	0.0408163	A63T	M	5	Omicron	AV.1;B.1.1.529;BA.1;BA.2;BA.3
SRR16287023	B.1.617.2	2020-04-26	26709	G	A	0.0235784	A63T	M	5	Omicron	AV.1;B.1.1.529;BA.1;BA.2;BA.3
SRR16287024	B.1.617.2	2020-04-26	26709	G	A	0.0232288	A63T	M	5	Omicron	AV.1;B.1.1.529;BA.1;BA.2;BA.3
SRR16287026	B.1.617.2	2020-04-26	26709	G	A	0.0192308	A63T	M	5	Omicron	AV.1;B.1.1.529;BA.1;BA.2;BA.3
SRR16287027	B.1.617.2	2020-04-26	26709	G	A	0.0106838	A63T	M	5	Omicron	AV.1;B.1.1.529;BA.1;BA.2;BA.3
SRR16287029	B.1.617.2	2020-04-26	26709	G	A	0.0321101	A63T	M	5	Omicron	AV.1;B.1.1.529;BA.1;BA.2;BA.3
SRR16287030	B.1.617.2	2020-04-26	26709	G	A	0.0168577	A63T	M	5	Omicron	AV.1;B.1.1.529;BA.1;BA.2;BA.3
SRR16287031	B.1	2020-03-17	26709	G	A	0.012409	A63T	M	5	Omicron	AV.1;B.1.1.529;BA.1;BA.2;BA.3
SRR16287032	B.1.351	2020-03-05	26709	G	A	0.0408163	A63T	M	5	Omicron	AV.1;B.1.1.529;BA.1;BA.2;BA.3
SRR16287033	B.1.351	2020-03-05	26709	G	A	0.0131422	A63T	M	5	Omicron	AV.1;B.1.1.529;BA.1;BA.2;BA.3
SRR16287034	B.1.351	2020-03-05	26709	G	A	0.02442	A63T	M	5	Omicron	AV.1;B.1.1.529;BA.1;BA.2;BA.3
SRR16287035	B.1.351	2020-03-05	26709	G	A	0.0303887	A63T	M	5	Omicron	AV.1;B.1.1.529;BA.1;BA.2;BA.3
SRR16287036	B.1.351	2020-03-05	26709	G	A	0.0282258	A63T	M	5	Omicron	AV.1;B.1.1.529;BA.1;BA.2;BA.3
SRR16287037	B.1.351	2020-03-05	26709	G	A	0.0250329	A63T	M	5	Omicron	AV.1;B.1.1.529;BA.1;BA.2;BA.3
SRR16287038	B.1.351	2020-03-05	26709	G	A	0.0356605	A63T	M	5	Omicron	AV.1;B.1.1.529;BA.1;BA.2;BA.3
SRR16287039	B.1.351	2020-03-05	26709	G	A	0.0312692	A63T	M	5	Omicron	AV.1;B.1.1.529;BA.1;BA.2;BA.3
SRR16287040	B.1.351	2020-03-05	26709	G	A	0.0273859	A63T	M	5	Omicron	AV.1;B.1.1.529;BA.1;BA.2;BA.3
SRR16287041	B.1.351	2020-03-05	26709	G	A	0.0485564	A63T	M	5	Omicron	AV.1;B.1.1.529;BA.1;BA.2;BA.3
SRR16287042	A	2020-02-24	26709	G	A	0.0199161	A63T	M	5	Omicron	AV.1;B.1.1.529;BA.1;BA.2;BA.3
SRR16287043	B.1	2020-03-13	26709	G	A	0.0254567	A63T	M	5	Omicron	AV.1;B.1.1.529;BA.1;BA.2;BA.3
SRR16287044	A	2020-02-24	26709	G	A	0.0357143	A63T	M	5	Omicron	AV.1;B.1.1.529;BA.1;BA.2;BA.3
SRR16287045	A	2020-02-24	26709	G	A	0.0201005	A63T	M	5	Omicron	AV.1;B.1.1.529;BA.1;BA.2;BA.3
SRR16287046	A	2020-02-24	26709	G	A	0.03219	A63T	M	5	Omicron	AV.1;B.1.1.529;BA.1;BA.2;BA.3
SRR16287047	A	2020-02-24	26709	G	A	0.0153218	A63T	M	5	Omicron	AV.1;B.1.1.529;BA.1;BA.2;BA.3
SRR16287048	A	2020-02-24	26709	G	A	0.0239629	A63T	M	5	Omicron	AV.1;B.1.1.529;BA.1;BA.2;BA.3
SRR16287049	A	2020-02-24	26709	G	A	0.0180995	A63T	M	5	Omicron	AV.1;B.1.1.529;BA.1;BA.2;BA.3
SRR16287050	A	2020-02-24	26709	G	A	0.0201707	A63T	M	5	Omicron	AV.1;B.1.1.529;BA.1;BA.2;BA.3
SRR16287051	A	2020-02-24	26709	G	A	0.0257827	A63T	M	5	Omicron	AV.1;B.1.1.529;BA.1;BA.2;BA.3
SRR16287057	B.1	2020-03-16	26709	G	A	0.0164518	A63T	M	5	Omicron	AV.1;B.1.1.529;BA.1;BA.2;BA.3
SRR16287062	B.1.1	2020-03-31	26709	G	A	0.0116739	A63T	M	5	Omicron	AV.1;B.1.1.529;BA.1;BA.2;BA.3
SRR16287074	D.2	2020-07-30	26709	G	A	0.0429448	A63T	M	5	Omicron	AV.1;B.1.1.529;BA.1;BA.2;BA.3
ERR6593002	B.1.1.7	2021-03-11	4321	C	T	0.0780084	A534A	nsp3	5	Delta;Omicron	AY.118;AY.63;AY.9.1;BA.2;BA.3
ERR6593053	B.1.1.7	2021-03-02	4321	C	T	0.0147849	A534A	nsp3	5	Delta;Omicron	AY.118;AY.63;AY.9.1;BA.2;BA.3
ERR6593215	B.1.1.7	2021-02-11	4321	C	T	0.0188285	A534A	nsp3	5	Delta;Omicron	AY.118;AY.63;AY.9.1;BA.2;BA.3
ERR6594230	B.1.351	2021-06-01	4321	C	T	0.0554529	A534A	nsp3	5	Delta;Omicron	AY.118;AY.63;AY.9.1;BA.2;BA.3
SRR11826819	B.1	2020-03-23	4321	C	T	0.011194	A534A	nsp3	5	Delta;Omicron	AY.118;AY.63;AY.9.1;BA.2;BA.3
SRR11826858	B.1	2020-03-02	4321	C	T	0.0144231	A534A	nsp3	5	Delta;Omicron	AY.118;AY.63;AY.9.1;BA.2;BA.3
SRR15514261	A	2020-05-24	4321	C	T	0.0640679	A534A	nsp3	5	Delta;Omicron	AY.118;AY.63;AY.9.1;BA.2;BA.3
SRR17051934	B.1.1.529	2021-11-15	4321	C	T	0.0126904	A534A	nsp3	5	Delta;Omicron	AY.118;AY.63;AY.9.1;BA.2;BA.3
ERR6593371	B.1.398	2021-01-05	8393	G	A	0.0126582	A1892T	nsp3	2	Omicron	B.1.1.529;BA.1
ERR6593440	B.1.1.7	2021-02-09	8393	G	A	0.0112878	A1892T	nsp3	2	Omicron	B.1.1.529;BA.1
SRR17051933	B.1.1.529	2021-11-20	8393	G	A	0.120928	A1892T	nsp3	2	Omicron	B.1.1.529;BA.1
SRR18006913	AY.39.1.2	2022-01-11	8393	G	A	0.0766156	A1892T	nsp3	2	Omicron	B.1.1.529;BA.1
SRR18006919	B.1.617.2	2021-12-31	8393	G	A	0.257409	A1892T	nsp3	2	Omicron	B.1.1.529;BA.1
SRR18006924	AY.39.1	2021-12-31	8393	G	A	0.242902	A1892T	nsp3	2	Omicron	B.1.1.529;BA.1
ERR6593300	B.1.1	2021-02-15	23604	C	G	0.0245902	P681R	S	171	Delta;Gamma;Alpha	A.23.1;AU.2;AU.3;AY.1;AY.10;AY.100;AY.101;AY.102;AY.103;AY.104;AY.105;AY.106;AY.107;AY.108;AY.109;AY.11;AY.110;AY.111;AY.113;AY.114;AY.116;AY.116.1;AY.117;AY.118;AY.119;AY.12;AY.120;AY.120.1;AY.120.2;AY.120.2.1;AY.121;AY.122;AY.122.1;AY.123;AY.124;AY.125;AY.13;AY.14;AY.15;AY.16;AY.16.1;AY.19;AY.2;AY.20;AY.21;AY.22;AY.23;AY.23.1;AY.24;AY.25;AY.26;AY.27;AY.28;AY.29;AY.29.1;AY.3;AY.3.1;AY.30;AY.32;A…
ERR6594188	B.1.1.7	2021-06-01	23604	C	G	0.0348718	P681R	S	171	Delta;Gamma;Alpha	A.23.1;AU.2;AU.3;AY.1;AY.10;AY.100;AY.101;AY.102;AY.103;AY.104;AY.105;AY.106;AY.107;AY.108;AY.109;AY.11;AY.110;AY.111;AY.113;AY.114;AY.116;AY.116.1;AY.117;AY.118;AY.119;AY.12;AY.120;AY.120.1;AY.120.2;AY.120.2.1;AY.121;AY.122;AY.122.1;AY.123;AY.124;AY.125;AY.13;AY.14;AY.15;AY.16;AY.16.1;AY.19;AY.2;AY.20;AY.21;AY.22;AY.23;AY.23.1;AY.24;AY.25;AY.26;AY.27;AY.28;AY.29;AY.29.1;AY.3;AY.3.1;AY.30;AY.32;A…
ERR6594282	B.1.1.7	2022-06-21	23604	C	G	0.236934	P681R	S	171	Delta;Gamma;Alpha	A.23.1;AU.2;AU.3;AY.1;AY.10;AY.100;AY.101;AY.102;AY.103;AY.104;AY.105;AY.106;AY.107;AY.108;AY.109;AY.11;AY.110;AY.111;AY.113;AY.114;AY.116;AY.116.1;AY.117;AY.118;AY.119;AY.12;AY.120;AY.120.1;AY.120.2;AY.120.2.1;AY.121;AY.122;AY.122.1;AY.123;AY.124;AY.125;AY.13;AY.14;AY.15;AY.16;AY.16.1;AY.19;AY.2;AY.20;AY.21;AY.22;AY.23;AY.23.1;AY.24;AY.25;AY.26;AY.27;AY.28;AY.29;AY.29.1;AY.3;AY.3.1;AY.30;AY.32;A…
ERR6594304	B.1.1.7	2021-06-11	23604	C	G	0.120133	P681R	S	171	Delta;Gamma;Alpha	A.23.1;AU.2;AU.3;AY.1;AY.10;AY.100;AY.101;AY.102;AY.103;AY.104;AY.105;AY.106;AY.107;AY.108;AY.109;AY.11;AY.110;AY.111;AY.113;AY.114;AY.116;AY.116.1;AY.117;AY.118;AY.119;AY.12;AY.120;AY.120.1;AY.120.2;AY.120.2.1;AY.121;AY.122;AY.122.1;AY.123;AY.124;AY.125;AY.13;AY.14;AY.15;AY.16;AY.16.1;AY.19;AY.2;AY.20;AY.21;AY.22;AY.23;AY.23.1;AY.24;AY.25;AY.26;AY.27;AY.28;AY.29;AY.29.1;AY.3;AY.3.1;AY.30;AY.32;A…
ERR6594317	B.1.1	2022-06-21	23604	C	G	0.0153584	P681R	S	171	Delta;Gamma;Alpha	A.23.1;AU.2;AU.3;AY.1;AY.10;AY.100;AY.101;AY.102;AY.103;AY.104;AY.105;AY.106;AY.107;AY.108;AY.109;AY.11;AY.110;AY.111;AY.113;AY.114;AY.116;AY.116.1;AY.117;AY.118;AY.119;AY.12;AY.120;AY.120.1;AY.120.2;AY.120.2.1;AY.121;AY.122;AY.122.1;AY.123;AY.124;AY.125;AY.13;AY.14;AY.15;AY.16;AY.16.1;AY.19;AY.2;AY.20;AY.21;AY.22;AY.23;AY.23.1;AY.24;AY.25;AY.26;AY.27;AY.28;AY.29;AY.29.1;AY.3;AY.3.1;AY.30;AY.32;A…
ERR6594337	B.1.617.2	2021-06-11	23604	C	G	0.0590095	P681R	S	171	Delta;Gamma;Alpha	A.23.1;AU.2;AU.3;AY.1;AY.10;AY.100;AY.101;AY.102;AY.103;AY.104;AY.105;AY.106;AY.107;AY.108;AY.109;AY.11;AY.110;AY.111;AY.113;AY.114;AY.116;AY.116.1;AY.117;AY.118;AY.119;AY.12;AY.120;AY.120.1;AY.120.2;AY.120.2.1;AY.121;AY.122;AY.122.1;AY.123;AY.124;AY.125;AY.13;AY.14;AY.15;AY.16;AY.16.1;AY.19;AY.2;AY.20;AY.21;AY.22;AY.23;AY.23.1;AY.24;AY.25;AY.26;AY.27;AY.28;AY.29;AY.29.1;AY.3;AY.3.1;AY.30;AY.32;A…
ERR6594356	B.1.1	2021-06-11	23604	C	G	0.241379	P681R	S	171	Delta;Gamma;Alpha	A.23.1;AU.2;AU.3;AY.1;AY.10;AY.100;AY.101;AY.102;AY.103;AY.104;AY.105;AY.106;AY.107;AY.108;AY.109;AY.11;AY.110;AY.111;AY.113;AY.114;AY.116;AY.116.1;AY.117;AY.118;AY.119;AY.12;AY.120;AY.120.1;AY.120.2;AY.120.2.1;AY.121;AY.122;AY.122.1;AY.123;AY.124;AY.125;AY.13;AY.14;AY.15;AY.16;AY.16.1;AY.19;AY.2;AY.20;AY.21;AY.22;AY.23;AY.23.1;AY.24;AY.25;AY.26;AY.27;AY.28;AY.29;AY.29.1;AY.3;AY.3.1;AY.30;AY.32;A…
ERR6594360	None	2021-06-18	23604	C	G	0.0796646	P681R	S	171	Delta;Gamma;Alpha	A.23.1;AU.2;AU.3;AY.1;AY.10;AY.100;AY.101;AY.102;AY.103;AY.104;AY.105;AY.106;AY.107;AY.108;AY.109;AY.11;AY.110;AY.111;AY.113;AY.114;AY.116;AY.116.1;AY.117;AY.118;AY.119;AY.12;AY.120;AY.120.1;AY.120.2;AY.120.2.1;AY.121;AY.122;AY.122.1;AY.123;AY.124;AY.125;AY.13;AY.14;AY.15;AY.16;AY.16.1;AY.19;AY.2;AY.20;AY.21;AY.22;AY.23;AY.23.1;AY.24;AY.25;AY.26;AY.27;AY.28;AY.29;AY.29.1;AY.3;AY.3.1;AY.30;AY.32;A…
ERR6594369	B.1.1.7	2021-06-11	23604	C	G	0.177278	P681R	S	171	Delta;Gamma;Alpha	A.23.1;AU.2;AU.3;AY.1;AY.10;AY.100;AY.101;AY.102;AY.103;AY.104;AY.105;AY.106;AY.107;AY.108;AY.109;AY.11;AY.110;AY.111;AY.113;AY.114;AY.116;AY.116.1;AY.117;AY.118;AY.119;AY.12;AY.120;AY.120.1;AY.120.2;AY.120.2.1;AY.121;AY.122;AY.122.1;AY.123;AY.124;AY.125;AY.13;AY.14;AY.15;AY.16;AY.16.1;AY.19;AY.2;AY.20;AY.21;AY.22;AY.23;AY.23.1;AY.24;AY.25;AY.26;AY.27;AY.28;AY.29;AY.29.1;AY.3;AY.3.1;AY.30;AY.32;A…
ERR6594390	B.1.1.7	2021-06-22	23604	C	G	0.0104068	P681R	S	171	Delta;Gamma;Alpha	A.23.1;AU.2;AU.3;AY.1;AY.10;AY.100;AY.101;AY.102;AY.103;AY.104;AY.105;AY.106;AY.107;AY.108;AY.109;AY.11;AY.110;AY.111;AY.113;AY.114;AY.116;AY.116.1;AY.117;AY.118;AY.119;AY.12;AY.120;AY.120.1;AY.120.2;AY.120.2.1;AY.121;AY.122;AY.122.1;AY.123;AY.124;AY.125;AY.13;AY.14;AY.15;AY.16;AY.16.1;AY.19;AY.2;AY.20;AY.21;AY.22;AY.23;AY.23.1;AY.24;AY.25;AY.26;AY.27;AY.28;AY.29;AY.29.1;AY.3;AY.3.1;AY.30;AY.32;A…
ERR6594397	B.1.1.7	2021-06-22	23604	C	G	0.0110365	P681R	S	171	Delta;Gamma;Alpha	A.23.1;AU.2;AU.3;AY.1;AY.10;AY.100;AY.101;AY.102;AY.103;AY.104;AY.105;AY.106;AY.107;AY.108;AY.109;AY.11;AY.110;AY.111;AY.113;AY.114;AY.116;AY.116.1;AY.117;AY.118;AY.119;AY.12;AY.120;AY.120.1;AY.120.2;AY.120.2.1;AY.121;AY.122;AY.122.1;AY.123;AY.124;AY.125;AY.13;AY.14;AY.15;AY.16;AY.16.1;AY.19;AY.2;AY.20;AY.21;AY.22;AY.23;AY.23.1;AY.24;AY.25;AY.26;AY.27;AY.28;AY.29;AY.29.1;AY.3;AY.3.1;AY.30;AY.32;A…
ERR6594406	B.1.1	2021-06-11	23604	C	G	0.0641248	P681R	S	171	Delta;Gamma;Alpha	A.23.1;AU.2;AU.3;AY.1;AY.10;AY.100;AY.101;AY.102;AY.103;AY.104;AY.105;AY.106;AY.107;AY.108;AY.109;AY.11;AY.110;AY.111;AY.113;AY.114;AY.116;AY.116.1;AY.117;AY.118;AY.119;AY.12;AY.120;AY.120.1;AY.120.2;AY.120.2.1;AY.121;AY.122;AY.122.1;AY.123;AY.124;AY.125;AY.13;AY.14;AY.15;AY.16;AY.16.1;AY.19;AY.2;AY.20;AY.21;AY.22;AY.23;AY.23.1;AY.24;AY.25;AY.26;AY.27;AY.28;AY.29;AY.29.1;AY.3;AY.3.1;AY.30;AY.32;A…
SRR16287049	A	2020-02-24	23604	C	G	0.378486	P681R	S	171	Delta;Gamma;Alpha	A.23.1;AU.2;AU.3;AY.1;AY.10;AY.100;AY.101;AY.102;AY.103;AY.104;AY.105;AY.106;AY.107;AY.108;AY.109;AY.11;AY.110;AY.111;AY.113;AY.114;AY.116;AY.116.1;AY.117;AY.118;AY.119;AY.12;AY.120;AY.120.1;AY.120.2;AY.120.2.1;AY.121;AY.122;AY.122.1;AY.123;AY.124;AY.125;AY.13;AY.14;AY.15;AY.16;AY.16.1;AY.19;AY.2;AY.20;AY.21;AY.22;AY.23;AY.23.1;AY.24;AY.25;AY.26;AY.27;AY.28;AY.29;AY.29.1;AY.3;AY.3.1;AY.30;AY.32;A…
SRR16287050	A	2020-02-24	23604	C	G	0.388278	P681R	S	171	Delta;Gamma;Alpha	A.23.1;AU.2;AU.3;AY.1;AY.10;AY.100;AY.101;AY.102;AY.103;AY.104;AY.105;AY.106;AY.107;AY.108;AY.109;AY.11;AY.110;AY.111;AY.113;AY.114;AY.116;AY.116.1;AY.117;AY.118;AY.119;AY.12;AY.120;AY.120.1;AY.120.2;AY.120.2.1;AY.121;AY.122;AY.122.1;AY.123;AY.124;AY.125;AY.13;AY.14;AY.15;AY.16;AY.16.1;AY.19;AY.2;AY.20;AY.21;AY.22;AY.23;AY.23.1;AY.24;AY.25;AY.26;AY.27;AY.28;AY.29;AY.29.1;AY.3;AY.3.1;AY.30;AY.32;A…
SRR18006917	AY.39.1	2022-01-03	23604	C	G	0.418584	P681R	S	171	Delta;Gamma;Alpha	A.23.1;AU.2;AU.3;AY.1;AY.10;AY.100;AY.101;AY.102;AY.103;AY.104;AY.105;AY.106;AY.107;AY.108;AY.109;AY.11;AY.110;AY.111;AY.113;AY.114;AY.116;AY.116.1;AY.117;AY.118;AY.119;AY.12;AY.120;AY.120.1;AY.120.2;AY.120.2.1;AY.121;AY.122;AY.122.1;AY.123;AY.124;AY.125;AY.13;AY.14;AY.15;AY.16;AY.16.1;AY.19;AY.2;AY.20;AY.21;AY.22;AY.23;AY.23.1;AY.24;AY.25;AY.26;AY.27;AY.28;AY.29;AY.29.1;AY.3;AY.3.1;AY.30;AY.32;A…
SRR18006923	B.1.617.2	2022-01-01	23604	C	G	0.49507	P681R	S	171	Delta;Gamma;Alpha	A.23.1;AU.2;AU.3;AY.1;AY.10;AY.100;AY.101;AY.102;AY.103;AY.104;AY.105;AY.106;AY.107;AY.108;AY.109;AY.11;AY.110;AY.111;AY.113;AY.114;AY.116;AY.116.1;AY.117;AY.118;AY.119;AY.12;AY.120;AY.120.1;AY.120.2;AY.120.2.1;AY.121;AY.122;AY.122.1;AY.123;AY.124;AY.125;AY.13;AY.14;AY.15;AY.16;AY.16.1;AY.19;AY.2;AY.20;AY.21;AY.22;AY.23;AY.23.1;AY.24;AY.25;AY.26;AY.27;AY.28;AY.29;AY.29.1;AY.3;AY.3.1;AY.30;AY.32;A…
ERR6593161	B.1.1.7	2021-02-25	12778	C	T	0.010101	Y31Y	nsp9	16	Gamma	P.1;P.1.1;P.1.10;P.1.12;P.1.13;P.1.14;P.1.15;P.1.16;P.1.17;P.1.17.1;P.1.2;P.1.4;P.1.6;P.1.7;P.1.8;P.1.9
ERR6594414	B.1.1.7	2021-06-01	12778	C	T	0.0338164	Y31Y	nsp9	16	Gamma	P.1;P.1.1;P.1.10;P.1.12;P.1.13;P.1.14;P.1.15;P.1.16;P.1.17;P.1.17.1;P.1.2;P.1.4;P.1.6;P.1.7;P.1.8;P.1.9
SRR15514228	B.1.1.284	2020-08-08	12778	C	T	0.0301003	Y31Y	nsp9	16	Gamma	P.1;P.1.1;P.1.10;P.1.12;P.1.13;P.1.14;P.1.15;P.1.16;P.1.17;P.1.17.1;P.1.2;P.1.4;P.1.6;P.1.7;P.1.8;P.1.9
ERR6593493	B.1.1.7	2021-03-30	28789	C	T	0.0181383	Y172Y	N	1	Gamma	P.1.2
ERR6594386	B.1.1	2021-07-22	28789	C	T	0.0127389	Y172Y	N	1	Gamma	P.1.2
ERR6593044	B.1.1.7	2021-03-18	21772	C	T	0.0181458	V70V	S	1	Gamma	P.1.8
ERR6593654	B.1.1.7	2021-03-24	21772	C	T	0.0163599	V70V	S	1	Gamma	P.1.8
ERR6593665	B.1.1.7	2021-03-30	21772	C	T	0.0121079	V70V	S	1	Gamma	P.1.8
ERR6594261	B.1.1	2022-06-21	21772	C	T	0.0114943	V70V	S	1	Gamma	P.1.8
ERR6594263	B.1.1.7	2021-07-12	21772	C	T	0.0130719	V70V	S	1	Gamma	P.1.8
ERR6594318	B.1.525	2021-06-01	21772	C	T	0.013062	V70V	S	1	Gamma	P.1.8
ERR6594386	B.1.1	2021-07-22	21772	C	T	0.012987	V70V	S	1	Gamma	P.1.8
ERR6594396	B.1.1.7	2021-06-05	21772	C	T	0.0116959	V70V	S	1	Gamma	P.1.8
SRR16287023	B.1.617.2	2020-04-26	21772	C	T	0.0212766	V70V	S	1	Gamma	P.1.8
SRR17051933	B.1.1.529	2021-11-20	21772	C	T	0.0103941	V70V	S	1	Gamma	P.1.8
SRR17051935	B.1.1.529	2021-11-20	21772	C	T	0.0119048	V70V	S	1	Gamma	P.1.8
SRR17054502	B.1.1.529	2021-11-18	21772	C	T	0.0105673	V70V	S	1	Gamma	P.1.8
SRR18006913	AY.39.1.2	2022-01-11	21772	C	T	0.010942	V70V	S	1	Gamma	P.1.8
SRR18006916	AY.39	2022-01-03	21772	C	T	0.035598	V70V	S	1	Gamma	P.1.8
SRR18006919	B.1.617.2	2021-12-31	21772	C	T	0.0276141	V70V	S	1	Gamma	P.1.8
SRR18006921	AY.39	2021-12-31	21772	C	T	0.0142596	V70V	S	1	Gamma	P.1.8
SRR18006922	AY.39	2022-01-01	21772	C	T	0.0365192	V70V	S	1	Gamma	P.1.8
ERR6593084	B.1.1.7	2021-03-02	10610	G	T	0.0301339	V186F	proteinase	1	Gamma	P.1.13
ERR6593255	B.1.1.7	2021-02-08	10610	G	T	0.0122449	V186F	proteinase	1	Gamma	P.1.13
ERR6593258	B.1.1.7	2021-02-25	10610	G	T	0.0124481	V186F	proteinase	1	Gamma	P.1.13
ERR6593510	B.1.1.7	2021-03-24	10610	G	T	0.0155039	V186F	proteinase	1	Gamma	P.1.13
ERR6594353	B.1.1	2022-06-21	10610	G	T	0.011583	V186F	proteinase	1	Gamma	P.1.13
ERR6594422	B.1.1.7	2021-06-01	10610	G	T	0.0254777	V186F	proteinase	1	Gamma	P.1.13
SRR17051949	B.1.1.529	2021-11-19	10610	G	T	0.0108696	V186F	proteinase	1	Gamma	P.1.13
ERR6592882	B.1.1.7	2021-02-24	19999	G	T	0.0180723	V127F	endoRNAse	2	Gamma	B.1.177.45;P.1.17.1
SRR12030602	B	2022-04-20	19999	G	T	0.0139944	V127F	endoRNAse	2	Gamma	B.1.177.45;P.1.17.1
SRR12030622	B	2022-04-20	19999	G	T	0.0181028	V127F	endoRNAse	2	Gamma	B.1.177.45;P.1.17.1
SRR15514258	B.1.2	2020-06-24	19999	G	T	0.0178571	V127F	endoRNAse	2	Gamma	B.1.177.45;P.1.17.1
SRR17051896	B.1.1.529	2021-11-14	19999	G	T	0.010101	V127F	endoRNAse	2	Gamma	B.1.177.45;P.1.17.1
SRR17051897	B.1.1.529	2021-11-15	19999	G	T	0.0116796	V127F	endoRNAse	2	Gamma	B.1.177.45;P.1.17.1
SRR17051904	B.1.1.529	2021-11-22	19999	G	T	0.0105855	V127F	endoRNAse	2	Gamma	B.1.177.45;P.1.17.1
SRR17051910	B.1.1.529	2021-11-19	19999	G	T	0.0108108	V127F	endoRNAse	2	Gamma	B.1.177.45;P.1.17.1
SRR17051912	B.1.1.529	2021-11-19	19999	G	T	0.0105769	V127F	endoRNAse	2	Gamma	B.1.177.45;P.1.17.1
SRR17051913	B.1.1.529	2021-11-19	19999	G	T	0.0103601	V127F	endoRNAse	2	Gamma	B.1.177.45;P.1.17.1
SRR17051923	B.1.1.529	2021-11-18	19999	G	T	0.0102082	V127F	endoRNAse	2	Gamma	B.1.177.45;P.1.17.1
SRR17051924	B.1.1.529	2021-11-18	19999	G	T	0.0114345	V127F	endoRNAse	2	Gamma	B.1.177.45;P.1.17.1
SRR17051928	B.1.1.529	2021-11-16	19999	G	T	0.0108025	V127F	endoRNAse	2	Gamma	B.1.177.45;P.1.17.1
SRR17051929	B.1.1.529	2021-11-16	19999	G	T	0.0104461	V127F	endoRNAse	2	Gamma	B.1.177.45;P.1.17.1
SRR17051933	B.1.1.529	2021-11-20	19999	G	T	0.0108932	V127F	endoRNAse	2	Gamma	B.1.177.45;P.1.17.1
SRR17051935	B.1.1.529	2021-11-20	19999	G	T	0.0137157	V127F	endoRNAse	2	Gamma	B.1.177.45;P.1.17.1
SRR17051937	B.1.1.529	2021-11-20	19999	G	T	0.0103223	V127F	endoRNAse	2	Gamma	B.1.177.45;P.1.17.1
SRR17051940	B.1.1.529	2021-11-21	19999	G	T	0.0108002	V127F	endoRNAse	2	Gamma	B.1.177.45;P.1.17.1
SRR17051950	B.1.1.529	2021-11-19	19999	G	T	0.0122699	V127F	endoRNAse	2	Gamma	B.1.177.45;P.1.17.1
SRR17051953	B.1.1.529	2021-11-19	19999	G	T	0.0108509	V127F	endoRNAse	2	Gamma	B.1.177.45;P.1.17.1
ERR6593215	B.1.1.7	2021-02-11	25088	G	T	0.0150754	V1176F	S	20	Gamma	B.1.1.28;P.1;P.1.1;P.1.10;P.1.12;P.1.13;P.1.14;P.1.15;P.1.16;P.1.17;P.1.17.1;P.1.2;P.1.4;P.1.6;P.1.7;P.1.8;P.1.9;P.2;P.4;P.7
ERR6593486	B.1.1.7	2021-03-29	25088	G	T	0.0237226	V1176F	S	20	Gamma	B.1.1.28;P.1;P.1.1;P.1.10;P.1.12;P.1.13;P.1.14;P.1.15;P.1.16;P.1.17;P.1.17.1;P.1.2;P.1.4;P.1.6;P.1.7;P.1.8;P.1.9;P.2;P.4;P.7
ERR6594180	B.1.617.2	2021-06-10	25088	G	T	0.016	V1176F	S	20	Gamma	B.1.1.28;P.1;P.1.1;P.1.10;P.1.12;P.1.13;P.1.14;P.1.15;P.1.16;P.1.17;P.1.17.1;P.1.2;P.1.4;P.1.6;P.1.7;P.1.8;P.1.9;P.2;P.4;P.7
ERR6594313	B.1.1.7	2021-06-01	25088	G	T	0.0720486	V1176F	S	20	Gamma	B.1.1.28;P.1;P.1.1;P.1.10;P.1.12;P.1.13;P.1.14;P.1.15;P.1.16;P.1.17;P.1.17.1;P.1.2;P.1.4;P.1.6;P.1.7;P.1.8;P.1.9;P.2;P.4;P.7
ERR6594423	B.1.1.7	2021-07-01	25088	G	T	0.0452388	V1176F	S	20	Gamma	B.1.1.28;P.1;P.1.1;P.1.10;P.1.12;P.1.13;P.1.14;P.1.15;P.1.16;P.1.17;P.1.17.1;P.1.2;P.1.4;P.1.6;P.1.7;P.1.8;P.1.9;P.2;P.4;P.7
SRR17051955	B.1.1.529	2021-11-19	25088	G	T	0.0110497	V1176F	S	20	Gamma	B.1.1.28;P.1;P.1.1;P.1.10;P.1.12;P.1.13;P.1.14;P.1.15;P.1.16;P.1.17;P.1.17.1;P.1.2;P.1.4;P.1.6;P.1.7;P.1.8;P.1.9;P.2;P.4;P.7
ERR6592880	B.1.1.7	2021-02-23	9509	A	G	0.0144928	T319A	nsp4	1	Gamma	P.1.9
ERR6593007	B.1.1.7	2021-03-03	9509	A	G	0.0185185	T319A	nsp4	1	Gamma	P.1.9
ERR6594170	B.1.1.7	2021-06-01	9509	A	G	0.0103627	T319A	nsp4	1	Gamma	P.1.9
ERR6593319	B.1.398	2021-02-08	21621	C	A	0.0117647	T20N	S	16	Gamma	P.1;P.1.1;P.1.10;P.1.12;P.1.13;P.1.14;P.1.15;P.1.16;P.1.17;P.1.17.1;P.1.2;P.1.4;P.1.6;P.1.7;P.1.8;P.1.9
SRR11826912	B.1	2020-03-25	21621	C	A	0.0303422	T20N	S	16	Gamma	P.1;P.1.1;P.1.10;P.1.12;P.1.13;P.1.14;P.1.15;P.1.16;P.1.17;P.1.17.1;P.1.2;P.1.4;P.1.6;P.1.7;P.1.8;P.1.9
ERR6592893	B.1.1.7	2021-03-09	13329	C	T	0.0106567	T102I	nsp10	1	Gamma	P.1.10
ERR6592922	B.1.1.7	2021-03-03	13329	C	T	0.0616319	T102I	nsp10	1	Gamma	P.1.10
ERR6593413	B.1.1.7	2021-02-09	13329	C	T	0.0119304	T102I	nsp10	1	Gamma	P.1.10
ERR6594175	B.1.1.7	2021-05-01	13329	C	T	0.0271752	T102I	nsp10	1	Gamma	P.1.10
ERR6594220	B.1.617.2	2021-06-23	13329	C	T	0.0149301	T102I	nsp10	1	Gamma	P.1.10
ERR6594227	None	2021-06-18	13329	C	T	0.0440846	T102I	nsp10	1	Gamma	P.1.10
SRR11826944	B.40	2020-03-23	13329	C	T	0.0706763	T102I	nsp10	1	Gamma	P.1.10
ERR6592959	B.1.1.7	2021-03-10	24642	C	T	0.036246	T1027I	S	24	Gamma	B.1.1.523;B.1.619;B.1.619.1;B.1.620;B.1.627;B.1.628;B.1.631;P.1;P.1.1;P.1.10;P.1.12;P.1.13;P.1.14;P.1.15;P.1.16;P.1.17;P.1.17.1;P.1.2;P.1.4;P.1.6;P.1.7;P.1.8;P.1.9;XB
ERR6593165	B.1	2021-01-05	24642	C	T	0.0428571	T1027I	S	24	Gamma	B.1.1.523;B.1.619;B.1.619.1;B.1.620;B.1.627;B.1.628;B.1.631;P.1;P.1.1;P.1.10;P.1.12;P.1.13;P.1.14;P.1.15;P.1.16;P.1.17;P.1.17.1;P.1.2;P.1.4;P.1.6;P.1.7;P.1.8;P.1.9;XB
ERR6594279	B.1.617.2	2022-06-21	24642	C	T	0.0229682	T1027I	S	24	Gamma	B.1.1.523;B.1.619;B.1.619.1;B.1.620;B.1.627;B.1.628;B.1.631;P.1;P.1.1;P.1.10;P.1.12;P.1.13;P.1.14;P.1.15;P.1.16;P.1.17;P.1.17.1;P.1.2;P.1.4;P.1.6;P.1.7;P.1.8;P.1.9;XB
ERR6594363	B.1.617.2	2021-06-26	24642	C	T	0.0379747	T1027I	S	24	Gamma	B.1.1.523;B.1.619;B.1.619.1;B.1.620;B.1.627;B.1.628;B.1.631;P.1;P.1.1;P.1.10;P.1.12;P.1.13;P.1.14;P.1.15;P.1.16;P.1.17;P.1.17.1;P.1.2;P.1.4;P.1.6;P.1.7;P.1.8;P.1.9;XB
SRR16287032	B.1.351	2020-03-05	24642	C	T	0.013986	T1027I	S	24	Gamma	B.1.1.523;B.1.619;B.1.619.1;B.1.620;B.1.627;B.1.628;B.1.631;P.1;P.1.1;P.1.10;P.1.12;P.1.13;P.1.14;P.1.15;P.1.16;P.1.17;P.1.17.1;P.1.2;P.1.4;P.1.6;P.1.7;P.1.8;P.1.9;XB
ERR6592851	B.1.1.7	2021-02-23	5724	C	T	0.0160398	T1002I	nsp3	1	Gamma	P.1.2
ERR6592858	B.1.1.7	2021-03-18	5724	C	T	0.306622	T1002I	nsp3	1	Gamma	P.1.2
ERR6593161	B.1.1.7	2021-02-25	5724	C	T	0.0372807	T1002I	nsp3	1	Gamma	P.1.2
ERR6593378	B.1.1.7	2021-01-20	5724	C	T	0.031746	T1002I	nsp3	1	Gamma	P.1.2
ERR6593592	B.1.1.7	2021-03-29	5724	C	T	0.026616	T1002I	nsp3	1	Gamma	P.1.2
ERR6592755	B.1.1.7	2021-04-28	25613	C	T	0.0227651	S74F	ORF3a	5	Gamma	A.2.5;A.2.5.1;A.2.5.2;B.1.1.432;P.1.12
ERR6592782	B.1.1.7	2021-04-28	25613	C	T	0.0109409	S74F	ORF3a	5	Gamma	A.2.5;A.2.5.1;A.2.5.2;B.1.1.432;P.1.12
ERR6592848	B.1.1.7	2021-03-02	25613	C	T	0.0386773	S74F	ORF3a	5	Gamma	A.2.5;A.2.5.1;A.2.5.2;B.1.1.432;P.1.12
ERR6593208	B.1.1.7	2021-02-19	25613	C	T	0.0124001	S74F	ORF3a	5	Gamma	A.2.5;A.2.5.1;A.2.5.2;B.1.1.432;P.1.12
ERR6593496	B.1.1.7	2021-03-24	25613	C	T	0.0112603	S74F	ORF3a	5	Gamma	A.2.5;A.2.5.1;A.2.5.2;B.1.1.432;P.1.12
ERR6593502	B.1.1.7	2021-03-25	25613	C	T	0.0244898	S74F	ORF3a	5	Gamma	A.2.5;A.2.5.1;A.2.5.2;B.1.1.432;P.1.12
ERR6593512	B.1.1.7	2021-03-29	25613	C	T	0.0106345	S74F	ORF3a	5	Gamma	A.2.5;A.2.5.1;A.2.5.2;B.1.1.432;P.1.12
ERR6593526	B.1.1.7	2021-04-13	25613	C	T	0.0105919	S74F	ORF3a	5	Gamma	A.2.5;A.2.5.1;A.2.5.2;B.1.1.432;P.1.12
ERR6593559	B.1.1.7	2021-03-16	25613	C	T	0.0150812	S74F	ORF3a	5	Gamma	A.2.5;A.2.5.1;A.2.5.2;B.1.1.432;P.1.12
ERR6593654	B.1.1.7	2021-03-24	25613	C	T	0.0133431	S74F	ORF3a	5	Gamma	A.2.5;A.2.5.1;A.2.5.2;B.1.1.432;P.1.12
ERR6593665	B.1.1.7	2021-03-30	25613	C	T	0.0144185	S74F	ORF3a	5	Gamma	A.2.5;A.2.5.1;A.2.5.2;B.1.1.432;P.1.12
ERR6593676	B.1.1.7	2021-03-25	25613	C	T	0.0167018	S74F	ORF3a	5	Gamma	A.2.5;A.2.5.1;A.2.5.2;B.1.1.432;P.1.12
ERR6594263	B.1.1.7	2021-07-12	25613	C	T	0.0117583	S74F	ORF3a	5	Gamma	A.2.5;A.2.5.1;A.2.5.2;B.1.1.432;P.1.12
ERR6594340	B.1.351	2021-06-01	25613	C	T	0.036151	S74F	ORF3a	5	Gamma	A.2.5;A.2.5.1;A.2.5.2;B.1.1.432;P.1.12
ERR6594367	B.1.617.2	2021-07-01	25613	C	T	0.0104478	S74F	ORF3a	5	Gamma	A.2.5;A.2.5.1;A.2.5.2;B.1.1.432;P.1.12
ERR6594369	B.1.1.7	2021-06-11	25613	C	T	0.0132417	S74F	ORF3a	5	Gamma	A.2.5;A.2.5.1;A.2.5.2;B.1.1.432;P.1.12
ERR6594422	B.1.1.7	2021-06-01	25613	C	T	0.0487303	S74F	ORF3a	5	Gamma	A.2.5;A.2.5.1;A.2.5.2;B.1.1.432;P.1.12
SRR11826889	B.1	2020-03-10	25613	C	T	0.0106205	S74F	ORF3a	5	Gamma	A.2.5;A.2.5.1;A.2.5.2;B.1.1.432;P.1.12
SRR16286992	B.1	2020-03-14	25613	C	T	0.0740741	S74F	ORF3a	5	Gamma	A.2.5;A.2.5.1;A.2.5.2;B.1.1.432;P.1.12
SRR16286994	B.1	2020-03-25	25613	C	T	0.0587768	S74F	ORF3a	5	Gamma	A.2.5;A.2.5.1;A.2.5.2;B.1.1.432;P.1.12
SRR16286999	AY.39.1	2021-08-02	25613	C	T	0.0224215	S74F	ORF3a	5	Gamma	A.2.5;A.2.5.1;A.2.5.2;B.1.1.432;P.1.12
SRR16287000	AY.39.1	2021-07-22	25613	C	T	0.0157814	S74F	ORF3a	5	Gamma	A.2.5;A.2.5.1;A.2.5.2;B.1.1.432;P.1.12
SRR16287001	AY.39.1	2021-08-09	25613	C	T	0.0128308	S74F	ORF3a	5	Gamma	A.2.5;A.2.5.1;A.2.5.2;B.1.1.432;P.1.12
SRR16287002	AY.39.1	2021-07-22	25613	C	T	0.0108548	S74F	ORF3a	5	Gamma	A.2.5;A.2.5.1;A.2.5.2;B.1.1.432;P.1.12
SRR16287004	AY.39.1	2021-07-06	25613	C	T	0.0112923	S74F	ORF3a	5	Gamma	A.2.5;A.2.5.1;A.2.5.2;B.1.1.432;P.1.12
SRR16287008	AY.39.1	2021-07-11	25613	C	T	0.014881	S74F	ORF3a	5	Gamma	A.2.5;A.2.5.1;A.2.5.2;B.1.1.432;P.1.12
SRR16287010	B.1	2020-03-27	25613	C	T	0.0146628	S74F	ORF3a	5	Gamma	A.2.5;A.2.5.1;A.2.5.2;B.1.1.432;P.1.12
SRR16287011	AY.39.1	2021-07-29	25613	C	T	0.0108916	S74F	ORF3a	5	Gamma	A.2.5;A.2.5.1;A.2.5.2;B.1.1.432;P.1.12
SRR16287013	AY.39.1	2021-08-04	25613	C	T	0.0207865	S74F	ORF3a	5	Gamma	A.2.5;A.2.5.1;A.2.5.2;B.1.1.432;P.1.12
SRR16287014	AY.39.1	2021-07-22	25613	C	T	0.0232558	S74F	ORF3a	5	Gamma	A.2.5;A.2.5.1;A.2.5.2;B.1.1.432;P.1.12
SRR16287018	AY.39.1	2021-08-10	25613	C	T	0.0335196	S74F	ORF3a	5	Gamma	A.2.5;A.2.5.1;A.2.5.2;B.1.1.432;P.1.12
SRR16287021	B.1.3	2020-03-27	25613	C	T	0.0223985	S74F	ORF3a	5	Gamma	A.2.5;A.2.5.1;A.2.5.2;B.1.1.432;P.1.12
SRR16287024	B.1.617.2	2020-04-26	25613	C	T	0.0240506	S74F	ORF3a	5	Gamma	A.2.5;A.2.5.1;A.2.5.2;B.1.1.432;P.1.12
SRR16287028	B.1.617.2	2020-04-26	25613	C	T	0.0152566	S74F	ORF3a	5	Gamma	A.2.5;A.2.5.1;A.2.5.2;B.1.1.432;P.1.12
SRR16287029	B.1.617.2	2020-04-26	25613	C	T	0.0394737	S74F	ORF3a	5	Gamma	A.2.5;A.2.5.1;A.2.5.2;B.1.1.432;P.1.12
SRR16287037	B.1.351	2020-03-05	25613	C	T	0.0225914	S74F	ORF3a	5	Gamma	A.2.5;A.2.5.1;A.2.5.2;B.1.1.432;P.1.12
SRR16287038	B.1.351	2020-03-05	25613	C	T	0.0100273	S74F	ORF3a	5	Gamma	A.2.5;A.2.5.1;A.2.5.2;B.1.1.432;P.1.12
SRR16287041	B.1.351	2020-03-05	25613	C	T	0.0264404	S74F	ORF3a	5	Gamma	A.2.5;A.2.5.1;A.2.5.2;B.1.1.432;P.1.12
SRR16287043	B.1	2020-03-13	25613	C	T	0.0225501	S74F	ORF3a	5	Gamma	A.2.5;A.2.5.1;A.2.5.2;B.1.1.432;P.1.12
SRR16287050	A	2020-02-24	25613	C	T	0.0107411	S74F	ORF3a	5	Gamma	A.2.5;A.2.5.1;A.2.5.2;B.1.1.432;P.1.12
SRR16287054	B.1	2020-03-30	25613	C	T	0.017532	S74F	ORF3a	5	Gamma	A.2.5;A.2.5.1;A.2.5.2;B.1.1.432;P.1.12
SRR16287055	B.1	2020-03-26	25613	C	T	0.0157334	S74F	ORF3a	5	Gamma	A.2.5;A.2.5.1;A.2.5.2;B.1.1.432;P.1.12
SRR16287059	B.1	2020-04-08	25613	C	T	0.0230741	S74F	ORF3a	5	Gamma	A.2.5;A.2.5.1;A.2.5.2;B.1.1.432;P.1.12
SRR16287061	B.1	2020-04-07	25613	C	T	0.0285913	S74F	ORF3a	5	Gamma	A.2.5;A.2.5.1;A.2.5.2;B.1.1.432;P.1.12
SRR16287062	B.1.1	2020-03-31	25613	C	T	0.0429896	S74F	ORF3a	5	Gamma	A.2.5;A.2.5.1;A.2.5.2;B.1.1.432;P.1.12
SRR16287063	D.2	2020-08-27	25613	C	T	0.0177515	S74F	ORF3a	5	Gamma	A.2.5;A.2.5.1;A.2.5.2;B.1.1.432;P.1.12
SRR16287065	D.2	2020-07-14	25613	C	T	0.0116137	S74F	ORF3a	5	Gamma	A.2.5;A.2.5.1;A.2.5.2;B.1.1.432;P.1.12
SRR16287066	B.1	2020-04-17	25613	C	T	0.0219646	S74F	ORF3a	5	Gamma	A.2.5;A.2.5.1;A.2.5.2;B.1.1.432;P.1.12
SRR16287070	B.1	2020-03-27	25613	C	T	0.105178	S74F	ORF3a	5	Gamma	A.2.5;A.2.5.1;A.2.5.2;B.1.1.432;P.1.12
SRR16287073	B.1	2020-03-27	25613	C	T	0.0693069	S74F	ORF3a	5	Gamma	A.2.5;A.2.5.1;A.2.5.2;B.1.1.432;P.1.12
SRR18006914	AY.39.1.2	2022-01-11	25613	C	T	0.0215054	S74F	ORF3a	5	Gamma	A.2.5;A.2.5.1;A.2.5.2;B.1.1.432;P.1.12
ERR6593219	B.1.1.315	2021-01-13	29834	T	A	0.0144928	S54T	UTR3	14	Gamma	P.1;P.1.1;P.1.10;P.1.12;P.1.13;P.1.16;P.1.17;P.1.17.1;P.1.2;P.1.4;P.1.6;P.1.7;P.1.8;P.1.9
ERR6594317	B.1.1	2022-06-21	29834	T	A	0.01	S54T	UTR3	14	Gamma	P.1;P.1.1;P.1.10;P.1.12;P.1.13;P.1.16;P.1.17;P.1.17.1;P.1.2;P.1.4;P.1.6;P.1.7;P.1.8;P.1.9
SRR11826908	B.1	2020-03-23	29834	T	A	0.010989	S54T	UTR3	14	Gamma	P.1;P.1.1;P.1.10;P.1.12;P.1.13;P.1.16;P.1.17;P.1.17.1;P.1.2;P.1.4;P.1.6;P.1.7;P.1.8;P.1.9
ERR6592873	B.1.1.7	2021-03-16	3828	C	T	0.0204604	S370L	nsp3	16	Gamma	P.1;P.1.1;P.1.10;P.1.12;P.1.13;P.1.14;P.1.15;P.1.16;P.1.17;P.1.17.1;P.1.2;P.1.4;P.1.6;P.1.7;P.1.8;P.1.9
SRR16287045	A	2020-02-24	3828	C	T	0.013986	S370L	nsp3	16	Gamma	P.1;P.1.1;P.1.10;P.1.12;P.1.13;P.1.14;P.1.15;P.1.16;P.1.17;P.1.17.1;P.1.2;P.1.4;P.1.6;P.1.7;P.1.8;P.1.9
SRR16287048	A	2020-02-24	3828	C	T	0.0138445	S370L	nsp3	16	Gamma	P.1;P.1.1;P.1.10;P.1.12;P.1.13;P.1.14;P.1.15;P.1.16;P.1.17;P.1.17.1;P.1.2;P.1.4;P.1.6;P.1.7;P.1.8;P.1.9
SRR16287051	A	2020-02-24	3828	C	T	0.0192878	S370L	nsp3	16	Gamma	P.1;P.1.1;P.1.10;P.1.12;P.1.13;P.1.14;P.1.15;P.1.16;P.1.17;P.1.17.1;P.1.2;P.1.4;P.1.6;P.1.7;P.1.8;P.1.9
ERR6592961	B.1.1.7	2021-03-01	1912	C	T	0.0129032	S369S	nsp2	8	Delta;Gamma	AY.40;AY.66;B.1.1.153;B.1.1.51;B.1.627;P.1.13;P.1.2;P.1.7
ERR6593046	B.1.1.7	2021-03-19	1912	C	T	0.239748	S369S	nsp2	8	Delta;Gamma	AY.40;AY.66;B.1.1.153;B.1.1.51;B.1.627;P.1.13;P.1.2;P.1.7
ERR6593249	B.1.1.7	2021-02-25	1912	C	T	0.0295455	S369S	nsp2	8	Delta;Gamma	AY.40;AY.66;B.1.1.153;B.1.1.51;B.1.627;P.1.13;P.1.2;P.1.7
ERR6593327	B.1.1.7	2021-01-22	1912	C	T	0.0173913	S369S	nsp2	8	Delta;Gamma	AY.40;AY.66;B.1.1.153;B.1.1.51;B.1.627;P.1.13;P.1.2;P.1.7
ERR6593392	B.1.1.7	2021-01-27	1912	C	T	0.0746606	S369S	nsp2	8	Delta;Gamma	AY.40;AY.66;B.1.1.153;B.1.1.51;B.1.627;P.1.13;P.1.2;P.1.7
ERR6593493	B.1.1.7	2021-03-30	1912	C	T	0.0104651	S369S	nsp2	8	Delta;Gamma	AY.40;AY.66;B.1.1.153;B.1.1.51;B.1.627;P.1.13;P.1.2;P.1.7
ERR6592788	B.1.1.7	2021-04-27	26149	T	C	0.0105263	S253P	ORF3a	16	Gamma	P.1;P.1.1;P.1.10;P.1.12;P.1.13;P.1.14;P.1.15;P.1.16;P.1.17;P.1.17.1;P.1.2;P.1.4;P.1.6;P.1.7;P.1.8;P.1.9
ERR6592850	B.1.1.7	2021-03-09	26149	T	C	0.01	S253P	ORF3a	16	Gamma	P.1;P.1.1;P.1.10;P.1.12;P.1.13;P.1.14;P.1.15;P.1.16;P.1.17;P.1.17.1;P.1.2;P.1.4;P.1.6;P.1.7;P.1.8;P.1.9
ERR6592918	B.1.1.7	2021-03-03	26149	T	C	0.0112994	S253P	ORF3a	16	Gamma	P.1;P.1.1;P.1.10;P.1.12;P.1.13;P.1.14;P.1.15;P.1.16;P.1.17;P.1.17.1;P.1.2;P.1.4;P.1.6;P.1.7;P.1.8;P.1.9
ERR6592920	B.1.1.7	2021-03-22	26149	T	C	0.0241636	S253P	ORF3a	16	Gamma	P.1;P.1.1;P.1.10;P.1.12;P.1.13;P.1.14;P.1.15;P.1.16;P.1.17;P.1.17.1;P.1.2;P.1.4;P.1.6;P.1.7;P.1.8;P.1.9
ERR6592932	B.1.1.7	2021-03-09	26149	T	C	0.0125786	S253P	ORF3a	16	Gamma	P.1;P.1.1;P.1.10;P.1.12;P.1.13;P.1.14;P.1.15;P.1.16;P.1.17;P.1.17.1;P.1.2;P.1.4;P.1.6;P.1.7;P.1.8;P.1.9
ERR6592986	B.1.1.7	2021-03-04	26149	T	C	0.0160643	S253P	ORF3a	16	Gamma	P.1;P.1.1;P.1.10;P.1.12;P.1.13;P.1.14;P.1.15;P.1.16;P.1.17;P.1.17.1;P.1.2;P.1.4;P.1.6;P.1.7;P.1.8;P.1.9
ERR6593068	B.1.1.7	2021-03-09	26149	T	C	0.010929	S253P	ORF3a	16	Gamma	P.1;P.1.1;P.1.10;P.1.12;P.1.13;P.1.14;P.1.15;P.1.16;P.1.17;P.1.17.1;P.1.2;P.1.4;P.1.6;P.1.7;P.1.8;P.1.9
ERR6593489	B.1.1.7	2021-03-30	26149	T	C	0.0350877	S253P	ORF3a	16	Gamma	P.1;P.1.1;P.1.10;P.1.12;P.1.13;P.1.14;P.1.15;P.1.16;P.1.17;P.1.17.1;P.1.2;P.1.4;P.1.6;P.1.7;P.1.8;P.1.9
ERR6593592	B.1.1.7	2021-03-29	26149	T	C	0.010989	S253P	ORF3a	16	Gamma	P.1;P.1.1;P.1.10;P.1.12;P.1.13;P.1.14;P.1.15;P.1.16;P.1.17;P.1.17.1;P.1.2;P.1.4;P.1.6;P.1.7;P.1.8;P.1.9
ERR6592932	B.1.1.7	2021-03-09	26039	C	T	0.011236	S216L	ORF3a	1	Gamma	P.1.8
ERR6593341	B.1.1.7	2021-02-10	26039	C	T	0.0136054	S216L	ORF3a	1	Gamma	P.1.8
ERR6593511	B.1.1.7	2021-03-17	26039	C	T	0.011976	S216L	ORF3a	1	Gamma	P.1.8
ERR6592956	B.1.1.7	2021-03-09	28878	G	C	0.0102389	S202T	N	17	Gamma	C.37.1;P.1;P.1.1;P.1.10;P.1.12;P.1.13;P.1.14;P.1.15;P.1.16;P.1.17;P.1.17.1;P.1.2;P.1.4;P.1.6;P.1.7;P.1.8;P.1.9
ERR6593045	B.1.1.7	2021-03-09	28878	G	C	0.0221402	S202T	N	17	Gamma	C.37.1;P.1;P.1.1;P.1.10;P.1.12;P.1.13;P.1.14;P.1.15;P.1.16;P.1.17;P.1.17.1;P.1.2;P.1.4;P.1.6;P.1.7;P.1.8;P.1.9
ERR6593069	B.1.1.7	2021-03-03	28878	G	C	0.0163934	S202T	N	17	Gamma	C.37.1;P.1;P.1.1;P.1.10;P.1.12;P.1.13;P.1.14;P.1.15;P.1.16;P.1.17;P.1.17.1;P.1.2;P.1.4;P.1.6;P.1.7;P.1.8;P.1.9
ERR6593105	B.1.1.7	2021-03-04	28878	G	C	0.058072	S202T	N	17	Gamma	C.37.1;P.1;P.1.1;P.1.10;P.1.12;P.1.13;P.1.14;P.1.15;P.1.16;P.1.17;P.1.17.1;P.1.2;P.1.4;P.1.6;P.1.7;P.1.8;P.1.9
ERR6593121	B.1.1.7	2021-03-16	28878	G	C	0.0108588	S202T	N	17	Gamma	C.37.1;P.1;P.1.1;P.1.10;P.1.12;P.1.13;P.1.14;P.1.15;P.1.16;P.1.17;P.1.17.1;P.1.2;P.1.4;P.1.6;P.1.7;P.1.8;P.1.9
ERR6593257	B.1.1	2021-02-15	28878	G	C	0.0164835	S202T	N	17	Gamma	C.37.1;P.1;P.1.1;P.1.10;P.1.12;P.1.13;P.1.14;P.1.15;P.1.16;P.1.17;P.1.17.1;P.1.2;P.1.4;P.1.6;P.1.7;P.1.8;P.1.9
ERR6593308	B.1.1.7	2021-01-26	28878	G	C	0.0177552	S202T	N	17	Gamma	C.37.1;P.1;P.1.1;P.1.10;P.1.12;P.1.13;P.1.14;P.1.15;P.1.16;P.1.17;P.1.17.1;P.1.2;P.1.4;P.1.6;P.1.7;P.1.8;P.1.9
ERR6593493	B.1.1.7	2021-03-30	28878	G	C	0.0294498	S202T	N	17	Gamma	C.37.1;P.1;P.1.1;P.1.10;P.1.12;P.1.13;P.1.14;P.1.15;P.1.16;P.1.17;P.1.17.1;P.1.2;P.1.4;P.1.6;P.1.7;P.1.8;P.1.9
ERR6594123	B.1.1.7	2021-05-24	28878	G	C	0.0128617	S202T	N	17	Gamma	C.37.1;P.1;P.1.1;P.1.10;P.1.12;P.1.13;P.1.14;P.1.15;P.1.16;P.1.17;P.1.17.1;P.1.2;P.1.4;P.1.6;P.1.7;P.1.8;P.1.9
ERR6594197	B.1.1.7	2021-06-01	28878	G	C	0.0212604	S202T	N	17	Gamma	C.37.1;P.1;P.1.1;P.1.10;P.1.12;P.1.13;P.1.14;P.1.15;P.1.16;P.1.17;P.1.17.1;P.1.2;P.1.4;P.1.6;P.1.7;P.1.8;P.1.9
ERR6594219	B.1.1.7	2021-07-01	28878	G	C	0.037415	S202T	N	17	Gamma	C.37.1;P.1;P.1.1;P.1.10;P.1.12;P.1.13;P.1.14;P.1.15;P.1.16;P.1.17;P.1.17.1;P.1.2;P.1.4;P.1.6;P.1.7;P.1.8;P.1.9
ERR6594297	B.1.1.7	2021-07-01	28878	G	C	0.0108992	S202T	N	17	Gamma	C.37.1;P.1;P.1.1;P.1.10;P.1.12;P.1.13;P.1.14;P.1.15;P.1.16;P.1.17;P.1.17.1;P.1.2;P.1.4;P.1.6;P.1.7;P.1.8;P.1.9
ERR6594306	B.1.617.2	2021-06-01	28878	G	C	0.0619172	S202T	N	17	Gamma	C.37.1;P.1;P.1.1;P.1.10;P.1.12;P.1.13;P.1.14;P.1.15;P.1.16;P.1.17;P.1.17.1;P.1.2;P.1.4;P.1.6;P.1.7;P.1.8;P.1.9
SRR12030615	B	2022-04-20	28878	G	C	0.0101833	S202T	N	17	Gamma	C.37.1;P.1;P.1.1;P.1.10;P.1.12;P.1.13;P.1.14;P.1.15;P.1.16;P.1.17;P.1.17.1;P.1.2;P.1.4;P.1.6;P.1.7;P.1.8;P.1.9
SRR12030620	B	2022-04-20	28878	G	C	0.023913	S202T	N	17	Gamma	C.37.1;P.1;P.1.1;P.1.10;P.1.12;P.1.13;P.1.14;P.1.15;P.1.16;P.1.17;P.1.17.1;P.1.2;P.1.4;P.1.6;P.1.7;P.1.8;P.1.9
SRR17051912	B.1.1.529	2021-11-19	28878	G	C	0.0837696	S202T	N	17	Gamma	C.37.1;P.1;P.1.1;P.1.10;P.1.12;P.1.13;P.1.14;P.1.15;P.1.16;P.1.17;P.1.17.1;P.1.2;P.1.4;P.1.6;P.1.7;P.1.8;P.1.9
ERR6592956	B.1.1.7	2021-03-09	28877	A	T	0.0102041	S202C	N	18	Gamma	B.1.110.3;C.37.1;P.1;P.1.1;P.1.10;P.1.12;P.1.13;P.1.14;P.1.15;P.1.16;P.1.17;P.1.17.1;P.1.2;P.1.4;P.1.6;P.1.7;P.1.8;P.1.9
ERR6593045	B.1.1.7	2021-03-09	28877	A	T	0.0221402	S202C	N	18	Gamma	B.1.110.3;C.37.1;P.1;P.1.1;P.1.10;P.1.12;P.1.13;P.1.14;P.1.15;P.1.16;P.1.17;P.1.17.1;P.1.2;P.1.4;P.1.6;P.1.7;P.1.8;P.1.9
ERR6593105	B.1.1.7	2021-03-04	28877	A	T	0.0569918	S202C	N	18	Gamma	B.1.110.3;C.37.1;P.1;P.1.1;P.1.10;P.1.12;P.1.13;P.1.14;P.1.15;P.1.16;P.1.17;P.1.17.1;P.1.2;P.1.4;P.1.6;P.1.7;P.1.8;P.1.9
ERR6593121	B.1.1.7	2021-03-16	28877	A	T	0.0108803	S202C	N	18	Gamma	B.1.110.3;C.37.1;P.1;P.1.1;P.1.10;P.1.12;P.1.13;P.1.14;P.1.15;P.1.16;P.1.17;P.1.17.1;P.1.2;P.1.4;P.1.6;P.1.7;P.1.8;P.1.9
ERR6593257	B.1.1	2021-02-15	28877	A	T	0.0111111	S202C	N	18	Gamma	B.1.110.3;C.37.1;P.1;P.1.1;P.1.10;P.1.12;P.1.13;P.1.14;P.1.15;P.1.16;P.1.17;P.1.17.1;P.1.2;P.1.4;P.1.6;P.1.7;P.1.8;P.1.9
ERR6593308	B.1.1.7	2021-01-26	28877	A	T	0.0159033	S202C	N	18	Gamma	B.1.110.3;C.37.1;P.1;P.1.1;P.1.10;P.1.12;P.1.13;P.1.14;P.1.15;P.1.16;P.1.17;P.1.17.1;P.1.2;P.1.4;P.1.6;P.1.7;P.1.8;P.1.9
ERR6593493	B.1.1.7	2021-03-30	28877	A	T	0.0315858	S202C	N	18	Gamma	B.1.110.3;C.37.1;P.1;P.1.1;P.1.10;P.1.12;P.1.13;P.1.14;P.1.15;P.1.16;P.1.17;P.1.17.1;P.1.2;P.1.4;P.1.6;P.1.7;P.1.8;P.1.9
ERR6593581	B.1.1.7	2021-04-21	28877	A	T	0.012012	S202C	N	18	Gamma	B.1.110.3;C.37.1;P.1;P.1.1;P.1.10;P.1.12;P.1.13;P.1.14;P.1.15;P.1.16;P.1.17;P.1.17.1;P.1.2;P.1.4;P.1.6;P.1.7;P.1.8;P.1.9
ERR6593659	B.1.1.7	2021-03-29	28877	A	T	0.0198384	S202C	N	18	Gamma	B.1.110.3;C.37.1;P.1;P.1.1;P.1.10;P.1.12;P.1.13;P.1.14;P.1.15;P.1.16;P.1.17;P.1.17.1;P.1.2;P.1.4;P.1.6;P.1.7;P.1.8;P.1.9
ERR6594123	B.1.1.7	2021-05-24	28877	A	T	0.0162338	S202C	N	18	Gamma	B.1.110.3;C.37.1;P.1;P.1.1;P.1.10;P.1.12;P.1.13;P.1.14;P.1.15;P.1.16;P.1.17;P.1.17.1;P.1.2;P.1.4;P.1.6;P.1.7;P.1.8;P.1.9
ERR6594197	B.1.1.7	2021-06-01	28877	A	T	0.0191131	S202C	N	18	Gamma	B.1.110.3;C.37.1;P.1;P.1.1;P.1.10;P.1.12;P.1.13;P.1.14;P.1.15;P.1.16;P.1.17;P.1.17.1;P.1.2;P.1.4;P.1.6;P.1.7;P.1.8;P.1.9
ERR6594219	B.1.1.7	2021-07-01	28877	A	T	0.0375427	S202C	N	18	Gamma	B.1.110.3;C.37.1;P.1;P.1.1;P.1.10;P.1.12;P.1.13;P.1.14;P.1.15;P.1.16;P.1.17;P.1.17.1;P.1.2;P.1.4;P.1.6;P.1.7;P.1.8;P.1.9
ERR6594306	B.1.617.2	2021-06-01	28877	A	T	0.062048	S202C	N	18	Gamma	B.1.110.3;C.37.1;P.1;P.1.1;P.1.10;P.1.12;P.1.13;P.1.14;P.1.15;P.1.16;P.1.17;P.1.17.1;P.1.2;P.1.4;P.1.6;P.1.7;P.1.8;P.1.9
ERR6594353	B.1.1	2022-06-21	28877	A	T	0.0103017	S202C	N	18	Gamma	B.1.110.3;C.37.1;P.1;P.1.1;P.1.10;P.1.12;P.1.13;P.1.14;P.1.15;P.1.16;P.1.17;P.1.17.1;P.1.2;P.1.4;P.1.6;P.1.7;P.1.8;P.1.9
ERR6594423	B.1.1.7	2021-07-01	28877	A	T	0.0101744	S202C	N	18	Gamma	B.1.110.3;C.37.1;P.1;P.1.1;P.1.10;P.1.12;P.1.13;P.1.14;P.1.15;P.1.16;P.1.17;P.1.17.1;P.1.2;P.1.4;P.1.6;P.1.7;P.1.8;P.1.9
SRR11826840	A	2020-03-19	28877	A	T	0.010929	S202C	N	18	Gamma	B.1.110.3;C.37.1;P.1;P.1.1;P.1.10;P.1.12;P.1.13;P.1.14;P.1.15;P.1.16;P.1.17;P.1.17.1;P.1.2;P.1.4;P.1.6;P.1.7;P.1.8;P.1.9
SRR11827006	B.1	2020-03-22	28877	A	T	0.0188679	S202C	N	18	Gamma	B.1.110.3;C.37.1;P.1;P.1.1;P.1.10;P.1.12;P.1.13;P.1.14;P.1.15;P.1.16;P.1.17;P.1.17.1;P.1.2;P.1.4;P.1.6;P.1.7;P.1.8;P.1.9
SRR17051912	B.1.1.529	2021-11-19	28877	A	T	0.0894597	S202C	N	18	Gamma	B.1.110.3;C.37.1;P.1;P.1.1;P.1.10;P.1.12;P.1.13;P.1.14;P.1.15;P.1.16;P.1.17;P.1.17.1;P.1.2;P.1.4;P.1.6;P.1.7;P.1.8;P.1.9
ERR6592988	B.1.1.7	2021-02-23	997	T	C	0.0156422	R64R	nsp2	1	Gamma	P.1.4
ERR6593183	B.1.1.7	2021-02-11	997	T	C	0.0240314	R64R	nsp2	1	Gamma	P.1.4
ERR6593255	B.1.1.7	2021-02-08	997	T	C	0.0103093	R64R	nsp2	1	Gamma	P.1.4
ERR6593483	B.1.1.7	2021-03-16	997	T	C	0.0184275	R64R	nsp2	1	Gamma	P.1.4
ERR6594169	B.1.351	2021-06-01	22298	A	G	0.0164384	R246G	S	1	Gamma	P.1.12
ERR6594277	B.1.1.7	2021-07-01	22298	A	G	0.0137931	R246G	S	1	Gamma	P.1.12
SRR11826892	B.1	2020-03-11	22298	A	G	0.0105263	R246G	S	1	Gamma	P.1.12
ERR6592851	B.1.1.7	2021-02-23	22132	G	T	0.0130435	R190S	S	17	Gamma	A.21;P.1;P.1.1;P.1.10;P.1.12;P.1.13;P.1.14;P.1.15;P.1.16;P.1.17;P.1.17.1;P.1.2;P.1.4;P.1.6;P.1.7;P.1.8;P.1.9
ERR6592864	B.1.1.7	2021-03-04	22132	G	T	0.0422535	R190S	S	17	Gamma	A.21;P.1;P.1.1;P.1.10;P.1.12;P.1.13;P.1.14;P.1.15;P.1.16;P.1.17;P.1.17.1;P.1.2;P.1.4;P.1.6;P.1.7;P.1.8;P.1.9
ERR6592878	B.1.1.7	2021-03-11	22132	G	T	0.0261438	R190S	S	17	Gamma	A.21;P.1;P.1.1;P.1.10;P.1.12;P.1.13;P.1.14;P.1.15;P.1.16;P.1.17;P.1.17.1;P.1.2;P.1.4;P.1.6;P.1.7;P.1.8;P.1.9
ERR6592905	B.1.1.7	2021-03-19	22132	G	T	0.0192308	R190S	S	17	Gamma	A.21;P.1;P.1.1;P.1.10;P.1.12;P.1.13;P.1.14;P.1.15;P.1.16;P.1.17;P.1.17.1;P.1.2;P.1.4;P.1.6;P.1.7;P.1.8;P.1.9
ERR6592918	B.1.1.7	2021-03-03	22132	G	T	0.0104439	R190S	S	17	Gamma	A.21;P.1;P.1.1;P.1.10;P.1.12;P.1.13;P.1.14;P.1.15;P.1.16;P.1.17;P.1.17.1;P.1.2;P.1.4;P.1.6;P.1.7;P.1.8;P.1.9
ERR6592926	B.1.1.7	2021-03-23	22132	G	T	0.013363	R190S	S	17	Gamma	A.21;P.1;P.1.1;P.1.10;P.1.12;P.1.13;P.1.14;P.1.15;P.1.16;P.1.17;P.1.17.1;P.1.2;P.1.4;P.1.6;P.1.7;P.1.8;P.1.9
ERR6592946	B.1.1.7	2021-03-23	22132	G	T	0.0102389	R190S	S	17	Gamma	A.21;P.1;P.1.1;P.1.10;P.1.12;P.1.13;P.1.14;P.1.15;P.1.16;P.1.17;P.1.17.1;P.1.2;P.1.4;P.1.6;P.1.7;P.1.8;P.1.9
ERR6592960	B.1.1.7	2021-03-16	22132	G	T	0.0284553	R190S	S	17	Gamma	A.21;P.1;P.1.1;P.1.10;P.1.12;P.1.13;P.1.14;P.1.15;P.1.16;P.1.17;P.1.17.1;P.1.2;P.1.4;P.1.6;P.1.7;P.1.8;P.1.9
ERR6592993	B.1.1.7	2021-03-01	22132	G	T	0.0204082	R190S	S	17	Gamma	A.21;P.1;P.1.1;P.1.10;P.1.12;P.1.13;P.1.14;P.1.15;P.1.16;P.1.17;P.1.17.1;P.1.2;P.1.4;P.1.6;P.1.7;P.1.8;P.1.9
ERR6593006	B.1.1.7	2021-02-24	22132	G	T	0.0189573	R190S	S	17	Gamma	A.21;P.1;P.1.1;P.1.10;P.1.12;P.1.13;P.1.14;P.1.15;P.1.16;P.1.17;P.1.17.1;P.1.2;P.1.4;P.1.6;P.1.7;P.1.8;P.1.9
ERR6593064	B.1.1.7	2021-03-02	22132	G	T	0.019084	R190S	S	17	Gamma	A.21;P.1;P.1.1;P.1.10;P.1.12;P.1.13;P.1.14;P.1.15;P.1.16;P.1.17;P.1.17.1;P.1.2;P.1.4;P.1.6;P.1.7;P.1.8;P.1.9
ERR6593095	B.1.1.7	2021-03-02	22132	G	T	0.0142857	R190S	S	17	Gamma	A.21;P.1;P.1.1;P.1.10;P.1.12;P.1.13;P.1.14;P.1.15;P.1.16;P.1.17;P.1.17.1;P.1.2;P.1.4;P.1.6;P.1.7;P.1.8;P.1.9
ERR6593108	B.1.1.7	2021-03-11	22132	G	T	0.0215517	R190S	S	17	Gamma	A.21;P.1;P.1.1;P.1.10;P.1.12;P.1.13;P.1.14;P.1.15;P.1.16;P.1.17;P.1.17.1;P.1.2;P.1.4;P.1.6;P.1.7;P.1.8;P.1.9
ERR6593171	B.1.160	2021-02-22	22132	G	T	0.0189873	R190S	S	17	Gamma	A.21;P.1;P.1.1;P.1.10;P.1.12;P.1.13;P.1.14;P.1.15;P.1.16;P.1.17;P.1.17.1;P.1.2;P.1.4;P.1.6;P.1.7;P.1.8;P.1.9
ERR6593268	B.1.1	2021-01-12	22132	G	T	0.0119048	R190S	S	17	Gamma	A.21;P.1;P.1.1;P.1.10;P.1.12;P.1.13;P.1.14;P.1.15;P.1.16;P.1.17;P.1.17.1;P.1.2;P.1.4;P.1.6;P.1.7;P.1.8;P.1.9
ERR6593279	B.1.398	2020-12-29	22132	G	T	0.010989	R190S	S	17	Gamma	A.21;P.1;P.1.1;P.1.10;P.1.12;P.1.13;P.1.14;P.1.15;P.1.16;P.1.17;P.1.17.1;P.1.2;P.1.4;P.1.6;P.1.7;P.1.8;P.1.9
ERR6593418	B.1.1.7	2021-02-18	22132	G	T	0.016129	R190S	S	17	Gamma	A.21;P.1;P.1.1;P.1.10;P.1.12;P.1.13;P.1.14;P.1.15;P.1.16;P.1.17;P.1.17.1;P.1.2;P.1.4;P.1.6;P.1.7;P.1.8;P.1.9
ERR6593423	B.1.1.7	2021-01-12	22132	G	T	0.0113208	R190S	S	17	Gamma	A.21;P.1;P.1.1;P.1.10;P.1.12;P.1.13;P.1.14;P.1.15;P.1.16;P.1.17;P.1.17.1;P.1.2;P.1.4;P.1.6;P.1.7;P.1.8;P.1.9
ERR6593432	B.1.1.7	2021-02-09	22132	G	T	0.0125786	R190S	S	17	Gamma	A.21;P.1;P.1.1;P.1.10;P.1.12;P.1.13;P.1.14;P.1.15;P.1.16;P.1.17;P.1.17.1;P.1.2;P.1.4;P.1.6;P.1.7;P.1.8;P.1.9
ERR6593493	B.1.1.7	2021-03-30	22132	G	T	0.0207852	R190S	S	17	Gamma	A.21;P.1;P.1.1;P.1.10;P.1.12;P.1.13;P.1.14;P.1.15;P.1.16;P.1.17;P.1.17.1;P.1.2;P.1.4;P.1.6;P.1.7;P.1.8;P.1.9
ERR6593527	B.1.1.7	2021-03-30	22132	G	T	0.0105485	R190S	S	17	Gamma	A.21;P.1;P.1.1;P.1.10;P.1.12;P.1.13;P.1.14;P.1.15;P.1.16;P.1.17;P.1.17.1;P.1.2;P.1.4;P.1.6;P.1.7;P.1.8;P.1.9
ERR6593676	B.1.1.7	2021-03-25	22132	G	T	0.013245	R190S	S	17	Gamma	A.21;P.1;P.1.1;P.1.10;P.1.12;P.1.13;P.1.14;P.1.15;P.1.16;P.1.17;P.1.17.1;P.1.2;P.1.4;P.1.6;P.1.7;P.1.8;P.1.9
ERR6593678	B.1.1.7	2021-03-29	22132	G	T	0.011378	R190S	S	17	Gamma	A.21;P.1;P.1.1;P.1.10;P.1.12;P.1.13;P.1.14;P.1.15;P.1.16;P.1.17;P.1.17.1;P.1.2;P.1.4;P.1.6;P.1.7;P.1.8;P.1.9
SRR11827002	B	2020-03-16	22132	G	T	0.0101266	R190S	S	17	Gamma	A.21;P.1;P.1.1;P.1.10;P.1.12;P.1.13;P.1.14;P.1.15;P.1.16;P.1.17;P.1.17.1;P.1.2;P.1.4;P.1.6;P.1.7;P.1.8;P.1.9
ERR6594423	B.1.1.7	2021-07-01	23587	G	C	0.0298139	Q675H	S	2	Gamma	B.1.599;P.1.9
SRR11826856	B.1	2020-03-15	23587	G	C	0.01	Q675H	S	2	Gamma	B.1.599;P.1.9
SRR16286993	A	2020-02-24	23587	G	C	0.0153846	Q675H	S	2	Gamma	B.1.599;P.1.9
SRR16286994	B.1	2020-03-25	23587	G	C	0.0331583	Q675H	S	2	Gamma	B.1.599;P.1.9
SRR16286998	B.1	2020-03-26	23587	G	C	0.0256917	Q675H	S	2	Gamma	B.1.599;P.1.9
SRR16287000	AY.39.1	2021-07-22	23587	G	C	0.014583	Q675H	S	2	Gamma	B.1.599;P.1.9
SRR16287002	AY.39.1	2021-07-22	23587	G	C	0.0184049	Q675H	S	2	Gamma	B.1.599;P.1.9
SRR16287003	AY.39.1	2021-07-21	23587	G	C	0.0108838	Q675H	S	2	Gamma	B.1.599;P.1.9
SRR16287005	AY.39.1	2021-07-06	23587	G	C	0.0118291	Q675H	S	2	Gamma	B.1.599;P.1.9
SRR16287013	AY.39.1	2021-08-04	23587	G	C	0.0155748	Q675H	S	2	Gamma	B.1.599;P.1.9
SRR16287014	AY.39.1	2021-07-22	23587	G	C	0.0198198	Q675H	S	2	Gamma	B.1.599;P.1.9
SRR16287021	B.1.3	2020-03-27	23587	G	C	0.0118666	Q675H	S	2	Gamma	B.1.599;P.1.9
SRR16287029	B.1.617.2	2020-04-26	23587	G	C	0.011544	Q675H	S	2	Gamma	B.1.599;P.1.9
SRR16287053	B.1.1.25	2020-08-06	23587	G	C	0.0111732	Q675H	S	2	Gamma	B.1.599;P.1.9
SRR16287054	B.1	2020-03-30	23587	G	C	0.011092	Q675H	S	2	Gamma	B.1.599;P.1.9
SRR16287055	B.1	2020-03-26	23587	G	C	0.0104092	Q675H	S	2	Gamma	B.1.599;P.1.9
SRR16287074	D.2	2020-07-30	23587	G	C	0.0100733	Q675H	S	2	Gamma	B.1.599;P.1.9
ERR6593340	B.1.1.7	2021-02-10	2596	A	G	0.0138889	P597P	nsp2	1	Gamma	P.1.15
ERR6592800	B.1.1.7	2021-04-27	21638	C	T	0.0152284	P26S	S	18	Delta;Gamma	AY.4.3;B.1.620;P.1;P.1.1;P.1.10;P.1.12;P.1.13;P.1.14;P.1.15;P.1.16;P.1.17;P.1.17.1;P.1.2;P.1.4;P.1.6;P.1.7;P.1.8;P.1.9
ERR6593263	B.1.1.7	2021-02-10	21638	C	T	0.0213592	P26S	S	18	Delta;Gamma	AY.4.3;B.1.620;P.1;P.1.1;P.1.10;P.1.12;P.1.13;P.1.14;P.1.15;P.1.16;P.1.17;P.1.17.1;P.1.2;P.1.4;P.1.6;P.1.7;P.1.8;P.1.9
ERR6593366	B.1.398	2021-01-20	21638	C	T	0.016129	P26S	S	18	Delta;Gamma	AY.4.3;B.1.620;P.1;P.1.1;P.1.10;P.1.12;P.1.13;P.1.14;P.1.15;P.1.16;P.1.17;P.1.17.1;P.1.2;P.1.4;P.1.6;P.1.7;P.1.8;P.1.9
ERR6592990	B.1.1.7	2021-02-22	18647	C	T	0.0135291	P203L	exonuclease	1	Gamma	P.1.9
ERR6593073	B.1.1.7	2021-03-23	18647	C	T	0.0160417	P203L	exonuclease	1	Gamma	P.1.9
ERR6593203	B.1.398	2021-01-26	18647	C	T	0.0198728	P203L	exonuclease	1	Gamma	P.1.9
ERR6593335	B.1.1.7	2021-02-16	18647	C	T	0.0139138	P203L	exonuclease	1	Gamma	P.1.9
ERR6593413	B.1.1.7	2021-02-09	18647	C	T	0.0200893	P203L	exonuclease	1	Gamma	P.1.9
ERR6593496	B.1.1.7	2021-03-24	18647	C	T	0.012533	P203L	exonuclease	1	Gamma	P.1.9
ERR6593551	B.1.1.7	2021-03-31	18647	C	T	0.0100503	P203L	exonuclease	1	Gamma	P.1.9
ERR6594263	B.1.1.7	2021-07-12	18647	C	T	0.011591	P203L	exonuclease	1	Gamma	P.1.9
ERR6594279	B.1.617.2	2022-06-21	18647	C	T	0.0146718	P203L	exonuclease	1	Gamma	P.1.9
SRR12030612	B	2022-04-20	6319	A	G	0.023511	P1200P	nsp3	16	Gamma	P.1;P.1.1;P.1.10;P.1.12;P.1.13;P.1.14;P.1.15;P.1.16;P.1.17;P.1.17.1;P.1.2;P.1.4;P.1.6;P.1.7;P.1.8;P.1.9
SRR15514224	B.1.1.431	2020-08-11	6319	A	G	0.0204378	P1200P	nsp3	16	Gamma	P.1;P.1.1;P.1.10;P.1.12;P.1.13;P.1.14;P.1.15;P.1.16;P.1.17;P.1.17.1;P.1.2;P.1.4;P.1.6;P.1.7;P.1.8;P.1.9
ERR6593072	B.1.1.7	2021-03-10	592	T	C	0.022234	P109P	nsp1	2	Gamma	P.1.8;P.1.9
ERR6593210	B.1.1.7	2021-02-16	592	T	C	0.0250333	P109P	nsp1	2	Gamma	P.1.8;P.1.9
ERR6594390	B.1.1.7	2021-06-22	592	T	C	0.0115178	P109P	nsp1	2	Gamma	P.1.8;P.1.9
SRR11826886	B.1	2020-03-11	592	T	C	0.0587024	P109P	nsp1	2	Gamma	P.1.8;P.1.9
SRR15514227	B.1.240	2020-08-23	592	T	C	0.0204301	P109P	nsp1	2	Gamma	P.1.8;P.1.9
ERR6594116	B.1.1.7	2021-05-24	23599	T	A	0.0201546	N679K	S	2	Gamma	B.1.1.433;P.1.12
ERR6594117	B.1.1.7	2021-06-07	23599	T	A	0.020733	N679K	S	2	Gamma	B.1.1.433;P.1.12
ERR6594118	B.1.1.7	2021-05-24	23599	T	A	0.0146252	N679K	S	2	Gamma	B.1.1.433;P.1.12
ERR6594120	B.1.1.7	2021-05-31	23599	T	A	0.0173745	N679K	S	2	Gamma	B.1.1.433;P.1.12
ERR6594121	B.1.1.7	2021-06-03	23599	T	A	0.0150376	N679K	S	2	Gamma	B.1.1.433;P.1.12
ERR6594122	B.1.1.7	2021-05-01	23599	T	A	0.0146561	N679K	S	2	Gamma	B.1.1.433;P.1.12
ERR6594123	B.1.1.7	2021-05-24	23599	T	A	0.0208644	N679K	S	2	Gamma	B.1.1.433;P.1.12
ERR6594125	B.1.1.7	2021-06-04	23599	T	A	0.0204918	N679K	S	2	Gamma	B.1.1.433;P.1.12
ERR6594126	B.1.1.7	2021-05-01	23599	T	A	0.015544	N679K	S	2	Gamma	B.1.1.433;P.1.12
ERR6594127	B.1.1.7	2021-06-04	23599	T	A	0.0149063	N679K	S	2	Gamma	B.1.1.433;P.1.12
ERR6594128	B.1.1.7	2021-06-04	23599	T	A	0.0232126	N679K	S	2	Gamma	B.1.1.433;P.1.12
ERR6594129	B.1.1.7	2021-05-01	23599	T	A	0.0149485	N679K	S	2	Gamma	B.1.1.433;P.1.12
ERR6594130	B.1.1.7	2021-06-08	23599	T	A	0.026659	N679K	S	2	Gamma	B.1.1.433;P.1.12
ERR6594131	B.1.1.7	2021-05-01	23599	T	A	0.0146174	N679K	S	2	Gamma	B.1.1.433;P.1.12
ERR6594132	B.1.1.7	2021-05-28	23599	T	A	0.0185669	N679K	S	2	Gamma	B.1.1.433;P.1.12
ERR6594133	B.1.1.7	2021-06-07	23599	T	A	0.0206862	N679K	S	2	Gamma	B.1.1.433;P.1.12
ERR6594134	B.1.1.7	2021-05-27	23599	T	A	0.0237518	N679K	S	2	Gamma	B.1.1.433;P.1.12
ERR6594135	B.1.1.7	2021-05-24	23599	T	A	0.0188243	N679K	S	2	Gamma	B.1.1.433;P.1.12
ERR6594136	B.1.1.7	2021-05-28	23599	T	A	0.0129032	N679K	S	2	Gamma	B.1.1.433;P.1.12
ERR6594137	B.1.1.7	2021-05-01	23599	T	A	0.0173193	N679K	S	2	Gamma	B.1.1.433;P.1.12
ERR6594138	B.1.1.7	2021-05-24	23599	T	A	0.0187426	N679K	S	2	Gamma	B.1.1.433;P.1.12
ERR6594139	B.1.1.7	2021-05-24	23599	T	A	0.0204118	N679K	S	2	Gamma	B.1.1.433;P.1.12
ERR6594140	B.1.1.7	2021-06-01	23599	T	A	0.0211704	N679K	S	2	Gamma	B.1.1.433;P.1.12
ERR6594141	B.1.1.7	2021-05-01	23599	T	A	0.0237015	N679K	S	2	Gamma	B.1.1.433;P.1.12
ERR6594142	B.1.1.7	2021-05-01	23599	T	A	0.0254702	N679K	S	2	Gamma	B.1.1.433;P.1.12
ERR6594143	B.1.1.7	2021-05-27	23599	T	A	0.0208605	N679K	S	2	Gamma	B.1.1.433;P.1.12
ERR6594144	B.1.1.7	2021-05-01	23599	T	A	0.018244	N679K	S	2	Gamma	B.1.1.433;P.1.12
ERR6594145	B.1.1.7	2021-05-26	23599	T	A	0.0175395	N679K	S	2	Gamma	B.1.1.433;P.1.12
ERR6594146	B.1.1.7	2021-05-01	23599	T	A	0.0231712	N679K	S	2	Gamma	B.1.1.433;P.1.12
ERR6594147	B.1.1.7	2021-05-28	23599	T	A	0.0202677	N679K	S	2	Gamma	B.1.1.433;P.1.12
ERR6594148	B.1.1.7	2021-05-31	23599	T	A	0.0179545	N679K	S	2	Gamma	B.1.1.433;P.1.12
ERR6594149	B.1.1.7	2021-05-31	23599	T	A	0.0221221	N679K	S	2	Gamma	B.1.1.433;P.1.12
ERR6594150	B.1.1.7	2021-05-28	23599	T	A	0.0176118	N679K	S	2	Gamma	B.1.1.433;P.1.12
ERR6594151	B.1.1.7	2021-05-28	23599	T	A	0.019244	N679K	S	2	Gamma	B.1.1.433;P.1.12
ERR6594152	B.1.1.7	2021-06-01	23599	T	A	0.0216789	N679K	S	2	Gamma	B.1.1.433;P.1.12
ERR6594153	B.1.1.7	2021-05-24	23599	T	A	0.0168599	N679K	S	2	Gamma	B.1.1.433;P.1.12
ERR6594154	B.1.1.7	2021-06-06	23599	T	A	0.0232558	N679K	S	2	Gamma	B.1.1.433;P.1.12
ERR6594155	B.1.1.7	2021-05-28	23599	T	A	0.0202703	N679K	S	2	Gamma	B.1.1.433;P.1.12
ERR6594156	B.1.1.7	2021-05-01	23599	T	A	0.0218397	N679K	S	2	Gamma	B.1.1.433;P.1.12
ERR6594157	B.1.1.7	2021-06-08	23599	T	A	0.0178174	N679K	S	2	Gamma	B.1.1.433;P.1.12
ERR6594158	B.1.1.7	2021-06-02	23599	T	A	0.0190443	N679K	S	2	Gamma	B.1.1.433;P.1.12
ERR6594159	B.1.1.7	2021-06-04	23599	T	A	0.0252583	N679K	S	2	Gamma	B.1.1.433;P.1.12
ERR6594160	B.1.1.7	2021-05-27	23599	T	A	0.0268631	N679K	S	2	Gamma	B.1.1.433;P.1.12
ERR6594161	B.1.1.7	2021-05-26	23599	T	A	0.0277674	N679K	S	2	Gamma	B.1.1.433;P.1.12
ERR6594162	B.1.1.7	2021-06-01	23599	T	A	0.0135676	N679K	S	2	Gamma	B.1.1.433;P.1.12
ERR6594163	B.1.1.7	2021-05-28	23599	T	A	0.0198923	N679K	S	2	Gamma	B.1.1.433;P.1.12
ERR6594164	B.1.1.7	2021-05-26	23599	T	A	0.0254725	N679K	S	2	Gamma	B.1.1.433;P.1.12
ERR6594165	B.1.1.7	2021-05-01	23599	T	A	0.0127517	N679K	S	2	Gamma	B.1.1.433;P.1.12
ERR6594166	B.1.1.7	2021-05-26	23599	T	A	0.0205438	N679K	S	2	Gamma	B.1.1.433;P.1.12
ERR6594167	B.1.1.7	2021-05-24	23599	T	A	0.0248376	N679K	S	2	Gamma	B.1.1.433;P.1.12
ERR6594168	B.1.1.7	2021-05-26	23599	T	A	0.0213915	N679K	S	2	Gamma	B.1.1.433;P.1.12
ERR6594169	B.1.351	2021-06-01	23599	T	A	0.022098	N679K	S	2	Gamma	B.1.1.433;P.1.12
ERR6594170	B.1.1.7	2021-06-01	23599	T	A	0.022506	N679K	S	2	Gamma	B.1.1.433;P.1.12
ERR6594171	B.1.1.7	2021-06-05	23599	T	A	0.0226575	N679K	S	2	Gamma	B.1.1.433;P.1.12
ERR6594172	B.1.1.7	2021-05-24	23599	T	A	0.0184856	N679K	S	2	Gamma	B.1.1.433;P.1.12
ERR6594173	B.1.1.7	2021-05-28	23599	T	A	0.0233944	N679K	S	2	Gamma	B.1.1.433;P.1.12
ERR6594174	B.1.1.7	2021-05-26	23599	T	A	0.0206964	N679K	S	2	Gamma	B.1.1.433;P.1.12
ERR6594175	B.1.1.7	2021-05-01	23599	T	A	0.0131951	N679K	S	2	Gamma	B.1.1.433;P.1.12
ERR6594176	B.1.1.7	2021-05-01	23599	T	A	0.0227837	N679K	S	2	Gamma	B.1.1.433;P.1.12
ERR6594177	B.1.1.7	2021-05-01	23599	T	A	0.0181359	N679K	S	2	Gamma	B.1.1.433;P.1.12
ERR6594178	B.1	2021-06-09	23599	T	A	0.0377358	N679K	S	2	Gamma	B.1.1.433;P.1.12
ERR6594179	B.1.351	2021-06-05	23599	T	A	0.0239863	N679K	S	2	Gamma	B.1.1.433;P.1.12
ERR6594181	B.1.1.7	2021-06-01	23599	T	A	0.0196078	N679K	S	2	Gamma	B.1.1.433;P.1.12
ERR6594182	B.1.1.7	2022-06-21	23599	T	A	0.0234547	N679K	S	2	Gamma	B.1.1.433;P.1.12
ERR6594183	B.1.1.7	2021-06-05	23599	T	A	0.0169173	N679K	S	2	Gamma	B.1.1.433;P.1.12
ERR6594184	B.1.351	2021-06-21	23599	T	A	0.0171674	N679K	S	2	Gamma	B.1.1.433;P.1.12
ERR6594185	AY.108	2021-06-01	23599	T	A	0.0166746	N679K	S	2	Gamma	B.1.1.433;P.1.12
ERR6594186	B.1.1.7	2021-06-11	23599	T	A	0.0192776	N679K	S	2	Gamma	B.1.1.433;P.1.12
ERR6594187	B.1.351	2021-06-05	23599	T	A	0.0166815	N679K	S	2	Gamma	B.1.1.433;P.1.12
ERR6594188	B.1.1.7	2021-06-01	23599	T	A	0.0199818	N679K	S	2	Gamma	B.1.1.433;P.1.12
ERR6594190	B.1.351	2021-07-22	23599	T	A	0.0234261	N679K	S	2	Gamma	B.1.1.433;P.1.12
ERR6594191	B.1.1.7	2021-06-01	23599	T	A	0.0198874	N679K	S	2	Gamma	B.1.1.433;P.1.12
ERR6594192	B.1.1.7	2021-06-18	23599	T	A	0.0269805	N679K	S	2	Gamma	B.1.1.433;P.1.12
ERR6594193	B.1.1.7	2021-06-01	23599	T	A	0.0192771	N679K	S	2	Gamma	B.1.1.433;P.1.12
ERR6594194	B.1.1.7	2021-06-01	23599	T	A	0.0242826	N679K	S	2	Gamma	B.1.1.433;P.1.12
ERR6594196	B.1.617.2	2021-06-07	23599	T	A	0.0236193	N679K	S	2	Gamma	B.1.1.433;P.1.12
ERR6594197	B.1.1.7	2021-06-01	23599	T	A	0.0152427	N679K	S	2	Gamma	B.1.1.433;P.1.12
ERR6594198	B.1.617.2	2021-06-01	23599	T	A	0.0177653	N679K	S	2	Gamma	B.1.1.433;P.1.12
ERR6594199	B.1.1	2021-07-22	23599	T	A	0.0382775	N679K	S	2	Gamma	B.1.1.433;P.1.12
ERR6594200	B.1.1.7	2021-06-11	23599	T	A	0.0228867	N679K	S	2	Gamma	B.1.1.433;P.1.12
ERR6594201	B.1.1.7	2022-06-21	23599	T	A	0.021021	N679K	S	2	Gamma	B.1.1.433;P.1.12
ERR6594202	B.1.1.7	2021-06-01	23599	T	A	0.0230592	N679K	S	2	Gamma	B.1.1.433;P.1.12
ERR6594203	B.1.1.7	2021-07-01	23599	T	A	0.0223652	N679K	S	2	Gamma	B.1.1.433;P.1.12
ERR6594204	B.1.617.2	2021-06-11	23599	T	A	0.0154639	N679K	S	2	Gamma	B.1.1.433;P.1.12
ERR6594205	B.1.351	2021-06-28	23599	T	A	0.017316	N679K	S	2	Gamma	B.1.1.433;P.1.12
ERR6594206	B.1.1.7	2021-06-01	23599	T	A	0.0187636	N679K	S	2	Gamma	B.1.1.433;P.1.12
ERR6594208	B.1.1.7	2021-06-01	23599	T	A	0.0187693	N679K	S	2	Gamma	B.1.1.433;P.1.12
ERR6594209	B.1.1.7	2021-06-11	23599	T	A	0.0251742	N679K	S	2	Gamma	B.1.1.433;P.1.12
ERR6594211	B.1.1.7	2021-06-01	23599	T	A	0.0220103	N679K	S	2	Gamma	B.1.1.433;P.1.12
ERR6594212	B.1.617.2	2021-06-01	23599	T	A	0.0232525	N679K	S	2	Gamma	B.1.1.433;P.1.12
ERR6594213	B.1.1.7	2021-06-01	23599	T	A	0.0226125	N679K	S	2	Gamma	B.1.1.433;P.1.12
ERR6594214	B.1.351	2021-06-13	23599	T	A	0.0217461	N679K	S	2	Gamma	B.1.1.433;P.1.12
ERR6594215	B.1.1.7	2021-07-01	23599	T	A	0.019037	N679K	S	2	Gamma	B.1.1.433;P.1.12
ERR6594216	None	2022-06-21	23599	T	A	0.0112518	N679K	S	2	Gamma	B.1.1.433;P.1.12
ERR6594217	B.1.1.7	2021-06-22	23599	T	A	0.0233677	N679K	S	2	Gamma	B.1.1.433;P.1.12
ERR6594218	B.1.617.2	2021-06-11	23599	T	A	0.0215054	N679K	S	2	Gamma	B.1.1.433;P.1.12
ERR6594219	B.1.1.7	2021-07-01	23599	T	A	0.0153846	N679K	S	2	Gamma	B.1.1.433;P.1.12
ERR6594220	B.1.617.2	2021-06-23	23599	T	A	0.0179641	N679K	S	2	Gamma	B.1.1.433;P.1.12
ERR6594222	B.1.1.7	2021-06-01	23599	T	A	0.0257812	N679K	S	2	Gamma	B.1.1.433;P.1.12
ERR6594223	B.1.1.7	2021-06-07	23599	T	A	0.0176211	N679K	S	2	Gamma	B.1.1.433;P.1.12
ERR6594225	B.1.1.7	2021-06-16	23599	T	A	0.017284	N679K	S	2	Gamma	B.1.1.433;P.1.12
ERR6594226	B.1.1.7	2021-06-01	23599	T	A	0.0240689	N679K	S	2	Gamma	B.1.1.433;P.1.12
ERR6594228	B.1.1.7	2021-06-01	23599	T	A	0.023543	N679K	S	2	Gamma	B.1.1.433;P.1.12
ERR6594229	B.1.1.7	2021-06-01	23599	T	A	0.0191004	N679K	S	2	Gamma	B.1.1.433;P.1.12
ERR6594230	B.1.351	2021-06-01	23599	T	A	0.0191441	N679K	S	2	Gamma	B.1.1.433;P.1.12
ERR6594231	B.1.1.7	2021-06-11	23599	T	A	0.0182963	N679K	S	2	Gamma	B.1.1.433;P.1.12
ERR6594232	B.1.1.7	2021-06-22	23599	T	A	0.0170765	N679K	S	2	Gamma	B.1.1.433;P.1.12
ERR6594233	AY.61	2021-06-01	23599	T	A	0.0190399	N679K	S	2	Gamma	B.1.1.433;P.1.12
ERR6594235	B.1.1.7	2021-06-01	23599	T	A	0.026087	N679K	S	2	Gamma	B.1.1.433;P.1.12
ERR6594236	AY.55	2021-06-11	23599	T	A	0.0175047	N679K	S	2	Gamma	B.1.1.433;P.1.12
ERR6594237	AY.61	2021-06-01	23599	T	A	0.0217554	N679K	S	2	Gamma	B.1.1.433;P.1.12
ERR6594239	B.1.1.7	2021-07-22	23599	T	A	0.018943	N679K	S	2	Gamma	B.1.1.433;P.1.12
ERR6594240	B.1.1.7	2021-07-01	23599	T	A	0.0196194	N679K	S	2	Gamma	B.1.1.433;P.1.12
ERR6594241	B.1.1.7	2021-06-01	23599	T	A	0.025507	N679K	S	2	Gamma	B.1.1.433;P.1.12
ERR6594242	B.1.1.7	2021-06-01	23599	T	A	0.0239178	N679K	S	2	Gamma	B.1.1.433;P.1.12
ERR6594243	B.1.351	2021-06-01	23599	T	A	0.0168067	N679K	S	2	Gamma	B.1.1.433;P.1.12
ERR6594244	B.1.1.7	2022-06-21	23599	T	A	0.0249703	N679K	S	2	Gamma	B.1.1.433;P.1.12
ERR6594245	B.1.1.7	2021-06-01	23599	T	A	0.0177956	N679K	S	2	Gamma	B.1.1.433;P.1.12
ERR6594246	B.1.351	2021-06-01	23599	T	A	0.0223101	N679K	S	2	Gamma	B.1.1.433;P.1.12
ERR6594247	B.1.1.7	2021-06-18	23599	T	A	0.02	N679K	S	2	Gamma	B.1.1.433;P.1.12
ERR6594248	B.1.1.7	2021-07-01	23599	T	A	0.01493	N679K	S	2	Gamma	B.1.1.433;P.1.12
ERR6594249	B.1.1.7	2021-06-01	23599	T	A	0.0201557	N679K	S	2	Gamma	B.1.1.433;P.1.12
ERR6594250	B.1.1.7	2021-06-01	23599	T	A	0.0235567	N679K	S	2	Gamma	B.1.1.433;P.1.12
ERR6594251	B.1.1.7	2021-06-01	23599	T	A	0.0148342	N679K	S	2	Gamma	B.1.1.433;P.1.12
ERR6594252	B.1.1.7	2021-06-01	23599	T	A	0.0274025	N679K	S	2	Gamma	B.1.1.433;P.1.12
ERR6594253	B.1.351	2021-06-01	23599	T	A	0.0137363	N679K	S	2	Gamma	B.1.1.433;P.1.12
ERR6594254	B.1.351	2021-06-01	23599	T	A	0.0191732	N679K	S	2	Gamma	B.1.1.433;P.1.12
ERR6594256	B.1.1.7	2021-06-01	23599	T	A	0.0194595	N679K	S	2	Gamma	B.1.1.433;P.1.12
ERR6594257	B.1.1.7	2021-06-01	23599	T	A	0.0268121	N679K	S	2	Gamma	B.1.1.433;P.1.12
ERR6594258	B.1.1.7	2021-06-11	23599	T	A	0.0191599	N679K	S	2	Gamma	B.1.1.433;P.1.12
ERR6594260	B.1.1.7	2021-06-22	23599	T	A	0.0244593	N679K	S	2	Gamma	B.1.1.433;P.1.12
ERR6594261	B.1.1	2022-06-21	23599	T	A	0.0178926	N679K	S	2	Gamma	B.1.1.433;P.1.12
ERR6594263	B.1.1.7	2021-07-12	23599	T	A	0.0242511	N679K	S	2	Gamma	B.1.1.433;P.1.12
ERR6594264	B.1.1.7	2021-06-21	23599	T	A	0.0241644	N679K	S	2	Gamma	B.1.1.433;P.1.12
ERR6594265	B.1.351	2021-06-01	23599	T	A	0.016881	N679K	S	2	Gamma	B.1.1.433;P.1.12
ERR6594266	B.1.1.7	2021-06-01	23599	T	A	0.012931	N679K	S	2	Gamma	B.1.1.433;P.1.12
ERR6594267	B.1.1.7	2021-06-22	23599	T	A	0.0161337	N679K	S	2	Gamma	B.1.1.433;P.1.12
ERR6594269	B.1.351	2021-06-05	23599	T	A	0.0229961	N679K	S	2	Gamma	B.1.1.433;P.1.12
ERR6594271	B.1.617.2	2021-07-01	23599	T	A	0.0165505	N679K	S	2	Gamma	B.1.1.433;P.1.12
ERR6594272	B.1.351	2021-06-05	23599	T	A	0.0249019	N679K	S	2	Gamma	B.1.1.433;P.1.12
ERR6594273	B.1.1.7	2021-06-01	23599	T	A	0.0261184	N679K	S	2	Gamma	B.1.1.433;P.1.12
ERR6594274	B.1.1.7	2021-06-01	23599	T	A	0.0206186	N679K	S	2	Gamma	B.1.1.433;P.1.12
ERR6594275	B.1.1.7	2021-06-22	23599	T	A	0.0151324	N679K	S	2	Gamma	B.1.1.433;P.1.12
ERR6594276	AY.126	2021-06-01	23599	T	A	0.0212972	N679K	S	2	Gamma	B.1.1.433;P.1.12
ERR6594277	B.1.1.7	2021-07-01	23599	T	A	0.0245123	N679K	S	2	Gamma	B.1.1.433;P.1.12
ERR6594280	B.1.1.7	2021-07-01	23599	T	A	0.0211183	N679K	S	2	Gamma	B.1.1.433;P.1.12
ERR6594284	B.1.1	2021-06-05	23599	T	A	0.0220588	N679K	S	2	Gamma	B.1.1.433;P.1.12
ERR6594285	B.1.1.7	2021-07-01	23599	T	A	0.0217109	N679K	S	2	Gamma	B.1.1.433;P.1.12
ERR6594286	B.1.1.7	2021-06-01	23599	T	A	0.0241029	N679K	S	2	Gamma	B.1.1.433;P.1.12
ERR6594287	B.1.1.7	2021-06-01	23599	T	A	0.0254986	N679K	S	2	Gamma	B.1.1.433;P.1.12
ERR6594288	B.1.1.7	2021-06-21	23599	T	A	0.0214777	N679K	S	2	Gamma	B.1.1.433;P.1.12
ERR6594289	B.1.1.7	2021-07-21	23599	T	A	0.023287	N679K	S	2	Gamma	B.1.1.433;P.1.12
ERR6594290	B.1.1.7	2021-06-22	23599	T	A	0.0199637	N679K	S	2	Gamma	B.1.1.433;P.1.12
ERR6594291	B.1.351	2021-06-08	23599	T	A	0.0132841	N679K	S	2	Gamma	B.1.1.433;P.1.12
ERR6594292	B.1.1.519	2021-07-22	23599	T	A	0.0311526	N679K	S	2	Gamma	B.1.1.433;P.1.12
ERR6594293	B.1.1.7	2021-06-01	23599	T	A	0.0153846	N679K	S	2	Gamma	B.1.1.433;P.1.12
ERR6594294	B.1.1.7	2021-06-11	23599	T	A	0.015	N679K	S	2	Gamma	B.1.1.433;P.1.12
ERR6594295	B.1.1.7	2021-07-01	23599	T	A	0.0191342	N679K	S	2	Gamma	B.1.1.433;P.1.12
ERR6594296	B.1.351	2021-06-01	23599	T	A	0.0227226	N679K	S	2	Gamma	B.1.1.433;P.1.12
ERR6594297	B.1.1.7	2021-07-01	23599	T	A	0.0252936	N679K	S	2	Gamma	B.1.1.433;P.1.12
ERR6594298	B.1.1.7	2021-06-11	23599	T	A	0.02329	N679K	S	2	Gamma	B.1.1.433;P.1.12
ERR6594300	AY.108	2021-06-01	23599	T	A	0.0161182	N679K	S	2	Gamma	B.1.1.433;P.1.12
ERR6594301	B.1.617.2	2021-07-01	23599	T	A	0.0109318	N679K	S	2	Gamma	B.1.1.433;P.1.12
ERR6594302	B.1.1.7	2021-06-01	23599	T	A	0.0219436	N679K	S	2	Gamma	B.1.1.433;P.1.12
ERR6594303	B.1.1.7	2021-06-01	23599	T	A	0.0196929	N679K	S	2	Gamma	B.1.1.433;P.1.12
ERR6594304	B.1.1.7	2021-06-11	23599	T	A	0.0165209	N679K	S	2	Gamma	B.1.1.433;P.1.12
ERR6594305	B.1.617.2	2021-06-01	23599	T	A	0.0170422	N679K	S	2	Gamma	B.1.1.433;P.1.12
ERR6594306	B.1.617.2	2021-06-01	23599	T	A	0.0167084	N679K	S	2	Gamma	B.1.1.433;P.1.12
ERR6594307	B.1.1.7	2022-06-21	23599	T	A	0.0205761	N679K	S	2	Gamma	B.1.1.433;P.1.12
ERR6594308	B.1.351	2021-06-20	23599	T	A	0.0175313	N679K	S	2	Gamma	B.1.1.433;P.1.12
ERR6594310	B.1.1.7	2021-06-11	23599	T	A	0.0103448	N679K	S	2	Gamma	B.1.1.433;P.1.12
ERR6594311	B.1.1	2021-06-20	23599	T	A	0.0357143	N679K	S	2	Gamma	B.1.1.433;P.1.12
ERR6594312	B.1.1.7	2021-06-11	23599	T	A	0.019827	N679K	S	2	Gamma	B.1.1.433;P.1.12
ERR6594313	B.1.1.7	2021-06-01	23599	T	A	0.0187913	N679K	S	2	Gamma	B.1.1.433;P.1.12
ERR6594314	B.1.1.7	2021-06-11	23599	T	A	0.0262925	N679K	S	2	Gamma	B.1.1.433;P.1.12
ERR6594315	B.1.351	2021-06-01	23599	T	A	0.02	N679K	S	2	Gamma	B.1.1.433;P.1.12
ERR6594316	B.1.1.7	2021-06-01	23599	T	A	0.0189404	N679K	S	2	Gamma	B.1.1.433;P.1.12
ERR6594317	B.1.1	2022-06-21	23599	T	A	0.0173228	N679K	S	2	Gamma	B.1.1.433;P.1.12
ERR6594318	B.1.525	2021-06-01	23599	T	A	0.0166993	N679K	S	2	Gamma	B.1.1.433;P.1.12
ERR6594319	None	2021-06-14	23599	T	A	0.0190476	N679K	S	2	Gamma	B.1.1.433;P.1.12
ERR6594320	B.1.351	2021-06-01	23599	T	A	0.0205479	N679K	S	2	Gamma	B.1.1.433;P.1.12
ERR6594321	B.1.1.7	2021-06-22	23599	T	A	0.0124131	N679K	S	2	Gamma	B.1.1.433;P.1.12
ERR6594322	B.1.1.7	2021-06-01	23599	T	A	0.0200219	N679K	S	2	Gamma	B.1.1.433;P.1.12
ERR6594323	B.1.1.7	2021-06-01	23599	T	A	0.0189873	N679K	S	2	Gamma	B.1.1.433;P.1.12
ERR6594324	B.1.1.7	2021-06-01	23599	T	A	0.0261124	N679K	S	2	Gamma	B.1.1.433;P.1.12
ERR6594325	B.1.1.7	2021-06-01	23599	T	A	0.014377	N679K	S	2	Gamma	B.1.1.433;P.1.12
ERR6594326	B.1.351	2021-06-01	23599	T	A	0.0230755	N679K	S	2	Gamma	B.1.1.433;P.1.12
ERR6594328	B.1.351	2021-06-13	23599	T	A	0.0191959	N679K	S	2	Gamma	B.1.1.433;P.1.12
ERR6594330	AY.61	2021-07-01	23599	T	A	0.0191409	N679K	S	2	Gamma	B.1.1.433;P.1.12
ERR6594331	B.1.1.7	2021-06-01	23599	T	A	0.0159744	N679K	S	2	Gamma	B.1.1.433;P.1.12
ERR6594333	B.1.1.7	2021-06-01	23599	T	A	0.0179641	N679K	S	2	Gamma	B.1.1.433;P.1.12
ERR6594334	B.1.1.7	2021-06-22	23599	T	A	0.0256598	N679K	S	2	Gamma	B.1.1.433;P.1.12
ERR6594335	B.1.1.7	2021-06-01	23599	T	A	0.0235272	N679K	S	2	Gamma	B.1.1.433;P.1.12
ERR6594336	B.1.1.7	2021-06-01	23599	T	A	0.0232648	N679K	S	2	Gamma	B.1.1.433;P.1.12
ERR6594337	B.1.617.2	2021-06-11	23599	T	A	0.0160377	N679K	S	2	Gamma	B.1.1.433;P.1.12
ERR6594339	B.1.617.2	2021-05-22	23599	T	A	0.0189941	N679K	S	2	Gamma	B.1.1.433;P.1.12
ERR6594340	B.1.351	2021-06-01	23599	T	A	0.0207732	N679K	S	2	Gamma	B.1.1.433;P.1.12
ERR6594342	B.1.1.7	2021-06-16	23599	T	A	0.0202312	N679K	S	2	Gamma	B.1.1.433;P.1.12
ERR6594343	B.1.1.7	2021-06-11	23599	T	A	0.0193569	N679K	S	2	Gamma	B.1.1.433;P.1.12
ERR6594344	B.1.1.7	2021-06-22	23599	T	A	0.0202643	N679K	S	2	Gamma	B.1.1.433;P.1.12
ERR6594345	None	2022-06-21	23599	T	A	0.0189573	N679K	S	2	Gamma	B.1.1.433;P.1.12
ERR6594346	B.1.1.7	2021-06-01	23599	T	A	0.0187717	N679K	S	2	Gamma	B.1.1.433;P.1.12
ERR6594347	B.1.1.7	2021-06-22	23599	T	A	0.018617	N679K	S	2	Gamma	B.1.1.433;P.1.12
ERR6594349	B.1.351	2021-06-08	23599	T	A	0.0165975	N679K	S	2	Gamma	B.1.1.433;P.1.12
ERR6594350	None	2021-06-22	23599	T	A	0.0195312	N679K	S	2	Gamma	B.1.1.433;P.1.12
ERR6594351	B.1.1.7	2021-07-22	23599	T	A	0.0185384	N679K	S	2	Gamma	B.1.1.433;P.1.12
ERR6594353	B.1.1	2022-06-21	23599	T	A	0.0178458	N679K	S	2	Gamma	B.1.1.433;P.1.12
ERR6594354	B.1.1.7	2021-06-22	23599	T	A	0.0232362	N679K	S	2	Gamma	B.1.1.433;P.1.12
ERR6594355	B.1.1.7	2021-06-01	23599	T	A	0.0249357	N679K	S	2	Gamma	B.1.1.433;P.1.12
ERR6594356	B.1.1	2021-06-11	23599	T	A	0.0188976	N679K	S	2	Gamma	B.1.1.433;P.1.12
ERR6594357	B.1.1.7	2021-07-01	23599	T	A	0.0246914	N679K	S	2	Gamma	B.1.1.433;P.1.12
ERR6594358	B.1.1.7	2021-06-01	23599	T	A	0.0204559	N679K	S	2	Gamma	B.1.1.433;P.1.12
ERR6594359	AY.61	2021-06-22	23599	T	A	0.0167585	N679K	S	2	Gamma	B.1.1.433;P.1.12
ERR6594360	None	2021-06-18	23599	T	A	0.0204082	N679K	S	2	Gamma	B.1.1.433;P.1.12
ERR6594361	B.1.1.7	2021-06-21	23599	T	A	0.0208402	N679K	S	2	Gamma	B.1.1.433;P.1.12
ERR6594362	B.1.351	2021-06-18	23599	T	A	0.026	N679K	S	2	Gamma	B.1.1.433;P.1.12
ERR6594363	B.1.617.2	2021-06-26	23599	T	A	0.0150502	N679K	S	2	Gamma	B.1.1.433;P.1.12
ERR6594364	B.1.1.7	2022-06-21	23599	T	A	0.0185497	N679K	S	2	Gamma	B.1.1.433;P.1.12
ERR6594365	B.1.1.7	2021-06-11	23599	T	A	0.0224647	N679K	S	2	Gamma	B.1.1.433;P.1.12
ERR6594366	B.1.617.2	2022-06-21	23599	T	A	0.0134639	N679K	S	2	Gamma	B.1.1.433;P.1.12
ERR6594367	B.1.617.2	2021-07-01	23599	T	A	0.0137615	N679K	S	2	Gamma	B.1.1.433;P.1.12
ERR6594368	B.1.1.7	2021-06-01	23599	T	A	0.0226415	N679K	S	2	Gamma	B.1.1.433;P.1.12
ERR6594369	B.1.1.7	2021-06-11	23599	T	A	0.0179899	N679K	S	2	Gamma	B.1.1.433;P.1.12
ERR6594371	B.1.1.7	2021-06-18	23599	T	A	0.0218943	N679K	S	2	Gamma	B.1.1.433;P.1.12
ERR6594372	AY.61	2021-06-11	23599	T	A	0.0152733	N679K	S	2	Gamma	B.1.1.433;P.1.12
ERR6594373	B.1.1.7	2021-06-25	23599	T	A	0.0174672	N679K	S	2	Gamma	B.1.1.433;P.1.12
ERR6594376	B.1.1.7	2021-06-11	23599	T	A	0.0169096	N679K	S	2	Gamma	B.1.1.433;P.1.12
ERR6594378	B.1.1.7	2021-06-01	23599	T	A	0.0177634	N679K	S	2	Gamma	B.1.1.433;P.1.12
ERR6594379	B.1.1.7	2021-06-01	23599	T	A	0.0179406	N679K	S	2	Gamma	B.1.1.433;P.1.12
ERR6594380	B.1.1.7	2021-06-11	23599	T	A	0.0195342	N679K	S	2	Gamma	B.1.1.433;P.1.12
ERR6594382	B.1.1.7	2021-06-01	23599	T	A	0.0189055	N679K	S	2	Gamma	B.1.1.433;P.1.12
ERR6594383	B.1.1.7	2022-06-21	23599	T	A	0.0190387	N679K	S	2	Gamma	B.1.1.433;P.1.12
ERR6594384	B.1.617.2	2021-06-21	23599	T	A	0.0214772	N679K	S	2	Gamma	B.1.1.433;P.1.12
ERR6594385	B.1.351	2021-06-16	23599	T	A	0.0180941	N679K	S	2	Gamma	B.1.1.433;P.1.12
ERR6594386	B.1.1	2021-07-22	23599	T	A	0.0248619	N679K	S	2	Gamma	B.1.1.433;P.1.12
ERR6594387	B.1.1.7	2021-06-22	23599	T	A	0.0287115	N679K	S	2	Gamma	B.1.1.433;P.1.12
ERR6594389	AY.61	2021-06-01	23599	T	A	0.0208729	N679K	S	2	Gamma	B.1.1.433;P.1.12
ERR6594390	B.1.1.7	2021-06-22	23599	T	A	0.0214247	N679K	S	2	Gamma	B.1.1.433;P.1.12
ERR6594391	B.1.1.7	2022-06-21	23599	T	A	0.0142857	N679K	S	2	Gamma	B.1.1.433;P.1.12
ERR6594392	B.1.1.7	2021-06-01	23599	T	A	0.0205814	N679K	S	2	Gamma	B.1.1.433;P.1.12
ERR6594394	B.1.1.7	2021-06-22	23599	T	A	0.0200787	N679K	S	2	Gamma	B.1.1.433;P.1.12
ERR6594395	B.1.1.7	2022-06-21	23599	T	A	0.0159765	N679K	S	2	Gamma	B.1.1.433;P.1.12
ERR6594396	B.1.1.7	2021-06-05	23599	T	A	0.0187126	N679K	S	2	Gamma	B.1.1.433;P.1.12
ERR6594397	B.1.1.7	2021-06-22	23599	T	A	0.015962	N679K	S	2	Gamma	B.1.1.433;P.1.12
ERR6594398	None	2021-06-15	23599	T	A	0.0142552	N679K	S	2	Gamma	B.1.1.433;P.1.12
ERR6594399	B.1.1	2022-06-21	23599	T	A	0.0116788	N679K	S	2	Gamma	B.1.1.433;P.1.12
ERR6594400	B.1.351	2021-06-06	23599	T	A	0.0215983	N679K	S	2	Gamma	B.1.1.433;P.1.12
ERR6594401	B.1.617.2	2021-06-11	23599	T	A	0.0200942	N679K	S	2	Gamma	B.1.1.433;P.1.12
ERR6594402	B.1.617.2	2022-06-21	23599	T	A	0.0106667	N679K	S	2	Gamma	B.1.1.433;P.1.12
ERR6594403	B.1.1.7	2021-06-01	23599	T	A	0.0212472	N679K	S	2	Gamma	B.1.1.433;P.1.12
ERR6594404	A	2022-06-21	23599	T	A	0.0179104	N679K	S	2	Gamma	B.1.1.433;P.1.12
ERR6594405	AY.94	2021-07-01	23599	T	A	0.0111693	N679K	S	2	Gamma	B.1.1.433;P.1.12
ERR6594406	B.1.1	2021-06-11	23599	T	A	0.01849	N679K	S	2	Gamma	B.1.1.433;P.1.12
ERR6594407	None	2021-06-22	23599	T	A	0.0369231	N679K	S	2	Gamma	B.1.1.433;P.1.12
ERR6594408	B.1.1.7	2021-06-01	23599	T	A	0.0214904	N679K	S	2	Gamma	B.1.1.433;P.1.12
ERR6594409	B.1.1.7	2021-06-01	23599	T	A	0.0232321	N679K	S	2	Gamma	B.1.1.433;P.1.12
ERR6594410	B.1.1.7	2021-07-01	23599	T	A	0.0220372	N679K	S	2	Gamma	B.1.1.433;P.1.12
ERR6594411	B.1.1.7	2021-07-01	23599	T	A	0.0252311	N679K	S	2	Gamma	B.1.1.433;P.1.12
ERR6594412	B.1.1.7	2021-06-01	23599	T	A	0.0184724	N679K	S	2	Gamma	B.1.1.433;P.1.12
ERR6594413	AY.120	2021-06-11	23599	T	A	0.0141589	N679K	S	2	Gamma	B.1.1.433;P.1.12
ERR6594414	B.1.1.7	2021-06-01	23599	T	A	0.0221768	N679K	S	2	Gamma	B.1.1.433;P.1.12
ERR6594415	B.1.1.7	2021-06-01	23599	T	A	0.0210364	N679K	S	2	Gamma	B.1.1.433;P.1.12
ERR6594416	AY.108	2021-06-01	23599	T	A	0.0190678	N679K	S	2	Gamma	B.1.1.433;P.1.12
ERR6594417	AY.129	2021-06-01	23599	T	A	0.0154366	N679K	S	2	Gamma	B.1.1.433;P.1.12
ERR6594418	None	2021-06-20	23599	T	A	0.0165746	N679K	S	2	Gamma	B.1.1.433;P.1.12
ERR6594420	B.1.1.7	2021-07-01	23599	T	A	0.0154639	N679K	S	2	Gamma	B.1.1.433;P.1.12
ERR6594421	B.1.1.7	2021-06-01	23599	T	A	0.0231293	N679K	S	2	Gamma	B.1.1.433;P.1.12
ERR6594422	B.1.1.7	2021-06-01	23599	T	A	0.0186263	N679K	S	2	Gamma	B.1.1.433;P.1.12
ERR6594423	B.1.1.7	2021-07-01	23599	T	A	0.0166189	N679K	S	2	Gamma	B.1.1.433;P.1.12
ERR6594424	B.1.1.7	2022-06-21	23599	T	A	0.0237963	N679K	S	2	Gamma	B.1.1.433;P.1.12
ERR6594425	AY.61	2021-07-01	23599	T	A	0.0191032	N679K	S	2	Gamma	B.1.1.433;P.1.12
ERR6594426	B.1.1.7	2021-07-22	23599	T	A	0.0227677	N679K	S	2	Gamma	B.1.1.433;P.1.12
ERR6594427	B.1.1.7	2021-06-01	23599	T	A	0.0220802	N679K	S	2	Gamma	B.1.1.433;P.1.12
ERR6594428	B.1.351	2021-06-05	23599	T	A	0.019062	N679K	S	2	Gamma	B.1.1.433;P.1.12
ERR6594429	AY.61	2021-06-01	23599	T	A	0.0112623	N679K	S	2	Gamma	B.1.1.433;P.1.12
ERR6594430	B.1.351	2021-06-07	23599	T	A	0.0239699	N679K	S	2	Gamma	B.1.1.433;P.1.12
ERR6594431	B.1.1.7	2021-06-01	23599	T	A	0.0234305	N679K	S	2	Gamma	B.1.1.433;P.1.12
ERR6594432	AY.77	2022-06-21	23599	T	A	0.0175491	N679K	S	2	Gamma	B.1.1.433;P.1.12
ERR6594433	B.1.1.7	2021-06-22	23599	T	A	0.0211694	N679K	S	2	Gamma	B.1.1.433;P.1.12
ERR6594434	B.1.1.7	2021-06-11	23599	T	A	0.0204209	N679K	S	2	Gamma	B.1.1.433;P.1.12
ERR6594435	B.1.351	2021-06-01	23599	T	A	0.0252922	N679K	S	2	Gamma	B.1.1.433;P.1.12
ERR6594437	B.1.1.7	2021-06-01	23599	T	A	0.0287405	N679K	S	2	Gamma	B.1.1.433;P.1.12
ERR6594438	B.1.1.7	2021-06-11	23599	T	A	0.0230428	N679K	S	2	Gamma	B.1.1.433;P.1.12
ERR6594439	B.1.1.7	2022-06-21	23599	T	A	0.0252898	N679K	S	2	Gamma	B.1.1.433;P.1.12
ERR6594440	B.1.351	2021-07-06	23599	T	A	0.016488	N679K	S	2	Gamma	B.1.1.433;P.1.12
SRR11826819	B.1	2020-03-23	23599	T	A	0.0111272	N679K	S	2	Gamma	B.1.1.433;P.1.12
SRR11826820	A.2.2	2020-03-21	23599	T	A	0.0115248	N679K	S	2	Gamma	B.1.1.433;P.1.12
SRR11826827	B.1	2020-03-22	23599	T	A	0.0148233	N679K	S	2	Gamma	B.1.1.433;P.1.12
SRR11826837	A.2.2	2020-03-23	23599	T	A	0.0105163	N679K	S	2	Gamma	B.1.1.433;P.1.12
SRR11826974	B.1.1.71	2020-03-21	23599	T	A	0.0112839	N679K	S	2	Gamma	B.1.1.433;P.1.12
SRR11826976	B.1	2020-03-21	23599	T	A	0.0176174	N679K	S	2	Gamma	B.1.1.433;P.1.12
SRR11826984	B.61	2020-03-18	23599	T	A	0.0120968	N679K	S	2	Gamma	B.1.1.433;P.1.12
SRR11826999	B.40	2020-03-19	23599	T	A	0.0102804	N679K	S	2	Gamma	B.1.1.433;P.1.12
SRR11827000	B.1.1	2020-03-18	23599	T	A	0.0111266	N679K	S	2	Gamma	B.1.1.433;P.1.12
SRR11827003	A.1	2020-03-17	23599	T	A	0.0100231	N679K	S	2	Gamma	B.1.1.433;P.1.12
SRR11827009	B.39	2020-03-20	23599	T	A	0.013373	N679K	S	2	Gamma	B.1.1.433;P.1.12
SRR11827015	B.6.5	2020-03-20	23599	T	A	0.0106383	N679K	S	2	Gamma	B.1.1.433;P.1.12
ERR6592755	B.1.1.7	2021-04-28	23380	C	T	0.0197842	N606N	S	1	Gamma	P.1.14
ERR6593018	B.1.1.7	2021-03-09	2623	C	T	0.0193548	N606N	nsp2	2	Delta;Gamma	AY.66;P.1.4
ERR6593069	B.1.1.7	2021-03-03	23380	C	T	0.0102487	N606N	S	1	Gamma	P.1.14
ERR6593220	B.1.1.7	2021-02-08	23380	C	T	0.0130719	N606N	S	1	Gamma	P.1.14
ERR6593479	B.1.1.7	2021-03-25	2623	C	T	0.01	N606N	nsp2	2	Delta;Gamma	AY.66;P.1.4
ERR6593527	B.1.1.7	2021-03-30	2623	C	T	0.0126582	N606N	nsp2	2	Delta;Gamma	AY.66;P.1.4
ERR6593656	B.1.1.7	2021-03-11	2623	C	T	0.037037	N606N	nsp2	2	Delta;Gamma	AY.66;P.1.4
ERR6593666	B.1.1.7	2021-03-25	23380	C	T	0.0185185	N606N	S	1	Gamma	P.1.14
ERR6594131	B.1.1.7	2021-05-01	23380	C	T	0.0130683	N606N	S	1	Gamma	P.1.14
ERR6594383	B.1.1.7	2022-06-21	23380	C	T	0.015873	N606N	S	1	Gamma	P.1.14
ERR6594422	B.1.1.7	2021-06-01	23380	C	T	0.019235	N606N	S	1	Gamma	P.1.14
SRR11827004	B.1.1	2020-03-22	23380	C	T	0.0250508	N606N	S	1	Gamma	P.1.14
SRR15514217	B.1.36.1	2020-09-11	2623	C	T	0.217302	N606N	nsp2	2	Delta;Gamma	AY.66;P.1.4
SRR17051895	B.1.1.529	2021-11-15	23380	C	T	0.0154892	N606N	S	1	Gamma	P.1.14
ERR6592768	B.1.1.7	2021-04-26	3592	T	C	0.0196078	N291N	nsp3	2	Gamma	B.1.177.77;P.1.12
ERR6592934	B.1.1.7	2021-03-02	3592	T	C	0.0136364	N291N	nsp3	2	Gamma	B.1.177.77;P.1.12
ERR6592989	B.1.1.7	2021-03-11	3592	T	C	0.0176991	N291N	nsp3	2	Gamma	B.1.177.77;P.1.12
ERR6593413	B.1.1.7	2021-02-09	3592	T	C	0.0261137	N291N	nsp3	2	Gamma	B.1.177.77;P.1.12
ERR6593432	B.1.1.7	2021-02-09	3592	T	C	0.0135371	N291N	nsp3	2	Gamma	B.1.177.77;P.1.12
ERR6593512	B.1.1.7	2021-03-29	3592	T	C	0.0145631	N291N	nsp3	2	Gamma	B.1.177.77;P.1.12
ERR6593578	B.1.1.7	2021-03-25	3592	T	C	0.0192678	N291N	nsp3	2	Gamma	B.1.177.77;P.1.12
ERR6593596	B.1.1.7	2021-04-01	3592	T	C	0.0128205	N291N	nsp3	2	Gamma	B.1.177.77;P.1.12
ERR6593684	B.1.1.7	2021-03-30	3592	T	C	0.0121065	N291N	nsp3	2	Gamma	B.1.177.77;P.1.12
ERR6592924	B.1.1.7	2021-03-09	6704	A	G	0.0146685	N1329D	nsp3	2	Gamma	B.1.621.1;P.1.17.1
ERR6592922	B.1.1.7	2021-03-03	25641	G	T	0.0219653	L83F	ORF3a	1	Gamma	P.1.2
ERR6593535	B.1.1.7	2021-03-16	25641	G	T	0.017733	L83F	ORF3a	1	Gamma	P.1.2
ERR6594119	B.1.1.7	2021-05-01	25641	G	T	0.0531527	L83F	ORF3a	1	Gamma	P.1.2
SRR17051943	B.1.1.529	2021-11-22	25641	G	T	0.0108303	L83F	ORF3a	1	Gamma	P.1.2
ERR6593335	B.1.1.7	2021-02-16	14491	C	T	0.0101351	L344L	RdRp	1	Gamma	P.1.4
ERR6593517	B.1.1.7	2021-03-25	14491	C	T	0.012766	L344L	RdRp	1	Gamma	P.1.4
ERR6593654	B.1.1.7	2021-03-24	14491	C	T	0.021322	L344L	RdRp	1	Gamma	P.1.4
ERR6592872	B.1.1.7	2021-03-09	346	C	T	0.0366575	L27L	nsp1	3	Delta;Gamma	AY.64;P.1.17;P.1.17.1
ERR6592927	B.1.1.7	2021-03-09	346	C	T	0.0168539	L27L	nsp1	3	Delta;Gamma	AY.64;P.1.17;P.1.17.1
ERR6593252	B.1.398	2021-01-26	346	C	T	0.0558912	L27L	nsp1	3	Delta;Gamma	AY.64;P.1.17;P.1.17.1
ERR6593341	B.1.1.7	2021-02-10	346	C	T	0.0170377	L27L	nsp1	3	Delta;Gamma	AY.64;P.1.17;P.1.17.1
ERR6593478	B.1.1.7	2021-03-30	346	C	T	0.0181087	L27L	nsp1	3	Delta;Gamma	AY.64;P.1.17;P.1.17.1
ERR6593486	B.1.1.7	2021-03-29	346	C	T	0.0639386	L27L	nsp1	3	Delta;Gamma	AY.64;P.1.17;P.1.17.1
ERR6593493	B.1.1.7	2021-03-30	346	C	T	0.0332883	L27L	nsp1	3	Delta;Gamma	AY.64;P.1.17;P.1.17.1
ERR6593530	B.1.1.7	2021-03-17	346	C	T	0.0147524	L27L	nsp1	3	Delta;Gamma	AY.64;P.1.17;P.1.17.1
ERR6593560	B.1.1.7	2021-04-01	346	C	T	0.0328587	L27L	nsp1	3	Delta;Gamma	AY.64;P.1.17;P.1.17.1
ERR6593588	B.1.1.7	2021-03-24	346	C	T	0.0540984	L27L	nsp1	3	Delta;Gamma	AY.64;P.1.17;P.1.17.1
ERR6593684	B.1.1.7	2021-03-30	346	C	T	0.0126362	L27L	nsp1	3	Delta;Gamma	AY.64;P.1.17;P.1.17.1
ERR6594127	B.1.1.7	2021-06-04	346	C	T	0.0357566	L27L	nsp1	3	Delta;Gamma	AY.64;P.1.17;P.1.17.1
ERR6594216	None	2022-06-21	346	C	T	0.0186849	L27L	nsp1	3	Delta;Gamma	AY.64;P.1.17;P.1.17.1
ERR6594218	B.1.617.2	2021-06-11	346	C	T	0.0123701	L27L	nsp1	3	Delta;Gamma	AY.64;P.1.17;P.1.17.1
ERR6594255	B.1	2021-06-23	346	C	T	0.0130719	L27L	nsp1	3	Delta;Gamma	AY.64;P.1.17;P.1.17.1
ERR6594317	B.1.1	2022-06-21	346	C	T	0.0335928	L27L	nsp1	3	Delta;Gamma	AY.64;P.1.17;P.1.17.1
ERR6594340	B.1.351	2021-06-01	346	C	T	0.0118478	L27L	nsp1	3	Delta;Gamma	AY.64;P.1.17;P.1.17.1
ERR6594385	B.1.351	2021-06-16	346	C	T	0.0323176	L27L	nsp1	3	Delta;Gamma	AY.64;P.1.17;P.1.17.1
SRR11826853	B.1.319	2020-03-22	346	C	T	0.0106383	L27L	nsp1	3	Delta;Gamma	AY.64;P.1.17;P.1.17.1
SRR15514253	B.1	2020-03-26	346	C	T	0.0276539	L27L	nsp1	3	Delta;Gamma	AY.64;P.1.17;P.1.17.1
SRR16286993	A	2020-02-24	22812	A	C	0.0361757	K417T	S	16	Gamma	P.1;P.1.1;P.1.10;P.1.12;P.1.13;P.1.14;P.1.15;P.1.16;P.1.17;P.1.17.1;P.1.2;P.1.4;P.1.6;P.1.7;P.1.8;P.1.9
SRR16286997	AY.39.1	2021-07-22	22812	A	C	0.0168224	K417T	S	16	Gamma	P.1;P.1.1;P.1.10;P.1.12;P.1.13;P.1.14;P.1.15;P.1.16;P.1.17;P.1.17.1;P.1.2;P.1.4;P.1.6;P.1.7;P.1.8;P.1.9
SRR16287020	B.1.617.2	2020-04-26	22812	A	C	0.0124585	K417T	S	16	Gamma	P.1;P.1.1;P.1.10;P.1.12;P.1.13;P.1.14;P.1.15;P.1.16;P.1.17;P.1.17.1;P.1.2;P.1.4;P.1.6;P.1.7;P.1.8;P.1.9
SRR16287024	B.1.617.2	2020-04-26	22812	A	C	0.0138365	K417T	S	16	Gamma	P.1;P.1.1;P.1.10;P.1.12;P.1.13;P.1.14;P.1.15;P.1.16;P.1.17;P.1.17.1;P.1.2;P.1.4;P.1.6;P.1.7;P.1.8;P.1.9
SRR16287030	B.1.617.2	2020-04-26	22812	A	C	0.0111111	K417T	S	16	Gamma	P.1;P.1.1;P.1.10;P.1.12;P.1.13;P.1.14;P.1.15;P.1.16;P.1.17;P.1.17.1;P.1.2;P.1.4;P.1.6;P.1.7;P.1.8;P.1.9
SRR16287045	A	2020-02-24	22812	A	C	0.0123839	K417T	S	16	Gamma	P.1;P.1.1;P.1.10;P.1.12;P.1.13;P.1.14;P.1.15;P.1.16;P.1.17;P.1.17.1;P.1.2;P.1.4;P.1.6;P.1.7;P.1.8;P.1.9
SRR16287049	A	2020-02-24	22812	A	C	0.0200861	K417T	S	16	Gamma	P.1;P.1.1;P.1.10;P.1.12;P.1.13;P.1.14;P.1.15;P.1.16;P.1.17;P.1.17.1;P.1.2;P.1.4;P.1.6;P.1.7;P.1.8;P.1.9
SRR18006917	AY.39.1	2022-01-03	22812	A	C	0.019019	K417T	S	16	Gamma	P.1;P.1.1;P.1.10;P.1.12;P.1.13;P.1.14;P.1.15;P.1.16;P.1.17;P.1.17.1;P.1.2;P.1.4;P.1.6;P.1.7;P.1.8;P.1.9
SRR18006923	B.1.617.2	2022-01-01	22812	A	C	0.0105942	K417T	S	16	Gamma	P.1;P.1.1;P.1.10;P.1.12;P.1.13;P.1.14;P.1.15;P.1.16;P.1.17;P.1.17.1;P.1.2;P.1.4;P.1.6;P.1.7;P.1.8;P.1.9
SRR18006924	AY.39.1	2021-12-31	22812	A	C	0.0174825	K417T	S	16	Gamma	P.1;P.1.1;P.1.10;P.1.12;P.1.13;P.1.14;P.1.15;P.1.16;P.1.17;P.1.17.1;P.1.2;P.1.4;P.1.6;P.1.7;P.1.8;P.1.9
ERR6592961	B.1.1.7	2021-03-01	4040	A	G	0.0149254	I441V	nsp3	2	Gamma	P.1.8;P.1.9
ERR6594272	B.1.351	2021-06-05	4040	A	G	0.0163934	I441V	nsp3	2	Gamma	P.1.8;P.1.9
ERR6594289	B.1.1.7	2021-07-21	4040	A	G	0.014218	I441V	nsp3	2	Gamma	P.1.8;P.1.9
ERR6592850	B.1.1.7	2021-03-09	25746	A	G	0.0181818	I118M	ORF3a	1	Gamma	P.1.16
ERR6593007	B.1.1.7	2021-03-03	25746	A	G	0.0212766	I118M	ORF3a	1	Gamma	P.1.16
ERR6593145	B.1.398	2021-01-20	25746	A	G	0.0128205	I118M	ORF3a	1	Gamma	P.1.16
ERR6593262	B.1.1.7	2021-01-18	25746	A	G	0.0186916	I118M	ORF3a	1	Gamma	P.1.16
ERR6592998	B.1.1.7	2021-02-24	21707	C	T	0.454506	H49Y	S	1	Gamma	P.1.17.1
ERR6593144	B.1.398	2021-01-06	21707	C	T	0.016	H49Y	S	1	Gamma	P.1.17.1
ERR6593319	B.1.398	2021-02-08	21707	C	T	0.0104167	H49Y	S	1	Gamma	P.1.17.1
ERR6593330	B.1	2021-01-05	21707	C	T	0.0168067	H49Y	S	1	Gamma	P.1.17.1
ERR6593389	B.1.1.7	2021-01-27	21707	C	T	0.0111111	H49Y	S	1	Gamma	P.1.17.1
ERR6593485	B.1.1.7	2021-03-24	21707	C	T	0.0197183	H49Y	S	1	Gamma	P.1.17.1
ERR6593486	B.1.1.7	2021-03-29	21707	C	T	0.0142706	H49Y	S	1	Gamma	P.1.17.1
ERR6593502	B.1.1.7	2021-03-25	21707	C	T	0.0132412	H49Y	S	1	Gamma	P.1.17.1
ERR6594127	B.1.1.7	2021-06-04	21707	C	T	0.0173913	H49Y	S	1	Gamma	P.1.17.1
ERR6594157	B.1.1.7	2021-06-08	21707	C	T	0.0464684	H49Y	S	1	Gamma	P.1.17.1
ERR6594234	B.1	2021-06-11	21707	C	T	0.121212	H49Y	S	1	Gamma	P.1.17.1
ERR6594243	B.1.351	2021-06-01	21707	C	T	0.0405797	H49Y	S	1	Gamma	P.1.17.1
ERR6594353	B.1.1	2022-06-21	21707	C	T	0.0285714	H49Y	S	1	Gamma	P.1.17.1
ERR6594354	B.1.1.7	2021-06-22	21707	C	T	0.0385305	H49Y	S	1	Gamma	P.1.17.1
ERR6594367	B.1.617.2	2021-07-01	21707	C	T	0.0181818	H49Y	S	1	Gamma	P.1.17.1
ERR6594384	B.1.617.2	2021-06-21	21707	C	T	0.0121951	H49Y	S	1	Gamma	P.1.17.1
ERR6594396	B.1.1.7	2021-06-05	21707	C	T	0.0141509	H49Y	S	1	Gamma	P.1.17.1
SRR11826886	B.1	2020-03-11	21707	C	T	0.033101	H49Y	S	1	Gamma	P.1.17.1
SRR12030587	B	2022-03-20	21707	C	T	0.0213144	H49Y	S	1	Gamma	P.1.17.1
SRR15514238	B.1	2020-08-01	21707	C	T	0.0501274	H49Y	S	1	Gamma	P.1.17.1
SRR16287018	AY.39.1	2021-08-10	21707	C	T	0.0125523	H49Y	S	1	Gamma	P.1.17.1
SRR16287023	B.1.617.2	2020-04-26	21707	C	T	0.0284698	H49Y	S	1	Gamma	P.1.17.1
ERR6592758	B.1.1.7	2021-04-26	1427	C	T	0.0108696	H208Y	nsp2	1	Gamma	P.1.10
ERR6592864	B.1.1.7	2021-03-04	1427	C	T	0.0123239	H208Y	nsp2	1	Gamma	P.1.10
ERR6592873	B.1.1.7	2021-03-16	1427	C	T	0.0466321	H208Y	nsp2	1	Gamma	P.1.10
ERR6592957	B.1.1.7	2021-03-18	1427	C	T	0.0147815	H208Y	nsp2	1	Gamma	P.1.10
ERR6593216	B.1.398	2021-01-05	1427	C	T	0.0109091	H208Y	nsp2	1	Gamma	P.1.10
ERR6593314	B.1.1.7	2021-02-18	1427	C	T	0.030303	H208Y	nsp2	1	Gamma	P.1.10
ERR6593656	B.1.1.7	2021-03-11	1427	C	T	0.0144993	H208Y	nsp2	1	Gamma	P.1.10
ERR6594422	B.1.1.7	2021-06-01	1427	C	T	0.0377804	H208Y	nsp2	1	Gamma	P.1.10
SRR15514251	B.1.36.8	2020-07-04	1427	C	T	0.0245902	H208Y	nsp2	1	Gamma	P.1.10
ERR6592871	B.1.1.7	2021-03-09	27915	G	T	0.0167598	G8*	ORF8	1	Gamma	P.1.8
ERR6593183	B.1.1.7	2021-02-11	27915	G	T	0.0273537	G8*	ORF8	1	Gamma	P.1.8
ERR6593203	B.1.398	2021-01-26	27915	G	T	0.0112045	G8*	ORF8	1	Gamma	P.1.8
ERR6593476	B.1.1.7	2021-03-25	27915	G	T	0.0123457	G8*	ORF8	1	Gamma	P.1.8
ERR6593493	B.1.1.7	2021-03-30	27915	G	T	0.0225694	G8*	ORF8	1	Gamma	P.1.8
ERR6593565	B.1.1.7	2021-03-25	27915	G	T	0.0114386	G8*	ORF8	1	Gamma	P.1.8
ERR6593592	B.1.1.7	2021-03-29	27915	G	T	0.011786	G8*	ORF8	1	Gamma	P.1.8
ERR6593654	B.1.1.7	2021-03-24	27915	G	T	0.0191388	G8*	ORF8	1	Gamma	P.1.8
ERR6594353	B.1.1	2022-06-21	27915	G	T	0.0114177	G8*	ORF8	1	Gamma	P.1.8
ERR6592850	B.1.1.7	2021-03-09	13851	T	C	0.0108231	G130G	RdRp	1	Gamma	P.1.1
ERR6593083	B.1.1.7	2021-02-23	13851	T	C	0.0299059	G130G	RdRp	1	Gamma	P.1.1
SRR12030613	B	2022-04-20	13851	T	C	0.0111248	G130G	RdRp	1	Gamma	P.1.1
SRR12030625	B	2022-03-20	13851	T	C	0.0176471	G130G	RdRp	1	Gamma	P.1.1
SRR16287069	B.1	2020-03-30	13851	T	C	0.107692	G130G	RdRp	1	Gamma	P.1.1
ERR6592909	B.1.1.7	2021-03-11	28603	C	T	0.0108853	F110F	N	3	Gamma	B.1.1.429;P.1.17;P.1.17.1
ERR6592955	B.1.1.7	2021-03-23	28603	C	T	0.0109425	F110F	N	3	Gamma	B.1.1.429;P.1.17;P.1.17.1
ERR6593087	B.1.1.7	2021-03-04	28603	C	T	0.019404	F110F	N	3	Gamma	B.1.1.429;P.1.17;P.1.17.1
ERR6593446	B.1.1.7	2021-02-08	28603	C	T	0.0789692	F110F	N	3	Gamma	B.1.1.429;P.1.17;P.1.17.1
ERR6593489	B.1.1.7	2021-03-30	28603	C	T	0.0110375	F110F	N	3	Gamma	B.1.1.429;P.1.17;P.1.17.1
ERR6594427	B.1.1.7	2021-06-01	28603	C	T	0.0111214	F110F	N	3	Gamma	B.1.1.429;P.1.17;P.1.17.1
SRR11826871	B.1	2020-03-11	28603	C	T	0.0333333	F110F	N	3	Gamma	B.1.1.429;P.1.17;P.1.17.1
SRR11826939	B.1	2020-03-03	28603	C	T	0.0396341	F110F	N	3	Gamma	B.1.1.429;P.1.17;P.1.17.1
SRR15514250	B.1.2	2020-07-08	28603	C	T	0.0492881	F110F	N	3	Gamma	B.1.1.429;P.1.17;P.1.17.1
SRR15514257	B.1	2020-06-26	28603	C	T	0.0108262	F110F	N	3	Gamma	B.1.1.429;P.1.17;P.1.17.1
SRR16286991	B.1.319	2020-03-20	28603	C	T	0.0130394	F110F	N	3	Gamma	B.1.1.429;P.1.17;P.1.17.1
ERR6592801	B.1.1.7	2021-04-21	6040	C	T	0.010582	F1107F	nsp3	4	Delta;Gamma	A.3;AY.44;B.1.177.86;P.1.9
ERR6593041	B.1.1.7	2021-03-02	6040	C	T	0.014218	F1107F	nsp3	4	Delta;Gamma	A.3;AY.44;B.1.177.86;P.1.9
ERR6593056	B.1.1.7	2021-03-02	6040	C	T	0.0355805	F1107F	nsp3	4	Delta;Gamma	A.3;AY.44;B.1.177.86;P.1.9
ERR6593064	B.1.1.7	2021-03-02	6040	C	T	0.0121049	F1107F	nsp3	4	Delta;Gamma	A.3;AY.44;B.1.177.86;P.1.9
ERR6593092	B.1.1.7	2021-02-24	6040	C	T	0.0129693	F1107F	nsp3	4	Delta;Gamma	A.3;AY.44;B.1.177.86;P.1.9
ERR6593135	B.1.1.7	2021-02-09	6040	C	T	0.0702247	F1107F	nsp3	4	Delta;Gamma	A.3;AY.44;B.1.177.86;P.1.9
ERR6593199	B.1	2020-12-29	6040	C	T	0.0133779	F1107F	nsp3	4	Delta;Gamma	A.3;AY.44;B.1.177.86;P.1.9
ERR6594116	B.1.1.7	2021-05-24	6040	C	T	0.0133111	F1107F	nsp3	4	Delta;Gamma	A.3;AY.44;B.1.177.86;P.1.9
ERR6594117	B.1.1.7	2021-06-07	6040	C	T	0.0127694	F1107F	nsp3	4	Delta;Gamma	A.3;AY.44;B.1.177.86;P.1.9
ERR6594119	B.1.1.7	2021-05-01	6040	C	T	0.0254237	F1107F	nsp3	4	Delta;Gamma	A.3;AY.44;B.1.177.86;P.1.9
ERR6594120	B.1.1.7	2021-05-31	6040	C	T	0.0142349	F1107F	nsp3	4	Delta;Gamma	A.3;AY.44;B.1.177.86;P.1.9
ERR6594122	B.1.1.7	2021-05-01	6040	C	T	0.0151133	F1107F	nsp3	4	Delta;Gamma	A.3;AY.44;B.1.177.86;P.1.9
ERR6594123	B.1.1.7	2021-05-24	6040	C	T	0.018018	F1107F	nsp3	4	Delta;Gamma	A.3;AY.44;B.1.177.86;P.1.9
ERR6594125	B.1.1.7	2021-06-04	6040	C	T	0.031746	F1107F	nsp3	4	Delta;Gamma	A.3;AY.44;B.1.177.86;P.1.9
ERR6594127	B.1.1.7	2021-06-04	6040	C	T	0.0230608	F1107F	nsp3	4	Delta;Gamma	A.3;AY.44;B.1.177.86;P.1.9
ERR6594128	B.1.1.7	2021-06-04	6040	C	T	0.0142586	F1107F	nsp3	4	Delta;Gamma	A.3;AY.44;B.1.177.86;P.1.9
ERR6594129	B.1.1.7	2021-05-01	6040	C	T	0.0137328	F1107F	nsp3	4	Delta;Gamma	A.3;AY.44;B.1.177.86;P.1.9
ERR6594130	B.1.1.7	2021-06-08	6040	C	T	0.0141791	F1107F	nsp3	4	Delta;Gamma	A.3;AY.44;B.1.177.86;P.1.9
ERR6594131	B.1.1.7	2021-05-01	6040	C	T	0.0192582	F1107F	nsp3	4	Delta;Gamma	A.3;AY.44;B.1.177.86;P.1.9
ERR6594132	B.1.1.7	2021-05-28	6040	C	T	0.0106432	F1107F	nsp3	4	Delta;Gamma	A.3;AY.44;B.1.177.86;P.1.9
ERR6594133	B.1.1.7	2021-06-07	6040	C	T	0.0125759	F1107F	nsp3	4	Delta;Gamma	A.3;AY.44;B.1.177.86;P.1.9
ERR6594134	B.1.1.7	2021-05-27	6040	C	T	0.0155925	F1107F	nsp3	4	Delta;Gamma	A.3;AY.44;B.1.177.86;P.1.9
ERR6594135	B.1.1.7	2021-05-24	6040	C	T	0.0204429	F1107F	nsp3	4	Delta;Gamma	A.3;AY.44;B.1.177.86;P.1.9
ERR6594136	B.1.1.7	2021-05-28	6040	C	T	0.010989	F1107F	nsp3	4	Delta;Gamma	A.3;AY.44;B.1.177.86;P.1.9
ERR6594137	B.1.1.7	2021-05-01	6040	C	T	0.0163132	F1107F	nsp3	4	Delta;Gamma	A.3;AY.44;B.1.177.86;P.1.9
ERR6594139	B.1.1.7	2021-05-24	6040	C	T	0.0148874	F1107F	nsp3	4	Delta;Gamma	A.3;AY.44;B.1.177.86;P.1.9
ERR6594140	B.1.1.7	2021-06-01	6040	C	T	0.0126922	F1107F	nsp3	4	Delta;Gamma	A.3;AY.44;B.1.177.86;P.1.9
ERR6594141	B.1.1.7	2021-05-01	6040	C	T	0.0121359	F1107F	nsp3	4	Delta;Gamma	A.3;AY.44;B.1.177.86;P.1.9
ERR6594142	B.1.1.7	2021-05-01	6040	C	T	0.0125466	F1107F	nsp3	4	Delta;Gamma	A.3;AY.44;B.1.177.86;P.1.9
ERR6594143	B.1.1.7	2021-05-27	6040	C	T	0.0140364	F1107F	nsp3	4	Delta;Gamma	A.3;AY.44;B.1.177.86;P.1.9
ERR6594144	B.1.1.7	2021-05-01	6040	C	T	0.0169332	F1107F	nsp3	4	Delta;Gamma	A.3;AY.44;B.1.177.86;P.1.9
ERR6594145	B.1.1.7	2021-05-26	6040	C	T	0.01534	F1107F	nsp3	4	Delta;Gamma	A.3;AY.44;B.1.177.86;P.1.9
ERR6594146	B.1.1.7	2021-05-01	6040	C	T	0.0184733	F1107F	nsp3	4	Delta;Gamma	A.3;AY.44;B.1.177.86;P.1.9
ERR6594147	B.1.1.7	2021-05-28	6040	C	T	0.0128755	F1107F	nsp3	4	Delta;Gamma	A.3;AY.44;B.1.177.86;P.1.9
ERR6594148	B.1.1.7	2021-05-31	6040	C	T	0.0148248	F1107F	nsp3	4	Delta;Gamma	A.3;AY.44;B.1.177.86;P.1.9
ERR6594149	B.1.1.7	2021-05-31	6040	C	T	0.0101243	F1107F	nsp3	4	Delta;Gamma	A.3;AY.44;B.1.177.86;P.1.9
ERR6594150	B.1.1.7	2021-05-28	6040	C	T	0.0125658	F1107F	nsp3	4	Delta;Gamma	A.3;AY.44;B.1.177.86;P.1.9
ERR6594151	B.1.1.7	2021-05-28	6040	C	T	0.0131926	F1107F	nsp3	4	Delta;Gamma	A.3;AY.44;B.1.177.86;P.1.9
ERR6594152	B.1.1.7	2021-06-01	6040	C	T	0.0129032	F1107F	nsp3	4	Delta;Gamma	A.3;AY.44;B.1.177.86;P.1.9
ERR6594153	B.1.1.7	2021-05-24	6040	C	T	0.0189702	F1107F	nsp3	4	Delta;Gamma	A.3;AY.44;B.1.177.86;P.1.9
ERR6594154	B.1.1.7	2021-06-06	6040	C	T	0.0153846	F1107F	nsp3	4	Delta;Gamma	A.3;AY.44;B.1.177.86;P.1.9
ERR6594156	B.1.1.7	2021-05-01	6040	C	T	0.0156178	F1107F	nsp3	4	Delta;Gamma	A.3;AY.44;B.1.177.86;P.1.9
ERR6594157	B.1.1.7	2021-06-08	6040	C	T	0.0136201	F1107F	nsp3	4	Delta;Gamma	A.3;AY.44;B.1.177.86;P.1.9
ERR6594158	B.1.1.7	2021-06-02	6040	C	T	0.0185615	F1107F	nsp3	4	Delta;Gamma	A.3;AY.44;B.1.177.86;P.1.9
ERR6594159	B.1.1.7	2021-06-04	6040	C	T	0.0141074	F1107F	nsp3	4	Delta;Gamma	A.3;AY.44;B.1.177.86;P.1.9
ERR6594161	B.1.1.7	2021-05-26	6040	C	T	0.0128601	F1107F	nsp3	4	Delta;Gamma	A.3;AY.44;B.1.177.86;P.1.9
ERR6594162	B.1.1.7	2021-06-01	6040	C	T	0.0121107	F1107F	nsp3	4	Delta;Gamma	A.3;AY.44;B.1.177.86;P.1.9
ERR6594163	B.1.1.7	2021-05-28	6040	C	T	0.0139665	F1107F	nsp3	4	Delta;Gamma	A.3;AY.44;B.1.177.86;P.1.9
ERR6594164	B.1.1.7	2021-05-26	6040	C	T	0.0115607	F1107F	nsp3	4	Delta;Gamma	A.3;AY.44;B.1.177.86;P.1.9
ERR6594165	B.1.1.7	2021-05-01	6040	C	T	0.0111111	F1107F	nsp3	4	Delta;Gamma	A.3;AY.44;B.1.177.86;P.1.9
ERR6594166	B.1.1.7	2021-05-26	6040	C	T	0.0195312	F1107F	nsp3	4	Delta;Gamma	A.3;AY.44;B.1.177.86;P.1.9
ERR6594167	B.1.1.7	2021-05-24	6040	C	T	0.0148148	F1107F	nsp3	4	Delta;Gamma	A.3;AY.44;B.1.177.86;P.1.9
ERR6594168	B.1.1.7	2021-05-26	6040	C	T	0.011322	F1107F	nsp3	4	Delta;Gamma	A.3;AY.44;B.1.177.86;P.1.9
ERR6594169	B.1.351	2021-06-01	6040	C	T	0.015336	F1107F	nsp3	4	Delta;Gamma	A.3;AY.44;B.1.177.86;P.1.9
ERR6594170	B.1.1.7	2021-06-01	6040	C	T	0.0129032	F1107F	nsp3	4	Delta;Gamma	A.3;AY.44;B.1.177.86;P.1.9
ERR6594172	B.1.1.7	2021-05-24	6040	C	T	0.0155483	F1107F	nsp3	4	Delta;Gamma	A.3;AY.44;B.1.177.86;P.1.9
ERR6594173	B.1.1.7	2021-05-28	6040	C	T	0.0130568	F1107F	nsp3	4	Delta;Gamma	A.3;AY.44;B.1.177.86;P.1.9
ERR6594174	B.1.1.7	2021-05-26	6040	C	T	0.0134334	F1107F	nsp3	4	Delta;Gamma	A.3;AY.44;B.1.177.86;P.1.9
ERR6594175	B.1.1.7	2021-05-01	6040	C	T	0.0122449	F1107F	nsp3	4	Delta;Gamma	A.3;AY.44;B.1.177.86;P.1.9
ERR6594176	B.1.1.7	2021-05-01	6040	C	T	0.0108342	F1107F	nsp3	4	Delta;Gamma	A.3;AY.44;B.1.177.86;P.1.9
ERR6594177	B.1.1.7	2021-05-01	6040	C	T	0.0127033	F1107F	nsp3	4	Delta;Gamma	A.3;AY.44;B.1.177.86;P.1.9
ERR6594179	B.1.351	2021-06-05	6040	C	T	0.0169082	F1107F	nsp3	4	Delta;Gamma	A.3;AY.44;B.1.177.86;P.1.9
ERR6594181	B.1.1.7	2021-06-01	6040	C	T	0.0136054	F1107F	nsp3	4	Delta;Gamma	A.3;AY.44;B.1.177.86;P.1.9
ERR6594182	B.1.1.7	2022-06-21	6040	C	T	0.0181554	F1107F	nsp3	4	Delta;Gamma	A.3;AY.44;B.1.177.86;P.1.9
ERR6594183	B.1.1.7	2021-06-05	6040	C	T	0.0147173	F1107F	nsp3	4	Delta;Gamma	A.3;AY.44;B.1.177.86;P.1.9
ERR6594184	B.1.351	2021-06-21	6040	C	T	0.0120482	F1107F	nsp3	4	Delta;Gamma	A.3;AY.44;B.1.177.86;P.1.9
ERR6594185	AY.108	2021-06-01	6040	C	T	0.0160321	F1107F	nsp3	4	Delta;Gamma	A.3;AY.44;B.1.177.86;P.1.9
ERR6594186	B.1.1.7	2021-06-11	6040	C	T	0.0152334	F1107F	nsp3	4	Delta;Gamma	A.3;AY.44;B.1.177.86;P.1.9
ERR6594187	B.1.351	2021-06-05	6040	C	T	0.013508	F1107F	nsp3	4	Delta;Gamma	A.3;AY.44;B.1.177.86;P.1.9
ERR6594188	B.1.1.7	2021-06-01	6040	C	T	0.0178571	F1107F	nsp3	4	Delta;Gamma	A.3;AY.44;B.1.177.86;P.1.9
ERR6594190	B.1.351	2021-07-22	6040	C	T	0.0118162	F1107F	nsp3	4	Delta;Gamma	A.3;AY.44;B.1.177.86;P.1.9
ERR6594191	B.1.1.7	2021-06-01	6040	C	T	0.0201863	F1107F	nsp3	4	Delta;Gamma	A.3;AY.44;B.1.177.86;P.1.9
ERR6594192	B.1.1.7	2021-06-18	6040	C	T	0.017452	F1107F	nsp3	4	Delta;Gamma	A.3;AY.44;B.1.177.86;P.1.9
ERR6594193	B.1.1.7	2021-06-01	6040	C	T	0.0218978	F1107F	nsp3	4	Delta;Gamma	A.3;AY.44;B.1.177.86;P.1.9
ERR6594195	B.1.1.7	2021-06-15	6040	C	T	0.01	F1107F	nsp3	4	Delta;Gamma	A.3;AY.44;B.1.177.86;P.1.9
ERR6594197	B.1.1.7	2021-06-01	6040	C	T	0.016298	F1107F	nsp3	4	Delta;Gamma	A.3;AY.44;B.1.177.86;P.1.9
ERR6594198	B.1.617.2	2021-06-01	6040	C	T	0.0128928	F1107F	nsp3	4	Delta;Gamma	A.3;AY.44;B.1.177.86;P.1.9
ERR6594200	B.1.1.7	2021-06-11	6040	C	T	0.0193861	F1107F	nsp3	4	Delta;Gamma	A.3;AY.44;B.1.177.86;P.1.9
ERR6594201	B.1.1.7	2022-06-21	6040	C	T	0.012894	F1107F	nsp3	4	Delta;Gamma	A.3;AY.44;B.1.177.86;P.1.9
ERR6594202	B.1.1.7	2021-06-01	6040	C	T	0.0153593	F1107F	nsp3	4	Delta;Gamma	A.3;AY.44;B.1.177.86;P.1.9
ERR6594203	B.1.1.7	2021-07-01	6040	C	T	0.0185676	F1107F	nsp3	4	Delta;Gamma	A.3;AY.44;B.1.177.86;P.1.9
ERR6594204	B.1.617.2	2021-06-11	6040	C	T	0.0179372	F1107F	nsp3	4	Delta;Gamma	A.3;AY.44;B.1.177.86;P.1.9
ERR6594206	B.1.1.7	2021-06-01	6040	C	T	0.0151794	F1107F	nsp3	4	Delta;Gamma	A.3;AY.44;B.1.177.86;P.1.9
ERR6594208	B.1.1.7	2021-06-01	6040	C	T	0.016147	F1107F	nsp3	4	Delta;Gamma	A.3;AY.44;B.1.177.86;P.1.9
ERR6594209	B.1.1.7	2021-06-11	6040	C	T	0.0179533	F1107F	nsp3	4	Delta;Gamma	A.3;AY.44;B.1.177.86;P.1.9
ERR6594211	B.1.1.7	2021-06-01	6040	C	T	0.0188115	F1107F	nsp3	4	Delta;Gamma	A.3;AY.44;B.1.177.86;P.1.9
ERR6594212	B.1.617.2	2021-06-01	6040	C	T	0.0156937	F1107F	nsp3	4	Delta;Gamma	A.3;AY.44;B.1.177.86;P.1.9
[truncated: 38,640 more rows]
