# Supplementary material for: Distribution of intra‐host variations and mutations in the genomes of SARS‐CoV‐2 and their implications on detection and therapeutics
Source: MedComm (2020). 2022 Dec 2;3(4):e186. doi: 10.1002/mco2.186 (PMC9717708; doi:10.1002/mco2.186)
Supplement: Supplementary file 6 — Supporting Information [file MCO2-3-0-s005.xlsx]

## Sheet: Sheet1
Sample	Lineage	Collection date	Gene	Genome site	Gene site	Mutation in Gene	Amino acids change	Syn or non-syn
SRR11826831	B.1.1	2020-03-22	UTR5	241	241	C241T	R81C	non-syn
			nsp2	1059	254	C254T	T85I	non-syn
			nsp3	3037	318	C318T	F106F	syn
			proteinase	10851	797	C797T	A266V	non-syn
			RdRp	14408	947	C947T	P316L	non-syn
			S	23403	1841	A1841G	D614G	non-syn
			ORF3a	25563	171	G171T	Q57H	non-syn
			N	29370	1097	C1097T	T366I	non-syn
SRR11826832	B.1.319	2020-03-22	UTR5	241	241	C241T	R81C	non-syn
			nsp2	1059	254	C254T	T85I	non-syn
			nsp3	3037	318	C318T	F106F	syn
			proteinase	10851	797	C797T	A266V	non-syn
			RdRp	14408	947	C947T	P316L	non-syn
			S	23403	1841	A1841G	D614G	non-syn
			ORF3a	25563	171	G171T	Q57H	non-syn
SRR11826856	B.1.4	2020-03-15	UTR5	241	241	C241T	R81C	non-syn
			nsp3	3037	318	C318T	F106F	syn
			RdRp	14408	947	C947T	P316L	non-syn
			endoRNAse	20268	648	A648G	L216L	syn
			S	23403	1841	A1841G	D614G	non-syn
			ORF3a	25483	91	G91A	A31T	non-syn
SRR11826962	B.1.1	2020-03-17	UTR5	241	241	C241T	R81C	non-syn
			nsp3	3037	318	C318T	F106F	syn
			RdRp	14408	947	C947T	P316L	non-syn
			endoRNAse	20268	648	A648G	L216L	syn
			S	23403	1841	A1841G	D614G	non-syn
			UTR3	29734	60	G60C	P20P	syn
SRR15514214	B.1.258.9	2020-09-08	UTR5	241	241	C241T	R81C	non-syn
			nsp3	3037	318	C318T	F106F	syn
			nsp3	3497	778	G778A	A260T	non-syn
			nsp3	7767	5048	T5048C	I1683T	non-syn
			nsp3	8047	5328	C5328T	Y1776Y	syn
			nsp9	12988	303	G303T	M101I	non-syn
			RdRp	14408	947	C947T	P316L	non-syn
			helicase	17104	868	C868T	H290Y	non-syn
			helicase	18028	1792	G1792T	A598S	non-syn
			S	22879	1317	C1317A	N439K	non-syn
			S	23403	1841	A1841G	D614G	non-syn
			S	24910	3348	T3348C	T1116T	syn
			S	25229	3667	G3667A	G1223S	non-syn
			E	26456	212	C212T	P71L	non-syn
			M	26972	450	T450C	R150R	syn
			ORF7b	27798	43	G43T	A15S	non-syn
			ORF7b	27800	45	C45A	A15A	syn
			UTR3	29734	60	G60C	P20P	syn
SRR15514215	B.1.1	2020-09-12	UTR5	241	241	C241T	R81C	non-syn
			nsp2	1884	1079	C1079T	A360V	non-syn
			nsp3	3037	318	C318T	F106F	syn
			nsp3	3768	1049	C1049T	T350I	non-syn
			nsp3	3905	1186	T1186C	F396L	non-syn
			nsp3	7086	4367	C4367T	T1456I	non-syn
			nsp3	7165	4446	C4446T	T1482T	syn
			nsp4	9561	1007	C1007T	S336L	non-syn
			nsp4	9679	1125	C1125T	F375F	syn
			nsp7	12083	241	A241G	T81A	non-syn
			RdRp	14408	947	C947T	P316L	non-syn
			endoRNAse	19839	219	T219C	N73N	syn
			S	23403	1841	A1841G	D614G	non-syn
			S	24914	3352	G3352T	D1118Y	non-syn
			N	28881	608	G608A	R203K	non-syn
			N	28882	609	G609A	R203R	syn
			N	28883	610	G610C	G204R	non-syn
SRR15514220	B.1	2020-04-15	UTR5	241	241	C241T	R81C	non-syn
			nsp2	1059	254	C254T	T85I	non-syn
			nsp3	3037	318	C318T	F106F	syn
			RdRp	14408	947	C947T	P316L	non-syn
			helicase	17135	899	C899T	P300L	non-syn
			S	23403	1841	A1841G	D614G	non-syn
			ORF3a	25563	171	G171T	Q57H	non-syn
			M	26959	437	G437A	R146H	non-syn
			ORF8	27964	71	C71T	S24L	non-syn
			N	28724	451	C451T	P151S	non-syn
SRR15514250	B.1.2	2020-07-08	UTR5	241	241	C241T	R81C	non-syn
			nsp3	3037	318	C318T	F106F	syn
			RdRp	14408	947	C947T	P316L	non-syn
			exonuclease	18877	838	C838T	L280L	syn
			endoRNAse	19862	242	C242T	A81V	non-syn
			S	22326	764	C764T	S255F	non-syn
			S	23403	1841	A1841G	D614G	non-syn
			S	25207	3645	C3645T	Y1215Y	syn
			ORF3a	25563	171	G171T	Q57H	non-syn
			ORF3a	26028	636	C636T	Y212Y	syn
			ORF8	28060	167	C167A	P56H	non-syn
SRR16286991	B.1.319	2020-03-20	UTR5	241	241	C241T	R81C	non-syn
			nsp3	3037	318	C318T	F106F	syn
			RdRp	14408	947	C947T	P316L	non-syn
			endoRNAse	20268	648	A648G	L216L	syn
			S	23403	1841	A1841G	D614G	non-syn
			ORF3a	25483	91	G91A	A31T	non-syn
SRR16286994	B.2	2020-03-25	UTR5	241	241	C241T	R81C	non-syn
			nsp3	3037	318	C318T	F106F	syn
			RdRp	14408	947	C947T	P316L	non-syn
			endoRNAse	20268	648	A648G	L216L	syn
			S	23403	1841	A1841G	D614G	non-syn
			ORF3a	25483	91	G91A	A31T	non-syn
SRR16287021	B.1.3	2020-03-27	UTR5	241	241	C241T	R81C	non-syn
			nsp3	3037	318	C318T	F106F	syn
			RdRp	14408	947	C947T	P316L	non-syn
			endoRNAse	20268	648	A648G	L216L	syn
			S	23403	1841	A1841G	D614G	non-syn
			ORF3a	25483	91	G91A	A31T	non-syn
SRR16287060	B.1.2	2020-04-27	UTR5	241	241	C241T	R81C	non-syn
			nsp3	3037	318	C318T	F106F	syn
			nsp3	4810	2091	C2091T	S697S	syn
			RdRp	14408	947	C947T	P316L	non-syn
			helicase	17104	868	C868T	H290Y	non-syn
			endoRNAse	20268	648	A648G	L216L	syn
			S	23403	1841	A1841G	D614G	non-syn
			M	26801	279	C279T	L93L	syn
			ORF7a	27707	314	C314T	A105V	non-syn
			UTR3	29734	60	G60C	P20P	syn
SRR16287066	B.1.1	2020-04-17	UTR5	241	241	C241T	R81C	non-syn
			nsp2	1059	254	C254T	T85I	non-syn
			nsp2	1666	861	T861C	F287F	syn
			nsp3	3037	318	C318T	F106F	syn
			RdRp	14408	947	C947T	P316L	non-syn
			S	23403	1841	A1841G	D614G	non-syn
			S	23876	2314	G2314T	V772F	non-syn
			S	23986	2424	T2424G	D808E	non-syn
			ORF3a	25563	171	G171T	Q57H	non-syn
			N	28332	59	C59T	P20L	non-syn
SRR16287070	B.1.1	2020-03-27	UTR5	241	241	C241T	R81C	non-syn
			nsp2	1059	254	C254T	T85I	non-syn
			nsp2	1666	861	T861C	F287F	syn
			nsp3	3037	318	C318T	F106F	syn
			RdRp	14408	947	C947T	P316L	non-syn
			helicase	17800	1564	G1564A	A522T	non-syn
			S	23403	1841	A1841G	D614G	non-syn
			S	23876	2314	G2314T	V772F	non-syn
			ORF3a	25563	171	G171T	Q57H	non-syn
